# Supplementary material for: Photoinduced stepwise charge hopping in π-stacked perylene bisimide donor–bridge–acceptor arrays
Source: Nat Chem. 2025 Mar 14;17(5):767–76. doi: 10.1038/s41557-025-01770-7 (PMC12055566; doi:10.1038/s41557-025-01770-7)
Supplement: Supplementary file 2 — Source data for Supplementary Figs. 13, 15–17 and 18–30. [file 41557_2025_1770_MOESM2_ESM.xlsx]

## Sheet: Supplementary Figure13
D-PBI-Tol (Conc. 9.9174E-6 M)				D-PBI-THF (Conc. 9.9797E-6 M)				D-PBI-BCN (Conc. 9.9255E-6 M)				D-PBI-DCM (Conc. 9.98148E-6 M)				D-PBI-CHCl3 (Conc. 5.98874E-6 M)				D-PBI-TCE (Conc. 9.98408E-6 M)					A-PBI-Tol (Conc. 9.904E-6 M)				A-PBI-THF (Conc.1E-5 M)				A-PBI-BCN(Conc. 9.9917E-6 M)				A-PBI-DCM (Conc. 9.99589E-6 M)				A-PBI-CHCl3 (Conc. 9.98856E-6 M)				A-PBI-TCE (Conc. 9.88452E-6 M)				DA-PBI2-Tol (Conc. 1.00087E-5 M)
Wavelength (nm)	Absorbance (OD)	Extinction		Wavelength (nm)	Absorbance (OD)	Extinction		Wavelength (nm)	Absorbance (OD)	Extinction		Wavelength (nm)	Absorbance (OD)	Extinction		Wavelength (nm)	Absorbance (OD)	Extinction		Wavelength (nm)	Absorbance (OD)	Extinction			Wavelength (nm)	Absorbance (OD)	Extinction		Wavelength (nm)	Absorbance (OD)	Extinction		Wavelength (nm)	Absorbance (OD)	Extinction		Wavelength (nm)	Absorbance (OD)	Extinction		Wavelength (nm)	Absorbance (OD)	Extinction		Wavelength (nm)	Absorbance (OD)	Extinction		Wavelength (nm)
800	-0.000400396	-40.3731		800	4.25321e-05	4.26186		800	0.000546493	55.0595		800	0.000741962	74.3339		800	-8.80384e-05	-14.7007		800	0.00113	113.566			800	-0.000310336	-31.3344		800	0.000466366	46.6366		800	0.000173876	17.402		800	8.09002e-05	8.09335		800	0.000417528	41.8006		800	0.000150974	15.2738		800
799	-0.00042538	-42.8923		799	0.000198324	19.8727		799	0.000300045	30.2297		799	0.000768492	76.9918		799	-6.76349e-05	-11.2937		799	0.00125	124.827			799	-0.000375591	-37.9232		799	0.000669628	66.9628		799	4.25916e-05	4.2627		799	8.69082e-05	8.6944		799	0.000185476	18.5688		799	0.00030058	30.4092		799
798	-0.00065202	-65.7451		798	0.000219442	21.9888		798	0.000265721	26.7716		798	0.000755406	75.6808		798	-2.0463e-05	-3.41691		798	0.00111	111.588			798	-0.000373093	-37.6709		798	0.000445367	44.5367		798	1.98087e-05	1.98252		798	1.99276e-05	1.99358		798	0.000330025	33.0403		798	0.000428355	43.3359		798
797	-0.000631497	-63.6757		797	0.000181252	18.1621		797	0.000483319	48.6947		797	0.000588727	58.9819		797	-6.22218e-05	-10.3898		797	0.00135	135.415			797	-0.000541436	-54.6684		797	0.000561364	56.1364		797	0.000238358	23.8556		797	-9.03584e-05	-9.03956		797	0.000388261	38.8706		797	0.000401408	40.6098		797
796	-0.000593724	-59.8669		796	2.84935e-05	2.85515		796	0.000478025	48.1613		796	0.000550181	55.1202		796	-0.000297546	-49.6843		796	0.00142	142.17			796	-0.00059533	-60.1101		796	0.000509671	50.9671		796	0.000216884	21.7064		796	-0.000191246	-19.1325		796	0.000172567	17.2765		796	0.000541555	54.7882		796
795	-0.000593189	-59.813		795	0.00015371	15.4023		795	0.000279344	28.1441		795	0.000474694	47.5575		795	-4.84806e-05	-8.09529		795	0.00143	142.975			795	-0.000517404	-52.2419		795	0.000340971	34.0971		795	-1.13022e-05	-1.13116		795	-0.000236157	-23.6254		795	0.000246805	24.7088		795	0.00034216	34.6157		795
794	-0.000725127	-73.1166		794	0.000203559	20.3973		794	0.000356258	35.8932		794	0.00064048	64.1668		794	4.91945e-05	8.2145		794	0.00136	136.552			794	-0.000387786	-39.1545		794	0.000541912	54.1912		794	7.27507e-05	7.28111		794	-1.24325e-05	-1.24376		794	0.000528707	52.9312		794	0.000304446	30.8003		794
793	-0.000644346	-64.9713		793	0.000171378	17.1727		793	0.000601874	60.6392		793	0.000684856	68.6127		793	-0.000162217	-27.087		793	0.00134	133.889			793	-0.000581232	-58.6866		793	0.000541377	54.1377		793	0.000169058	16.9198		793	-0.000109394	-10.9439		793	0.000351321	35.1723		793	0.000348823	35.2898		793
792	-0.000692946	-69.8717		792	0.000132117	13.2386		792	0.000304446	30.6731		792	0.000612165	61.3301		792	-9.73777e-05	-16.2601		792	0.00123	122.885			792	-0.000600387	-60.6207		792	0.000530908	53.0908		792	4.97298e-05	4.97711		792	1.36817e-06	0.13687		792	0.000271848	27.2159		792	0.000264234	26.7321		792
791	-0.000600327	-60.5327		791	0.000229078	22.9544		791	0.000384157	38.7041		791	0.000605205	60.6328		791	-0.000220394	-36.8014		791	0.00113	113.232			791	-0.000668735	-67.5217		791	0.000622158	62.2158		791	-0.000149903	-15.0028		791	-2.15932e-05	-2.16021		791	0.000339602	33.9991		791	0.000201299	20.3651		791
790	-0.000892698	-90.0133		790	0.000309027	30.9656		790	0.000553571	55.7726		790	0.000438824	43.9638		790	-0.000285649	-47.6977		790	0.00115	115.419			790	-0.000572012	-57.7557		790	0.000641372	64.1372		790	0.000314797	31.5058		790	-0.000146989	-14.705		790	0.000181966	18.2174		790	0.000172329	17.4342		790
789	-0.000602468	-60.7486		789	6.70996e-05	6.72361		789	0.000668259	67.3275		789	0.000425975	42.6765		789	6.66237e-06	1.11248		789	0.00124	124.076			789	-0.0005757	-58.128		789	0.000449472	44.9472		789	0.000359233	35.9531		789	7.79259e-05	7.7958		789	0.000221762	22.2016		789	0.000337996	34.1945		789
788	-0.00052948	-53.389		788	3.12299e-05	3.12934		788	0.00035489	35.7554		788	0.000484687	48.5586		788	-0.000213315	-35.6194		788	0.00104	103.943			788	-0.000347276	-35.0642		788	0.000498964	49.8964		788	9.63069e-05	9.63869		788	0.000168046	16.8115		788	6.02587e-05	6.03277		788	0.000155138	15.6951		788
787	-0.000697943	-70.3756		787	0.000337818	33.8505		787	0.000552263	55.6408		787	0.000547801	54.8817		787	-7.05497e-05	-11.7804		787	0.00127	127.52			787	-0.000474634	-47.9235		787	0.000634055	63.4055		787	0.000323125	32.3393		787	2.82556e-05	2.82672		787	9.17265e-05	9.18315		787	0.000110762	11.2056		787
786	-0.000760581	-76.6916		786	0.000488019	48.9012		786	0.000514668	51.8531		786	0.000493432	49.4348		786	-1.03505e-05	-1.72833		786	0.00142	142.021			786	-0.000365419	-36.8961		786	0.00081959	81.959		786	0.000225212	22.5399		786	3.92009e-05	3.9217		786	0.000334368	33.4751		786	0.000291419	29.4824		786
785	-0.000652853	-65.829		785	0.000440668	44.1564		785	0.000550657	55.479		785	0.000582362	58.3443		785	-3.56913e-05	-5.95974		785	0.00116	115.877			785	-0.000564695	-57.0169		785	0.000666058	66.6058		785	0.000171794	17.1937		785	7.55465e-06	0.75578		785	0.000291241	29.1575		785	0.000134675	13.6248		785
784	-0.000525316	-52.9691		784	0.000215456	21.5894		784	0.000638398	64.319		784	0.000681763	68.3028		784	-3.53938e-05	-5.91006		784	0.00117	117.081			784	-0.000351202	-35.4606		784	0.000758201	75.8201		784	0.000229376	22.9566		784	-1.90948e-05	-1.91027		784	0.000210697	21.0938		784	0.000155138	15.6951		784
783	-0.000474039	-47.7987		783	0.000241035	24.1525		783	0.000592772	59.7221		783	0.000580518	58.1595		783	-4.69935e-05	-7.84698		783	0.0012	120.137			783	-0.000460417	-46.488		783	0.000493729	49.3729		783	7.60224e-05	7.60856		783	-8.40529e-05	-8.40875		783	0.000334844	33.5228		783	0.000131522	13.3059		783
782	-0.000310633	-31.322		782	4.99678e-05	5.00694		782	0.000566956	57.1212		782	0.000503485	50.4419		782	-0.000210876	-35.2121		782	0.00124	123.951			782	-0.000234254	-23.6525		782	0.000581232	58.1232		782	-4.40192e-06	-0.44056		782	-0.000133664	-13.3719		782	0.000251623	25.1911		782	0.000119982	12.1384		782
781	-0.00034793	-35.0828		781	0.000312834	31.347		781	0.000807574	81.3636		781	0.00061383	61.4969		781	-0.000143181	-23.9084		781	0.00116	116.176			781	-0.000334784	-33.8029		781	0.000598959	59.8959		781	0.00029475	29.4995		781	0.000168106	16.8175		781	0.000303078	30.3425		781	0.00014913	15.0872		781
780	-0.000516274	-52.0574		780	0.000249482	24.999		780	0.00053519	53.9207		780	0.0008601	86.1696		780	5.56189e-05	9.28725		780	0.00119	119.179			780	-0.000379279	-38.2955		780	0.000628939	62.8939		780	-0.000134497	-13.4609		780	0.000225866	22.5959		780	0.000150736	15.0909		780	0.000189104	19.1313		780
779	-0.000605205	-61.0246		779	0.000299033	29.9641		779	0.000640896	64.5707		779	0.000780568	78.2016		779	0.000147048	24.5541		779	0.00116	116.075			779	-0.000490755	-49.5512		779	0.000632152	63.2152		779	0.000248233	24.8439		779	2.49839e-06	0.24994		779	0.000254598	25.489		779	0.000295048	29.8495		779
778	-0.000478977	-48.2966		778	0.000459049	45.9983		778	0.000801209	80.7223		778	0.000727864	72.9214		778	1.47524e-05	2.46336		778	0.00111	111.23			778	-0.000393377	-39.719		778	0.00055256	55.256		778	0.000272919	27.3146		778	-3.42041e-05	-3.42182		778	0.000402835	40.3296		778	0.000387369	39.1895		778
777	-0.000503306	-50.7498		777	0.000340911	34.1604		777	0.000692648	69.7847		777	0.000776642	77.8083		777	-1.86189e-05	-3.10899		777	0.0013	130.457			777	-0.000268279	-27.0879		777	0.000568859	56.8859		777	7.94131e-05	7.94791		777	4.4852e-05	4.48705		777	0.000350488	35.0889		777	0.000417707	42.2587		777
776	-0.000422704	-42.6225		776	0.000120399	12.0644		776	0.000832261	83.8508		776	0.000599078	60.019		776	-0.00012022	-20.0743		776	0.00128	127.866			776	-0.000382789	-38.6499		776	0.000492301	49.2301		776	0.00023699	23.7187		776	8.03053e-06	0.80338		776	0.000176255	17.6457		776	0.000491826	49.7572		776
775	-0.000403252	-40.6611		775	0.000172924	17.3276		775	0.0007306	73.6084		775	0.000511813	51.2763		775	-0.000137649	-22.9846		775	0.00123	123.135			775	-0.000309324	-31.2322		775	0.000638576	63.8576		775	5.68681e-05	5.69153		775	-0.000162455	-16.2522		775	0.000251623	25.1911		775	0.000352927	35.705		775
774	-0.000358995	-36.1985		774	0.000498726	49.974		774	0.000811084	81.7172		774	0.000578079	57.9152		774	-0.000140088	-23.3919		774	0.00113	113.321			774	-0.000196242	-19.8144		774	0.000668378	66.8378		774	1.26109e-05	1.26214		774	-0.000248649	-24.8751		774	0.000247221	24.7504		774	0.000193923	19.6189		774
773	-0.000534715	-53.9168		773	0.000370297	37.105		773	0.000740594	74.6153		773	0.000473564	47.4443		773	-0.000121767	-20.3327		773	0.00118	118.452			773	-0.000311287	-31.4304		773	0.00047166	47.166		773	-0.00012712	-12.7226		773	-0.000104754	-10.4797		773	0.000209567	20.9807		773	8.73246e-05	8.83448		773
772	-0.000403906	-40.727		772	0.000338472	33.916		772	0.000915421	92.2292		772	0.000722272	72.3612		772	-5.24662e-05	-8.76081		772	0.00124	124.505			772	-0.000153294	-15.478		772	0.000482427	48.2427		772	0.000126169	12.6274		772	0.000101542	10.1584		772	0.000284697	28.5023		772	9.69613e-06	0.98094		772
771	-0.000252397	-25.4499		771	0.000313667	31.4305		771	0.000976751	98.4082		771	0.000796688	79.8166		771	-3.72379e-05	-6.21799		771	0.00134	134.419			771	-0.000247281	-24.9678		771	0.000705973	70.5973		771	6.00803e-06	0.6013		771	0.000246091	24.6192		771	0.00025091	25.1197		771	0.00015948	16.1343		771
770	-0.000385347	-38.8556		770	0.000330442	33.1114		770	0.00107	107.428		770	0.000707103	70.8415		770	0.000189283	31.6065		770	0.00135	135.015			770	-0.00035031	-35.3706		770	0.000410687	41.0687		770	0.000102493	10.2578		770	0.000244961	24.5062		770	0.000479928	48.0478		770	0.000237644	24.042		770
769	-0.00041039	-41.3808		769	0.000493848	49.4853		769	0.00116	116.909		769	0.000835176	83.6726		769	0.000134199	22.4086		769	0.00127	127.264			769	-0.000282794	-28.5535		769	0.000645893	64.5893		769	0.000141159	14.1276		769	0.000224974	22.5067		769	0.000468983	46.952		769	0.000113855	11.5185		769
768	-0.000182085	-18.3602		768	0.000486591	48.7581		768	0.00125	125.641		768	0.0008231	82.4627		768	0.000212779	35.5299		768	0.00134	134.258			768	-4.77668e-05	-4.82298		768	0.000582184	58.2184		768	1.86189e-05	1.86344		768	9.99355e-05	9.99766		768	0.000309265	30.9619		768	0.000263223	26.6298		768
767	-0.000267328	-26.9554		767	0.000370773	37.1527		767	0.00137	138.227		767	0.000802042	80.353		767	0.000234075	39.0859		767	0.00134	133.788			767	-0.000171794	-17.3459		767	0.000706211	70.6211		767	0.000241332	24.1532		767	0.000173935	17.4007		767	0.000270361	27.0671		767	0.000299747	30.3249		767
766	-0.000178337	-17.9822		766	0.000497358	49.837		766	0.00143	144.556		766	0.000868368	86.9979		766	0.000136876	22.8556		766	0.00148	148.289			766	-0.000150379	-15.1837		766	0.000644763	64.4763		766	0.000218549	21.873		766	0.000216884	21.6973		766	0.000264413	26.4716		766	0.000241392	24.4212		766
765	-0.000347871	-35.0768		765	0.000500986	50.2005		765	0.00132	133.091		765	0.000863134	86.4736		765	0.000225212	37.6059		765	0.00141	141.164			765	-0.000289754	-29.2563		765	0.000471838	47.1838		765	2.48649e-05	2.48856		765	6.70401e-05	6.70677		765	0.000386774	38.7217		765	0.00021266	21.5145		765
764	-0.000339781	-34.2611		764	0.00057802	57.9196		764	0.00168	169.464		764	0.000847727	84.93		764	0.00030867	51.5417		764	0.00142	141.974			764	-0.000145799	-14.7212		764	0.000513359	51.3359		764	0.000229376	22.9566		764	7.83423e-05	7.83745		764	0.000376245	37.6676		764	0.000238894	24.1685		764
763	-0.000239726	-24.1723		763	0.000432876	43.3757		763	0.00177	178.604		763	0.00105	105.687		763	0.000466187	77.8439		763	0.0015	149.851			763	-0.000379874	-38.3556		763	0.000457146	45.7146		763	0.000109394	10.9485		763	0.000128905	12.8958		763	0.000453101	45.362		763	0.00016412	16.6037		763
762	-9.55336e-05	-9.63293		762	0.000508006	50.9039		762	0.0019	191.015		762	0.000981986	98.3808		762	0.000463273	77.3574		762	0.00164	164.709			762	-0.000251921	-25.4363		762	0.000337996	33.7996		762	4.92539e-05	4.92948		762	0.000163406	16.3473		762	0.000378684	37.9118		762	0.000236633	23.9398		762
761	-0.000382313	-38.5497		761	0.000488078	48.9071		761	0.00208	210.026		761	0.000826372	82.7905		761	0.000381242	63.6598		761	0.0016	160.682			761	-0.000311585	-31.4605		761	0.0003954	39.54		761	0.00017804	17.8188		761	0.000188271	18.8348		761	0.000310692	31.1048		761	0.000320627	32.4373		761
760	-0.000115104	-11.6063		760	0.000610677	61.1919		760	0.0021	211.213		760	0.00102	101.826		760	0.000421871	70.4441		760	0.0016	160.7			760	-0.000177088	-17.8804		760	0.000540663	54.0663		760	0.000114688	11.4783		760	0.000179943	18.0017		760	0.000301472	30.1817		760	0.000182204	18.4333		760
759	-0.000127596	-12.8659		759	0.000701333	70.276		759	0.0024	241.975		759	0.00108	108.172		759	0.000328003	54.77		759	0.00167	167.378			759	-0.000200406	-20.2349		759	0.000580994	58.0994		759	0.000104754	10.4841		759	4.277e-05	4.27876		759	0.000333951	33.4333		759	0.000158231	16.008		759
758	-0.000304209	-30.6743		758	0.000734348	73.5842		758	0.00252	254.237		758	0.00108	107.809		758	0.000386953	64.6134		758	0.0018	180.207			758	-0.000282556	-28.5295		758	0.000432994	43.2994		758	3.40852e-05	3.41135		758	6.68616e-05	6.68891		758	0.000261736	26.2036		758	0.000142944	14.4614		758
757	-0.000222892	-22.4748		757	0.000767481	76.9042		757	0.00277	278.618		757	0.00104	103.869		757	0.000535607	89.4357		757	0.00203	202.847			757	-0.000228662	-23.0878		757	0.000460179	46.0179		757	0.00029136	29.1602		757	7.46542e-05	7.46849		757	0.000327229	32.7604		757	0.000433113	43.8173		757
756	-0.0001248	-12.5839		756	0.000999058	100.109		756	0.00291	292.929		756	0.00121	120.926		756	0.000503663	84.1017		756	0.00193	193.463			756	-6.85867e-05	-6.92515		756	0.000567075	56.7075		756	0.000157993	15.8124		756	0.00011558	11.5627		756	9.80915e-05	9.82038		756	0.000264948	26.8043		756
755	-0.000196659	-19.8297		755	0.00107	107.274		755	0.00309	311.784		755	0.00139	139.466		755	0.000348585	58.2067		755	0.00197	196.973			755	-0.000188331	-19.0157		755	0.00039421	39.421		755	3.81896e-05	3.82213		755	0.000254776	25.4881		755	0.000157636	15.7817		755	0.000138542	14.0161		755
754	-0.000248887	-25.096		754	0.00103	103.542		754	0.00345	347.45		754	0.00148	148.715		754	0.000454945	75.9668		754	0.0021	210.372			754	-0.000341922	-34.5236		754	0.00043466	43.466		754	0.000153829	15.3957		754	0.000304922	30.5047		754	0.000126109	12.6253		754	0.000257156	26.016		754
753	-0.000157755	-15.9069		753	0.00119	119.624		753	0.00357	359.729		753	0.00141	141.344		753	0.000780806	130.379		753	0.00223	223.08			753	-0.000216051	-21.8145		753	0.00028327	28.327		753	9.73777e-05	9.74586		753	0.000126347	12.6399		753	0.000198979	19.9207		753	0.000369286	37.36		753
752	-4.63986e-05	-4.6785		752	0.00128	127.862		752	0.00394	396.858		752	0.00142	142.404		752	0.00067742	113.116		752	0.00245	245.184			752	-0.000237585	-23.9888		752	0.000456848	45.6848		752	0.000171794	17.1937		752	8.47667e-05	8.48016		752	0.000143419	14.3583		752	0.000441322	44.6478		752
751	-7.57844e-05	-7.64156		751	0.00136	135.998		751	0.00413	416.125		751	0.00154	154.288		751	0.000716205	119.592		751	0.00256	256.66			751	-0.000218014	-22.0127		751	0.000522996	52.2996		751	3.43231e-05	3.43516		751	6.54935e-05	6.55204		751	0.000110286	11.0412		751	0.000266733	26.9849		751
750	-6.66237e-06	-0.67179		750	0.00133	133.625		750	0.00446	449.598		750	0.00163	163.09		750	0.000883299	147.493		750	0.00247	247.342			750	-0.000245139	-24.7515		750	0.000367442	36.7442		750	0.000258643	25.8858		750	0.000193923	19.4003		750	0.000166381	16.6572		750	0.000112844	11.4162		750
749	0.000196005	19.7638		749	0.00141	141.75		749	0.0047	473.738		749	0.00187	187.727		749	0.000902454	150.692		749	0.00269	269.476			749	-1.79051e-05	-1.80787		749	0.00043472	43.472		749	0.00022426	22.4446		749	0.000181312	18.1387		749	0.00011213	11.2258		749	0.000122481	12.3912		749
748	0.000212304	21.4072		748	0.00147	146.995		748	0.00515	518.903		748	0.00203	203.407		748	0.000968244	161.677		748	0.00309	309.585			748	-0.000110286	-11.1355		748	0.000265959	26.5959		748	7.76285e-05	7.7693		748	0.000205225	20.5309		748	0.000233897	23.4165		748	0.00031789	32.1604		748
747	0.000124325	12.536		747	0.00161	161.158		747	0.00565	569.533		747	0.00208	208.603		747	0.00111	184.991		747	0.00311	311.807			747	-0.000141337	-14.2707		747	0.00045435	45.435		747	0.000246865	24.707		747	2.76012e-05	2.76126		747	0.000226758	22.7018		747	0.000274168	27.7371		747
746	1.86189e-05	1.8774		746	0.00171	171.601		746	0.00605	609.831		746	0.00221	221.565		746	0.00112	187.534		746	0.00337	337.177			746	-0.000325147	-32.8299		746	0.000338829	33.8829		746	0.000173638	17.3782		746	-3.6881e-06	-0.36896		746	3.65241e-05	3.65659		746	0.000180419	18.2527		746
745	0.000254836	25.6959		745	0.00193	192.929		745	0.00658	662.985		745	0.0023	230.32		745	0.00115	192.628		745	0.00367	367.455			745	-0.000170009	-17.1657		745	0.000413245	41.3245		745	0.000128726	12.8833		745	6.74565e-05	6.74843		745	0.00013991	14.007		745	0.00015258	15.4363		745
744	0.000198503	20.0156		744	0.00224	224.358		744	0.00703	708.587		744	0.00253	253.014		744	0.00122	203.425		744	0.00387	387.528			744	-0.000169593	-17.1237		744	0.000557497	55.7497		744	0.000143717	14.3836		744	6.18649e-06	0.6189		744	0.000222238	22.2492		744	0.000127537	12.9027		744
743	0.000294155	29.6605		743	0.00243	243.856		743	0.00753	758.534		743	0.00274	274.242		743	0.00117	195.717		743	0.00412	412.641			743	-0.000167273	-16.8894		743	0.000639706	63.9706		743	0.000289694	28.9935		743	-1.80836e-05	-1.8091		743	0.000112368	11.2497		743	0.000106598	10.7843		743
742	0.000286779	28.9168		742	0.00256	256.958		742	0.00812	817.915		742	0.0029	290.178		742	0.00147	244.716		742	0.00448	448.586			742	-0.000262628	-26.5174		742	0.000392961	39.2961		742	0.000284162	28.4398		742	7.79259e-06	0.77958		742	0.000169117	16.9311		742	0.000111238	11.2538		742
741	0.000407118	41.0509		741	0.00282	282.696		741	0.00878	884.685		741	0.00325	325.625		741	0.00158	263.927		741	0.00474	474.271			741	-0.000180836	-18.2589		741	0.000526387	52.6387		741	0.000309741	30.9998		741	0.00021962	21.971		741	0.000165488	16.5678		741	0.000155316	15.7131		741
740	0.000781698	78.8209		740	0.003	300.213		740	0.00952	959.265		740	0.00373	373.808		740	0.00159	265.138		740	0.00519	519.832			740	5.08006e-05	5.1293		740	0.000557557	55.7557		740	0.000211649	21.1825		740	-0.000168225	-16.8294		740	0.000129797	12.9946		740	0.000309265	31.2878		740
739	0.000557914	56.2561		739	0.00318	318.417		739	0.01024	1031.89		739	0.00404	404.584		739	0.00169	282.362		739	0.00544	544.475			739	-0.000105706	-10.6731		739	0.000434125	43.4125		739	0.000320567	32.0833		739	-1.56447e-05	-1.56511		739	0.000135091	13.5246		739	0.000142944	14.4614		739
738	0.000621504	62.668		738	0.00345	345.437		738	0.01087	1094.91		738	0.00432	432.898		738	0.00184	307.313		738	0.00602	602.97			738	-0.000112606	-11.3697		738	0.000396946	39.6946		738	0.00016995	17.0091		738	4.63392e-05	4.63583		738	0.000180836	18.1043		738	0.000178099	18.018		738
737	0.000749397	75.5639		737	0.00392	392.997		737	0.01195	1204.44		737	0.0046	460.693		737	0.00216	360.593		737	0.00658	658.797			737	-5.44887e-05	-5.50169		737	0.00049361	49.361		737	0.000386834	38.7155		737	-0.000123135	-12.3186		737	0.000300758	30.1102		737	0.000381302	38.5757		737
736	0.000870391	87.764		736	0.00407	407.732		736	0.01266	1275.24		736	0.00498	499.073		736	0.00222	369.959		736	0.00712	713.278			736	-0.000133783	-13.508		736	0.000480166	48.0166		736	0.000185595	18.5749		736	-0.000133009	-13.3064		736	0.000208199	20.8437		736	0.000293263	29.6689		736
735	0.000968839	97.6908		735	0.00434	435.294		735	0.01353	1363.13		735	0.00532	533.108		735	0.00237	395.477		735	0.00764	765.053			735	4.84806e-05	4.89505		735	0.000509374	50.9374		735	0.000230982	23.1174		735	-0.000137352	-13.7409		735	2.07009e-05	2.07246		735	0.000281128	28.4412		735
734	0.00107	107.57		734	0.00475	476.202		734	0.01452	1462.81		734	0.00569	570.094		734	0.00252	420.449		734	0.00815	816.596			734	-7.19179e-05	-7.2615		734	0.00060925	60.925		734	0.000212601	21.2778		734	-0.000173103	-17.3174		734	0.00014794	14.8109		734	0.000246746	24.9629		734
733	0.00106	106.646		733	0.00514	514.648		733	0.0157	1581.53		733	0.00616	617.627		733	0.00263	439.837		733	0.00882	883.004			733	-0.000185892	-18.7694		733	0.000528588	52.8588		733	0.000324196	32.4465		733	-0.000160016	-16.0082		733	0.00011558	11.5712		733	0.00016305	16.4955		733
732	0.00114	115.181		732	0.00555	555.991		732	0.01677	1689.19		732	0.00657	658.552		732	0.00292	487.477		732	0.00963	964.348			732	-0.000167035	-16.8654		732	0.000644168	64.4168		732	0.000242225	24.2426		732	-8.69082e-05	-8.6944		732	3.92604e-06	0.39305		732	0.000155911	15.7733		732
731	0.00141	141.926		731	0.00618	618.966		731	0.01785	1798.06		731	0.00716	717.468		731	0.0033	550.281		731	0.01045	1047.14			731	-7.85803e-05	-7.9342		731	0.000644049	64.4049		731	0.000239786	23.9985		731	-4.24131e-05	-4.24305		731	0.000125217	12.536		731	0.000340733	34.4714		731
730	0.00146	146.804		730	0.00653	653.841		730	0.01924	1938		730	0.00752	753.875		730	0.00347	579.087		730	0.01137	1139.23			730	-3.60482e-05	-3.63976		730	0.000446319	44.6319		730	0.000334546	33.4824		730	-0.000112784	-11.283		730	0.000190472	19.069		730	0.00043002	43.5044		730
729	0.00174	175.822		729	0.00682	683.638		729	0.02051	2066.28		729	0.00817	818.709		729	0.00392	654.081		729	0.01215	1217.23			729	-0.000219263	-22.1388		729	0.000360601	36.0601		729	0.000461666	46.2049		729	-0.00013295	-13.3005		729	0.00011903	11.9166		729	0.00031212	31.5767		729
728	0.00182	183.451		728	0.00766	767.779		728	0.02183	2199.27		728	0.00884	885.427		728	0.00426	711.145		728	0.01314	1316.14			728	-0.00011439	-11.5499		728	0.000629118	62.9118		728	9.01799e-05	9.02548		728	-0.000265424	-26.5533		728	0.000169058	16.9252		728	0.000359173	36.3369		728
727	0.00215	216.747		727	0.00798	799.966		727	0.02345	2362.95		727	0.00971	972.306		727	0.00443	739.682		727	0.01438	1439.98			727	-0.000141754	-14.3128		727	0.000594438	59.4438		727	0.000312477	31.2737		727	-0.000235562	-23.5659		727	0.00010053	10.0645		727	0.000392366	39.695		727
726	0.00226	227.676		726	0.00868	869.485		726	0.02508	2526.87		726	0.01039	1041.06		726	0.0048	800.669		726	0.01537	1539.61			726	-0.000125217	-12.6431		726	0.000397125	39.7125		726	0.00038731	38.7632		726	-0.000117603	-11.7651		726	0.000124265	12.4407		726	0.000139553	14.1183		726
725	0.00258	260.305		725	0.00919	920.895		725	0.02676	2696.35		725	0.01114	1116.23		725	0.0052	868.869		725	0.01666	1668.29			725	-0.000162455	-16.403		725	0.000545006	54.5006		725	0.000351559	35.1851		725	-0.000142944	-14.3003		725	0.000121291	12.143		725	0.000154841	15.665		725
724	0.00281	282.912		724	0.01015	1017.28		724	0.02844	2865.44		724	0.01212	1214.02		724	0.00574	958.235		724	0.01823	1825.66			724	-0.000177802	-17.9525		724	0.000447806	44.7806		724	0.000201537	20.1704		724	-9.3868e-05	-9.39066		724	6.21028e-05	6.21739		724	0.000323779	32.7562		724
723	0.00304	306.245		723	0.01077	1078.73		723	0.03041	3063.83		723	0.01315	1317.35		723	0.00634	1059.42		723	0.01963	1965.67			723	-0.000222892	-22.5053		723	0.000374163	37.4163		723	0.00044049	44.0856		723	-0.000109751	-10.9796		723	0.000165607	16.5797		723	0.000344123	34.8143		723
722	0.00337	339.588		722	0.01169	1171.14		722	0.03253	3277.64		722	0.0143	1432.16		722	0.00683	1141.11		722	0.02104	2107.38			722	-3.58102e-05	-3.61573		722	0.00063007	63.007		722	0.000435433	43.5795		722	-0.000120517	-12.0567		722	8.23873e-05	8.24816		722	0.000213255	21.5746		722
721	0.00363	365.956		721	0.01266	1268.35		721	0.03463	3489.17		721	0.01533	1535.48		721	0.0073	1218.12		721	0.02262	2265.42			721	-0.000113736	-11.4838		721	0.000529182	52.9182		721	0.000400753	40.1086		721	-0.000191365	-19.1444		721	0.000156744	15.6923		721	0.000295762	29.9217		721
720	0.00395	398.633		720	0.01351	1353.84		720	0.03695	3722.35		720	0.01639	1641.99		720	0.0079	1319.41		720	0.02443	2446.46			720	-0.000262271	-26.4813		720	0.000480107	48.0107		720	0.000389273	38.9596		720	-0.000309324	-30.9451		720	0.000251564	25.1852		720	0.00019767	19.9979		720
719	0.00449	453.216		719	0.01459	1461.99		719	0.03914	3943.55		719	0.01777	1779.88		719	0.00852	1422.18		719	0.02628	2631.71			719	-8.11976e-05	-8.19847		719	0.000612759	61.2759		719	0.000479334	47.9732		719	-0.000132593	-13.2647		719	9.69613e-05	9.70723		719	0.000260427	26.347		719
718	0.00483	487.08		718	0.01579	1582.47		718	0.04148	4178.85		718	0.01906	1909.44		718	0.00921	1538.22		718	0.02838	2842.29			718	-7.37619e-05	-7.44769		718	0.00059884	59.884		718	0.000319377	31.9642		718	-0.000118911	-11.896		718	0.000144252	14.4417		718	0.000280414	28.369		718
717	0.00535	539.672		717	0.01678	1681.19		717	0.04419	4452.63		717	0.02064	2067.5		717	0.01004	1676.06		717	0.03072	3076.84			717	-0.000142706	-14.4089		717	0.000492956	49.2956		717	0.000333713	33.399		717	-8.60754e-05	-8.61108		717	0.000169177	16.9371		717	0.000244604	24.7462		717
716	0.00585	589.78		716	0.01811	1814.74		716	0.04682	4717.3		716	0.02222	2226.11		716	0.01081	1804.4		716	0.03306	3311.3			716	-0.000253229	-25.5684		716	0.000600387	60.0387		716	0.000262509	26.2727		716	-0.000147464	-14.7525		716	8.25658e-05	8.26604		716	0.000271254	27.4423		716
715	0.00655	660.335		715	0.0193	1933.86		715	0.04961	4998.69		715	0.02396	2400.73		715	0.01167	1948.36		715	0.03556	3561.76			715	-8.72056e-05	-8.80509		715	0.000531145	53.1145		715	0.000386358	38.6679		715	-0.000128251	-12.8304		715	6.41848e-05	6.42583		715	0.000290348	29.374		715
714	0.00705	710.419		714	0.02078	2081.94		714	0.05271	5311.02		714	0.0258	2584.7		714	0.0127	2120.26		714	0.03819	3824.95			714	-0.000226283	-22.8476		714	0.000467734	46.7734		714	0.000621028	62.1544		714	-5.35369e-05	-5.35589		714	0.000140088	14.0248		714	0.000241213	24.4031		714
713	0.00774	780.159		713	0.02244	2248.57		713	0.05574	5616.17		713	0.02777	2782.47		713	0.01377	2299.37		713	0.04092	4098.41			713	-0.000281961	-28.4694		713	0.000539533	53.9533		713	0.000469935	47.0325		713	-0.000123313	-12.3364		713	5.57379e-05	5.58017		713	0.000199217	20.1545		713
712	0.00857	864.438		712	0.02387	2392.15		712	0.05897	5941.44		712	0.02999	3004.66		712	0.01513	2525.77		712	0.04388	4394.68			712	-0.000112309	-11.3398		712	0.000563684	56.3684		712	0.000339305	33.9587		712	-0.000174352	-17.4424		712	0.000216646	21.6894		712	0.000324077	32.7863		712
711	0.00929	937.183		711	0.02581	2586.54		711	0.06231	6278.12		711	0.03222	3228.12		711	0.01632	2724.61		711	0.04697	4704.53			711	-0.000154781	-15.6281		711	0.000523829	52.3829		711	0.000428057	42.8413		711	-6.04372e-05	-6.04621		711	0.000110286	11.0412		711	0.000292073	29.5485		711
710	0.01026	1034.28		710	0.02755	2760.85		710	0.06605	6655.02		710	0.03471	3477.31		710	0.01745	2913.15		710	0.05035	5043.02			710	-0.000113022	-11.4117		710	0.000550419	55.0419		710	0.000461191	46.1574		710	-9.47008e-05	-9.47398		710	9.44629e-05	9.45711		710	0.000398969	40.363		710
709	0.01142	1151.24		709	0.02938	2943.96		709	0.06971	7023.3		709	0.03732	3738.62		709	0.01901	3174.78		709	0.05394	5402.53			709	-1.8262e-05	-1.8439		709	0.000514727	51.4727		709	0.000577723	57.8203		709	-6.03777e-05	-6.04025		709	0.000144014	14.4179		709	0.000228603	23.1274		709
708	0.01238	1248.13		708	0.03153	3159.04		708	0.07346	7401.12		708	0.04001	4008.03		708	0.02052	3426.75		708	0.05772	5781.49			708	-9.95191e-05	-10.0484		708	0.000598959	59.8959		708	0.000366311	36.6615		708	-0.000236395	-23.6492		708	0.000161443	16.1628		708	0.000201537	20.3892		708
707	0.01352	1363.6		707	0.03355	3362.16		707	0.0776	7818.18		707	0.04289	4296.98		707	0.022	3673.73		707	0.06165	6174.66			707	6.42443e-06	0.64867		707	0.000614604	61.4604		707	0.000560174	56.0639		707	-0.000165786	-16.5854		707	0.000113974	11.4105		707	0.000298022	30.1504		707
706	0.01479	1491.72		706	0.03589	3596.76		706	0.08159	8219.82		706	0.04591	4599.46		706	0.02382	3976.75		706	0.06564	6574.7			706	-2.4508e-05	-2.47456		706	0.000595687	59.5687		706	0.000601874	60.2374		706	-0.000108799	-10.8844		706	0.000151093	15.1266		706	0.000228365	23.1033		706
705	0.01604	1617.22		705	0.03849	3856.38		705	0.08586	8650.67		705	0.04918	4926.98		705	0.02572	4294.31		705	0.06982	6993.41			705	1.26109e-05	1.27331		705	0.000631497	63.1497		705	0.000566539	56.701		705	-0.000180062	-18.0136		705	0.000245318	24.5599		705	0.000251029	25.3962		705
704	0.01763	1777.37		704	0.04092	4100.64		704	0.09017	9084.85		704	0.05258	5267.53		704	0.02755	4600.62		704	0.07435	7446.89			704	-0.000110286	-11.1355		704	0.000688544	68.8544		704	0.000582184	58.2668		704	-0.000238656	-23.8754		704	9.21429e-05	9.22484		704	0.000319139	32.2867		704
703	0.01911	1927.35		703	0.0436	4369		703	0.09455	9526.43		703	0.05622	5632.79		703	0.02936	4901.7		703	0.07897	7910.03			703	-9.33327e-05	-9.42374		703	0.000640658	64.0658		703	0.000570584	57.1058		703	-0.000165251	-16.5319		703	0.000103624	10.3743		703	0.000252218	25.5165		703
702	0.02103	2120.09		702	0.04642	4651.47		702	0.09908	9982.23		702	0.05997	6007.67		702	0.03142	5246.46		702	0.08363	8376.15			702	-9.3987e-06	-0.94898		702	0.000621623	62.1623		702	0.000629118	62.9641		702	-8.28632e-05	-8.28973		702	0.000156804	15.6984		702	0.00026941	27.2557		702
701	0.02266	2284.55		701	0.04913	4923.4		701	0.10362	10439.3		701	0.0638	6391.64		701	0.03365	5618.68		701	0.08832	8846.49			701	-6.37089e-05	-6.43264		701	0.000514252	51.4252		701	0.000530313	53.0754		701	-0.000140743	-14.0801		701	0.000175601	17.5802		701	0.000277916	28.1163		701
700	0.0247	2490.54		700	0.0523	5240.64		700	0.10827	10908.4		700	0.0678	6792.28		700	0.03593	6000.21		700	0.09345	9359.51			700	-5.25256e-05	-5.30347		700	0.000748981	74.8981		700	0.000456729	45.7108		700	-0.000167511	-16.758		700	0.000278154	27.8472		700	0.000276726	27.9959		700
699	0.02671	2693.62		699	0.05533	5544.13		699	0.11305	11390.2		699	0.07204	7217.01		699	0.03836	6405.01		699	0.09863	9878.31			699	-4.24131e-05	-4.28242		699	0.000683309	68.3309		699	0.000465949	46.6336		699	-0.000164953	-16.5021		699	0.000250612	25.0899		699	0.000229733	23.2417		699
698	0.02911	2935.72		698	0.05865	5877.32		698	0.11819	11907.5		698	0.07642	7656.09		698	0.04086	6822.14		698	0.10407	10423.8			698	5.7106e-06	0.5766		698	0.000625192	62.5192		698	0.000680632	68.1197		698	-0.000123968	-12.4019		698	0.000217419	21.7668		698	0.000287969	29.1333		698
697	0.03141	3167.26		697	0.06226	6239		697	0.12324	12416.4		697	0.08102	8116.74		697	0.04371	7299.28		697	0.1097	10987.6			697	-0.000149963	-15.1417		697	0.000841897	84.1897		697	0.000574272	57.4749		697	-0.00015377	-15.3833		697	0.000322887	32.3257		697	0.000411401	41.6207		697
696	0.03407	3435.87		696	0.06581	6594.53		696	0.12837	12933.7		696	0.08586	8601.68		696	0.0465	7765.24		696	0.11531	11549.7			696	-8.53616e-05	-8.6189		696	0.000701928	70.1928		696	0.00054917	54.9626		696	-9.08937e-05	-9.09311		696	0.000278451	27.877		696	0.00028553	28.8866		696
695	0.03692	3722.25		695	0.06963	6977.2		695	0.13361	13461.5		695	0.09089	9105.6		695	0.04939	8246.33		695	0.12128	12147.4			695	0.000109156	11.0214		695	0.000736846	73.6846		695	0.000661597	66.2147		695	-0.000141992	-14.205		695	0.000269529	26.9838		695	0.000298082	30.1564		695
694	0.03984	4017.18		694	0.07351	7365.83		694	0.13897	14000.8		694	0.09604	9621.95		694	0.05252	8769.51		694	0.12734	12754.2			694	-3.4561e-05	-3.4896		694	0.00073173	73.173		694	0.000676052	67.6614		694	-0.000117781	-11.7829		694	0.000306409	30.676		694	0.000272622	27.5807		694
693	0.04313	4348.76		693	0.07758	7774.1		693	0.1443	14538.7		693	0.1014	10158.8		693	0.05552	9271.2		693	0.13335	13356.6			693	9.42844e-05	9.51983		693	0.000722867	72.2867		693	0.000699251	69.9832		693	-2.50434e-05	-2.50537		693	0.000267684	26.7991		693	0.000195945	19.8234		693
692	0.04645	4683.37		692	0.08177	8194.12		692	0.14942	15053.8		692	0.10682	10701.7		692	0.05874	9807.94		692	0.13955	13977.4			692	-6.00208e-05	-6.06026		692	0.000758677	75.8677		692	0.000633639	63.4165		692	-1.68344e-05	-1.68413		692	0.000266554	26.6859		692	0.00027744	28.0681		692
691	0.05001	5042.38		691	0.08622	8639.71		691	0.15502	15618.4		691	0.11237	11258.2		691	0.06215	10378.2		691	0.14582	14605.4			691	-5.27041e-05	-5.3215		691	0.0008347	83.47		691	0.000650949	65.149		691	-0.000119804	-11.9853		691	0.000302721	30.3068		691	0.000368036	37.2336		691
690	0.05381	5425.76		690	0.09054	9072.43		690	0.16038	16158.6		690	0.1181	11832.3		690	0.06551	10938.2		690	0.15195	15219.2			690	4.65771e-05	4.70286		690	0.000649938	64.9938		690	0.000692589	69.3164		690	-6.78134e-05	-6.78413		690	0.000371427	37.1852		690	0.000224617	22.7241		690
689	0.05787	5834.89		689	0.09524	9543.7		689	0.16579	16702.9		689	0.12393	12415.5		689	0.06906	11531.3		689	0.15815	15840.4			689	-4.04501e-05	-4.08422		689	0.000817449	81.7449		689	0.000690983	69.1557		689	-0.000104337	-10.438		689	0.000378506	37.8939		689	0.000213434	21.5928		689
688	0.06198	6249.17		688	0.10013	10033.4		688	0.17142	17270.3		688	0.12986	13010.5		688	0.07266	12133		688	0.16463	16488.8			688	-0.000115759	-11.6881		688	0.000826491	82.6491		688	0.000770396	77.1036		688	-0.000158588	-15.8653		688	0.000228186	22.8447		688	0.000428771	43.378		688
687	0.06659	6714.43		687	0.10495	10516.4		687	0.17659	17791.8		687	0.13603	13627.9		687	0.0763	12740.6		687	0.17111	17138.5			687	4.45546e-05	4.49865		687	0.000726793	72.6793		687	0.000622694	62.3211		687	-0.000233183	-23.3279		687	0.000176196	17.6398		687	0.000395935	40.0561		687
686	0.07117	7176.27		686	0.10999	11020.9		686	0.18197	18333.9		686	0.1423	14255.9		686	0.08007	13369.3		686	0.17745	17773.2			686	3.78922e-05	3.82595		686	0.000762008	76.2008		686	0.000723343	72.3944		686	-0.000208259	-20.8345		686	0.000221881	22.2135		686	0.000310038	31.366		686
685	0.07593	7656.16		685	0.11503	11526.6		685	0.18723	18863.8		685	0.14843	14870.9		685	0.08393	14015		685	0.1836	18388.8			685	-5.55594e-05	-5.60979		685	0.000849987	84.9987		685	0.000681346	68.1912		685	-0.000271967	-27.2079		685	0.000348704	34.9103		685	0.000297784	30.1263		685
684	0.08105	8172.34		684	0.1202	12044.6		684	0.19234	19378.5		684	0.15473	15501.3		684	0.08762	14630.5		684	0.18976	19005.8			684	0.000103386	10.4388		684	0.000778367	77.8367		684	0.000629891	63.0414		684	-0.000234848	-23.4945		684	0.000272562	27.2874		684	0.000308967	31.2577		684
683	0.08635	8706.58		683	0.12544	12569.4		683	0.19752	19900.2		683	0.1611	16140.2		683	0.09147	15273.7		683	0.19576	19607.3			683	-2.21881e-05	-2.24032		683	0.000680573	68.0573		683	0.000730779	73.1386		683	-7.61414e-05	-7.61727		683	0.000259297	25.9594		683	0.000415506	42.036		683
682	0.09174	9250.65		682	0.13079	13105.5		682	0.20244	20396.2		682	0.16751	16782		682	0.09527	15907.8		682	0.20165	20197.4			682	4.84806e-05	4.89505		682	0.00068664	68.664		682	0.000760045	76.0676		682	-9.91027e-05	-9.91435		682	0.000149665	14.9836		682	0.000338472	34.2426		682
681	0.09739	9819.79		681	0.13636	13663.9		681	0.20747	20903.1		681	0.17387	17419.3		681	0.09905	16539.6		681	0.20737	20769.6			681	-5.43697e-05	-5.48967		681	0.000757369	75.7369		681	0.00086587	86.6589		681	-0.000192019	-19.2098		681	0.000182739	18.2948		681	0.000249898	25.2818		681
680	0.10326	10412.3		680	0.14195	14223.6		680	0.21221	21379.9		680	0.18016	18049.8		680	0.10293	17187.8		680	0.21312	21346.4			680	0.000115997	11.7121		680	0.000743449	74.3449		680	0.000768433	76.9071		680	-0.000158529	-15.8594		680	0.000237942	23.8214		680	0.000299866	30.3369		680
679	0.10936	11026.8		679	0.14754	14784.1		679	0.21709	21872.3		679	0.18645	18679.2		679	0.10685	17842.5		679	0.2188	21915.1			679	-2.01656e-05	-2.03611		679	0.000851058	85.1058		679	0.000802518	80.3185		679	-0.000203143	-20.3227		679	0.000140802	14.0963		679	0.000353165	35.7291		679
678	0.11568	11663.8		678	0.15341	15372		678	0.22168	22333.9		678	0.1929	19326.1		678	0.11086	18510.7		678	0.22414	22450			678	9.42249e-05	9.51382		678	0.000846894	84.6894		678	0.000761116	76.1748		678	-0.000183929	-18.4005		678	0.00021736	21.7609		678	0.000282437	28.5737		678
677	0.12215	12316.9		677	0.1592	15952.1		677	0.22617	22786.3		677	0.19915	19951.8		677	0.11489	19183.7		677	0.22924	22960.9			677	0.000114628	11.5739		677	0.000741248	74.1248		677	0.000810846	81.152		677	-0.000202905	-20.2989		677	0.000410212	41.0682		677	0.000280414	28.369		677
676	0.12866	12972.8		676	0.16512	16545.2		676	0.23053	23225.8		676	0.20534	20571.9		676	0.11873	19825.2		676	0.23448	23485.7			676	0.000132474	13.3758		676	0.000883954	88.3954		676	0.000871343	87.2067		676	-0.000132296	-13.235		676	0.000501819	50.2394		676	0.000420384	42.5295		676
675	0.1356	13672.6		675	0.17091	17125.5		675	0.23456	23631.6		675	0.21151	21190.1		675	0.12233	20426.7		675	0.23916	23953.9			675	0.000190829	19.2679		675	0.000853556	85.3556		675	0.000858494	85.9207		675	-8.80979e-05	-8.81341		675	0.000230863	23.1127		675	0.000364943	36.9207		675
674	0.14235	14353.8		674	0.17686	17722.1		674	0.23877	24056.1		674	0.21774	21814.7		674	0.12596	21033.5		674	0.24357	24396			674	8.78005e-05	8.86516		674	0.000893709	89.3709		674	0.000901442	90.2191		674	6.84082e-06	0.68436		674	0.000199038	19.9266		674	0.000431388	43.6428		674
673	0.14947	15071.8		673	0.18269	18306.3		673	0.2425	24431.8		673	0.22359	22400.8		673	0.12945	21614.7		673	0.24787	24826.6			673	0.000297189	30.007		673	0.000838983	83.8983		673	0.000799841	80.0505		673	-6.26976e-05	-6.27234		673	0.000255193	25.5485		673	0.000344778	34.8806		673
672	0.1564	15770.7		672	0.1888	18918.2		672	0.24602	24786.2		672	0.22933	22975.7		672	0.13296	22201.8		672	0.25186	25225.9			672	3.94388e-05	3.98211		672	0.000869439	86.9439		672	0.000987458	98.8278		672	-8.23873e-05	-8.24212		672	0.000340316	34.0706		672	0.000236098	23.8856		672
671	0.16359	16494.7		671	0.19474	19513.9		671	0.24943	25130.5		671	0.23495	23538.4		671	0.13638	22773.4		671	0.25572	25612.4			671	0.00010981	11.0874		671	0.000865989	86.5989		671	0.000800436	80.1101		671	-9.44629e-05	-9.45018		671	0.000207307	20.7544		671	0.000268636	27.1775		671
670	0.17102	17244.4		670	0.20064	20104.6		670	0.25258	25447.5		670	0.24035	24079.3		670	0.13958	23307.1		670	0.25926	25967.6			670	8.25063e-05	8.3306		670	0.000835592	83.5592		670	0.000849512	85.0218		670	-5.76414e-05	-5.76651		670	0.000204511	20.4745		670	0.000395459	40.0079		670
669	0.17835	17983.3		669	0.20657	20698.9		669	0.25581	25772.6		669	0.24548	24593.7		669	0.14271	23830.2		669	0.26231	26272.4			669	0.000218014	22.0127		669	0.000940286	94.0286		669	0.00103	102.632		669	2.17122e-05	2.17211		669	0.000366966	36.7386		669	0.00033175	33.5626		669
668	0.1856	18714.3		668	0.21246	21289.3		668	0.25841	26034.7		668	0.25048	25094.6		668	0.14564	24319.1		668	0.26511	26553.1			668	0.000246508	24.8897		668	0.000935587	93.5587		668	0.000833272	83.3964		668	2.88504e-05	2.88623		668	0.000255133	25.5425		668	0.000298082	30.1564		668
667	0.19284	19444.9		667	0.21804	21848.2		667	0.26096	26292.2		667	0.25516	25563.1		667	0.14842	24783.4		667	0.26768	26811			667	0.000176791	17.8505		667	0.000876518	87.6518		667	0.00093636	93.7138		667	-4.21157e-05	-4.2133		667	0.000165191	16.538		667	0.00035947	36.367		667
666	0.19985	20151.1		666	0.22371	22416.4		666	0.26341	26538.4		666	0.25969	26017.4		666	0.15104	25220.8		666	0.26994	27037			666	0.000190532	19.2379		666	0.000900134	90.0134		666	0.000930412	93.1185		666	-0.000194815	-19.4895		666	0.000295345	29.5683		666	0.000429247	43.4262		666
665	0.2071	20882.6		665	0.22913	22959.1		665	0.26528	26726.9		665	0.26395	26443.9		665	0.15356	25642		665	0.2719	27233.4			665	0.000275596	27.8267		665	0.000816795	81.6795		665	0.000845942	84.6645		665	-0.000176374	-17.6447		665	0.000433887	43.4384		665	0.000244545	24.7402		665
664	0.214	21578.3		664	0.23469	23516.4		664	0.26729	26929.7		664	0.26789	26838.4		664	0.1559	26031.5		664	0.27351	27394.8			664	9.9995e-05	10.0964		664	0.000883656	88.3656		664	0.000881991	88.2724		664	-0.000140148	-14.0206		664	0.000473861	47.4404		664	0.000270421	27.358		664
663	0.22107	22290.7		663	0.23995	24043.4		663	0.26899	27100.5		663	0.27161	27211.7		663	0.15804	26388.7		663	0.27492	27535.5			663	0.000143538	14.4929		663	0.000819233	81.9233		663	0.000929341	93.0113		663	-5.85337e-05	-5.85578		663	0.000325088	32.546		663	0.000336093	34.002		663
662	0.2278	22969.3		662	0.24517	24566.7		662	0.27034	27236.8		662	0.2752	27571.1		662	0.16002	26719.8		662	0.27605	27648.8			662	0.000132771	13.4058		662	0.000904655	90.4655		662	0.000871343	87.2067		662	-6.40658e-05	-6.40922		662	0.000384752	38.5193		662	0.000415922	42.0781		662
661	0.23447	23642.7		661	0.25035	25086.2		661	0.27161	27365.2		661	0.27837	27888.2		661	0.16162	26986.7		661	0.27672	27716			661	0.000272384	27.5024		661	0.000952897	95.2897		661	0.000928211	92.8982		661	-9.08343e-05	-9.08717		661	0.00035602	35.6428		661	0.000350072	35.4162		661
660	0.24071	24271.7		660	0.25518	25570		660	0.27256	27460.6		660	0.28117	28169.2		660	0.16301	27219.9		660	0.27733	27777.4			660	0.000227651	22.9858		660	0.000856293	85.6293		660	0.000905725	90.6477		660	-7.43568e-05	-7.43874		660	0.000308135	30.8488		660	0.000218252	22.0802		660
659	0.24702	24907.3		659	0.26002	26055.3		659	0.27333	27537.9		659	0.28374	28427		659	0.16451	27469.2		659	0.27745	27788.8			659	0.000240738	24.3072		659	0.00102	101.708		659	0.000923928	92.4695		659	-0.000173757	-17.3829		659	0.000344302	34.4696		659	0.000235443	23.8194		659
658	0.25288	25498.3		658	0.26443	26497.1		658	0.27401	27606.6		658	0.28608	28661.1		658	0.16547	27630.4		658	0.27754	27798			658	0.000154543	15.6041		658	0.000909711	90.9711		658	0.00101	100.608		658	-0.000154424	-15.4488		658	0.000254419	25.471		658	0.000263104	26.6178		658
657	0.25852	26067.1		657	0.26883	26937.8		657	0.27416	27622.2		657	0.28817	28870		657	0.16646	27794.8		657	0.27733	27777.3			657	0.000178635	18.0367		657	0.000803589	80.3589		657	0.000914291	91.505		657	-3.13488e-05	-3.13617		657	0.000315749	31.6111		657	0.000302662	30.6198		657
656	0.26392	26611.5		656	0.27283	27338.6		656	0.27431	27637		656	0.28967	29020.2		656	0.16729	27933.4		656	0.27679	27723.2			656	0.000162336	16.391		656	0.00089365	89.365		656	0.000893293	89.4035		656	-7.10256e-05	-7.10548		656	0.000366847	36.7267		656	0.000310217	31.3841		656
655	0.2687	27093.8		655	0.27663	27719		655	0.27427	27633.3		655	0.29109	29162.9		655	0.16776	28012.4		655	0.27611	27655.4			655	0.000160492	16.2048		655	0.000824944	82.4944		655	0.000988945	98.9767		655	4.42572e-05	4.42754		655	0.000315987	31.6349		655	0.000323006	32.678		655
654	0.2734	27567.5		654	0.28037	28094.2		654	0.27418	27623.7		654	0.29215	29268.8		654	0.16826	28095.2		654	0.27534	27578.3			654	0.000281545	28.4274		654	0.000898587	89.8587		654	0.000993109	99.3934		654	-5.36559e-05	-5.3678		654	0.000390581	39.1028		654	0.000345908	34.9949		654
653	0.27737	27968.3		653	0.28363	28420.2		653	0.27371	27576.5		653	0.29306	29360.4		653	0.16847	28131.3		653	0.27422	27465.2			653	0.000153175	15.466		653	0.000846597	84.6597		653	0.00107	106.729		653	-6.84082e-06	-0.68436		653	0.000415922	41.6398		653	0.000333832	33.7732		653
652	0.28151	28385.2		652	0.28664	28721.8		652	0.27309	27514		652	0.29373	29427.9		652	0.16853	28141.8		652	0.27306	27349.3			652	0.000347157	35.0522		652	0.00074684	74.684		652	0.000988291	98.9112		652	0.00011677	11.6818		652	0.000458038	45.8563		652	0.000348704	35.2778		652
651	0.28505	28742.2		651	0.28965	29024.1		651	0.2724	27444.5		651	0.2939	29444.8		651	0.16832	28106.3		651	0.27175	27218.6			651	0.000423536	42.7641		651	0.000877886	87.7886		651	0.00103	103.365		651	2.49244e-05	2.49347		651	0.000184881	18.5093		651	0.000374104	37.8475		651
650	0.28827	29067.4		650	0.29208	29267.3		650	0.27161	27365		650	0.29404	29458.5		650	0.16815	28077.7		650	0.27026	27068.8			650	0.000491112	49.5872		650	0.000799306	79.9306		650	0.000856531	85.7242		650	3.08135e-05	3.08262		650	0.000248233	24.8517		650	0.000260844	26.3892		650
649	0.29099	29341.2		649	0.29441	29500.9		649	0.27071	27274.2		649	0.29391	29445.8		649	0.16788	28033		649	0.2688	26922.5			649	0.000378089	38.1754		649	0.000934516	93.4516		649	0.00099769	99.8519		649	7.03118e-05	7.03407		649	0.000335855	33.624		649	0.000354831	35.8976		649
648	0.29349	29593		648	0.29666	29726.3		648	0.26962	27164.4		648	0.29354	29408.6		648	0.16743	27958.1		648	0.26715	26757.9			648	0.000430853	43.5029		648	0.000865335	86.5335		648	0.000972289	97.3097		648	0.000141992	14.205		648	0.00039195	39.2399		648	0.000366311	37.0591		648
647	0.2954	29786.1		647	0.29847	29908.1		647	0.26836	27037.6		647	0.29306	29360.6		647	0.16681	27853.8		647	0.26548	26590.3			647	0.000267328	26.9919		647	0.000907926	90.7926		647	0.00105	104.775		647	8.68487e-05	8.68844		647	0.000494978	49.5545		647	0.000423715	42.8665		647
646	0.29729	29976.4		646	0.30008	30068.6		646	0.26708	26908.4		646	0.29242	29296.7		646	0.16615	27744.4		646	0.26351	26392.5			646	0.000544054	54.9327		646	0.000910544	91.0544		646	0.000865275	86.5994		646	-4.07475e-05	-4.07643		646	0.000511634	51.222		646	0.000318961	32.2687		646
645	0.29874	30122.6		645	0.3015	30211.4		645	0.26593	26792.9		645	0.29149	29203		645	0.16531	27602.8		645	0.26176	26217.8			645	0.000352868	35.6288		645	0.000761354	76.1354		645	0.00108	108.139		645	4.61607e-05	4.61797		645	0.000401289	40.1749		645	0.000312061	31.5707		645
644	0.29976	30225.5		644	0.30286	30347.8		644	0.26448	26646.7		644	0.29049	29102.5		644	0.16443	27456.4		644	0.26007	26048.5			644	0.000508303	51.323		644	0.000990313	99.0313		644	0.00107	107.05		644	0.000146394	14.6454		644	0.000374104	37.4532		644	0.000356496	36.0661		644
643	0.30044	30294.1		643	0.30374	30435.7		643	0.26302	26498.9		643	0.28931	28984.5		643	0.16356	27311.4		643	0.25815	25855.7			643	0.000340495	34.3795		643	0.000888534	88.8534		643	0.00111	111.074		643	0.000141337	14.1395		643	0.000351678	35.2081		643	0.000519367	52.5435		643
642	0.30101	30351.9		642	0.30442	30504.2		642	0.26143	26339.5		642	0.28798	28851		642	0.16251	27135.9		642	0.25614	25654.7			642	0.000540425	54.5663		642	0.000779914	77.9914		642	0.00115	115.391		642	5.79983e-05	5.80222		642	0.000382313	38.2751		642	0.000422585	42.7522		642
641	0.30122	30373.3		641	0.30497	30559.3		641	0.25987	26182		641	0.28655	28708.3		641	0.1614	26949.9		641	0.25424	25464.1			641	0.000477847	48.2479		641	0.000884013	88.4013		641	0.00108	107.973		641	9.06558e-05	9.06931		641	0.000237287	23.7559		641	0.000301591	30.5114		641
640	0.30116	30366.7		640	0.30519	30580.9		640	0.25813	26006.4		640	0.28506	28558.7		640	0.16044	26790.5		640	0.25236	25276			640	0.000462499	46.6982		640	0.000787647	78.7647		640	0.000948912	94.97		640	3.19437e-05	3.19568		640	0.000311882	31.2239		640	0.000280057	28.3329		640
639	0.30068	30318		639	0.30529	30590.7		639	0.25653	25845.3		639	0.28348	28400.2		639	0.1595	26633.2		639	0.25038	25078			639	0.000497596	50.2419		639	0.000923452	92.3452		639	0.00109	108.847		639	9.97571e-05	9.97981		639	0.000399266	39.9723		639	0.000333118	33.701		639
638	0.30011	30261.2		638	0.30528	30590.4		638	0.25473	25663.9		638	0.28178	28230.7		638	0.15836	26442.1		638	0.24835	24874.7			638	0.000327348	33.0521		638	0.00092946	92.946		638	0.0011	109.758		638	5.47861e-05	5.48086		638	0.000372736	37.3163		638	0.000356675	36.0842		638
637	0.29936	30185		637	0.30499	30561		637	0.25296	25486.1		637	0.28007	28058.8		637	0.15728	26262.1		637	0.24668	24707.6			637	0.000506281	51.1188		637	0.000824111	82.4111		637	0.000974847	97.5657		637	2.97427e-06	0.29755		637	0.000428295	42.8785		637	0.000446617	45.1835		637
636	0.29831	30079.5		636	0.3046	30521.5		636	0.25102	25290.3		636	0.27852	27903.3		636	0.15601	26051.2		636	0.24492	24530.8			636	0.000448877	45.3228		636	0.000931661	93.1661		636	0.00104	103.656		636	0.00013289	13.2945		636	0.000275239	27.5554		636	0.000412948	41.7773		636
635	0.29723	29970.8		635	0.30401	30462.9		635	0.24948	25135.1		635	0.2769	27741.7		635	0.15507	25892.8		635	0.2432	24358.6			635	0.000507054	51.1969		635	0.000846359	84.6359		635	0.00117	116.938		635	0.000124919	12.497		635	0.000426689	42.7178		635	0.000402716	40.7421		635
634	0.29588	29834.7		634	0.3032	30382		634	0.24752	24938		634	0.27509	27559.7		634	0.15397	25709.3		634	0.24143	24181.5			634	0.000467139	47.1667		634	0.00089597	89.597		634	0.00111	110.628		634	0.000189461	18.9539		634	0.000541079	54.1699		634	0.000555059	56.1544		634
633	0.29456	29701.2		633	0.30242	30303.8		633	0.24591	24776		633	0.27339	27389.2		633	0.15278	25510.4		633	0.23957	23995.2			633	0.000543935	54.9207		633	0.000971278	97.1278		633	0.00108	108.467		633	0.000142646	14.2705		633	0.000393318	39.3768		633	0.000490101	49.5827		633
632	0.2928	29524.3		632	0.30125	30186.2		632	0.24413	24596.6		632	0.27177	27227		632	0.15171	25331.7		632	0.23799	23837.1			632	0.000385406	38.9142		632	0.000872175	87.2175		632	0.00108	108.437		632	0.00016186	16.1927		632	0.000334546	33.4929		632	0.000566004	57.2617		632
631	0.29117	29359.7		631	0.30033	30094.1		631	0.24239	24420.4		631	0.26998	27048.5		631	0.15045	25122.2		631	0.23632	23669.7			631	0.000511039	51.5992		631	0.000975918	97.5918		631	0.00126	125.826		631	0.000154067	15.413		631	0.000256918	25.7212		631	0.000461666	46.706		631
630	0.28956	29197.2		630	0.29904	29965		630	0.24039	24219		630	0.26815	26864.3		630	0.14945	24955.3		630	0.23464	23501.8			630	0.000513716	51.8695		630	0.000954979	95.4979		630	0.00109	108.859		630	0.000206414	20.6499		630	0.000363099	36.3515		630	0.000558985	56.5516		630
629	0.28761	29000.3		629	0.29778	29838.2		629	0.23879	24058.6		629	0.2663	26679.5		629	0.14851	24798.2		629	0.23296	23333.5			629	0.000428831	43.2988		629	0.000865275	86.5275		629	0.00143	143.134		629	0.000164358	16.4426		629	0.000413186	41.3659		629	0.000613473	62.064		629
628	0.28578	28816.2		628	0.29634	29694.3		628	0.23673	23850.9		628	0.2646	26509		628	0.14743	24618.2		628	0.23124	23160.4			628	0.000515382	52.0378		628	0.000925831	92.5831		628	0.00122	122.213		628	9.47603e-05	9.47993		628	0.000382789	38.3227		628	0.000543459	54.9808		628
627	0.28387	28622.9		627	0.29487	29547.4		627	0.23488	23664.5		627	0.26272	26321		627	0.14636	24438.5		627	0.22954	22991			627	0.000526387	53.1489		627	0.00103	103.088		627	0.00126	126.107		627	0.00021623	21.6319		627	0.000350726	35.1128		627	0.000617697	62.4914		627
626	0.28191	28426.1		626	0.29313	29372.5		626	0.23277	23451.6		626	0.26099	26147.1		626	0.14536	24272.4		626	0.22774	22810			626	0.000481892	48.6563		626	0.00088211	88.211		626	0.00117	117.265		626	0.000367561	36.7712		626	0.000448937	44.9451		626	0.000540544	54.6859		626
625	0.27995	28228.5		625	0.29151	29209.8		625	0.23101	23274.5		625	0.25909	25957.1		625	0.14428	24091.2		625	0.2262	22656.1			625	0.000527874	53.2991		625	0.00091447	91.447		625	0.00129	129.184		625	0.000331988	33.2125		625	0.00054447	54.5093		625	0.000626976	63.4301		625
624	0.27804	28036		624	0.28985	29043.5		624	0.22908	23080.1		624	0.25728	25775.2		624	0.14344	23951.6		624	0.2245	22486			624	0.000530908	53.6054		624	0.00111	111.416		624	0.00141	141.401		624	0.00023699	23.7087		624	0.000603896	60.4588		624	0.000669806	67.7631		624
623	0.27623	27852.9		623	0.28808	28866.4		623	0.22699	22869.2		623	0.25541	25588.5		623	0.14232	23764.8		623	0.22257	22292.8			623	0.000610618	61.6537		623	0.00106	106.068		623	0.00149	149.242		623	0.000253408	25.3512		623	0.000529242	52.9848		623	0.000524245	53.037		623
622	0.27415	27643.6		622	0.28624	28682.5		622	0.22496	22665.3		622	0.2536	25406.9		622	0.14123	23582.3		622	0.2209	22124.9			622	0.000568502	57.4012		622	0.00118	117.9		622	0.0014	140.252		622	0.000324196	32.4329		622	0.000583017	58.3685		622	0.000679383	68.732		622
621	0.27223	27450		621	0.28445	28502.7		621	0.22306	22473.3		621	0.25181	25228.1		621	0.14031	23428.8		621	0.21911	21945.7			621	0.000690983	69.7681		621	0.00127	127.305		621	0.00163	163.281		621	0.000330144	33.028		621	0.000570287	57.094		621	0.000818401	82.7962		621
620	0.27032	27257.4		620	0.28249	28306.2		620	0.22082	22247.7		620	0.24979	25025.2		620	0.13934	23267		620	0.21732	21767.1			620	0.00063816	64.4346		620	0.00109	108.519		620	0.00168	167.733		620	0.000624657	62.4914		620	0.000745293	74.6146		620	0.000816735	82.6277		620
619	0.26836	27059		619	0.28054	28110.9		619	0.21865	22029.3		619	0.2479	24836.1		619	0.13833	23097.7		619	0.21546	21580.4			619	0.000558211	56.3622		619	0.00125	124.545		619	0.00173	172.746		619	0.000557854	55.8083		619	0.000829167	83.0117		619	0.000998998	101.067		619
618	0.26663	26885		618	0.27835	27891.5		618	0.21642	21804.1		618	0.24601	24646.8		618	0.13731	22928		618	0.21336	21369.6			618	0.000569097	57.4613		618	0.00119	118.751		618	0.00188	187.928		618	0.000633936	63.4197		618	0.0008416	84.2564		618	0.00109	110.13		618
617	0.26482	26702.4		617	0.27623	27679		617	0.21441	21601.8		617	0.24384	24429.1		617	0.13619	22741.7		617	0.21131	21164.9			617	0.000708293	71.5159		617	0.00122	122.385		617	0.00199	198.912		617	0.000647202	64.7468		617	0.000745293	74.6146		617	0.00109	110.203		617
616	0.26309	26528.1		616	0.2742	27475.6		616	0.21202	21361.4		616	0.24186	24231.3		616	0.13503	22546.7		616	0.20929	20962			616	0.000822505	83.0478		616	0.00122	122.445		616	0.00215	214.879		616	0.000736846	73.7149		616	0.000722451	72.3278		616	0.00119	120.427		616
615	0.26122	26339.9		615	0.272	27255.3		615	0.20976	21133.8		615	0.23979	24023.4		615	0.13394	22365.6		615	0.20716	20749.3			615	0.000759094	76.6452		615	0.00113	112.915		615	0.00232	231.87		615	0.000724771	72.5069		615	0.00088895	88.9968		615	0.00142	144.156		615
614	0.25943	26158.9		614	0.26992	27047.3		614	0.20742	20897.3		614	0.23752	23796.4		614	0.13268	22155.4		614	0.20483	20515.4			614	0.000842016	85.0178		614	0.0014	139.868		614	0.00254	254.25		614	0.000785684	78.6007		614	0.00105	105.219		614	0.00144	145.619		614
613	0.25754	25968.3		613	0.26766	26820.2		613	0.20497	20650.8		613	0.2352	23563.5		613	0.13168	21987.6		613	0.20248	20280.1			613	0.000842373	85.0538		613	0.00137	137.465		613	0.00274	274.581		613	0.000830119	83.046		613	0.00107	106.863		613	0.00149	151.246		613
612	0.25582	25794.8		612	0.26537	26590.5		612	0.20254	20406.3		612	0.23311	23353.9		612	0.13045	21782.4		612	0.20024	20055.9			612	0.000880503	88.9038		612	0.00136	136.162		612	0.00294	293.894		612	0.000983592	98.3997		612	0.00101	100.842		612	0.00169	171.315		612
611	0.25402	25614		611	0.26315	26368.5		611	0.19998	20148.2		611	0.23072	23114.8		611	0.12916	21566.5		611	0.19776	19807.2			611	0.000882169	89.072		611	0.00146	146.417		611	0.00319	319.505		611	0.00102	102.292		611	0.00122	122.383		611	0.00173	175.312		611
610	0.25234	25444.4		610	0.26086	26138.7		610	0.19741	19889.4		610	0.22835	22876.9		610	0.12794	21363.9		610	0.19532	19562.9			610	0.00106	107.349		610	0.00149	148.761		610	0.00347	347.112		610	0.00105	104.702		610	0.00141	140.814		610	0.00208	210.752		610
609	0.25028	25236.3		609	0.25857	25909.7		609	0.19476	19622		609	0.22589	22630.7		609	0.12657	21135.2		609	0.19277	19307.5			609	0.00092827	93.7268		609	0.00165	165.215		609	0.00384	384.006		609	0.0013	130.404		609	0.00152	152.278		609	0.00237	240.053		609
608	0.24846	25052.8		608	0.25596	25648.1		608	0.19218	19362.3		608	0.22331	22372.1		608	0.12509	20887.2		608	0.19006	19035.9			608	0.00124	125.176		608	0.0017	169.539		608	0.00418	418.763		608	0.00134	133.677		608	0.00164	164.481		608	0.00264	267.098		608
607	0.2465	24855.5		607	0.25362	25414		607	0.18948	19089.7		607	0.22082	22123.1		607	0.12368	20651.8		607	0.18729	18759.1			607	0.00112	113.392		607	0.00181	181.103		607	0.0047	470.105		607	0.0016	159.891		607	0.00188	188.559		607	0.00292	295.552		607
606	0.24465	24668.8		606	0.25105	25156.2		606	0.18662	18802.5		606	0.2182	21860.5		606	0.12223	20409.3		606	0.18452	18481.3			606	0.00125	126.238		606	0.00185	184.643		606	0.00516	516.089		606	0.0018	179.625		606	0.00205	205.424		606	0.00341	344.996		606
605	0.24269	24470.9		605	0.24853	24903.7		605	0.18375	18513.2		605	0.21536	21576.4		605	0.12062	20140.6		605	0.18145	18173.8			605	0.00136	137.296		605	0.0022	220.031		605	0.00585	585.829		605	0.00187	186.891		605	0.00225	224.85		605	0.00377	381.544		605
604	0.24059	24259.8		604	0.24602	24652.3		604	0.18107	18242.8		604	0.21271	21310.4		604	0.11905	19878.3		604	0.17873	17901.8			604	0.00161	162.168		604	0.0023	230.215		604	0.00656	656.937		604	0.00217	217.586		604	0.00249	249.78		604	0.00432	437.44		604
603	0.23835	24033.4		603	0.24327	24376.2		603	0.17812	17945.4		603	0.20988	21026.4		603	0.11752	19624		603	0.17599	17626.7			603	0.00155	156.263		603	0.00231	231.285		603	0.00727	727.153		603	0.00242	242.039		603	0.00286	285.982		603	0.00496	501.706		603
602	0.23614	23810.5		602	0.24049	24098.3		602	0.17541	17672.5		602	0.20695	20733.5		602	0.1159	19352.5		602	0.17289	17316.2			602	0.00179	181.165		602	0.00253	252.706		602	0.00822	822.837		602	0.00274	274.585		602	0.00332	332.529		602	0.00554	560.195		602
601	0.234	23594.9		601	0.23803	23851		601	0.17237	17366.6		601	0.20415	20452.7		601	0.11424	19076.3		601	0.16999	17026.5			601	0.00208	210.121		601	0.00281	281.14		601	0.00912	912.615		601	0.00314	314.379		601	0.00372	372.846		601	0.00648	655.28		601
600	0.23172	23365.4		600	0.23511	23558.4		600	0.16946	17073.3		600	0.20122	20159.7		600	0.11245	18776.7		600	0.16706	16732.5			600	0.0025	251.978		600	0.00295	294.863		600	0.01028	1029.23		600	0.00346	346.52		600	0.0041	410.246		600	0.00745	754.012		600
599	0.2292	23111.3		599	0.23237	23284.2		599	0.16654	16778.7		599	0.19819	19856.1		599	0.11065	18476.3		599	0.16401	16427.6			599	0.00264	266.375		599	0.00328	327.884		599	0.01177	1178.14		599	0.00388	388.255		599	0.00466	466.179		599	0.00842	851.565		599
598	0.22661	22849.6		598	0.2295	22996.8		598	0.16352	16474.7		598	0.19497	19532.7		598	0.10904	18207.7		598	0.16103	16128.6			598	0.00283	285.505		598	0.00358	358.305		598	0.01313	1313.68		598	0.00436	435.827		598	0.00548	548.363		598	0.00956	967.159		598
597	0.22394	22580		597	0.22653	22698.6		597	0.16057	16177.6		597	0.19198	19233.1		597	0.10724	17907.3		597	0.15795	15820.2			597	0.00329	332.089		597	0.00401	401.188		597	0.01482	1483.33		597	0.00504	503.823		597	0.00623	623.502		597	0.01105	1117.43		597
596	0.22111	22295.4		596	0.22353	22398.4		596	0.15758	15876.5		596	0.18874	18908.6		596	0.10518	17562.8		596	0.15473	15497.6			596	0.00364	367.958		596	0.00437	436.528		596	0.01665	1666.18		596	0.00575	574.752		596	0.0071	710.522		596	0.01253	1267.73		596
595	0.21823	22005.1		595	0.22039	22083.7		595	0.1546	15576		595	0.1853	18564.6		595	0.10338	17262.7		595	0.15169	15193.3			595	0.0042	423.996		595	0.00483	482.617		595	0.01863	1864.31		595	0.00643	642.802		595	0.00829	829.676		595	0.01436	1452.69		595
594	0.21523	21702.5		594	0.21737	21781.2		594	0.15169	15282.4		594	0.18226	18259.8		594	0.1016	16965.5		594	0.14866	14889.9			594	0.00469	474.003		594	0.00538	537.957		594	0.02101	2103.2		594	0.00749	749.569		594	0.00956	957.353		594	0.01645	1664.49		594
593	0.21238	21414.7		593	0.21419	21462.2		593	0.14876	14987.6		593	0.17908	17940.8		593	0.09966	16641.8		593	0.14563	14586.4			593	0.0055	555.039		593	0.00598	598.483		593	0.02372	2373.57		593	0.00863	863.548		593	0.01093	1093.98		593	0.0188	1901.88		593
592	0.20937	21111.6		592	0.21114	21156.4		592	0.14573	14682.6		592	0.17581	17613.5		592	0.09772	16317.6		592	0.14269	14292			592	0.00625	630.651		592	0.00676	675.951		592	0.02677	2678.77		592	0.00986	986.538		592	0.01252	1252.93		592	0.02135	2159.58		592
591	0.20603	20775		591	0.2077	20812		591	0.14278	14384.9		591	0.17239	17271.4		591	0.09587	16009.2		591	0.13967	13989.3			591	0.00721	728.12		591	0.00755	755.334		591	0.02985	2987.63		591	0.0112	1120.65		591	0.01437	1438.61		591	0.02441	2469.96		591
590	0.20287	20456.2		590	0.20454	20495.5		590	0.13981	14085.5		590	0.16909	16940.3		590	0.09391	15681.4		590	0.13663	13685.2			590	0.00822	829.829		590	0.00833	832.594		590	0.0336	3363.06		590	0.01284	1284.41		590	0.01631	1632.93		590	0.02788	2820.33		590
589	0.19932	20098.1		589	0.20123	20163.4		589	0.13678	13781.1		589	0.16581	16611.8		589	0.09191	15347.4		589	0.1337	13390.8			589	0.00927	935.982		589	0.00937	937.496		589	0.03766	3768.64		589	0.01473	1473.48		589	0.01874	1875.66		589	0.03162	3198.67		589
588	0.19613	19776.6		588	0.19798	19837.8		588	0.13403	13503.1		588	0.16262	16291.8		588	0.09015	15052.9		588	0.13075	13096.1			588	0.01078	1088.75		588	0.01063	1063.32		588	0.04222	4225.95		588	0.01697	1697.69		588	0.0216	2162.63		588	0.03589	3631.32		588
587	0.19264	19424.3		587	0.1946	19499.4		587	0.13117	13215.2		587	0.15921	15950		587	0.08827	14738.9		587	0.128	12819.9			587	0.0123	1242.14		587	0.01194	1194.15		587	0.04708	4712.38		587	0.01937	1937.51		587	0.02467	2469.98		587	0.04083	4131.11		587
586	0.18926	19083.2		586	0.19141	19180.3		586	0.12823	12918.7		586	0.15584	15613		586	0.08645	14435.6		586	0.12516	12535.7			586	0.01413	1426.45		586	0.01332	1332.31		586	0.05244	5248.29		586	0.02205	2206.31		586	0.02824	2827.47		586	0.04613	4666.7		586
585	0.18569	18723.6		585	0.18787	18825.1		585	0.1255	12644.5		585	0.15273	15301.3		585	0.08458	14123.2		585	0.12238	12257.4			585	0.01615	1630.16		585	0.01494	1493.78		585	0.05828	5833.05		585	0.02516	2517.45		585	0.03221	3225.18		585	0.05202	5262.63		585
584	0.18216	18367.2		584	0.18458	18495		584	0.12271	12362.7		584	0.14964	14991.7		584	0.08278	13821.9		584	0.11966	11985			584	0.01856	1874		584	0.0168	1680.43		584	0.06441	6446.7		584	0.02857	2858.3		584	0.03642	3646.33		584	0.05818	5886.42		584
583	0.17867	18015.4		583	0.18118	18155		583	0.11991	12081.1		583	0.14655	14681.9		583	0.08104	13532		583	0.11709	11727.2			583	0.02121	2141.73		583	0.01893	1892.57		583	0.07133	7139.39		583	0.03242	3243.52		583	0.04131	4135.99		583	0.0652	6596.07		583
582	0.1753	17675.7		582	0.17789	17825.1		582	0.11732	11820.5		582	0.14362	14388.4		582	0.07922	13228.8		582	0.11462	11480.4			582	0.02423	2446.71		582	0.0213	2129.63		582	0.07856	7862.18		582	0.03663	3664.33		582	0.04684	4688.92		582	0.07278	7363.45		582
581	0.17183	17325.6		581	0.17443	17478.4		581	0.11478	11563.6		581	0.14056	14081.9		581	0.07746	12934.1		581	0.11223	11241.2			581	0.02745	2771.34		581	0.02372	2371.84		581	0.0863	8637.51		581	0.04114	4116.09		581	0.05266	5272.26		581	0.08098	8192.89		581
580	0.1683	16970.5		580	0.17118	17152.3		580	0.11215	11298.9		580	0.1375	13775.5		580	0.07587	12669		580	0.10964	10981.4			580	0.03135	3165.06		580	0.02653	2652.92		580	0.09469	9476.92		580	0.04628	4630.09		580	0.0593	5936.6		580	0.08967	9072.2		580
579	0.16493	16630.5		579	0.16764	16797.9		579	0.10981	11063.2		579	0.13456	13480.5		579	0.07422	12393.6		579	0.10724	10741			579	0.03571	3605.96		579	0.02965	2965.22		579	0.10339	10347.1		579	0.05204	5205.66		579	0.06658	6665.41		579	0.09924	10040.2		579
578	0.16143	16277.3		578	0.16426	16458.9		578	0.10727	10807.9		578	0.13158	13182		578	0.07265	12131.9		578	0.10496	10512.3			578	0.04048	4086.87		578	0.033	3300.29		578	0.11271	11280.5		578	0.05832	5834.22		578	0.07456	7464.79		578	0.10954	11082.4		578
577	0.15797	15928.1		577	0.16107	16140.2		577	0.10458	10536.9		577	0.12872	12895.6		577	0.07109	11871		577	0.10261	10277.4			577	0.04579	4623.7		577	0.03693	3692.74		577	0.12239	12248.9		577	0.06527	6529.52		577	0.08337	8347.04		577	0.12035	12175.2		577
576	0.15443	15571.7		576	0.15773	15805.4		576	0.1024	10317.1		576	0.12585	12608.5		576	0.06942	11592.3		576	0.10036	10052			576	0.05171	5220.77		576	0.04112	4112.06		576	0.13269	13279.5		576	0.07287	7289.97		576	0.09307	9317.52		576	0.13196	13350.6		576
575	0.15103	15228.7		575	0.15437	15468.3		575	0.09992	10067.4		575	0.12299	12322		575	0.06782	11324.3		575	0.09823	9838.88			575	0.05841	5897.77		575	0.04578	4577.77		575	0.1434	14351.7		575	0.08128	8131.25		575	0.10331	10343.1		575	0.14415	14583.4		575
574	0.14767	14889.5		574	0.15101	15131.3		574	0.0975	9823.38		574	0.12021	12043.4		574	0.06626	11064.7		574	0.09605	9619.93			574	0.06575	6638.33		574	0.05088	5088.07		574	0.15452	15464.3		574	0.09019	9022.94		574	0.1146	11473		574	0.15698	15881.5		574
573	0.14431	14551.5		573	0.14777	14806.7		573	0.09521	9592.66		573	0.11761	11783.1		573	0.06473	10808.8		573	0.09374	9389.39			573	0.07368	7438.97		573	0.05647	5646.86		573	0.16581	16594.3		573	0.09989	9992.84		573	0.12635	12649.7		573	0.17012	17210.9		573
572	0.14129	14246.3		572	0.14455	14484.6		572	0.09295	9364.91		572	0.11487	11508.1		572	0.06334	10576.2		572	0.09154	9168.27			572	0.08242	8322.14		572	0.06229	6229.05		572	0.1772	17735.1		572	0.10997	11001.3		572	0.1387	13885.7		572	0.18351	18565.1		572
571	0.13804	13918.5		571	0.14128	14156.2		571	0.09072	9139.92		571	0.1124	11261.3		571	0.06188	10332.9		571	0.08963	8977.72			571	0.09158	9246.33		571	0.06891	6890.61		571	0.18865	18881.1		571	0.1206	12065		571	0.15156	15173.8		571	0.19693	19922.6		571
570	0.13488	13600.6		570	0.13797	13825.3		570	0.08861	8927.29		570	0.10988	11008.8		570	0.06053	10108		570	0.08764	8777.9			570	0.10155	10253.1		570	0.07588	7588.16		570	0.20032	20048.7		570	0.13179	13184.5		570	0.16493	16512.2		570	0.2105	21296.3		570
569	0.13167	13276.8		569	0.13485	13512.7		569	0.08629	8693.55		569	0.10748	10767.5		569	0.05915	9876.24		569	0.08575	8588.92			569	0.11217	11326.1		569	0.08357	8357.49		569	0.21196	21213.6		569	0.14345	14351.3		569	0.17871	17891.4		569	0.22419	22681.2		569
568	0.12855	12961.8		568	0.13175	13201.5		568	0.08405	8468.39		568	0.10499	10518.4		568	0.0579	9667.63		568	0.0838	8393.41			568	0.12337	12456.1		568	0.09153	9153		568	0.22301	22319.5		568	0.15561	15567.7		568	0.19269	19290.7		568	0.2375	24027		568
567	0.12557	12661.2		567	0.12883	12908.7		567	0.08204	8265.59		567	0.10256	10275		567	0.05659	9448.77		567	0.08204	8216.72			567	0.13507	13638.1		567	0.10001	10001.4		567	0.23389	23408.6		567	0.16813	16820.3		567	0.20686	20709.8		567	0.25051	25344.1		567
566	0.12282	12384		566	0.12574	12599.5		566	0.07998	8058.46		566	0.10025	10043.3		566	0.05527	9228.17		566	0.08008	8020.48			566	0.14706	14848.7		566	0.10907	10907		566	0.24431	24451.2		566	0.18076	18083.6		566	0.22095	22120		566	0.26295	26602.6		566
565	0.11983	12082.4		565	0.12275	12299.9		565	0.07795	7853.42		565	0.09791	9809.6		565	0.05397	9012.35		565	0.07818	7830.22			565	0.15963	16117.2		565	0.11853	11852.7		565	0.25424	25444.7		565	0.19372	19380.3		565	0.23518	23544.4		565	0.27498	27819		565
564	0.11701	11798.6		564	0.11982	12006		564	0.07605	7662.24		564	0.09558	9575.49		564	0.05269	8798.18		564	0.07634	7646.35			564	0.17252	17419.5		564	0.12854	12853.7		564	0.26376	26398.2		564	0.20669	20677.8		564	0.24909	24937.8		564	0.28635	28969.8		564
563	0.11433	11528.3		563	0.1169	11713.3		563	0.07412	7467.63		563	0.09332	9349.47		563	0.05149	8597.77		563	0.0746	7471.68			563	0.1855	18729.7		563	0.13879	13878.8		563	0.27261	27283.7		563	0.21945	21954		563	0.26264	26293.6		563	0.29697	30043.5		563
562	0.1115	11243.3		562	0.11421	11444.6		562	0.07208	7262.48		562	0.09118	9134.79		562	0.05032	8402.57		562	0.07284	7295.77			562	0.19828	20019.9		562	0.14952	14951.8		562	0.28059	28082.5		562	0.23189	23198.1		562	0.2755	27581.5		562	0.30668	31026.5		562
561	0.10891	10981.7		561	0.11145	11167.5		561	0.07027	7080.14		561	0.08911	8927.47		561	0.04921	8216.31		561	0.07116	7126.99			561	0.21097	21301.7		561	0.16053	16053.1		561	0.28775	28799.3		561	0.24417	24427		561	0.28768	28800.8		561	0.31538	31906.1		561
560	0.10633	10721.7		560	0.10873	10895		560	0.06816	6867.51		560	0.08703	8718.95		560	0.04804	8021.36		560	0.06956	6967.54			560	0.22358	22574.5		560	0.17197	17196.8		560	0.29438	29462.4		560	0.25606	25616		560	0.29925	29959.1		560	0.32325	32702.2		560
559	0.10373	10459.1		559	0.10578	10599.6		559	0.06643	6692.37		559	0.08498	8513.67		559	0.04683	7819.61		559	0.06778	6789.14			559	0.23576	23804		559	0.18355	18354.7		559	0.30014	30039.3		559	0.26745	26755.8		559	0.30975	31010.6		559	0.33011	33396.5		559
558	0.10113	10196.8		558	0.10323	10344.4		558	0.06458	6506.9		558	0.08274	8289.07		558	0.04556	7608.43		558	0.06606	6616.44			558	0.24717	24956.7		558	0.1951	19509.9		558	0.30518	30543.1		558	0.27809	27820.7		558	0.31926	31962.7		558	0.33604	33996.8		558
557	0.09863	9944.84		557	0.10061	10081.6		557	0.06271	6318.51		557	0.08062	8077		557	0.04452	7434.72		557	0.0644	6450.1			557	0.25763	26012.5		557	0.20669	20668.5		557	0.3092	30945.5		557	0.28779	28790.7		557	0.32787	32824.4		557	0.34095	34493.1		557
556	0.09622	9702.01		556	0.09805	9824.53		556	0.06098	6144.19		556	0.07878	7892.43		556	0.04344	7253.95		556	0.06281	6291.3			556	0.26752	27011.2		556	0.21801	21800.8		556	0.31262	31287.6		556	0.29691	29703.2		556	0.33527	33565.4		556	0.34492	34895		556
555	0.09384	9461.79		555	0.09558	9577.73		555	0.05921	5965.23		555	0.07688	7702.58		555	0.04229	7062.06		555	0.06116	6125.5			555	0.27651	27919.3		555	0.22923	22923.2		555	0.31531	31557.2		555	0.30523	30535.6		555	0.34165	34204		555	0.348	35206.4		555
554	0.09136	9212.45		554	0.09303	9322.33		554	0.05763	5806.1		554	0.07504	7518.1		554	0.04115	6870.45		554	0.05948	5957.07			554	0.28481	28756.8		554	0.24011	24011		554	0.31748	31774.2		554	0.31258	31271.3		554	0.34686	34726		554	0.35027	35436.5		554
553	0.08907	8981.13		553	0.09063	9080.93		553	0.05608	5649.92		553	0.07313	7326.17		553	0.04012	6699.16		553	0.05798	5807.48			553	0.29192	29475.3		553	0.25047	25046.8		553	0.31903	31929.6		553	0.319	31913		553	0.35128	35168.2		553	0.35191	35602.4		553
552	0.08681	8753.49		552	0.08824	8842.34		552	0.05431	5471.35		552	0.07129	7142.54		552	0.03912	6533.01		552	0.05644	5653.12			552	0.29869	30158.4		552	0.26046	26045.5		552	0.32031	32057.4		552	0.32464	32477.2		552	0.35495	35535.5		552	0.35292	35704.1		552
551	0.08456	8526.59		551	0.0859	8607.17		551	0.05281	5320.17		551	0.06949	6961.89		551	0.03801	6346.28		551	0.05485	5493.36			551	0.30426	30720.9		551	0.26984	26984.2		551	0.32096	32123.1		551	0.3295	32963.7		551	0.35764	35805.1		551	0.35352	35765.3		551
550	0.08232	8300.48		550	0.08353	8370.26		550	0.05117	5155.51		550	0.06778	6790.23		550	0.03706	6187.48		550	0.05321	5329.74			550	0.30925	31224.6		550	0.27885	27884.8		550	0.32162	32188.3		550	0.3337	33383.4		550	0.36002	36042.8		550	0.35356	35768.9		550
549	0.07998	8065.01		549	0.08134	8150.22		549	0.04954	4990.85		549	0.06589	6601		549	0.03616	6038.58		549	0.05182	5190.38			549	0.31357	31660.9		549	0.28747	28747.1		549	0.32191	32218		549	0.33715	33728.7		549	0.36182	36223.4		549	0.35341	35754.3		549
548	0.07789	7854.15		548	0.07914	7930.28		548	0.04814	4849.73		548	0.06404	6416.28		548	0.03524	5883.56		548	0.05038	5046.51			548	0.31734	32041.9		548	0.29554	29554		548	0.32215	32241.7		548	0.34013	34027.1		548	0.36298	36339.6		548	0.3529	35702		548
547	0.07557	7620.12		547	0.07712	7727.63		547	0.04659	4693.85		547	0.06235	6247.06		547	0.03409	5692.84		547	0.049	4907.43			547	0.32046	32356.8		547	0.30283	30282.8		547	0.32216	32243		547	0.34281	34295		547	0.36368	36409.5		547	0.35247	35658.6		547
546	0.07358	7419.51		546	0.07483	7498.01		546	0.04526	4559.98		546	0.06068	6079.3		546	0.0331	5527.69		546	0.04748	4755.45			546	0.32325	32638.7		546	0.30972	30972		546	0.32222	32248.9		546	0.34496	34509.7		546	0.36416	36457.5		546	0.35175	35586.4		546
545	0.0714	7199.61		545	0.07267	7281.38		545	0.04378	4411.19		545	0.05895	5905.51		545	0.03211	5361.01		545	0.0461	4616.85			545	0.32546	32861		545	0.31596	31596.2		545	0.32229	32255.6		545	0.34679	34693.3		545	0.36446	36487.3		545	0.35086	35495.4		545
544	0.06949	7007.04		544	0.07061	7074.93		544	0.04243	4274.77		544	0.05736	5746.52		544	0.03115	5200.86		544	0.04476	4482.74			544	0.32753	33070.6		544	0.3218	32179.8		544	0.32248	32274.4		544	0.34845	34858.9		544	0.3645	36491.3		544	0.35017	35425.7		544
543	0.06742	6798.51		543	0.06844	6857.69		543	0.04102	4132.7		543	0.05567	5577.24		543	0.03025	5051.6		543	0.0434	4346.82			543	0.32921	33239.9		543	0.32712	32712.3		543	0.32255	32281.9		543	0.34979	34993.3		543	0.36444	36485.7		543	0.34939	35347		543
542	0.06543	6597.49		542	0.0666	6673.17		542	0.03977	4006.47		542	0.0541	5420.36		542	0.02934	4899.16		542	0.04201	4208.15			542	0.33048	33368.3		542	0.33259	33259		542	0.32279	32305.5		542	0.35113	35127.5		542	0.36458	36500.2		542	0.34856	35263.5		542
541	0.06336	6388.43		541	0.06456	6469.14		541	0.03843	3872.16		541	0.05239	5248.86		541	0.02832	4728.76		541	0.04066	4072.33			541	0.3316	33481.8		541	0.33701	33701.4		541	0.32317	32344.2		541	0.35224	35238.1		541	0.36449	36490.5		541	0.34784	35190.8		541
540	0.06156	6207.4		540	0.06266	6278.52		540	0.03721	3748.52		540	0.05081	5090.41		540	0.02749	4589.61		540	0.03938	3944.12			540	0.33249	33571.1		540	0.34157	34156.5		540	0.32337	32363.9		540	0.35328	35342.3		540	0.36429	36471		540	0.3473	35135.4		540
539	0.05962	6011.87		539	0.06074	6086.66		539	0.03606	3632.96		539	0.04944	4953.23		539	0.02658	4437.6		539	0.03804	3810.39			539	0.33286	33608.9		539	0.34578	34578.1		539	0.32361	32388.3		539	0.35443	35457.7		539	0.36428	36469.8		539	0.3467	35074.8		539
538	0.05768	5816.07		538	0.05874	5886.44		538	0.03482	3507.97		538	0.0479	4798.7		538	0.02577	4303.59		538	0.03695	3701.2			538	0.3331	33632.6		538	0.34973	34972.7		538	0.32383	32410.1		538	0.35549	35563.2		538	0.36424	36465.7		538	0.34612	35015.9		538
537	0.05581	5627.58		537	0.05699	5710.51		537	0.03371	3396.75		537	0.0464	4648.8		537	0.02487	4153.41		537	0.03586	3591.66			537	0.33273	33595.9		537	0.35345	35345.3		537	0.32379	32406.2		537	0.35648	35662.9		537	0.36433	36474.8		537	0.34554	34958.1		537
536	0.054	5445.39		536	0.05512	5522.86		536	0.03255	3279.7		536	0.04498	4506.16		536	0.024	4008.19		536	0.03461	3466.34			536	0.33214	33535.4		536	0.35713	35712.7		536	0.32374	32401.1		536	0.35744	35758.8		536	0.36432	36473.7		536	0.34488	34890.6		536
535	0.0522	5263.39		535	0.05352	5362.65		535	0.03144	3167.21		535	0.04361	4369.56		535	0.02333	3896.03		535	0.03362	3367.48			535	0.33124	33444.7		535	0.36061	36061.3		535	0.32343	32370.2		535	0.35826	35840.4		535	0.36429	36471		535	0.34424	34826.3		535
534	0.05049	5091.53		534	0.05167	5177.61		534	0.03038	3060.94		534	0.0423	4238.34		534	0.02269	3788.96		534	0.0326	3264.87			534	0.32976	33295.1		534	0.36348	36347.7		534	0.32297	32323.3		534	0.35888	35903.1		534	0.36424	36465.2		534	0.34375	34776.5		534
533	0.04886	4926.7		533	0.04994	5004.46		533	0.02945	2966.62		533	0.04098	4105.64		533	0.02194	3663.46		533	0.0314	3145.27			533	0.32801	33118.9		533	0.36635	36635.1		533	0.32231	32257.8		533	0.35919	35933.9		533	0.36389	36430.5		533	0.34305	34706.1		533
532	0.04727	4766.07		532	0.04852	4861.38		532	0.02853	2874.6		532	0.03965	3971.89		532	0.02122	3543.7		532	0.03054	3058.41			532	0.32597	32913.4		532	0.36874	36873.7		532	0.32123	32150.1		532	0.35933	35947.3		532	0.36349	36391		532	0.34223	34623		532
531	0.04575	4613.04		531	0.04689	4698.16		531	0.02757	2777.57		531	0.03836	3843.07		531	0.02054	3429.29		531	0.02967	2971.77			531	0.32359	32672.9		531	0.37074	37074.1		531	0.32015	32041.4		531	0.35926	35941.1		531	0.36298	36339.1		531	0.34141	34539.8		531
530	0.0441	4446.74		530	0.04539	4547.78		530	0.0267	2689.63		530	0.03723	3730.14		530	0.01989	3321.35		530	0.02878	2883.01			530	0.32104	32415.6		530	0.3722	37219.8		530	0.31868	31894.6		530	0.35881	35895.8		530	0.36223	36264.7		530	0.34047	34444.8		530
529	0.04273	4308.53		529	0.04401	4410.15		529	0.02578	2597.22		529	0.03611	3618		529	0.01927	3218.32		529	0.02778	2782.75			529	0.31825	32133.7		529	0.37303	37303.4		529	0.31704	31729.8		529	0.35806	35821.1		529	0.36135	36176.8		529	0.33928	34324.2		529
528	0.04134	4168.54		528	0.04254	4262.6		528	0.02502	2520.98		528	0.03501	3507.63		528	0.01876	3132.25		528	0.02693	2697.52			528	0.31552	31857.3		528	0.37336	37336.2		528	0.31511	31537.4		528	0.35698	35713		528	0.36037	36078.5		528	0.33798	34193.3		528
527	0.03994	4027.04		527	0.04099	4107.2		527	0.02416	2433.79		527	0.03388	3394.3		527	0.01817	3033.64		527	0.0262	2623.86			527	0.31257	31559.8		527	0.37286	37286.3		527	0.31315	31340.9		527	0.35556	35570.4		527	0.35908	35948.8		527	0.33663	34056.5		527
526	0.03846	3878.52		526	0.03964	3972.38		526	0.02336	2353.15		526	0.03291	3297.46		526	0.01749	2919.95		526	0.02539	2542.96			526	0.30981	31281.5		526	0.3716	37159.6		526	0.31079	31104.4		526	0.35372	35386.8		526	0.35743	35783.9		526	0.33505	33896.3		526
525	0.03709	3740.02		525	0.03829	3837.11		525	0.02245	2262.26		525	0.03184	3190.19		525	0.01697	2833.72		525	0.02474	2477.8			525	0.30712	31010		525	0.36992	36992		525	0.30825	30850.6		525	0.35172	35186.4		525	0.35568	35608.6		525	0.33332	33721		525
524	0.03581	3610.53		524	0.03699	3706.54		524	0.02185	2201.32		524	0.03083	3088.7		524	0.01652	2758.71		524	0.0242	2423.54			524	0.30463	30758.3		524	0.36729	36729.3		524	0.30568	30593.3		524	0.3494	34954.1		524	0.35398	35438.2		524	0.33137	33523.8		524
523	0.03464	3492.75		523	0.03569	3576.15		523	0.02105	2120.66		523	0.02992	2997.47		523	0.01597	2666.79		523	0.02344	2347.91			523	0.30236	30529.3		523	0.36429	36428.9		523	0.30269	30293.9		523	0.34679	34692.8		523	0.35193	35233.6		523	0.3291	33294.3		523
522	0.03336	3363.91		522	0.03446	3453.12		522	0.0204	2055.1		522	0.02908	2913.05		522	0.01547	2583.6		522	0.02279	2282.29			522	0.30002	30292.9		522	0.36067	36066.8		522	0.29973	29998		522	0.3442	34433.7		522	0.34955	34995.3		522	0.32657	33038.1		522
521	0.03216	3242.6		521	0.0333	3337.18		521	0.01988	2002.83		521	0.02819	2824.55		521	0.01493	2493.65		521	0.02221	2224.14			521	0.29781	30070		521	0.35662	35661.7		521	0.29658	29683		521	0.34132	34145.8		521	0.34699	34739		521	0.32385	32763.2		521
520	0.03113	3138.76		520	0.0322	3226.66		520	0.01936	1950.99		520	0.0273	2734.76		520	0.01454	2427.77		520	0.02172	2175.8			520	0.29578	29864.6		520	0.35249	35248.9		520	0.29323	29347.7		520	0.33843	33857		520	0.34434	34473.6		520	0.32097	32472.1		520
519	0.02993	3017.74		519	0.03113	3118.88		519	0.01878	1892.03		519	0.02664	2669.32		519	0.01417	2365.91		519	0.02125	2128.51			519	0.29378	29662.9		519	0.34811	34810.5		519	0.2899	29013.9		519	0.33524	33538.1		519	0.34152	34190.6		519	0.31774	32145.3		519
518	0.02902	2925.7		518	0.03004	3009.92		518	0.01803	1816.86		518	0.02602	2607.16		518	0.01388	2317.72		518	0.02072	2075.59			518	0.29177	29459.5		518	0.34358	34358.1		518	0.28609	28632.9		518	0.33202	33215.4		518	0.33845	33884.1		518	0.3142	31787.3		518
517	0.02801	2824.23		517	0.02917	2922.52		517	0.01762	1774.8		517	0.02535	2539.74		517	0.01342	2240.39		517	0.02033	2036.12			517	0.28971	29251.8		517	0.33929	33929.2		517	0.28237	28260		517	0.32869	32882.3		517	0.33494	33532.5		517	0.31034	31396.6		517
516	0.02706	2728.87		516	0.02798	2803.62		516	0.01721	1734.17		516	0.02463	2467.4		516	0.01295	2162.07		516	0.01992	1994.7			516	0.28755	29033.6		516	0.33481	33481.1		516	0.2784	27863.3		516	0.32515	32528.2		516	0.3311	33148.3		516	0.30631	30989.2		516
515	0.026	2621.6		515	0.02712	2717.94		515	0.01697	1710.19		515	0.02402	2406.07		515	0.01272	2124.22		515	0.01958	1961.05			515	0.28532	28808.4		515	0.33054	33053.7		515	0.27448	27470.4		515	0.32143	32156.2		515	0.32713	32750.4		515	0.30213	30565.9		515
514	0.02526	2547.06		514	0.02631	2636.44		514	0.01649	1661.85		514	0.0235	2353.9		514	0.0125	2086.9		514	0.01932	1935.16			514	0.28317	28591.7		514	0.32651	32651.4		514	0.27015	27037		514	0.31756	31769.3		514	0.32304	32340.7		514	0.29761	30109.1		514
513	0.02436	2456.75		513	0.02536	2540.67		513	0.01628	1640.16		513	0.02297	2300.93		513	0.01219	2035.07		513	0.01908	1911.47			513	0.28071	28342.9		513	0.32242	32242.3		513	0.26605	26627		513	0.31355	31368.3		513	0.31878	31914.4		513	0.29303	29645.6		513
512	0.02353	2372.16		512	0.02455	2460.03		512	0.0161	1621.92		512	0.02249	2253.47		512	0.01194	1993.64		512	0.01874	1876.75			512	0.27813	28082.8		512	0.31844	31843.8		512	0.26194	26215.4		512	0.30958	30970.5		512	0.31422	31458.2		512	0.2882	29157		512
511	0.02281	2300.4		511	0.02386	2391.06		511	0.01573	1584.95		511	0.022	2204.54		511	0.01183	1975.02		511	0.01864	1867.04			511	0.27553	27820.1		511	0.31486	31485.6		511	0.25755	25775.9		511	0.30545	30557.1		511	0.30961	30996.8		511	0.28352	28683.1		511
510	0.02192	2210.64		510	0.02321	2325.42		510	0.01562	1573.53		510	0.02165	2169		510	0.01173	1959.21		510	0.01864	1867.18			510	0.27277	27540.9		510	0.31134	31133.5		510	0.25353	25374		510	0.3014	30152.2		510	0.30503	30537.5		510	0.27879	28204.7		510
509	0.0213	2148.03		509	0.02254	2258.3		509	0.01562	1573.95		509	0.02128	2131.51		509	0.01159	1935.83		509	0.01862	1865.24			509	0.27013	27274.5		509	0.30781	30780.5		509	0.2494	24960.2		509	0.29722	29734.1		509	0.30039	30073.2		509	0.27396	27716.3		509
508	0.02072	2089.24		508	0.02199	2203.41		508	0.01556	1567.89		508	0.02105	2108.71		508	0.01151	1921.79		508	0.01861	1864.1			508	0.26724	26982.9		508	0.30439	30438.9		508	0.24518	24538.8		508	0.2931	29322		508	0.2955	29583.8		508	0.269	27213.9		508
507	0.02012	2029.07		507	0.02133	2137.8		507	0.01553	1564.52		507	0.02091	2094.76		507	0.01142	1906.66		507	0.01875	1877.78			507	0.26434	26690.2		507	0.30133	30132.6		507	0.24128	24147.7		507	0.28895	28906.5		507	0.29076	29109.4		507	0.26409	26717.5		507
506	0.01968	1984.09		506	0.02083	2087.24		506	0.01565	1576.77		506	0.02081	2084.43		506	0.01133	1891.05		506	0.0189	1893.14			506	0.26128	26380.8		506	0.2982	29820.3		506	0.2373	23749.5		506	0.28482	28493.4		506	0.28592	28624.4		506	0.25924	26226.6		506
505	0.01916	1931.56		505	0.02045	2048.71		505	0.01583	1594.43		505	0.02076	2079.95		505	0.01131	1888.71		505	0.01914	1917.51			505	0.25811	26061.2		505	0.29526	29525.7		505	0.23341	23360.7		505	0.28076	28087.5		505	0.28113	28145.1		505	0.25452	25749.3		505
504	0.01864	1879.63		504	0.02023	2027.6		504	0.01612	1624.05		504	0.02073	2077.29		504	0.01133	1891.63		504	0.01944	1946.7			504	0.25473	25719.8		504	0.29233	29233.3		504	0.22934	22952.9		504	0.27667	27677.9		504	0.27652	27684		504	0.24981	25272.3		504
503	0.0183	1845.43		503	0.0197	1974.47		503	0.0164	1652.4		503	0.02088	2091.46		503	0.01147	1914.61		503	0.01991	1994			503	0.25149	25392.9		503	0.28952	28952.4		503	0.22553	22572		503	0.27257	27268.2		503	0.27178	27208.7		503	0.24513	24799.3		503
502	0.01811	1825.74		502	0.0196	1963.7		502	0.0168	1693.03		502	0.02097	2100.82		502	0.01161	1939.26		502	0.02037	2039.88			502	0.24802	25042.5		502	0.28689	28688.5		502	0.2217	22188.1		502	0.26866	26876.7		502	0.26726	26756.7		502	0.24046	24326.9		502
501	0.01795	1810.38		501	0.01937	1940.54		501	0.01733	1745.96		501	0.02114	2118.39		501	0.01176	1964.3		501	0.02073	2075.89			501	0.24428	24665		501	0.28419	28418.7		501	0.21785	21803.1		501	0.26477	26487.8		501	0.26277	26307.2		501	0.2357	23845.3		501
500	0.0178	1794.61		500	0.01925	1929.24		500	0.01771	1784.13		500	0.02151	2155.33		500	0.01195	1994.83		500	0.0213	2133.81			500	0.24039	24271.5		500	0.28168	28167.5		500	0.21382	21400.1		500	0.26085	26096.1		500	0.25801	25830.9		500	0.23096	23365.6		500
499	0.01773	1787.37		499	0.01933	1936.56		499	0.01842	1855.43		499	0.02192	2196.04		499	0.01217	2031.51		499	0.02184	2187.6			499	0.23618	23846.4		499	0.27905	27905.2		499	0.20983	20999.9		499	0.2568	25690.9		499	0.25329	25358.3		499	0.22626	22890.3		499
498	0.01767	1781.5		498	0.01947	1950.76		498	0.01903	1917.15		498	0.02231	2235.17		498	0.01248	2084.48		498	0.0225	2253.61			498	0.23193	23417.3		498	0.27643	27643.2		498	0.20564	20581.3		498	0.25264	25274.3		498	0.24868	24896.2		498	0.22155	22413.5		498
497	0.01772	1786.96		497	0.01942	1945.67		497	0.01979	1994.16		497	0.0228	2283.76		497	0.01289	2152.92		497	0.02309	2312.69			497	0.22745	22965		497	0.27348	27347.8		497	0.20145	20161.8		497	0.24843	24853.4		497	0.24386	24414.1		497	0.21655	21908.3		497
496	0.01815	1829.81		496	0.01964	1968.42		496	0.02056	2071.8		496	0.02338	2342.35		496	0.01325	2211.7		496	0.02382	2386.22			496	0.22283	22499.2		496	0.27045	27044.9		496	0.19704	19720.6		496	0.24398	24407.7		496	0.23909	23936		496	0.21163	21409.7		496
495	0.01835	1850.71		495	0.01985	1989.16		495	0.02131	2146.79		495	0.02407	2411.35		495	0.01351	2255.75		495	0.02447	2451.22			495	0.21788	21999.3		495	0.2671	26710.2		495	0.19261	19276.8		495	0.23959	23969.3		495	0.23412	23438.5		495	0.2069	20931.8		495
494	0.01858	1873.63		494	0.02038	2041.74		494	0.02222	2238.89		494	0.02468	2472.99		494	0.01393	2326.37		494	0.02512	2516.47			494	0.21262	21468		494	0.26368	26367.8		494	0.18802	18817.2		494	0.2348	23489.6		494	0.22902	22927.8		494	0.2019	20425.9		494
493	0.0191	1925.98		493	0.02078	2082.5		493	0.02319	2336.59		493	0.02549	2553.29		493	0.01432	2391.15		493	0.02597	2600.75			493	0.2075	20950.9		493	0.25984	25983.7		493	0.18324	18339.3		493	0.22996	23005.4		493	0.22373	22398.1		493	0.19687	19917.2		493
492	0.01953	1968.85		492	0.0213	2134.4		492	0.02407	2424.97		492	0.02625	2630.25		492	0.0148	2472.07		492	0.0268	2684.19			492	0.2018	20375.4		492	0.25551	25550.9		492	0.17844	17858.8		492	0.22495	22504.3		492	0.21846	21870.5		492	0.19189	19413.2		492
491	0.02006	2023.09		491	0.02187	2191.78		491	0.02479	2497.97		491	0.0269	2695.21		491	0.01524	2544.11		491	0.02747	2751.15			491	0.19626	19816.6		491	0.25092	25092.1		491	0.17344	17358.2		491	0.21949	21958.2		491	0.21312	21336.3		491	0.18683	18901.4		491
490	0.02098	2115.15		490	0.02253	2257.69		490	0.02592	2611.76		490	0.02778	2783.45		490	0.0158	2638.44		490	0.02818	2822.53			490	0.19079	19263.5		490	0.24585	24585.4		490	0.16864	16877.6		490	0.21391	21399.5		490	0.20765	20788.5		490	0.18174	18385.8		490
489	0.02164	2182.21		489	0.02326	2330.53		489	0.02694	2714.47		489	0.02873	2878.58		489	0.01626	2715.43		489	0.02892	2896.44			489	0.18538	18718.1		489	0.24058	24057.7		489	0.16383	16396.5		489	0.20834	20842.6		489	0.20183	20205.8		489	0.17654	17860.7		489
488	0.02254	2272.69		488	0.02394	2398.47		488	0.02778	2799.18		488	0.0295	2955.01		488	0.01658	2768.46		488	0.02979	2983.83			488	0.17964	18138.5		488	0.23463	23463		488	0.1588	15893.4		488	0.20253	20261.6		488	0.19613	19635.9		488	0.17163	17363.7		488
487	0.02342	2361.46		487	0.02474	2479.47		487	0.02888	2909.5		487	0.03045	3050.58		487	0.01706	2848.16		487	0.03065	3069.7			487	0.17413	17581.6		487	0.22861	22861.1		487	0.15401	15414.2		487	0.19688	19696		487	0.19056	19078		487	0.16666	16860.9		487
486	0.02423	2443.57		486	0.02556	2561.24		486	0.02982	3004.42		486	0.03124	3129.43		486	0.01759	2936.76		486	0.03146	3150.54			486	0.16868	17031.5		486	0.22233	22233.3		486	0.14923	14935.4		486	0.19106	19114		486	0.18495	18515.8		486	0.16179	16367.7		486
485	0.02541	2562.06		485	0.0264	2645.17		485	0.0307	3093.23		485	0.03204	3209.86		485	0.0181	3022.49		485	0.03221	3226			485	0.16356	16514.5		485	0.21586	21585.8		485	0.14448	14459.9		485	0.18535	18542.1		485	0.17944	17964.7		485	0.1569	15873.1		485
484	0.0264	2662.1		484	0.02731	2736.33		484	0.03164	3187.98		484	0.03296	3302.24		484	0.01863	3110.19		484	0.03288	3292.93			484	0.15848	16001.8		484	0.20939	20938.7		484	0.13997	14008.2		484	0.17962	17968.9		484	0.17402	17421.9		484	0.15221	15398.3		484
483	0.02741	2764.03		483	0.02815	2820.84		483	0.03257	3281.52		483	0.03374	3380.3		483	0.0191	3188.52		483	0.03365	3370.72			483	0.15363	15511.7		483	0.20289	20288.8		483	0.13558	13568.8		483	0.17402	17408.8		483	0.1689	16908.8		483	0.14765	14937.8		483
482	0.02865	2889.27		482	0.02912	2917.6		482	0.03353	3378.07		482	0.03463	3469.62		482	0.01958	3269.35		482	0.03448	3453.25			482	0.14908	15052.6		482	0.19654	19653.7		482	0.13135	13145.6		482	0.16863	16870.1		482	0.16371	16390.1		482	0.14312	14479.4		482
481	0.02965	2989.73		481	0.03004	3009.63		481	0.03426	3451.94		481	0.03545	3552.01		481	0.02009	3354.43		481	0.03533	3539.09			481	0.14462	14602.3		481	0.19002	19001.9		481	0.12716	12726.7		481	0.1634	16346.4		481	0.15855	15873.5		481	0.13874	14035.6		481
480	0.03086	3111.73		480	0.03104	3110.66		480	0.03538	3564.25		480	0.03621	3627.91		480	0.02062	3442.76		480	0.03615	3620.42			480	0.14041	14177		480	0.18407	18407.3		480	0.12316	12326		480	0.1583	15836		480	0.15366	15383.3		480	0.13442	13598.6		480
479	0.03185	3211.33		479	0.03185	3191.69		479	0.0363	3657.57		479	0.03705	3712.09		479	0.02118	3536.05		479	0.03711	3716.75			479	0.13608	13740		479	0.17768	17767.6		479	0.11941	11951.2		479	0.15324	15329.8		479	0.14897	14914.4		479	0.13019	13171.1		479
478	0.03306	3333.57		478	0.03289	3295.28		478	0.03724	3751.87		478	0.03798	3804.85		478	0.02182	3643.54		478	0.03828	3833.67			478	0.13214	13342.3		478	0.17188	17188.2		478	0.11557	11566.5		478	0.14832	14837.9		478	0.14429	14445		478	0.12618	12765.5		478
477	0.03425	3453.45		477	0.03364	3370.81		477	0.03836	3865.13		477	0.03897	3903.97		477	0.02246	3750.99		477	0.03938	3944.07			477	0.12822	12946.3		477	0.16608	16607.7		477	0.112	11209.2		477	0.14363	14368.7		477	0.13974	13990		477	0.1221	12352.2		477
476	0.03545	3574.54		476	0.03476	3482.87		476	0.03945	3974.69		476	0.04001	4008.61		476	0.02312	3860.38		476	0.04048	4054.56			476	0.12466	12587		476	0.16073	16072.9		476	0.10844	10853.2		476	0.13917	13922.2		476	0.1353	13545.4		476	0.1182	11958		476
475	0.03671	3701.83		475	0.03577	3584.5		475	0.04074	4104.9		475	0.04099	4106.12		475	0.02385	3982.63		475	0.04187	4193.23			475	0.12106	12223.4		475	0.15554	15553.5		475	0.10502	10510.3		475	0.13468	13473.2		475	0.13104	13118.8		475	0.11452	11585.5		475
474	0.03789	3820.85		474	0.03674	3681.81		474	0.04215	4246.37		474	0.04203	4210.51		474	0.02461	4109.91		474	0.04348	4355.15			474	0.11738	11851.6		474	0.15058	15057.8		474	0.10191	10199.8		474	0.13031	13036.8		474	0.12693	12707		474	0.11091	11220.7		474
473	0.0391	3942.8		473	0.03776	3783.29		473	0.04364	4396.51		473	0.04345	4353.5		473	0.02548	4255.05		473	0.04504	4511.05			473	0.11409	11519.6		473	0.14579	14578.8		473	0.09884	9891.9		473	0.12624	12629.2		473	0.12302	12316.3		473	0.10729	10854.2		473
472	0.04071	4105.05		472	0.03891	3899.11		472	0.04528	4562.13		472	0.04497	4504.9		472	0.02659	4440.77		472	0.0468	4687.86			472	0.1111	11217.5		472	0.1414	14139.8		472	0.09573	9581.32		472	0.12245	12249.9		472	0.11913	11926.2		472	0.1039	10511.3		472
471	0.04221	4255.9		471	0.04017	4025.6		471	0.04697	4732.52		471	0.04654	4662.13		471	0.02767	4620.41		471	0.04888	4896.27			471	0.10781	10885.3		471	0.13735	13734.6		471	0.09268	9275.48		471	0.1188	11884.4		471	0.11542	11555.6		471	0.10065	10182.9		471
470	0.04376	4412.31		470	0.04154	4162.5		470	0.0491	4946.45		470	0.04833	4841.49		470	0.02891	4826.63		470	0.05108	5116.3			470	0.10469	10570.3		470	0.13335	13335		470	0.09003	9010.43		470	0.11507	11511.3		470	0.11184	11196.9		470	0.09759	9873.07		470
469	0.04566	4603.97		469	0.04298	4307.01		469	0.05127	5165.72		469	0.05037	5046.19		469	0.03017	5037.71		469	0.05347	5355.71			469	0.10158	10256.3		469	0.12963	12963.4		469	0.08716	8722.75		469	0.11182	11186.7		469	0.10829	10841.2		469	0.09433	9542.99		469
468	0.04766	4805.57		468	0.04466	4475.31		468	0.05366	5405.78		468	0.05234	5244.13		468	0.03149	5258.4		468	0.05603	5612.17			468	0.09876	9971.79		468	0.12596	12595.7		468	0.08437	8443.65		468	0.10836	10840.1		468	0.10485	10496.5		468	0.09134	9241.18		468
467	0.04989	5030.29		467	0.04638	4647.03		467	0.05634	5676.6		467	0.05478	5488.04		467	0.03317	5538.14		467	0.05863	5872.01			467	0.09574	9666.72		467	0.12254	12254.1		467	0.08172	8179.04		467	0.10507	10511.4		467	0.10159	10170.3		467	0.08829	8931.82		467
466	0.05234	5277.2		466	0.04834	4843.98		466	0.05907	5951.74		466	0.05742	5752.58		466	0.03477	5806.08		466	0.06146	6155.38			466	0.09262	9351.35		466	0.11929	11928.6		466	0.07906	7912.99		466	0.10188	10192.3		466	0.09825	9836.29		466	0.08529	8629.08		466
465	0.05525	5570.88		465	0.05065	5075.67		465	0.06231	6278.17		465	0.06033	6044.2		465	0.03644	6083.95		465	0.06454	6464.13			465	0.08975	9062.08		465	0.11604	11604.2		465	0.0767	7675.87		465	0.09877	9880.65		465	0.09501	9512.01		465	0.08248	8344.69		465
464	0.05827	5875.3		464	0.05332	5342.51		464	0.06529	6577.57		464	0.06333	6345.13		464	0.03835	6403.27		464	0.06763	6774.1			464	0.08672	8755.95		464	0.11291	11290.9		464	0.0741	7416.62		464	0.0956	9564.06		464	0.09187	9197.36		464	0.07954	8046.5		464
463	0.06173	6224.65		463	0.05589	5600.38		463	0.06878	6929.47		463	0.06653	6665.48		463	0.04044	6753.41		463	0.07098	7109			463	0.0838	8461.03		463	0.10963	10963.3		463	0.07139	7145.29		463	0.09254	9258.07		463	0.08892	8902.36		463	0.07682	7771.96		463
462	0.06526	6579.99		462	0.05908	5919.93		462	0.07243	7297.45		462	0.07003	7016.35		462	0.04253	7100.91		462	0.0744	7452.24			462	0.08071	8149.43		462	0.10657	10657.1		462	0.06892	6897.98		462	0.08932	8935.85		462	0.08578	8588.07		462	0.07419	7505.66		462
461	0.06915	6972.52		461	0.06245	6257.25		461	0.07608	7665.52		461	0.07379	7392.53		461	0.04467	7458.95		461	0.07791	7803.66			461	0.07773	7848.05		461	0.10334	10333.6		461	0.06661	6666.19		461	0.08627	8630.94		461	0.08274	8283.09		461	0.07152	7235.84		461
460	0.07323	7384.3		460	0.06594	6607.11		460	0.07992	8051.62		460	0.0775	7764.86		460	0.04682	7817.74		460	0.08154	8167.26			460	0.07477	7549.52		460	0.10024	10023.8		460	0.06411	6416.17		460	0.08321	8324.61		460	0.07974	7983.16		460	0.06896	6977.05		460
459	0.07733	7797.65		459	0.06964	6977.94		459	0.0838	8443.09		459	0.08153	8167.97		459	0.04891	8167.65		459	0.08511	8524.64			459	0.07185	7254.41		459	0.09704	9703.78		459	0.06183	6188.53		459	0.08023	8026.51		459	0.07674	7682.88		459	0.06656	6733.96		459
458	0.08187	8254.94		458	0.07373	7387.65		458	0.08804	8869.93		458	0.08556	8571.5		458	0.05116	8543.45		458	0.08867	8880.93			458	0.06917	6984.41		458	0.0938	9380.37		458	0.05963	5967.56		458	0.07729	7732.07		458	0.07386	7394.04		458	0.06431	6505.78		458
457	0.08627	8698.35		457	0.07791	7806.6		457	0.09195	9264.04		457	0.08974	8990.9		457	0.05363	8955.21		457	0.0924	9254.73			457	0.06642	6706.46		457	0.0905	9049.97		457	0.05748	5752.67		457	0.07449	7451.64		457	0.07125	7133.61		457	0.06225	6297.72		457
456	0.09077	9152.79		456	0.08234	8250.79		456	0.0962	9692.5		456	0.09389	9406.07		456	0.05602	9355.01		456	0.09625	9639.95			456	0.06389	6451.29		456	0.08733	8732.88		456	0.05552	5556.54		456	0.07161	7164.36		456	0.06874	6882.29		456	0.06034	6104.35		456
455	0.09523	9602.41		455	0.08695	8712.74		455	0.10031	10106.4		455	0.09807	9825.12		455	0.05828	9731.33		455	0.09988	10003.5			455	0.06149	6208.42		455	0.08401	8401.19		455	0.05364	5368.42		455	0.06897	6899.53		455	0.06622	6629.62		455	0.05842	5910.22		455
454	0.09976	10059.5		454	0.0917	9189.07		454	0.1045	10528		454	0.10235	10254.3		454	0.06053	10106.6		454	0.10357	10373.8			454	0.05934	5991.5		454	0.08082	8082.26		454	0.05199	5202.87		454	0.06644	6646.32		454	0.06393	6400.67		454	0.05682	5748.23		454
453	0.10402	10488.9		453	0.09652	9671.71		453	0.10851	10932.2		453	0.1067	10689.8		453	0.06265	10461.5		453	0.10716	10732.6			453	0.05723	5778.9		453	0.07805	7804.75		453	0.05038	5041.82		453	0.06408	6410.84		453	0.06187	6194.16		453	0.05536	5601.1		453
452	0.10818	10908.5		452	0.1015	10170.7		452	0.11237	11321.7		452	0.11086	11106.7		452	0.06483	10824.7		452	0.11028	11045.5			452	0.05526	5579.39		452	0.07511	7511.43		452	0.04889	4893.05		452	0.06178	6180.63		452	0.06007	6013.38		452	0.05402	5465.43		452
451	0.11217	11310.5		451	0.10647	10668.7		451	0.1163	11716.9		451	0.11495	11516.4		451	0.06671	11138.7		451	0.11359	11377.5			451	0.05364	5416.47		451	0.07227	7226.62		451	0.04779	4782.9		451	0.05979	5981.37		451	0.0583	5836.28		451	0.05305	5366.51		451
450	0.11584	11680.5		450	0.11153	11175.4		450	0.11989	12078.5		450	0.11862	11883.7		450	0.06879	11485.9		450	0.11656	11674.1			450	0.05198	5248.77		450	0.06955	6955.17		450	0.0468	4684.13		450	0.05787	5789.06		450	0.05689	5695.28		450	0.05217	5277.92		450
449	0.11933	12031.9		449	0.11642	11665.8		449	0.12329	12421.2		449	0.12249	12271.4		449	0.07039	11752.9		449	0.11927	11946.1			449	0.05057	5106		449	0.06715	6714.66		449	0.04584	4588.25		449	0.05621	5623.56		449	0.05562	5568.07		449	0.05165	5225.61		449
448	0.12266	12368		448	0.12121	12145.7		448	0.12654	12748.5		448	0.1262	12643.3		448	0.07175	11981.4		448	0.12169	12188.3			448	0.04949	4997.27		448	0.06473	6473.2		448	0.04517	4521.01		448	0.05481	5483.54		448	0.05441	5447.2		448	0.05117	5176.35		448
447	0.12533	12637.7		447	0.12617	12642.7		447	0.12933	13030.5		447	0.12963	12987.1		447	0.07315	12215.2		447	0.12369	12388.8			447	0.04851	4897.72		447	0.06267	6266.51		447	0.04483	4486.33		447	0.05354	5356.61		447	0.05357	5363.56		447	0.05085	5144.04		447
446	0.12787	12893.7		446	0.13056	13082.3		446	0.13211	13309.7		446	0.13244	13268.6		446	0.07442	12426.4		446	0.12517	12537			446	0.04776	4822.02		446	0.06088	6087.51		446	0.0445	4453.32		446	0.05245	5247.6		446	0.05309	5314.65		446	0.05054	5112.86		446
445	0.12993	13101		445	0.13484	13511		445	0.13422	13523		445	0.13523	13548		445	0.07543	12595.5		445	0.12644	12664			445	0.04728	4773.67		445	0.05906	5906.41		445	0.04445	4448.82		445	0.0517	5171.97		445	0.05281	5287.38		445	0.05067	5126.27		445
444	0.13168	13278.1		444	0.13882	13910		444	0.13605	13707.5		444	0.13771	13796.8		444	0.07594	12679.9		444	0.12755	12775.3			444	0.04686	4731.72		444	0.05773	5773.22		444	0.04433	4436.46		444	0.05125	5127.23		444	0.05266	5272.23		444	0.05117	5177.14		444
443	0.13301	13411.9		443	0.14284	14312.6		443	0.13751	13853.7		443	0.13976	14001.6		443	0.07654	12781		443	0.12797	12817.8			443	0.04682	4726.93		443	0.05651	5651.12		443	0.04438	4442.01		443	0.05097	5098.62		443	0.05284	5289.82		443	0.05159	5219.54		443
442	0.13398	13509.2		442	0.14602	14631.8		442	0.13855	13958.9		442	0.14134	14160.4		442	0.07675	12815		442	0.12805	12825.4			442	0.04664	4709.06		442	0.05545	5544.8		442	0.04491	4495.12		442	0.0507	5072.53		442	0.05298	5304.15		442	0.05211	5271.77		442
441	0.13439	13550.4		441	0.14911	14941.1		441	0.13892	13995.9		441	0.14259	14285		441	0.07687	12836.1		441	0.1277	12790.4			441	0.04658	4703.35		441	0.05472	5472.07		441	0.04549	4552.65		441	0.05072	5073.67		441	0.05358	5364.1		441	0.05266	5327.05		441
440	0.13464	13575.9		440	0.15161	15192.1		440	0.13884	13987.8		440	0.14352	14378.1		440	0.07649	12772.9		440	0.12685	12705.1			440	0.04693	4738.96		440	0.05408	5408.42		440	0.0461	4614.2		440	0.05101	5103.11		440	0.05411	5417.2		440	0.0536	5422.89		440
439	0.13445	13557.2		439	0.15383	15413.9		439	0.13796	13899.9		439	0.14369	14395.8		439	0.07615	12715.5		439	0.12557	12576.7			439	0.04743	4788.73		439	0.05395	5394.8		439	0.04698	4702.08		439	0.05143	5144.67		439	0.05483	5489.6		439	0.05464	5527.55		439
438	0.13406	13517.8		438	0.1553	15562		438	0.1367	13773		438	0.14339	14365.9		438	0.07555	12615.9		438	0.12403	12422.6			438	0.04811	4858.11		438	0.05373	5372.92		438	0.04802	4806.31		438	0.05216	5218.28		438	0.05589	5595.22		438	0.05571	5636.07		438
437	0.13312	13423.3		437	0.15625	15656.4		437	0.13473	13574		437	0.14258	14284.8		437	0.07456	12449.7		437	0.12213	12232.6			437	0.04899	4945.99		437	0.05373	5373.26		437	0.04901	4905.52		437	0.053	5301.97		437	0.05711	5717.74		437	0.05696	5762.61		437
436	0.13181	13290.8		436	0.15639	15670.8		436	0.13263	13363		436	0.14131	14157.4		436	0.07357	12284.3		436	0.12018	12036.7			436	0.04976	5023.78		436	0.05382	5382.4		436	0.05048	5051.93		436	0.05389	5391.12		436	0.05835	5841.25		436	0.05853	5921.31		436
435	0.13025	13133.5		435	0.15597	15628.6		435	0.13	13097.7		435	0.1394	13965.8		435	0.07226	12066.6		435	0.11784	11802.8			435	0.05107	5156.95		435	0.05416	5415.57		435	0.05194	5198.22		435	0.05508	5510.66		435	0.0598	5986.74		435	0.06002	6071.8		435
434	0.1282	12926.7		434	0.15494	15525		434	0.12711	12806.2		434	0.13708	13733.4		434	0.07081	11823.1		434	0.11563	11581.6			434	0.05216	5266.89		434	0.0549	5489.97		434	0.05341	5345.35		434	0.0564	5642.67		434	0.06134	6141.31		434	0.06178	6249.67		434
433	0.12613	12718.5		433	0.15341	15372.2		433	0.12446	12539		433	0.13454	13478.9		433	0.06951	11606.5		433	0.11358	11375.7			433	0.05341	5392.82		433	0.05567	5567.47		433	0.05533	5537.65		433	0.05778	5780.68		433	0.06313	6320.01		433	0.06342	6415.81		433
432	0.12369	12472.1		432	0.15095	15125.6		432	0.12156	12247.4		432	0.13193	13217.3		432	0.06813	11376.4		432	0.11137	11154.5			432	0.05498	5550.96		432	0.05652	5651.94		432	0.05696	5701.13		432	0.05949	5950.96		432	0.06503	6510.18		432	0.06511	6587.25		432
431	0.12119	12219.9		431	0.14846	14875.7		431	0.11878	11967.6		431	0.12922	12945.7		431	0.06692	11173.9		431	0.10963	10980.2			431	0.05618	5672.41		431	0.0576	5760.1		431	0.05859	5864.19		431	0.06134	6136.87		431	0.06686	6693.83		431	0.06713	6791.56		431
430	0.11881	11979.8		430	0.14532	14561.8		430	0.11628	11715		430	0.12647	12670.7		430	0.06562	10956.9		430	0.10802	10818.8			430	0.05756	5811.69		430	0.05885	5885.07		430	0.0602	6024.84		430	0.06323	6325.87		430	0.06865	6872.94		430	0.06889	6969.13		430
429	0.11634	11731		429	0.14208	14236.6		429	0.11424	11509.9		429	0.12386	12409.3		429	0.06459	10784.5		429	0.10652	10668.6			429	0.05853	5909.64		429	0.06033	6032.68		429	0.06161	6166.19		429	0.065	6503.02		429	0.0705	7057.86		429	0.07016	7097.91		429
428	0.11405	11499.7		428	0.13884	13912.6		428	0.11229	11313.3		428	0.12141	12163.9		428	0.06366	10630.2		428	0.10533	10549.5			428	0.0597	6028.02		428	0.06165	6164.77		428	0.063	6305.2		428	0.06659	6661.88		428	0.07221	7229.15		428	0.07166	7250		428
427	0.11216	11309.3		427	0.13568	13595.7		427	0.11068	11151.5		427	0.11952	11973.7		427	0.06305	10528.5		427	0.10449	10465.4			427	0.06057	6115.56		427	0.06293	6293.24		427	0.06373	6378.55		427	0.06833	6835.31		427	0.07364	7372.76		427	0.07271	7355.99		427
426	0.11042	11134.1		426	0.13273	13299.7		426	0.10915	10996.4		426	0.11773	11794.8		426	0.06225	10395.1		426	0.10379	10395.6			426	0.0609	6149.28		426	0.06424	6424.08		426	0.06432	6437.05		426	0.06954	6957.15		426	0.07454	7462.81		426	0.07304	7389.45		426
425	0.10904	10994.9		425	0.13021	13047.4		425	0.10808	10889.1		425	0.11608	11629.9		425	0.06179	10318.2		425	0.10338	10354.6			425	0.0612	6179.46		425	0.06552	6552.11		425	0.06447	6451.96		425	0.07046	7048.78		425	0.07516	7524.73		425	0.07304	7389.45		425
424	0.10798	10887.8		424	0.12796	12822		424	0.10732	10812.8		424	0.11488	11509.6		424	0.06144	10259.3		424	0.10314	10329.9			424	0.0612	6178.97		424	0.06671	6671.22		424	0.06423	6428.4		424	0.07094	7096.74		424	0.07526	7534.66		424	0.0726	7344.67		424
423	0.10714	10803.2		423	0.12604	12629.4		423	0.10668	10748.1		423	0.11407	11427.7		423	0.06138	10248.4		423	0.10312	10328.7			423	0.06073	6132.21		423	0.06722	6722.27		423	0.06367	6371.81		423	0.07102	7105.23		423	0.07486	7494.07		423	0.0717	7253.86		423
422	0.10665	10753.6		422	0.12456	12481.6		422	0.10613	10692.2		422	0.11353	11373.6		422	0.0615	10269		422	0.10337	10353.6			422	0.06046	6104.65		422	0.06786	6785.68		422	0.063	6305.06		422	0.07044	7047.09		422	0.07411	7419.18		422	0.07049	7131.21		422
421	0.10601	10689.2		421	0.12338	12363		421	0.10581	10659.9		421	0.11299	11320.1		421	0.06155	10278.3		421	0.10386	10403			421	0.05999	6057.05		421	0.06785	6784.66		421	0.06216	6221.64		421	0.06942	6944.88		421	0.07263	7270.98		421	0.06934	7015.07		421
420	0.10595	10683.2		420	0.1225	12274.7		420	0.10573	10652.7		420	0.11268	11289.2		420	0.0617	10302.7		420	0.10425	10442			420	0.05937	5995.03		420	0.06777	6776.87		420	0.06147	6151.71		420	0.06825	6827.38		420	0.07121	7129.33		420	0.06805	6884.49		420
419	0.10593	10681.4		419	0.12186	12210.5		419	0.10575	10654.5		419	0.11281	11301.6		419	0.06199	10351.6		419	0.10495	10511.5			419	0.05889	5945.86		419	0.06713	6713.47		419	0.06067	6071.92		419	0.06708	6710.53		419	0.06995	7003.07		419	0.06721	6799.38		419
418	0.10598	10686.6		418	0.12154	12178.2		418	0.10569	10648.1		418	0.11312	11332.5		418	0.06246	10429.6		418	0.10552	10568.5			418	0.05858	5914.85		418	0.0663	6629.53		418	0.06019	6024.12		418	0.066	6602.29		418	0.06881	6888.93		418	0.06629	6706.17		418
417	0.10629	10717.7		417	0.12123	12147.5		417	0.10602	10681.5		417	0.11344	11365.3		417	0.06294	10509.8		417	0.10609	10626			417	0.05844	5900.29		417	0.06541	6540.91		417	0.06011	6015.51		417	0.06507	6509.25		417	0.06809	6817.22		417	0.06578	6654.35		417
416	0.10698	10787.4		416	0.1213	12154.9		416	0.10625	10704.4		416	0.11386	11406.6		416	0.06318	10550.1		416	0.1067	10686.7			416	0.05873	5930.37		416	0.06469	6469.44		416	0.06009	6014.14		416	0.0644	6442.67		416	0.06755	6762.53		416	0.06573	6649.75		416
415	0.10743	10832.9		415	0.12161	12185.3		415	0.10666	10745.7		415	0.11446	11467.6		415	0.06338	10583.7		415	0.10718	10734.9			415	0.05892	5948.87		415	0.06399	6398.71		415	0.0605	6054.53		415	0.06409	6411.76		415	0.06718	6725.78		415	0.06568	6644.89		415
414	0.10837	10927.5		414	0.12214	12238.8		414	0.10655	10735.1		414	0.11508	11529.3		414	0.06387	10665.1		414	0.10738	10754.8			414	0.05934	5991.19		414	0.06362	6362.25		414	0.06063	6068.36		414	0.06398	6400.91		414	0.06712	6719.99		414	0.06579	6655.71		414
413	0.10896	10986.6		413	0.12262	12286.9		413	0.10674	10753.6		413	0.11559	11580.2		413	0.0643	10736.3		413	0.10727	10743.8			413	0.05964	6022.19		413	0.06339	6339.4		413	0.06128	6132.6		413	0.06404	6406.77		413	0.06728	6735.93		413	0.06586	6662.87		413
412	0.10995	11086.3		412	0.12324	12349.3		412	0.1064	10720		412	0.11586	11607.5		412	0.06428	10734.1		412	0.10675	10691.9			412	0.06048	6106.92		412	0.06335	6334.76		412	0.06161	6166.09		412	0.06435	6437.7		412	0.06744	6751.39		412	0.06608	6685.46		412
411	0.11066	11158.2		411	0.12382	12407.5		411	0.10597	10676.2		411	0.11591	11612.8		411	0.06394	10676.6		411	0.1061	10627.1			411	0.061	6159.37		411	0.06361	6361.34		411	0.06216	6220.94		411	0.06457	6459.81		411	0.06771	6778.41		411	0.06653	6730.91		411
410	0.1111	11202.1		410	0.12426	12451.2		410	0.10533	10611.9		410	0.11645	11666.5		410	0.06341	10587.7		410	0.10463	10479.4			410	0.06165	6225.06		410	0.06368	6368.08		410	0.06265	6269.99		410	0.06506	6508.36		410	0.06805	6813.23		410	0.0667	6747.65		410
409	0.11116	11208.2		409	0.12448	12472.8		409	0.1042	10497.7		409	0.11579	11600.3		409	0.06273	10473.8		409	0.10274	10290.7			409	0.06193	6253.42		409	0.06422	6421.98		409	0.06295	6300.5		409	0.06526	6528.52		409	0.06853	6860.8		409	0.06702	6780.42		409
408	0.11096	11188.3		408	0.1247	12495.3		408	0.10278	10354.7		408	0.11466	11487.6		408	0.06166	10295.2		408	0.10074	10089.7			408	0.06241	6301.99		408	0.06451	6451.4		408	0.06332	6337.03		408	0.06566	6568.77		408	0.06877	6884.81		408	0.06743	6821.9		408
407	0.11025	11117		407	0.12441	12466.5		407	0.10128	10204.1		407	0.11323	11343.6		407	0.06024	10059		407	0.09865	9881.15			407	0.06269	6329.67		407	0.06507	6507.05		407	0.06402	6407.21		407	0.06619	6621.77		407	0.06905	6913.24		407	0.06778	6857.28		407
406	0.10895	10986		406	0.12379	12403.9		406	0.09935	10009.1		406	0.1114	11160.7		406	0.05895	9842.98		406	0.09628	9643.25			406	0.06281	6342.07		406	0.06543	6542.5		406	0.0641	6414.94		406	0.06665	6667.62		406	0.06941	6949.31		406	0.06815	6894.39		406
405	0.10709	10798.6		405	0.12245	12269.9		405	0.09725	9797.84		405	0.10909	10929.3		405	0.05749	9599.95		405	0.09374	9389.13			405	0.06253	6314.05		405	0.06581	6580.99		405	0.06424	6429.66		405	0.06702	6705.2		405	0.06956	6964.37		405	0.06831	6911.22		405
404	0.10475	10562.4		404	0.1209	12114.5		404	0.09512	9583.56		404	0.10673	10693		404	0.05603	9355.16		404	0.09147	9161.14			404	0.06235	6295.28		404	0.06621	6620.52		404	0.06418	6423.58		404	0.06744	6747.09		404	0.07009	7017.42		404	0.0684	6920.11		404
403	0.10223	10307.9		403	0.11855	11878.8		403	0.09295	9364.82		403	0.1045	10468.9		403	0.05458	9114.29		403	0.08922	8936.63			403	0.06177	6236.67		403	0.06644	6644.14		403	0.06359	6364.24		403	0.06783	6786.1		403	0.07031	7038.85		403	0.06845	6924.82		403
402	0.09971	10053.6		402	0.11638	11661.2		402	0.09078	9145.93		402	0.10183	10201.6		402	0.05319	8880.89		402	0.0872	8733.51			402	0.06096	6154.64		402	0.0669	6689.95		402	0.06318	6323.56		402	0.0679	6792.3		402	0.07037	7045.53		402	0.06824	6904.14		402
401	0.09678	9758.12		401	0.11371	11393.9		401	0.08864	8930.91		401	0.09917	9935.85		401	0.05203	8687.74		401	0.0851	8523.19			401	0.06032	6090.43		401	0.0668	6679.55		401	0.06234	6238.93		401	0.06737	6740.22		401	0.0701	7017.56		401	0.06727	6806.09		401
400	0.09409	9487.69		400	0.11103	11125.4		400	0.08652	8717.36		400	0.09671	9689.14		400	0.05059	8446.79		400	0.0833	8343.32			400	0.0591	5967.35		400	0.06638	6638.13		400	0.06094	6099.44		400	0.06673	6676.03		400	0.06924	6931.94		400	0.06623	6700.84		400
399	0.09167	9243.45		399	0.10825	10847.4		399	0.08463	8526.33		399	0.09465	9482.23		399	0.04947	8260.69		399	0.08167	8180.31			399	0.05787	5843.36		399	0.06596	6596.08		399	0.05979	5983.87		399	0.06577	6579.59		399	0.06781	6788.72		399	0.06461	6536.2		399
398	0.0894	9013.97		398	0.10576	10597.3		398	0.08307	8369		398	0.09286	9302.89		398	0.04855	8106.93		398	0.08036	8048.56			398	0.0569	5745.12		398	0.06541	6540.56		398	0.05839	5843.83		398	0.06449	6451.8		398	0.06622	6629.62		398	0.06297	6370.65		398
397	0.08705	8777.61		397	0.10301	10321.6		397	0.0815	8211.2		397	0.09098	9114.89		397	0.04777	7976.96		397	0.07888	7900.28			397	0.0554	5593.69		397	0.06427	6426.54		397	0.05694	5698.65		397	0.06296	6298.09		397	0.0644	6446.94		397	0.06107	6178.7		397
396	0.08486	8556.37		396	0.10043	10063.3		396	0.07968	8027.39		396	0.08911	8927.42		396	0.04682	7818.73		396	0.07774	7786.41			396	0.05428	5480.63		396	0.06261	6261.48		396	0.05513	5517.73		396	0.06123	6125.36		396	0.0622	6227.02		396	0.05922	5991.3		396
395	0.08304	8373.66		395	0.09797	9816.91		395	0.07809	7867.45		395	0.08766	8782.26		395	0.04614	7704.96		395	0.07675	7687.6			395	0.05317	5368.75		395	0.06109	6109.26		395	0.05362	5366.81		395	0.05945	5947.06		395	0.06037	6043.93		395	0.0574	5807.46		395
394	0.08144	8212.25		394	0.09582	9601.57		394	0.07666	7724		394	0.08592	8607.57		394	0.04559	7613.26		394	0.07549	7560.91			394	0.05209	5259.89		394	0.05945	5945.3		394	0.05266	5270.21		394	0.05753	5755.27		394	0.05867	5873.71		394	0.05577	5641.98		394
393	0.07958	8024.36		393	0.09395	9413.75		393	0.07536	7592.53		393	0.0843	8446.08		393	0.04474	7470.62		393	0.07455	7466.54			393	0.05093	5142.59		393	0.05811	5810.55		393	0.0514	5144.48		393	0.05582	5583.93		393	0.05707	5713.26		393	0.05457	5520.72		393
392	0.07848	7913.69		392	0.0917	9188.25		392	0.07414	7469.98		392	0.0829	8304.94		392	0.04414	7370.28		392	0.07337	7348.73			392	0.05059	5107.59		392	0.05642	5641.78		392	0.05063	5067.67		392	0.05446	5448.41		392	0.05554	5560.48		392	0.05335	5397.38		392
391	0.07722	7786.8		391	0.08985	9002.9		391	0.07252	7306.29		391	0.0818	8195.06		391	0.04345	7255.79		391	0.07193	7204.51			391	0.04956	5003.91		391	0.05529	5528.77		391	0.04965	4969.44		391	0.05344	5346.39		391	0.05445	5450.86		391	0.05219	5279.88		391
390	0.076	7663.77		390	0.08804	8822.22		390	0.07125	7178.5		390	0.08014	8028.99		390	0.04272	7132.99		390	0.07054	7065.53			390	0.04894	4941.08		390	0.05393	5393		390	0.04901	4905.37		390	0.05215	5217.6		390	0.05335	5340.97		390	0.05123	5182.55		390
389	0.07478	7540.64		389	0.08667	8684.21		389	0.06986	7038.83		389	0.07899	7913.77		389	0.04185	6988.12		389	0.06884	6894.63			389	0.04843	4889.9		389	0.05293	5293.19		389	0.04836	4840.45		389	0.05119	5120.61		389	0.05234	5240.43		389	0.05034	5092.85		389
388	0.07356	7417.71		388	0.08509	8525.91		388	0.06816	6867.48		388	0.07731	7744.94		388	0.04087	6823.91		388	0.06723	6733.46			388	0.04773	4819.01		388	0.0521	5209.97		388	0.04773	4776.72		388	0.05039	5041.21		388	0.05158	5163.6		388	0.04981	5039.46		388
387	0.07242	7302.37		387	0.08363	8379.67		387	0.06654	6703.84		387	0.07551	7565.36		387	0.0398	6645.12		387	0.06537	6547.73			387	0.04755	4801.12		387	0.05143	5142.96		387	0.04736	4740.19		387	0.04969	4970.78		387	0.05086	5091.77		387	0.0493	4987.24		387
386	0.07092	7151.26		386	0.08184	8200.94		386	0.065	6548.87		386	0.0738	7393.88		386	0.03873	6467.82		386	0.06335	6345.19			386	0.04702	4748.04		386	0.05058	5057.92		386	0.04699	4703.02		386	0.0492	4922.08		386	0.0502	5025.92		386	0.04865	4921.88		386
385	0.06916	6974.05		385	0.07983	7999.73		385	0.06324	6371.85		385	0.07187	7200.51		385	0.03746	6255.36		385	0.06143	6152.49			385	0.04645	4689.97		385	0.04988	4987.64		385	0.04634	4637.68		385	0.04873	4875.33		385	0.04962	4967.99		385	0.04815	4870.84		385
384	0.06757	6813.44		384	0.0781	7825.57		384	0.06155	6201.16		384	0.06993	7005.99		384	0.0364	6078.31		384	0.05987	5996.28			384	0.04582	4626.8		384	0.04929	4929.28		384	0.04597	4600.55		384	0.0482	4821.86		384	0.04917	4923.02		384	0.04772	4827.81		384
383	0.0657	6624.29		383	0.07589	7604.32		383	0.05983	6028.38		383	0.06788	6800.62		383	0.03544	5916.97		383	0.05815	5824.08			383	0.04542	4586.37		383	0.04876	4875.9		383	0.04542	4546.25		383	0.04766	4767.81		383	0.04879	4885.04		383	0.04719	4774.21		383
382	0.06362	6414.92		382	0.07397	7411.85		382	0.05809	5852.79		382	0.06592	6604.27		382	0.03437	5738.75		382	0.05662	5670.85			382	0.04486	4529.47		382	0.04855	4854.74		382	0.04503	4506.97		382	0.04721	4722.5		382	0.0483	4835.11		382	0.04681	4735.87		382
381	0.06145	6196.16		381	0.07198	7213.05		381	0.05669	5711.48		381	0.06414	6425.62		381	0.03355	5602.23		381	0.05481	5489.4			381	0.04388	4430.03		381	0.04793	4793.03		381	0.04445	4449.16		381	0.04667	4669.19		381	0.0479	4795.91		381	0.04636	4690.6		381
380	0.05986	6036.22		380	0.06989	7003.5		380	0.05515	5556.23		380	0.0623	6241.09		380	0.03243	5414.86		380	0.05375	5383.92			380	0.04343	4385.11		380	0.04728	4728.15		380	0.04372	4375.76		380	0.04601	4602.59		380	0.04717	4722.38		380	0.0458	4633.67		380
379	0.05803	5851.16		379	0.06766	6780.09		379	0.05396	5436.28		379	0.06084	6095.68		379	0.03163	5281.06		379	0.05248	5256.85			379	0.04272	4313.59		379	0.04661	4661.23		379	0.04311	4314.87		379	0.04532	4533.39		379	0.04653	4658.33		379	0.04509	4561.9		379
378	0.05644	5690.75		378	0.06564	6576.99		378	0.05267	5306.76		378	0.05928	5938.69		378	0.03095	5168.42		378	0.05121	5129.07			378	0.04208	4249		378	0.04593	4593.47		378	0.04266	4269.4		378	0.0446	4461.62		378	0.04571	4576.54		378	0.04433	4485.13		378
377	0.05509	5554.52		377	0.06377	6389.53		377	0.05153	5192.07		377	0.05762	5773.12		377	0.03023	5047.86		377	0.05006	5014.25			377	0.04157	4196.99		377	0.04491	4491.09		377	0.04202	4205.41		377	0.04375	4376.65		377	0.04499	4504.53		377	0.04379	4429.89		377
376	0.05343	5387.79		376	0.0622	6232.81		376	0.05052	5089.62		376	0.05617	5627.82		376	0.02957	4937.77		376	0.04917	4924.49			376	0.04101	4140.85		376	0.04444	4443.71		376	0.04148	4151.05		376	0.04299	4301.2		376	0.04436	4440.93		376	0.04317	4367.38		376
375	0.05245	5288.98		375	0.0604	6051.89		375	0.04962	4998.94		375	0.05521	5530.89		375	0.02888	4822.64		375	0.04809	4816.26			375	0.04074	4113.32		375	0.04372	4371.93		375	0.04126	4129.64		375	0.04231	4232.31		375	0.04383	4388.28		375	0.04253	4302.86		375
374	0.05123	5165.17		374	0.05918	5930.17		374	0.04869	4905.59		374	0.0543	5439.71		374	0.02839	4740.5		374	0.04693	4700.7			374	0.04033	4072.04		374	0.04323	4322.96		374	0.04107	4110.45		374	0.04191	4192.39		374	0.04322	4326.69		374	0.04226	4275.66		374
373	0.05048	5090.4		373	0.05787	5799.13		373	0.04784	4819.57		373	0.05325	5335.07		373	0.02794	4665.52		373	0.04621	4628.41			373	0.0402	4058.72		373	0.04277	4277.39		373	0.04091	4094.76		373	0.04156	4157.61		373	0.04288	4292.42		373	0.04215	4264.42		373
372	0.0497	5011.43		372	0.05674	5685.92		372	0.04696	4731.25		372	0.05232	5241.35		372	0.02752	4595.33		372	0.04543	4550.59			372	0.04037	4076.31		372	0.04209	4208.95		372	0.04084	4087.15		372	0.04124	4125.84		372	0.04296	4301.35		372	0.04232	4281.35		372
371	0.04885	4925.93		371	0.0559	5601.13		371	0.04594	4628.32		371	0.05139	5148.9		371	0.02689	4489.84		371	0.0446	4467.04			371	0.04034	4073.55		371	0.04192	4192.29		371	0.04058	4060.88		371	0.04084	4085.69		371	0.04287	4292.13		371	0.04224	4272.97		371
370	0.04782	4822.08		370	0.05477	5488.62		370	0.04552	4586.42		370	0.05079	5088.49		370	0.02603	4347.09		370	0.04401	4407.92			370	0.04048	4087.11		370	0.04159	4158.67		370	0.04076	4079.03		370	0.04126	4127.73		370	0.0428	4285.34		370	0.04276	4326.11		370
369	0.04727	4766.69		369	0.05426	5437.02		369	0.04483	4516.65		369	0.04958	4967.68		369	0.02601	4343.5		369	0.04284	4290.82			369	0.04096	4135.61		369	0.04152	4152.38		369	0.041	4103.36		369	0.04129	4131.09		369	0.0432	4324.66		369	0.0429	4340.38		369
368	0.04656	4694.98		368	0.05311	5321.71		368	0.0437	4402.97		368	0.04895	4903.78		368	0.02564	4281.34		368	0.0421	4216.8			368	0.0413	4169.73		368	0.04132	4132.39		368	0.04086	4089.68		368	0.04136	4138.17		368	0.04338	4343.39		368	0.0432	4370.59		368
367	0.04623	4661.94		367	0.05226	5236.4		367	0.04307	4339.25		367	0.04811	4819.83		367	0.02495	4166.57		367	0.04101	4107.23			367	0.04198	4238.39		367	0.04172	4171.86		367	0.04109	4112.13		367	0.04169	4170.85		367	0.04333	4337.46		367	0.0433	4380.26		367
366	0.04505	4542.88		366	0.05125	5135.88		366	0.04255	4286.51		366	0.047	4708.85		366	0.0246	4107.31		366	0.04042	4048.89			366	0.04227	4267.92		366	0.04152	4152.23		366	0.04142	4145.42		366	0.04158	4160.08		366	0.04377	4381.58		366	0.04349	4399.8		366
365	0.04465	4501.94		365	0.05087	5097.62		365	0.04193	4224.04		365	0.04617	4625.62		365	0.02387	3985.36		365	0.03995	4001.39			365	0.04283	4324.58		365	0.04156	4156.42		365	0.04112	4115.48		365	0.04195	4196.58		365	0.04401	4406.19		365	0.04379	4430.54		365
364	0.0436	4396.2		364	0.04966	4976.41		364	0.04138	4169.3		364	0.04554	4562.59		364	0.02335	3899.29		364	0.03915	3921.54			364	0.04263	4304.5		364	0.04152	4152.11		364	0.04163	4166.46		364	0.04211	4213.1		364	0.04411	4416.03		364	0.04424	4476.02		364
363	0.04319	4355.04		363	0.04893	4903.42		363	0.04091	4121.85		363	0.04484	4492.21		363	0.02283	3811.55		363	0.03843	3849.11			363	0.04352	4394.04		363	0.04185	4184.91		363	0.04134	4137.2		363	0.04217	4218.69		363	0.04412	4416.92		363	0.04432	4483.78		363
362	0.04244	4279.51		362	0.04821	4831.1		362	0.04088	4118.21		362	0.04432	4440.24		362	0.0228	3806.34		362	0.0381	3816.39			362	0.04386	4428.83		362	0.04174	4174.25		362	0.04189	4192.65		362	0.04241	4242.43		362	0.04454	4458.84		362	0.04461	4512.8		362
361	0.04173	4207.97		361	0.04722	4731.71		361	0.04064	4094.53		361	0.04367	4374.73		361	0.02226	3717.39		361	0.03791	3796.84			361	0.04392	4434.95		361	0.04176	4175.69		361	0.04144	4147.23		361	0.04251	4252.95		361	0.0448	4485.26		361	0.04449	4501.15		361
360	0.04152	4186.69		360	0.04698	4707.34		360	0.04025	4054.79		360	0.04317	4324.96		360	0.02204	3680.17		360	0.03767	3773.29			360	0.04422	4465.15		360	0.04213	4212.73		360	0.04124	4127.1		360	0.0426	4261.45		360	0.04476	4481.27		360	0.04451	4502.56		360
359	0.0414	4174.68		359	0.04595	4604.75		359	0.04048	4078.25		359	0.04277	4285.16		359	0.02217	3702.2		359	0.03751	3756.79			359	0.04426	4468.94		359	0.04181	4181.1		359	0.04142	4145.02		359	0.04281	4282.44		359	0.04477	4481.65		359	0.04438	4490.35		359
358	0.04087	4121.27		358	0.04538	4546.94		358	0.04094	4124.65		358	0.04242	4250.17		358	0.02206	3683.66		358	0.03775	3781.44			358	0.04369	4411.28		358	0.04164	4164.45		358	0.04157	4160.51		358	0.0424	4241.65		358	0.04464	4469.54		358	0.04424	4475.79		358
357	0.04121	4155.39		357	0.04523	4531.93		357	0.04122	4152.95		357	0.04269	4277.33		357	0.02235	3732		357	0.0381	3815.74			357	0.04428	4471.03		357	0.04165	4165.48		357	0.04168	4171.19		357	0.04245	4246.42		357	0.04484	4489.21		357	0.04444	4496.15		357
356	0.04159	4193.92		356	0.04526	4535.44		356	0.04211	4242.78		356	0.04293	4300.55		356	0.02241	3741.89		356	0.03832	3837.97			356	0.04475	4517.98		356	0.04216	4215.87		356	0.04199	4202.83		356	0.0424	4241.33		356	0.04474	4479.58		356	0.0441	4461.58		356
355	0.04186	4220.65		355	0.04566	4575.62		355	0.04232	4263.73		355	0.04311	4319.44		355	0.02264	3779.99		355	0.03887	3893.23			355	0.04456	4498.77		355	0.0423	4230.03		355	0.04188	4191.46		355	0.04246	4247.43		355	0.04487	4492.22		355	0.04445	4496.65		355
354	0.04224	4259.57		354	0.0457	4578.91		354	0.04322	4354.91		354	0.04347	4354.98		354	0.02271	3792.87		354	0.03934	3940.23			354	0.04453	4495.82		354	0.04222	4222.23		354	0.0424	4243.39		354	0.0425	4252.16		354	0.04498	4502.7		354	0.04486	4538.84		354
353	0.04288	4324.15		353	0.04608	4617.37		353	0.04389	4421.88		353	0.04415	4423.67		353	0.02274	3796.98		353	0.03943	3948.97			353	0.04521	4564.84		353	0.04258	4257.81		353	0.04276	4279.39		353	0.04283	4285.08		353	0.04495	4500.21		353	0.0448	4532.02		353
352	0.04364	4400.63		352	0.04656	4665.06		352	0.04474	4507.19		352	0.04478	4485.98		352	0.02337	3902.19		352	0.04012	4018.4			352	0.04545	4589.15		352	0.04292	4291.53		352	0.04298	4301.54		352	0.04317	4318.46		352	0.04533	4538.63		352	0.04498	4550.21		352
351	0.04423	4460.14		351	0.04721	4730.61		351	0.04555	4588.79		351	0.04509	4517.13		351	0.02394	3997.67		351	0.04076	4082.74			351	0.04584	4628.92		351	0.0432	4320.31		351	0.04333	4336.85		351	0.04317	4319.25		351	0.04562	4567.49		351	0.04537	4590.3		351
350	0.04513	4550.55		350	0.04831	4840.59		350	0.04669	4704.2		350	0.04558	4566.82		350	0.0241	4024.6		350	0.04151	4157.13			350	0.04595	4639.29		350	0.04334	4334.33		350	0.04381	4384.65		350	0.04325	4327.21		350	0.0461	4614.99		350	0.04573	4626.83		350
[truncated: 101 more columns]

## Sheet: Supplementary Figure15+16+17
A-PBI Absorbance (a.u.) -450 to -650 mV													D-PBI Absorbance (a.u.) 1100 to 1300 mV							PBI-1 Absorbance (a.u.) -620 to -900mV
Wavelength (nm)	450mV-neg5	470mV-neg6	490mV-neg7	510mV-neg8	530mV-neg9	550mV-neg10	570mV-neg11	590mV-neg12	610mV-neg13	630mV-neg14	650mV-neg15		Wavelength (nm)	1100mV-pos9	1150mV-pos10	1200mV-pos11	1250mV-pos12	1300mV-pos13		Wavelength (nm)	620mV-neg11	640mV-neg11	660mV-neg11	680mV-neg11	700mV-neg11	720mV-neg11	740mV-neg11	760mV-neg11	780mV-neg11	820mV-neg21	840mV-neg22	860mV-neg23	880mV-neg23	900mV-neg24
1500	-0.00076932	-0.00041932	-0.00089932	-0.00069932	-0.00068932	-0.00033932	-0.00040932	-0.00022932	-0.00017932	-0.00023932	9.068e-05		1500	0.00466	0.00463	0.00459	0.00471	0.00461		1500	0.00887	0.00901	0.00933	0.00929	0.00935	0.00937	0.00941	0.00931	0.00949	0.00941	0.0093	0.00957	0.00945	0.0094
1499	-0.00044932	-0.00043932	-0.00045932	-0.00021932	-0.00023932	-0.00038932	-8.932e-05	2.068e-05	0.00011068	5.068e-05	0.00010068		1499	0.00467	0.00467	0.00465	0.00444	0.00457		1499	0.00919	0.00914	0.00936	0.00927	0.00896	0.00933	0.00919	0.00949	0.00933	0.00914	0.00911	0.00949	0.00927	0.00919
1498	-0.00071932	-0.00069932	-0.00062932	-0.00048932	-0.00058932	-0.00068932	-0.00026932	-0.00023932	-0.00028932	3.068e-05	3.068e-05		1498	0.00462	0.00468	0.00461	0.0044	0.00462		1498	0.00905	0.00904	0.00917	0.00926	0.00926	0.0093	0.00925	0.00898	0.00941	0.00942	0.00937	0.0095	0.00922	0.00905
1497	-0.00059932	-0.00060932	-0.00061932	-0.00045932	-0.00037932	-0.00019932	-0.00025932	-7.932e-05	0.00013068	-7.932e-05	5.068e-05		1497	0.00453	0.00446	0.00458	0.0045	0.00455		1497	0.00905	0.00888	0.00911	0.00894	0.00908	0.0092	0.00898	0.00909	0.00923	0.00901	0.00921	0.00921	0.00902	0.00889
1496	-0.00048932	-0.00037932	-0.00028932	-0.00027932	-0.00014932	-0.00018932	-0.00012932	-8.932e-05	6.068e-05	0.000272641	0.000546707		1496	0.00464	0.00453	0.00466	0.0045	0.00457		1496	0.00905	0.00871	0.009	0.00902	0.00918	0.00896	0.00911	0.00908	0.00911	0.00888	0.00931	0.00891	0.00877	0.0091
1495	-0.00054932	-0.00062932	-0.00056932	-0.00011932	-0.00021932	-0.00036932	-5.932e-05	-0.00018932	0.000235857	0.00013068	6.068e-05		1495	0.0047	0.00467	0.00474	0.00416	0.00441		1495	0.00942	0.00964	0.00959	0.0094	0.00955	0.0093	0.00928	0.00921	0.00937	0.00934	0.00941	0.0097	0.00944	0.00943
1494	-0.00064932	-0.00067932	-0.00046932	-0.00035932	-0.00011932	-0.00031932	-0.00017932	2.068e-05	6.8e-07	8.068e-05	6.068e-05		1494	0.00475	0.00474	0.00471	0.00454	0.00461		1494	0.00917	0.00937	0.00934	0.00927	0.00965	0.0095	0.00942	0.00948	0.00927	0.00951	0.00953	0.00954	0.00954	0.00971
1493	-0.00080932	-0.00091932	-0.00080932	-0.00091932	-0.00060932	-0.00083932	-0.00040932	-0.00065932	-0.00046932	-0.00054932	-0.00045932		1493	0.00481	0.00466	0.00469	0.00454	0.0047		1493	0.00944	0.00937	0.00942	0.00977	0.00954	0.00946	0.00943	0.00954	0.00937	0.00975	0.00956	0.0096	0.00988	0.00944
1492	-0.00068932	-0.00082932	-0.00096932	-0.00056932	-0.00069932	-0.00061932	-0.00073932	-0.00047932	-0.00046932	-0.00055932	-0.00029932		1492	0.00452	0.00428	0.00441	0.00442	0.00433		1492	0.00909	0.00888	0.00928	0.00908	0.00903	0.00925	0.00899	0.00901	0.00931	0.00906	0.00903	0.00935	0.00902	0.0094
1491	-0.00043932	-0.00081932	-0.00061932	-0.00038932	-0.00036932	-0.00042932	-0.00034932	-0.00034932	-0.00026932	-5.932e-05	1.068e-05		1491	0.00456	0.00467	0.00462	0.00444	0.0047		1491	0.00872	0.00895	0.00888	0.0091	0.00882	0.00903	0.00903	0.00913	0.00901	0.00942	0.00915	0.00888	0.00913	0.00901
1490	-0.00039932	-0.00052932	-0.00032932	-0.00023932	-0.00048932	-0.00018932	-9.932e-05	2.068e-05	9.068e-05	0.000223201	0.000234824		1490	0.00476	0.0046	0.00455	0.00452	0.00437		1490	0.0088	0.009	0.0091	0.00929	0.00883	0.00911	0.00906	0.00902	0.00887	0.00908	0.00904	0.0088	0.00894	0.00922
1489	-0.00063932	-0.00080932	-0.00083932	-0.00055932	-0.00052932	-0.00039932	-0.00040932	-0.00040932	-0.00014932	0.00013068	0.00011068		1489	0.00474	0.00476	0.00475	0.00459	0.00454		1489	0.00933	0.00937	0.00919	0.00935	0.00953	0.00974	0.00935	0.00927	0.00924	0.00936	0.00949	0.00937	0.00943	0.00965
1488	-0.00045932	-0.00055932	-0.00058932	-0.00027932	-0.00031932	-0.00025932	1.068e-05	4.068e-05	1.068e-05	-7.932e-05	4.068e-05		1488	0.00436	0.00438	0.00439	0.00447	0.00445		1488	0.00941	0.00911	0.00929	0.00911	0.0094	0.00951	0.00908	0.00931	0.00906	0.00906	0.00946	0.00933	0.00921	0.00947
1487	-0.00037932	-0.00071932	-0.00021932	-0.00030932	-0.00015932	-9.32e-06	-6.932e-05	0.00014068	0.00013068	3.068e-05	0.000268405		1487	0.00469	0.00435	0.0046	0.00448	0.00446		1487	0.00914	0.00929	0.00937	0.00954	0.00958	0.00937	0.00936	0.00953	0.00958	0.00915	0.0092	0.00945	0.00929	0.00951
1486	-0.00076932	-0.00071932	-0.00074932	-0.00065932	-0.00079932	-0.00049932	-0.00051932	-0.00049932	-0.00027932	-0.00030932	-0.00012932		1486	0.00458	0.0046	0.00456	0.00461	0.00457		1486	0.00943	0.00939	0.00903	0.00947	0.0092	0.00942	0.00938	0.00928	0.0094	0.00937	0.00923	0.00967	0.00941	0.00944
1485	-0.00072932	-0.00069932	-0.00066932	-0.00047932	-0.00053932	-0.00089932	-0.00051932	-0.00041932	-0.00044932	-0.00025932	-0.00019932		1485	0.00457	0.00457	0.00458	0.00465	0.00442		1485	0.0093	0.00923	0.00967	0.00948	0.00932	0.0095	0.00958	0.00953	0.00946	0.00961	0.00956	0.00956	0.00924	0.00943
1484	-0.00049932	-0.00041932	-0.00021932	-0.00012932	-7.932e-05	-9.932e-05	4.068e-05	2.068e-05	6.068e-05	0.00013068	0.00012068		1484	0.00433	0.00438	0.00418	0.00429	0.00446		1484	0.00939	0.0095	0.00937	0.00946	0.00922	0.00973	0.00927	0.00941	0.00937	0.0093	0.00946	0.00931	0.00956	0.00967
1483	-0.00082932	-0.00068932	-0.00082932	-0.00042932	-0.00068932	-0.00032932	-0.00037932	-0.00011932	-0.00017932	-2.932e-05	-2.932e-05		1483	0.00467	0.0045	0.00443	0.00441	0.00448		1483	0.00921	0.00892	0.00904	0.00923	0.00939	0.0093	0.00895	0.00903	0.00902	0.00865	0.00948	0.00935	0.00945	0.0093
1482	-0.00076932	-0.00086932	-0.00063932	-0.00044932	-0.00054932	-0.00068932	-0.00046932	-0.00024932	-0.00010932	6.8e-07	-2.932e-05		1482	0.00468	0.00459	0.00463	0.00447	0.00454		1482	0.00921	0.00889	0.00927	0.00939	0.00923	0.00923	0.00898	0.00914	0.00904	0.00913	0.00909	0.0093	0.00942	0.00943
1481	-0.00030932	-0.00027932	-0.00027932	-0.00017932	-0.00015932	-0.00018932	0.000189107	-7.932e-05	0.000250374	0.000304003	0.000196235		1481	0.00486	0.00474	0.00485	0.00476	0.00474		1481	0.00882	0.00885	0.00875	0.00876	0.00901	0.00891	0.00925	0.00888	0.00906	0.00875	0.00917	0.00903	0.00905	0.00923
1480	-0.00047932	-0.00044932	-0.00037932	-0.00020932	-0.00034932	-0.00027932	2.068e-05	-0.00011932	-7.932e-05	0.00014068	4.068e-05		1480	0.00468	0.00481	0.00454	0.00453	0.00478		1480	0.00918	0.00903	0.0095	0.00929	0.0093	0.00937	0.00903	0.00928	0.00942	0.00946	0.00947	0.0094	0.00948	0.00979
1479	-0.00074932	-0.00084932	-0.00078932	-0.00047932	-0.00049932	-0.00040932	-0.00047932	-0.00043932	-0.00046932	-0.00023932	-0.00026932		1479	0.00472	0.00468	0.00476	0.0045	0.00479		1479	0.00915	0.00916	0.00931	0.00936	0.00917	0.00924	0.00937	0.00939	0.00927	0.00878	0.00925	0.00925	0.00932	0.00964
1478	-0.00068932	-0.00040932	-0.00069932	-0.00040932	-0.00030932	-0.00018932	4.068e-05	-3.932e-05	-4.932e-05	1.068e-05	5.068e-05		1478	0.00473	0.00477	0.00486	0.0047	0.00485		1478	0.00907	0.00915	0.009	0.00909	0.00932	0.00911	0.00934	0.00948	0.00911	0.00908	0.00925	0.00923	0.00934	0.00948
1477	-0.00056932	-0.00062932	-0.00045932	-0.00045932	-0.00034932	-0.00043932	-0.00027932	6.8e-07	-0.00023932	0.000185646	2.068e-05		1477	0.00433	0.00443	0.00458	0.00447	0.00455		1477	0.00901	0.00911	0.0092	0.00907	0.00919	0.00934	0.00945	0.00947	0.00927	0.00952	0.00934	0.00917	0.0094	0.00932
1476	-0.00059932	-0.00053932	-0.00052932	-0.00033932	-0.00025932	-0.00036932	-0.00029932	-0.00020932	3.068e-05	0.00015068	2.068e-05		1476	0.00443	0.00439	0.00432	0.0043	0.00435		1476	0.00957	0.00955	0.00951	0.00963	0.00962	0.00954	0.00966	0.00949	0.00966	0.00939	0.00938	0.00964	0.0096	0.0097
1475	-0.00027932	-0.00062932	-0.00043932	-0.00035932	-0.00031932	-0.00017932	-0.00015932	-0.00029932	6.068e-05	-0.00015932	-2.932e-05		1475	0.00437	0.00438	0.0044	0.00445	0.00421		1475	0.00931	0.00952	0.00923	0.00967	0.00973	0.00962	0.00942	0.00958	0.00966	0.00974	0.00936	0.00942	0.00966	0.00975
1474	-0.00035932	-0.00025932	-0.00024932	-0.00039932	-0.00030932	-0.00033932	2.068e-05	6.8e-07	9.068e-05	1.068e-05	0.00015068		1474	0.00443	0.00448	0.00435	0.00435	0.00429		1474	0.00896	0.00927	0.00913	0.00914	0.00922	0.00917	0.00924	0.00967	0.00953	0.00937	0.00935	0.00935	0.00934	0.0094
1473	-0.00063932	-0.00038932	-0.00046932	-0.00028932	-0.00024932	-0.00022932	-5.932e-05	-0.00018932	9.068e-05	0.000190605	0.000238905		1473	0.00444	0.00455	0.00456	0.00452	0.0046		1473	0.009	0.00897	0.00899	0.00908	0.00927	0.00893	0.0088	0.00929	0.00928	0.00907	0.00919	0.00945	0.00918	0.00934
1472	-0.00062932	-0.00077932	-0.00049932	-0.00022932	-0.00041932	-0.00062932	-8.932e-05	-4.932e-05	6.8e-07	-0.00010932	-2.932e-05		1472	0.00462	0.00478	0.00454	0.00459	0.00471		1472	0.00924	0.00917	0.00921	0.00923	0.00931	0.00906	0.00952	0.00924	0.00936	0.0092	0.00971	0.0094	0.00949	0.00949
1471	-0.00039932	-0.00044932	-0.00050932	-0.00018932	-0.00029932	-0.00024932	-0.00011932	-0.00022932	-0.00021932	0.00013068	0.00017068		1471	0.00447	0.00449	0.00433	0.00445	0.00451		1471	0.00926	0.00921	0.00927	0.00928	0.00941	0.00949	0.00952	0.00943	0.00924	0.00967	0.00934	0.00947	0.00957	0.00955
1470	-0.00058932	-0.00037932	-0.00046932	-0.00033932	-0.00036932	-0.00015932	-0.00035932	4.068e-05	-0.00012932	5.068e-05	6.8e-07		1470	0.00431	0.00437	0.0043	0.00431	0.00436		1470	0.00919	0.00908	0.00954	0.00949	0.00956	0.00909	0.00932	0.00927	0.00947	0.00943	0.0097	0.00962	0.00953	0.00945
1469	-0.00073932	-0.00079932	-0.00070932	-0.00051932	-0.00067932	-0.00065932	-0.00053932	-0.00066932	-0.00049932	-0.00011932	-0.00012932		1469	0.00435	0.00432	0.00449	0.00445	0.00426		1469	0.00944	0.00941	0.00954	0.00937	0.0095	0.00944	0.00952	0.00951	0.00969	0.00931	0.00958	0.0097	0.00941	0.00967
1468	-0.00074932	-0.00080932	-0.00069932	-0.00042932	-0.00062932	-0.00046932	-0.00033932	-0.00038932	-0.00043932	2.068e-05	-0.00020932		1468	0.00462	0.00465	0.00472	0.00466	0.0047		1468	0.00924	0.00933	0.00932	0.00957	0.00938	0.00958	0.0096	0.00942	0.00943	0.00927	0.00932	0.00937	0.0094	0.00955
1467	-0.00045932	-0.00046932	-0.00036932	-0.00021932	-0.00033932	-0.00020932	-0.00028932	4.068e-05	-0.00030932	6.068e-05	-7.932e-05		1467	0.00451	0.00463	0.00463	0.00453	0.00458		1467	0.00941	0.00928	0.00901	0.0089	0.00944	0.00942	0.00936	0.00937	0.00938	0.00945	0.00932	0.00962	0.00939	0.00942
1466	-0.00058932	-0.00077932	-0.00064932	-0.00041932	-0.00040932	-0.00047932	-0.00031932	-0.00013932	-9.932e-05	0.00016068	9.068e-05		1466	0.00461	0.00457	0.00457	0.00446	0.00451		1466	0.00919	0.00913	0.0093	0.00937	0.00935	0.00953	0.0092	0.0091	0.00912	0.00964	0.0093	0.00949	0.00937	0.00923
1465	-0.00085932	-0.00059932	-0.00076932	-0.00066932	-0.00066932	-0.00037932	-0.00039932	-6.932e-05	-0.00038932	-0.00020932	-0.00012932		1465	0.00453	0.00459	0.00463	0.00459	0.00454		1465	0.0088	0.00911	0.00925	0.00899	0.00905	0.00919	0.00891	0.00912	0.00915	0.00901	0.00914	0.00896	0.00944	0.0092
1464	-0.00048932	-0.00042932	-0.00060932	-0.00042932	-0.00040932	-0.00027932	-0.00010932	-2.932e-05	2.068e-05	0.000234979	0.00016068		1464	0.00435	0.00452	0.00442	0.00443	0.00446		1464	0.00907	0.00896	0.00915	0.00905	0.00939	0.00932	0.00949	0.00947	0.00967	0.00909	0.00952	0.00942	0.00946	0.0092
1463	-0.00056932	-0.00056932	-0.00054932	-0.00044932	-0.00053932	-0.00039932	-0.00019932	-0.00013932	-0.00016932	-4.932e-05	8.068e-05		1463	0.00454	0.00456	0.00459	0.00466	0.0045		1463	0.00898	0.00923	0.00918	0.00929	0.0094	0.00929	0.00934	0.00921	0.00929	0.00943	0.00951	0.00941	0.00916	0.00924
1462	-0.00045932	-0.00062932	-0.00055932	-0.00040932	-0.00030932	-0.00056932	-0.00032932	-0.00024932	-0.00011932	-9.32e-06	7.068e-05		1462	0.0043	0.0044	0.0043	0.00434	0.00426		1462	0.0093	0.00917	0.00928	0.0095	0.00916	0.00947	0.0094	0.00946	0.00932	0.0094	0.00949	0.00945	0.00944	0.00933
1461	-0.00055932	-0.00033932	-0.00031932	-0.00019932	-3.932e-05	2.068e-05	6.8e-07	-2.932e-05	0.00014068	0.000385234	0.000211164		1461	0.00425	0.00424	0.00426	0.00423	0.00418		1461	0.00931	0.00913	0.00898	0.00936	0.00914	0.00914	0.00912	0.00922	0.00924	0.00907	0.00958	0.00904	0.00919	0.00946
1460	-0.00087932	-0.00094932	-0.00062932	-0.00059932	-0.00045932	-0.00036932	-0.00030932	-0.00019932	-0.00017932	-0.00018932	-0.00029932		1460	0.00446	0.00448	0.00441	0.00441	0.00449		1460	0.00915	0.00935	0.00937	0.0092	0.00934	0.00959	0.00942	0.00935	0.0098	0.0096	0.00942	0.00954	0.0095	0.00937
1459	-0.00063932	-0.00073932	-0.00038932	-0.00032932	-0.00050932	-0.00038932	-8.932e-05	-0.00030932	-0.00019932	-0.00028932	-7.932e-05		1459	0.00448	0.00435	0.00445	0.00461	0.00435		1459	0.00911	0.00928	0.00937	0.00942	0.00941	0.00925	0.0095	0.00939	0.00959	0.00947	0.00931	0.00947	0.00933	0.00957
1458	-0.00055932	-0.00053932	-0.00026932	-0.00058932	-0.00051932	-0.00020932	-0.00018932	-0.00017932	-0.00016932	4.068e-05	0.000172526		1458	0.0044	0.00465	0.00438	0.00446	0.00446		1458	0.00931	0.00931	0.00928	0.00918	0.00916	0.00921	0.00932	0.00941	0.00941	0.00919	0.0095	0.00942	0.00941	0.00925
1457	-0.00020932	-0.00062932	-0.00030932	-0.00010932	-0.00024932	-4.932e-05	0.00010068	0.00016068	0.00016068	0.000254146	0.000372314		1457	0.0045	0.00453	0.0044	0.00455	0.00457		1457	0.00921	0.00941	0.00953	0.00951	0.00945	0.00922	0.009	0.00923	0.00922	0.00948	0.00957	0.00936	0.0095	0.00946
1456	-2.932e-05	-0.00026932	-0.00022932	-6.932e-05	-0.00020932	-0.00038932	-9.32e-06	0.000273003	0.000234721	0.000424098	0.00034813		1456	0.00466	0.00459	0.00453	0.00461	0.00464		1456	0.00904	0.00882	0.00916	0.00917	0.00907	0.00934	0.00892	0.00922	0.00904	0.00913	0.00896	0.00898	0.00925	0.00916
1455	-0.00085932	-0.00080932	-0.00081932	-0.00094932	-0.00069932	-0.00047932	-0.00053932	-0.00055932	-0.00047932	-0.00046932	-0.00026932		1455	0.00444	0.00454	0.00459	0.00439	0.00444		1455	0.00937	0.00903	0.00928	0.00944	0.00932	0.00931	0.00942	0.00959	0.00936	0.00928	0.00905	0.00958	0.0092	0.00918
1454	-0.00044932	-0.00048932	-0.00025932	-0.00021932	-0.00031932	-0.00020932	-0.00012932	-0.00023932	-0.00013932	9.068e-05	-0.00015932		1454	0.00465	0.00451	0.00455	0.00459	0.00459		1454	0.00921	0.00906	0.00907	0.00913	0.00937	0.0095	0.00914	0.00942	0.00927	0.00913	0.00929	0.00907	0.00928	0.00933
1453	-0.00077932	-0.00058932	-0.00052932	-0.00075932	-0.00032932	-0.00041932	-0.00033932	-4.932e-05	-0.00029932	0.00012068	-0.00010932		1453	0.00452	0.00441	0.0044	0.00454	0.00447		1453	0.00931	0.00914	0.00926	0.00948	0.00962	0.00936	0.0096	0.00935	0.00943	0.00926	0.00957	0.00964	0.00938	0.00954
1452	-0.00031932	-0.00037932	-0.00042932	-0.00022932	-0.00015932	-0.00012932	-0.00010932	0.000186834	0.00014068	0.000270833	0.00016068		1452	0.00449	0.00459	0.00447	0.00459	0.00466		1452	0.00944	0.00922	0.00948	0.00946	0.00948	0.00913	0.00942	0.00941	0.0095	0.00944	0.00944	0.00971	0.00976	0.00956
1451	-0.00062932	-0.00040932	-0.00045932	1.068e-05	7.068e-05	-0.00014932	6.068e-05	-7.932e-05	0.00014068	0.000320796	0.000230691		1451	0.00454	0.00484	0.00466	0.00447	0.00499		1451	0.00945	0.00936	0.00924	0.0093	0.00945	0.0091	0.00923	0.00943	0.00927	0.00933	0.00935	0.00946	0.00951	0.00927
1450	-0.00068932	-0.00080932	-0.00065932	-0.00045932	-0.00067932	-0.00042932	-0.00037932	-0.00021932	-0.00037932	-0.00015932	-0.00018932		1450	0.00437	0.00431	0.00436	0.00447	0.00445		1450	0.0093	0.00922	0.00933	0.00916	0.00938	0.00954	0.00914	0.00925	0.00928	0.00897	0.00918	0.00947	0.00944	0.00949
1449	-0.00089932	-0.00079932	-0.00076932	-0.00060932	-0.00064932	-0.00032932	-0.00047932	-0.00056932	-0.00045932	-0.00011932	-0.00044932		1449	0.00433	0.00437	0.00451	0.00437	0.00433		1449	0.00942	0.00949	0.00949	0.00971	0.00955	0.00948	0.00949	0.00962	0.00983	0.00941	0.00943	0.00931	0.00945	0.00975
1448	-0.00057932	-0.00049932	-0.00044932	-0.00044932	-0.00044932	-0.00028932	-0.00022932	-0.00023932	-0.00023932	0.000218448	-9.32e-06		1448	0.00453	0.0045	0.00461	0.00421	0.0047		1448	0.00939	0.00942	0.00982	0.0094	0.00943	0.00962	0.0094	0.00936	0.00946	0.00946	0.00952	0.00963	0.00962	0.00963
1447	-0.00021932	-0.00034932	-9.932e-05	-0.00011932	-0.00015932	2.068e-05	0.00010068	-3.932e-05	0.00031785	0.000376965	0.000422651		1447	0.00486	0.00457	0.00467	0.0046	0.00461		1447	0.00909	0.00946	0.00937	0.00961	0.00957	0.00916	0.0096	0.00938	0.00959	0.00937	0.00963	0.00941	0.00944	0.00926
1446	-0.00029932	-0.00017932	-6.932e-05	-4.932e-05	-0.00031932	7.068e-05	6.068e-05	0.000323121	0.000381668	0.000627363	0.000458158		1446	0.00529	0.00512	0.00512	0.0051	0.00521		1446	0.00937	0.00936	0.00923	0.00945	0.00952	0.00945	0.00948	0.0093	0.0094	0.00917	0.00931	0.00953	0.0094	0.0095
1445	-0.00065932	-0.00081932	-0.00073932	-0.00063932	-0.00070932	-0.00039932	-0.00040932	-0.00032932	-0.00048932	-1.932e-05	-0.00033932		1445	0.00427	0.0044	0.00444	0.00454	0.00448		1445	0.00909	0.00936	0.00909	0.00932	0.00936	0.00938	0.00976	0.00929	0.00943	0.00967	0.00932	0.00961	0.00927	0.00951
1444	-0.00065932	-0.00085932	-0.00068932	-0.00078932	-0.00083932	-0.00062932	-0.00065932	-0.00064932	-0.00044932	-0.00046932	-0.00049932		1444	0.00439	0.00448	0.00429	0.00424	0.00423		1444	0.00964	0.00944	0.00942	0.00961	0.00933	0.00949	0.00975	0.0092	0.0095	0.00982	0.00963	0.0096	0.0096	0.00956
1443	-0.00052932	-0.00065932	-0.00046932	-0.00066932	-0.00052932	-0.00032932	-0.00026932	-0.00022932	-0.00023932	-9.32e-06	4.068e-05		1443	0.00446	0.00445	0.00452	0.00448	0.00439		1443	0.00906	0.00892	0.00926	0.00928	0.00918	0.00916	0.00915	0.00935	0.00925	0.00947	0.00923	0.00907	0.00929	0.00917
1442	-0.00051932	-0.00054932	-0.00057932	-0.00036932	-0.00048932	-0.00036932	-0.00022932	5.068e-05	-0.00025932	0.00012068	-7.932e-05		1442	0.00461	0.00449	0.0045	0.00454	0.00445		1442	0.00914	0.00935	0.00918	0.00917	0.00917	0.00908	0.00968	0.00936	0.00921	0.00937	0.00929	0.0092	0.00912	0.00957
1441	-0.00079932	-0.00077932	-0.00073932	-0.00060932	-0.00064932	-0.00049932	-0.00034932	-0.00042932	-0.00047932	-0.00034932	-0.00040932		1441	0.00429	0.00423	0.00445	0.00425	0.00437		1441	0.00946	0.00943	0.0097	0.00973	0.00966	0.00961	0.00958	0.00951	0.00942	0.00967	0.00975	0.00972	0.00961	0.00955
1440	-0.00074932	-0.00067932	-0.00051932	-0.00037932	-0.00037932	-0.00033932	-0.00029932	-0.00020932	-0.00019932	-3.932e-05	3.068e-05		1440	0.00495	0.00475	0.00487	0.00472	0.00474		1440	0.00927	0.00939	0.00948	0.00946	0.00969	0.00969	0.00956	0.00946	0.0095	0.00948	0.00974	0.00966	0.00969	0.00944
1439	-0.00027932	-0.00097932	-0.00040932	-0.00042932	-0.00031932	-0.00028932	-0.00028932	-0.00016932	-8.932e-05	-2.932e-05	-0.00012932		1439	0.00472	0.00471	0.00492	0.00464	0.00471		1439	0.00967	0.00988	0.00969	0.00957	0.00997	0.00992	0.0102	0.00985	0.00985	0.00976	0.00982	0.00997	0.00984	0.0101
1438	-0.00033932	-0.00024932	-8.932e-05	-0.00044932	3.068e-05	-0.00031932	9.068e-05	0.000294703	0.000262412	0.000346167	0.000268663		1438	0.00449	0.00451	0.00454	0.00445	0.00433		1438	0.00952	0.00926	0.00904	0.00925	0.00911	0.00932	0.00932	0.00943	0.00943	0.00933	0.00917	0.00909	0.00915	0.00957
1437	-0.00063932	-0.00092932	-0.00033932	-0.00064932	-0.00055932	-0.00033932	-0.00039932	-0.00042932	-0.00036932	-0.00020932	-0.00021932		1437	0.00505	0.00464	0.00478	0.00501	0.00463		1437	0.00944	0.00936	0.00954	0.00953	0.00935	0.0096	0.00931	0.0095	0.00952	0.00947	0.00933	0.00959	0.00975	0.00951
1436	-0.0011	-0.00084932	-0.00075932	-0.00084932	-0.00081932	-0.00082932	-0.00064932	-0.00037932	-0.00085932	-0.00042932	-0.00036932		1436	0.00443	0.00443	0.00426	0.00428	0.00419		1436	0.00927	0.00946	0.00946	0.0096	0.00952	0.00945	0.00964	0.00924	0.00959	0.00955	0.0093	0.00925	0.00951	0.0095
1435	-0.00043932	-0.00037932	-0.00027932	-0.00025932	-0.00011932	0.00012068	-0.00010932	0.000215039	0.00014068	0.000377947	0.000172526		1435	0.00476	0.00475	0.0046	0.00466	0.00454		1435	0.00943	0.00937	0.00943	0.00912	0.00951	0.00905	0.00947	0.0094	0.00938	0.0092	0.00926	0.00935	0.00933	0.00954
1434	-0.00072932	-0.00060932	-0.00042932	-0.00052932	-0.00048932	-0.00032932	-0.00055932	-0.00035932	-0.00012932	-2.932e-05	-6.932e-05		1434	0.00535	0.00537	0.00541	0.00536	0.00514		1434	0.00949	0.00945	0.00935	0.00921	0.00949	0.00941	0.00936	0.00945	0.00933	0.00942	0.00969	0.0097	0.00967	0.00954
1433	-0.00058932	-0.00046932	-0.00021932	-0.00027932	-0.00042932	-0.00019932	-3.932e-05	0.000192878	7.068e-05	0.000286023	0.00014068		1433	0.00472	0.00467	0.00471	0.00465	0.00475		1433	0.00903	0.00919	0.00933	0.00947	0.00947	0.00954	0.00952	0.00942	0.00966	0.00963	0.00943	0.0096	0.00941	0.00975
1432	-0.00041932	-0.00076932	-0.00044932	-0.00049932	-0.00027932	-0.00039932	-0.00019932	-2.932e-05	6.8e-07	0.000209408	0.000347769		1432	0.00522	0.00534	0.00512	0.00519	0.00507		1432	0.00952	0.00922	0.00959	0.00946	0.00939	0.0095	0.0093	0.0093	0.00952	0.00945	0.00931	0.0098	0.00964	0.00969
1431	-0.00086932	-0.00113	-0.00056932	-0.00068932	-0.00077932	-0.00057932	-0.00060932	-0.00047932	-0.00044932	-0.00054932	-0.00027932		1431	0.00475	0.00453	0.00433	0.00432	0.00442		1431	0.00919	0.00917	0.00919	0.00926	0.00953	0.00899	0.00947	0.00942	0.00934	0.00929	0.00956	0.00928	0.00958	0.00918
1430	-0.00060932	-0.00062932	-0.00069932	-0.00088932	-0.00078932	-0.00035932	-0.00062932	-0.00059932	-0.00028932	-0.00043932	-0.00019932		1430	0.00467	0.00461	0.00459	0.0045	0.00479		1430	0.00979	0.00957	0.00964	0.00973	0.00944	0.00949	0.00968	0.00961	0.00973	0.00978	0.00989	0.00968	0.00954	0.00971
1429	-0.00033932	-0.00035932	-0.00027932	-0.00053932	-0.00016932	-0.00017932	6.068e-05	0.00010068	3.068e-05	0.00017068	9.068e-05		1429	0.00464	0.00482	0.0048	0.00469	0.0048		1429	0.00942	0.00917	0.00909	0.00959	0.00938	0.00939	0.00971	0.00959	0.00971	0.00985	0.00947	0.0096	0.00947	0.00956
1428	-0.00072932	-0.00077932	-0.00066932	-0.00073932	-0.00047932	-0.00030932	-0.00039932	-0.00018932	-0.00018932	-8.932e-05	-0.00032932		1428	0.00515	0.00545	0.00539	0.00531	0.00515		1428	0.00948	0.00946	0.00944	0.00977	0.00958	0.00989	0.00977	0.00934	0.00959	0.0095	0.00948	0.00992	0.00973	0.00932
1427	-0.00038932	-0.00051932	-0.00046932	-0.00054932	-0.00059932	-0.00047932	-0.00030932	3.068e-05	-0.00013932	-0.00016932	-0.00026932		1427	0.00435	0.00474	0.00429	0.00433	0.00442		1427	0.00938	0.00917	0.0095	0.00913	0.00933	0.00947	0.00944	0.00963	0.00933	0.00942	0.00944	0.00962	0.00933	0.00934
1426	-0.00030932	-0.00042932	-7.932e-05	-0.00011932	-0.00016932	9.068e-05	-0.00011932	-5.932e-05	2.068e-05	0.000252441	0.000321984		1426	0.00477	0.00458	0.00467	0.00467	0.00457		1426	0.00991	0.00967	0.00968	0.01004	0.00967	0.0098	0.0097	0.0097	0.00998	0.00982	0.00998	0.01014	0.00981	0.00986
1425	-0.00035932	-0.00024932	-0.00010932	-0.00030932	5.068e-05	1.068e-05	0.00011068	0.00030793	9.068e-05	0.000360481	0.000518429		1425	0.00463	0.00475	0.00481	0.00457	0.00462		1425	0.00942	0.00954	0.0094	0.00957	0.00954	0.00988	0.00967	0.00957	0.00954	0.00971	0.00961	0.00943	0.00973	0.00976
1424	-0.00016932	-0.00027932	-0.00016932	-0.00013932	0.000225422	6.8e-07	8.068e-05	0.000251511	0.000428904	0.000377896	0.000297854		1424	0.00537	0.00533	0.00537	0.00537	0.00551		1424	0.00938	0.00958	0.00972	0.00955	0.00974	0.0096	0.00982	0.00966	0.00959	0.00988	0.00963	0.00971	0.00959	0.00984
1423	-0.00056932	-0.00080932	-0.00052932	-0.00047932	-0.00049932	-0.00054932	-0.00031932	-0.00023932	-0.00021932	-7.932e-05	-4.932e-05		1423	0.00519	0.00504	0.0051	0.00507	0.00507		1423	0.00954	0.00995	0.00988	0.00999	0.01006	0.00975	0.00985	0.0101	0.00984	0.01034	0.00992	0.01002	0.01004	0.01005
1422	-0.00072932	-0.00092932	-0.00086932	-0.00098932	-0.00083932	-0.00072932	-0.00072932	-0.00059932	-0.00053932	-0.00041932	-0.00045932		1422	0.00449	0.00456	0.0044	0.00465	0.00434		1422	0.00967	0.00976	0.00985	0.0096	0.0098	0.00995	0.00998	0.00973	0.01007	0.00983	0.00987	0.00959	0.00995	0.00974
1421	-0.00059932	-0.00059932	-0.00056932	-0.00040932	-0.00040932	-0.00044932	-0.00042932	-0.00010932	8.068e-05	0.000234669	0.000185594		1421	0.005	0.00496	0.00499	0.00499	0.00519		1421	0.00974	0.00954	0.00923	0.00976	0.00972	0.00979	0.0097	0.00972	0.00944	0.00981	0.00969	0.00975	0.01006	0.00987
1420	-0.00014932	-0.00013932	-0.00017932	-0.00027932	0.00016068	0.00011068	0.00010068	0.00033361	0.000302453	0.000539728	0.000707465		1420	0.00519	0.0052	0.00512	0.00499	0.00499		1420	0.00974	0.00963	0.00973	0.00957	0.00967	0.00968	0.00984	0.00941	0.00976	0.00992	0.00959	0.00985	0.01007	0.0099
1419	-0.00049932	-0.00033932	-0.00012932	-0.00027932	-0.00017932	0.00015068	0.00013068	0.00016068	0.000494806	0.000450043	0.000175987		1419	0.00521	0.00525	0.00517	0.00513	0.00515		1419	0.01	0.00952	0.00988	0.00968	0.00992	0.0095	0.00979	0.00969	0.00986	0.00978	0.00978	0.00989	0.00994	0.00991
1418	-0.00069932	-0.00077932	-0.00066932	-0.00094932	-0.00080932	-0.00044932	-0.00064932	-0.00058932	-0.00058932	-0.00052932	-0.00027932		1418	0.00484	0.00481	0.00495	0.00475	0.00472		1418	0.00984	0.00993	0.01	0.01029	0.00986	0.01017	0.01003	0.01014	0.00984	0.00995	0.00981	0.01004	0.01008	0.01029
1417	-0.00069932	-0.00071932	-0.00093932	-0.00087932	-0.00075932	-0.00057932	-0.00052932	-0.00049932	-0.00052932	-0.00047932	-0.00046932		1417	0.00473	0.00483	0.00467	0.00465	0.00475		1417	0.00971	0.00947	0.0099	0.01022	0.00989	0.00983	0.00986	0.00985	0.00967	0.00987	0.00987	0.00983	0.01016	0.00972
1416	-0.00073932	-0.00074932	-0.00058932	-0.00087932	-0.00047932	-0.00034932	-0.00037932	-0.00016932	-9.932e-05	-4.932e-05	-0.00029932		1416	0.00506	0.00513	0.00526	0.00524	0.00505		1416	0.00971	0.00985	0.00984	0.00967	0.00965	0.00958	0.00984	0.00969	0.00986	0.00975	0.00992	0.01021	0.0099	0.00997
1415	-0.00021932	0.000176038	0.000277239	0.000306896	0.000462293	0.000635171	0.000667024	0.00104	0.00103	0.000929748	0.00137		1415	0.0056	0.00555	0.00551	0.0054	0.00551		1415	0.01033	0.00954	0.01007	0.00965	0.00973	0.01005	0.00969	0.00967	0.00981	0.00986	0.01017	0.01005	0.01016	0.00982
1414	-0.00058932	-0.00035932	-0.00044932	-0.00022932	-0.00029932	-0.00020932	-9.932e-05	-0.00019932	9.068e-05	-5.932e-05	-1.932e-05		1414	0.00469	0.00474	0.00463	0.00438	0.00454		1414	0.01002	0.0096	0.01003	0.01011	0.01014	0.00995	0.01002	0.00996	0.00974	0.01006	0.00991	0.0102	0.01005	0.01037
1413	-0.00099932	-0.00087932	-0.00112	-0.00101	-0.00094932	-0.00092932	-0.00117	-0.00077932	-0.00093932	-0.00082932	-0.00095932		1413	0.00433	0.00422	0.00414	0.00414	0.00402		1413	0.00986	0.0094	0.00956	0.01004	0.00991	0.00953	0.00978	0.01004	0.00954	0.00968	0.00939	0.00967	0.00979	0.00981
1412	-0.00040932	-0.00041932	-0.00027932	-0.00021932	-0.00045932	5.068e-05	0.00011068	7.068e-05	0.00010068	4.068e-05	0.000346115		1412	0.00508	0.00511	0.00497	0.00489	0.00507		1412	0.0095	0.0092	0.0094	0.00982	0.00956	0.00937	0.00967	0.00947	0.00974	0.00967	0.00959	0.00975	0.00982	0.00962
1411	-0.00059932	-0.00051932	-0.00040932	-0.00041932	-0.00018932	-0.00023932	5.068e-05	4.068e-05	2.068e-05	0.00014068	0.00014068		1411	0.00503	0.00497	0.00462	0.00469	0.00478		1411	0.00981	0.00961	0.00951	0.00982	0.0096	0.00972	0.00969	0.00972	0.01005	0.00969	0.00998	0.00989	0.00955	0.00986
1410	0.000249238	0.00020574	0.000275173	0.000260965	0.000718274	0.000757995	0.000991276	0.00107	0.0012	0.00145	0.00131		1410	0.00597	0.00578	0.00581	0.00579	0.0058		1410	0.00935	0.00909	0.00932	0.0096	0.00936	0.00964	0.00975	0.00961	0.00944	0.00938	0.0094	0.00929	0.00935	0.00932
1409	-0.00052932	-0.00053932	-0.00043932	-0.00038932	-0.00034932	-0.00016932	-0.00019932	-0.00020932	-5.932e-05	3.068e-05	0.00012068		1409	0.00485	0.00488	0.00492	0.00487	0.00488		1409	0.00936	0.00933	0.00937	0.00946	0.00962	0.00944	0.00957	0.00958	0.00942	0.00972	0.00963	0.00977	0.00976	0.00941
1408	-0.00049932	-0.00049932	-0.00044932	-0.00044932	-0.00049932	-0.00017932	-0.00012932	-2.932e-05	-8.932e-05	6.068e-05	-7.932e-05		1408	0.00456	0.00447	0.0045	0.00451	0.00467		1408	0.00964	0.00959	0.00968	0.0098	0.00963	0.00964	0.0096	0.00987	0.00958	0.00972	0.00977	0.00982	0.00947	0.00968
1407	-0.00022932	-6.932e-05	-5.932e-05	0.00010068	4.068e-05	0.00034317	0.000193033	0.000420118	0.000434434	0.000625967	0.00078634		1407	0.00563	0.00561	0.00539	0.00547	0.00558		1407	0.00968	0.00969	0.00958	0.00973	0.00951	0.00955	0.0095	0.00986	0.00981	0.00991	0.00996	0.00977	0.0097	0.00979
1406	-0.00038932	-0.00037932	-0.00037932	-0.00054932	-0.00040932	5.068e-05	-4.932e-05	7.068e-05	-6.932e-05	0.000235082	0.00016068		1406	0.00482	0.00466	0.00476	0.00479	0.00473		1406	0.00954	0.00948	0.00937	0.00965	0.00952	0.00953	0.0096	0.00955	0.00942	0.00929	0.00948	0.0095	0.00967	0.00967
1405	0.000301368	0.000429008	0.000484985	0.000587395	0.000821463	0.00116	0.00105	0.00124	0.00142	0.0013	0.00152		1405	0.00604	0.00593	0.00587	0.00593	0.00594		1405	0.00964	0.0097	0.0098	0.00994	0.0099	0.00947	0.00986	0.00978	0.00999	0.00957	0.00997	0.00962	0.00993	0.00985
1404	-0.00097932	-0.00123	-0.00093932	-0.00126	-0.00087932	-0.00084932	-0.00103	-0.00083932	-0.00101	-0.00079932	-0.00092932		1404	0.00475	0.00463	0.00458	0.00451	0.0046		1404	0.00973	0.00963	0.00986	0.00964	0.01005	0.00999	0.00986	0.00988	0.0097	0.00963	0.00969	0.00982	0.00962	0.00953
1403	-0.00105	-0.00112	-0.00125	-0.00121	-0.00125	-0.00112	-0.00121	-0.00142	-0.0015	-0.00112	-0.00131		1403	0.00419	0.00424	0.00418	0.00417	0.00414		1403	0.00929	0.00918	0.00959	0.00963	0.0096	0.00974	0.00958	0.00983	0.00983	0.00955	0.00947	0.00967	0.00965	0.0096
1402	0.000342033	2.068e-05	5.068e-05	0.000185646	0.000458106	0.000466221	0.000573281	0.000795702	0.000776409	0.00101	0.000870558		1402	0.00538	0.00551	0.00551	0.00543	0.00536		1402	0.00967	0.00951	0.00975	0.00968	0.01007	0.01009	0.00995	0.01014	0.0098	0.01	0.00997	0.00998	0.00988	0.00988
1401	1.068e-05	0.000611282	0.00066025	0.000403425	0.00107	0.0013	0.00175	0.00161	0.00156	0.00168	0.00193		1401	0.00583	0.00577	0.00579	0.00572	0.00584		1401	0.00989	0.00934	0.00975	0.00978	0.00937	0.00945	0.00944	0.00942	0.00988	0.00989	0.00967	0.00976	0.00967	0.01003
1400	-0.00050932	-0.00078932	-0.00070932	-0.00049932	-0.00038932	-0.00050932	-0.00049932	-0.00020932	-0.00052932	-0.00016932	-0.00024932		1400	0.00456	0.00461	0.00465	0.00441	0.00439		1400	0.00944	0.00945	0.00955	0.00971	0.00973	0.00959	0.00958	0.00988	0.00955	0.00974	0.00986	0.00974	0.0098	0.00974
1399	-0.00138	-0.00152	-0.00176	-0.00174	-0.0016	-0.00162	-0.00171	-0.00181	-0.00197	-0.00191	-0.00196		1399	0.00373	0.00364	0.00389	0.00376	0.00378		1399	0.00972	0.00977	0.01004	0.01004	0.01002	0.00989	0.00981	0.00979	0.00967	0.00985	0.00986	0.01026	0.00997	0.00992
1398	-0.00097932	-0.00111	-0.00105	-0.0014	-0.00109	-0.00087932	-0.00093932	-0.00101	-0.00093932	-0.00085932	-0.00089932		1398	0.0045	0.00453	0.00459	0.00465	0.00473		1398	0.00988	0.00969	0.0095	0.00985	0.00974	0.00979	0.00976	0.00954	0.01002	0.0099	0.00963	0.00968	0.0099	0.00993
1397	0.00034224	0.00013068	0.000624157	0.000574573	0.000740203	0.00121	0.00105	0.00127	0.00146	0.00175	0.00161		1397	0.00618	0.00621	0.00611	0.00631	0.00628		1397	0.0093	0.00948	0.00967	0.00954	0.00973	0.00936	0.00943	0.00962	0.0097	0.0094	0.00984	0.00973	0.00968	0.00984
1396	-1.932e-05	0.000247274	0.000281528	0.000525977	0.000547431	0.000779409	0.000999866	0.00122	0.0017	0.00166	0.00168		1396	0.00583	0.00584	0.00576	0.0058	0.00566		1396	0.00972	0.00994	0.00973	0.01001	0.0098	0.00975	0.00986	0.00975	0.00964	0.01006	0.01012	0.00989	0.00976	0.0097
1395	-0.00049932	-0.00047932	-0.00067932	-0.00070932	-0.00050932	-0.00023932	-0.00031932	-0.00032932	-0.00036932	-0.00025932	-0.00028932		1395	0.00478	0.00485	0.00458	0.00459	0.00464		1395	0.00942	0.00944	0.00965	0.00953	0.00977	0.00947	0.00962	0.00963	0.00977	0.00967	0.00969	0.00946	0.00962	0.00946
1394	-0.00073932	-0.00092932	-0.0011	-0.00131	-0.00128	-0.00129	-0.00099932	-0.00128	-0.00123	-0.00104	-0.00147		1394	0.00394	0.00396	0.00384	0.00388	0.00385		1394	0.0096	0.00977	0.00993	0.00974	0.00977	0.00992	0.00964	0.00969	0.00988	0.00951	0.00959	0.00972	0.00963	0.00988
1393	-0.00033932	-0.00035932	-0.00028932	-0.00015932	8.068e-05	0.000182908	0.000249393	0.000313924	0.000348182	0.000525822	0.000563716		1393	0.00511	0.00553	0.00525	0.00538	0.00531		1393	0.00968	0.00964	0.00965	0.00975	0.00985	0.00972	0.00983	0.00983	0.01021	0.00994	0.00998	0.00993	0.01021	0.01003
1392	-0.00074932	-0.00051932	-0.00049932	-0.00051932	-0.00038932	-4.932e-05	-0.00028932	-0.00016932	7.068e-05	1.068e-05	-1.932e-05		1392	0.00526	0.00504	0.00506	0.00503	0.0051		1392	0.00954	0.00959	0.00983	0.00964	0.00957	0.00949	0.00971	0.0093	0.00952	0.00964	0.00967	0.00959	0.00975	0.00948
1391	-0.00089932	-0.00112	-0.0011	-0.00092932	-0.00091932	-0.00089932	-0.00084932	-0.00088932	-0.0011	-0.00095932	-0.00097932		1391	0.0041	0.00409	0.0042	0.00427	0.00406		1391	0.00968	0.00976	0.00983	0.00991	0.00981	0.00976	0.01	0.0099	0.00992	0.00995	0.00962	0.0098	0.00951	0.00992
1390	-0.00049932	-0.00037932	-0.00040932	-0.00042932	-7.932e-05	-0.00025932	-0.00025932	9.068e-05	0.00011068	0.000315784	0.000301265		1390	0.00519	0.00519	0.00516	0.00525	0.00513		1390	0.00947	0.00942	0.0094	0.00927	0.00935	0.00971	0.00944	0.00947	0.00951	0.00934	0.00943	0.0094	0.0095	0.00937
1389	-9.32e-06	9.068e-05	0.00015068	0.000320796	0.000629069	0.000556013	0.000836672	0.00074915	0.00066237	0.00117	0.00119		1389	0.00588	0.00599	0.00602	0.00585	0.00592		1389	0.00957	0.00942	0.00963	0.00956	0.00967	0.00944	0.0095	0.00957	0.00986	0.00954	0.0097	0.00964	0.00996	0.00974
1388	0.000269076	0.000219016	0.000462138	0.000395518	0.000498114	0.000652752	0.000819911	0.00101	0.000999763	0.00126	0.00157		1388	0.00538	0.00543	0.00541	0.00555	0.0054		1388	0.00932	0.00964	0.00949	0.00937	0.00948	0.00947	0.00934	0.00941	0.00954	0.00979	0.00949	0.0096	0.00972	0.00982
1387	-0.00074932	-0.00097932	-0.00081932	-0.00108	-0.00091932	-0.00068932	-0.00071932	-0.00087932	-0.00083932	-0.00098932	-0.00095932		1387	0.00467	0.00506	0.00455	0.00475	0.00467		1387	0.0095	0.00979	0.00982	0.00975	0.00992	0.0099	0.00968	0.00975	0.0098	0.00999	0.0097	0.01	0.00957	0.00971
1386	-0.00013932	-0.00017932	1.068e-05	0.00012068	0.00013068	0.000592565	0.000690502	0.000601096	0.000512175	0.000707103	0.000847174		1386	0.00565	0.0057	0.00556	0.00583	0.00604		1386	0.00948	0.00969	0.00928	0.00959	0.00948	0.00953	0.00951	0.00958	0.00978	0.00966	0.00966	0.00934	0.00977	0.00964
1385	1.068e-05	-7.932e-05	0.00017516	0.00045547	0.000442084	0.000760581	0.000700121	0.000814687	0.000993553	0.00115	0.00104		1385	0.0058	0.00571	0.00578	0.00577	0.00586		1385	0.00984	0.00982	0.00983	0.00972	0.0097	0.00963	0.00997	0.0098	0.00996	0.00975	0.00978	0.0098	0.00978	0.00988
1384	-7.932e-05	-6.932e-05	-8.932e-05	-0.00020932	9.068e-05	9.068e-05	0.000473975	0.000431799	0.000524529	0.000481987	0.000644013		1384	0.00567	0.00568	0.00574	0.00577	0.00555		1384	0.00955	0.00988	0.00978	0.00967	0.00957	0.00995	0.00976	0.00983	0.00981	0.00979	0.00958	0.00993	0.0101	0.00965
1383	0.00036849	0.000233274	0.000421203	0.000471907	0.000931922	0.00124	0.00115	0.00131	0.00126	0.00137	0.00162		1383	0.0059	0.00585	0.00585	0.00573	0.0059		1383	0.00969	0.00991	0.00954	0.0094	0.00985	0.00989	0.00983	0.00986	0.00998	0.00962	0.00971	0.01015	0.01023	0.01004
1382	-0.00078932	-0.00081932	-0.00090932	-0.00108	-0.0012	-0.00082932	-0.00081932	-0.00074932	-0.0011	-0.00093932	-0.00089932		1382	0.00451	0.00446	0.00425	0.00436	0.0045		1382	0.00937	0.00935	0.0094	0.00964	0.00942	0.00963	0.0094	0.00953	0.00932	0.00963	0.00944	0.00939	0.00941	0.00946
1381	-0.00029932	-0.00037932	-0.00044932	-0.00011932	-0.00018932	-3.932e-05	0.00014068	-3.932e-05	-1.932e-05	1.068e-05	8.068e-05		1381	0.00473	0.00492	0.00489	0.00472	0.00481		1381	0.00934	0.00963	0.0093	0.0096	0.00985	0.00961	0.0099	0.00951	0.00968	0.00975	0.00953	0.00964	0.00955	0.00949
1380	-0.00127	-0.00134	-0.00147	-0.00148	-0.00142	-0.0015	-0.00133	-0.00121	-0.00144	-0.00139	-0.0014		1380	0.00429	0.0045	0.00427	0.00428	0.00436		1380	0.00937	0.00941	0.0096	0.00925	0.00938	0.0093	0.00933	0.00946	0.00946	0.00947	0.00953	0.00949	0.00968	0.00946
1379	-0.00086932	-0.00098932	-0.00115	-0.0012	-0.00090932	-0.00077932	-0.00076932	-0.00071932	-0.00090932	-0.00095932	-0.00112		1379	0.00446	0.00448	0.00451	0.00454	0.00455		1379	0.00979	0.00956	0.0098	0.0098	0.01024	0.00955	0.00994	0.00984	0.00989	0.00972	0.00987	0.00959	0.01001	0.00984
1378	-0.00049932	-0.00045932	-0.00054932	-0.00039932	-0.00047932	-0.00042932	-0.00031932	-0.00038932	-0.00014932	-0.00010932	-2.932e-05		1378	0.00515	0.00516	0.00515	0.00504	0.00513		1378	0.00981	0.00941	0.00955	0.00946	0.00973	0.00998	0.00958	0.0098	0.00965	0.00961	0.01006	0.00963	0.00993	0.00962
1377	-0.00010932	-0.00020932	-0.00030932	-0.00017932	-5.932e-05	-0.00013932	-8.932e-05	-0.00019932	-3.932e-05	0.00024433	0.000353711		1377	0.0052	0.00524	0.00528	0.00551	0.00547		1377	0.00984	0.00962	0.00969	0.00975	0.01006	0.00951	0.00988	0.0098	0.00984	0.01003	0.00987	0.00999	0.01	0.0096
1376	-0.00029932	-0.00015932	-0.00014932	-3.932e-05	-0.00010932	-9.32e-06	0.000289743	0.00011068	0.00015068	0.000243038	0.000564543		1376	0.0054	0.00564	0.00556	0.00545	0.00535		1376	0.00969	0.00949	0.00959	0.00955	0.00962	0.00942	0.00965	0.00972	0.00989	0.0098	0.00976	0.00965	0.00984	0.00976
1375	-0.00039932	-0.00028932	-0.00043932	-0.00042932	-8.932e-05	-0.00013932	8.068e-05	0.000186214	7.068e-05	0.00011068	0.00010068		1375	0.00515	0.00538	0.00526	0.00535	0.00536		1375	0.00999	0.00985	0.00984	0.00985	0.00974	0.0098	0.01014	0.01	0.00977	0.00993	0.00994	0.00995	0.01009	0.00999
1374	-0.00046932	-0.00062932	-0.00054932	-0.00039932	-0.00029932	-0.00012932	-0.00034932	-4.932e-05	-5.932e-05	-3.932e-05	-0.00025932		1374	0.00538	0.00535	0.00536	0.00534	0.0051		1374	0.00956	0.00978	0.00954	0.00962	0.00965	0.00974	0.00996	0.00981	0.01014	0.00978	0.00974	0.00992	0.00986	0.00986
1373	-0.00017932	-0.00025932	-9.32e-06	0.000491704	0.00037278	0.000489378	0.000443273	0.000613092	0.000900825	0.000664852	0.000763529		1373	0.00576	0.00584	0.00565	0.00559	0.00575		1373	0.00968	0.00986	0.00987	0.00968	0.00984	0.00955	0.0099	0.00981	0.00999	0.00987	0.00999	0.00968	0.00999	0.00988
1372	0.000542054	0.000730841	0.000775943	0.000861918	0.0011	0.00131	0.00156	0.00199	0.00187	0.0018	0.00211		1372	0.00609	0.00624	0.00622	0.00626	0.00609		1372	0.00969	0.0095	0.00986	0.0097	0.00957	0.00951	0.01001	0.00962	0.01001	0.00989	0.00976	0.00984	0.00983	0.00978
1371	0.0002185	0.00027104	0.000431644	0.00071967	0.000497235	0.000901912	0.00108	0.000947135	0.00121	0.00113	0.00146		1371	0.00566	0.0059	0.00588	0.00583	0.00577		1371	0.00992	0.00995	0.00979	0.00985	0.00978	0.01011	0.00967	0.00979	0.00984	0.00966	0.00976	0.01011	0.00987	0.01015
1370	-0.00044932	-0.00045932	-0.00057932	-0.00042932	-0.00044932	-0.00022932	-0.00040932	-0.00039932	-0.00026932	-0.00038932	-0.00035932		1370	0.00512	0.00512	0.00512	0.00517	0.00517		1370	0.00957	0.0099	0.00947	0.00972	0.00975	0.0098	0.00985	0.00965	0.00967	0.00989	0.00997	0.00977	0.00987	0.01006
1369	-0.00027932	-0.00015932	-2.932e-05	-7.932e-05	0.000224647	0.000241178	0.000294703	0.000351954	0.000183993	0.000593548	0.000493307		1369	0.00569	0.00602	0.00592	0.0059	0.00585		1369	0.00962	0.00991	0.00945	0.00951	0.00995	0.01004	0.00996	0.00975	0.0097	0.00961	0.00983	0.00981	0.01013	0.00981
1368	-0.00011932	-0.00026932	-0.00040932	-1.932e-05	6.068e-05	0.00011068	0.000180532	0.000298164	0.00012068	0.000260293	0.000717188		1368	0.00535	0.00537	0.00526	0.00529	0.00528		1368	0.00976	0.00975	0.00971	0.00973	0.0097	0.0098	0.00963	0.00982	0.00999	0.00993	0.00988	0.01009	0.01003	0.0099
1367	-0.0013	-0.00136	-0.00158	-0.00149	-0.00173	-0.00136	-0.00138	-0.00165	-0.00148	-0.0015	-0.0016		1367	0.00461	0.00453	0.0045	0.00426	0.00433		1367	0.00978	0.00961	0.00982	0.00987	0.00971	0.00967	0.00984	0.0097	0.00989	0.00962	0.00972	0.00991	0.00975	0.0096
1366	-0.00047932	-0.00048932	-0.00067932	-0.00052932	-0.00052932	-0.00039932	-0.00036932	-0.00011932	-0.00018932	-0.00013932	-0.00019932		1366	0.00492	0.005	0.00478	0.00499	0.00481		1366	0.00987	0.0101	0.01005	0.00971	0.0101	0.00978	0.00993	0.00998	0.01	0.00983	0.00997	0.00976	0.00976	0.00997
1365	7.068e-05	0.00013068	0.00012068	0.000198612	0.000635378	0.000833206	0.000759185	0.00115	0.00103	0.00105	0.00109		1365	0.00539	0.00526	0.00536	0.00535	0.00528		1365	0.0101	0.00985	0.01005	0.01014	0.01015	0.01009	0.01017	0.01018	0.01027	0.00991	0.01041	0.01	0.01041	0.01023
1364	-0.00121	-0.00138	-0.00132	-0.00139	-0.00112	-0.00131	-0.00121	-0.00112	-0.00139	-0.00125	-0.00118		1364	0.00439	0.00433	0.0042	0.00409	0.00408		1364	0.00979	0.00996	0.00957	0.00962	0.00979	0.00942	0.00939	0.00977	0.00966	0.00961	0.00965	0.00998	0.00984	0.00983
1363	-2.932e-05	0.000308757	-2.932e-05	0.00015068	0.000379498	0.00062152	0.000476663	0.000659733	0.000571936	0.000787892	0.000880492		1363	0.00494	0.00498	0.005	0.00484	0.00481		1363	0.00986	0.00977	0.00983	0.00971	0.00974	0.00995	0.00985	0.00972	0.00947	0.00986	0.0102	0.00999	0.01016	0.01019
1362	0.00011068	-3.932e-05	0.00044136	0.000730479	0.00105	0.000956501	0.0012	0.0014	0.0016	0.00165	0.00197		1362	0.00586	0.00601	0.00599	0.00611	0.00618		1362	0.01014	0.00989	0.01005	0.00991	0.00977	0.01007	0.01	0.00981	0.01008	0.00991	0.01009	0.0101	0.01017	0.01002
1361	-0.00050932	-0.00046932	-0.00056932	-0.00074932	-0.00062932	-0.00084932	-0.00082932	-0.00075932	-0.00098932	-0.00057932	-0.00078932		1361	0.00424	0.00437	0.00423	0.00421	0.00414		1361	0.00977	0.00968	0.00965	0.00968	0.00961	0.0097	0.00955	0.00951	0.0096	0.00959	0.00952	0.00982	0.00971	0.00948
1360	-0.00058932	-0.00088932	-0.00101	-0.00075932	-0.00078932	-0.00084932	-0.00075932	-0.00078932	-0.00098932	-0.00084932	-0.00081932		1360	0.00444	0.00438	0.00442	0.0044	0.00433		1360	0.00942	0.00956	0.00949	0.0095	0.00971	0.00968	0.00977	0.00951	0.00954	0.00957	0.00948	0.00951	0.00961	0.00963
1359	-0.00081932	-0.00099932	-0.00083932	-0.00071932	-0.00092932	-0.00077932	-0.00076932	-0.00087932	-0.00079932	-0.00071932	-0.00082932		1359	0.00434	0.00419	0.00413	0.00406	0.00415		1359	0.00922	0.00922	0.00941	0.00926	0.00956	0.00929	0.00946	0.0095	0.0095	0.00928	0.00955	0.00916	0.00952	0.00917
1358	-0.00080932	-0.00075932	-0.00051932	-0.00080932	-0.00060932	-0.00054932	-0.00054932	-0.00036932	-0.00047932	-0.00019932	-0.00025932		1358	0.00509	0.00508	0.00507	0.00497	0.00494		1358	0.00933	0.0093	0.00963	0.00953	0.00929	0.0095	0.00946	0.0097	0.00986	0.00969	0.00963	0.00921	0.00992	0.00998
1357	-0.00029932	-0.00023932	-0.00031932	-0.00023932	2.068e-05	0.000225577	2.068e-05	2.068e-05	0.000217415	0.000370196	0.000484881		1357	0.0051	0.00503	0.0048	0.00493	0.00493		1357	0.00961	0.00974	0.00963	0.01002	0.00978	0.00964	0.00968	0.01007	0.0099	0.01011	0.00987	0.01011	0.01014	0.00955
1356	-4.932e-05	-8.932e-05	-0.00021932	-5.932e-05	3.068e-05	1.068e-05	0.000465808	0.000496357	0.000470046	0.000459295	0.000625139		1356	0.0052	0.00537	0.00525	0.00519	0.00533		1356	0.00962	0.00938	0.00954	0.0094	0.00943	0.00953	0.00934	0.00953	0.00944	0.00972	0.00954	0.00955	0.00946	0.00973
1355	-0.00049932	-0.00038932	-0.00029932	-0.00044932	-0.00020932	-9.932e-05	-5.932e-05	8.068e-05	0.000193084	0.000356243	0.000329218		1355	0.00563	0.00557	0.00571	0.00562	0.00549		1355	0.00971	0.00965	0.00954	0.00988	0.0095	0.00955	0.00945	0.00971	0.00949	0.00969	0.00983	0.00984	0.00982	0.00994
1354	-0.00071932	-0.00103	-0.00099932	-0.00104	-0.00093932	-0.00073932	-0.00086932	-0.00106	-0.00086932	-0.00076932	-0.00088932		1354	0.00424	0.00418	0.00433	0.0041	0.0042		1354	0.00963	0.00946	0.00939	0.00942	0.00946	0.00929	0.00944	0.0095	0.00942	0.00936	0.00957	0.00963	0.00949	0.00962
1353	-0.00072932	-0.00073932	-0.00052932	-0.00070932	-0.00079932	-0.00058932	-0.00055932	-0.00059932	-0.00054932	-0.00014932	-0.00038932		1353	0.00452	0.00447	0.00449	0.0044	0.00444		1353	0.00957	0.0094	0.00959	0.00947	0.00955	0.00969	0.00967	0.00993	0.01004	0.0096	0.00961	0.00971	0.0098	0.00971
1352	-0.00075932	-0.00086932	-0.00076932	-0.00066932	-0.00070932	-0.00060932	-0.00068932	-0.00042932	-0.00039932	-0.00024932	-0.00038932		1352	0.00458	0.00458	0.00459	0.00453	0.00447		1352	0.0097	0.00962	0.00949	0.00985	0.0098	0.00989	0.0096	0.00979	0.00985	0.01002	0.00959	0.0097	0.00986	0.00984
1351	-0.00045932	-0.00070932	-0.00052932	-0.00078932	-0.00065932	-0.00058932	-0.00030932	-0.00037932	-0.00029932	-0.00017932	-0.00027932		1351	0.00452	0.00453	0.00434	0.0043	0.00446		1351	0.0095	0.00981	0.00956	0.00975	0.00949	0.0093	0.00984	0.00988	0.00997	0.00979	0.01007	0.00951	0.0098	0.0099
1350	-0.00044932	-0.00071932	-0.00036932	-0.00063932	-0.00047932	-0.00020932	-0.00032932	-0.00015932	-0.00027932	5.068e-05	-8.932e-05		1350	0.00486	0.00494	0.00499	0.00487	0.00496		1350	0.00953	0.00952	0.00949	0.00951	0.00996	0.00971	0.00956	0.00957	0.00974	0.00948	0.00974	0.00982	0.00977	0.00963
1349	-0.00029932	-0.00017932	-0.00024932	-6.932e-05	9.068e-05	6.8e-07	0.000193911	0.00014068	0.000282406	0.000330458	0.000442446		1349	0.00458	0.00479	0.00472	0.00465	0.00467		1349	0.00927	0.00948	0.00965	0.00947	0.0094	0.00932	0.00949	0.00955	0.00974	0.00939	0.00962	0.00958	0.00956	0.00977
1348	-0.00034932	-0.00049932	-0.00032932	-0.00028932	-0.00027932	7.068e-05	-7.932e-05	0.00012068	0.00025709	0.000252027	0.000203932		1348	0.00534	0.0054	0.0053	0.00545	0.00528		1348	0.00959	0.00956	0.00969	0.00974	0.00959	0.00982	0.00996	0.00967	0.01006	0.00966	0.00966	0.00965	0.00989	0.00961
1347	-0.00071932	-0.00065932	-0.00048932	-0.00065932	-0.00061932	-0.00046932	-0.00049932	-0.00051932	-0.00039932	-0.00019932	-0.00043932		1347	0.00439	0.00456	0.0046	0.00443	0.00443		1347	0.00968	0.00949	0.00995	0.00973	0.00985	0.00953	0.00986	0.00964	0.00973	0.0098	0.00992	0.00966	0.00974	0.00968
1346	-0.00068932	-0.00078932	-0.00083932	-0.00064932	-0.00070932	-0.00043932	-0.00034932	-0.00054932	-0.00061932	-0.00057932	-0.00033932		1346	0.00463	0.00462	0.00445	0.00461	0.00438		1346	0.00972	0.00968	0.00962	0.00965	0.0095	0.00956	0.00953	0.00982	0.00957	0.00996	0.00949	0.00969	0.01006	0.00957
1345	-0.00039932	-0.00070932	-0.00062932	-0.00048932	-0.00034932	-0.00017932	-0.00034932	-0.00022932	5.068e-05	0.00011068	-1.932e-05		1345	0.00508	0.00503	0.00466	0.00508	0.00501		1345	0.00989	0.00997	0.00972	0.00974	0.00969	0.00963	0.01007	0.0098	0.00994	0.0097	0.00989	0.00979	0.00989	0.01
1344	-0.00067932	-0.00070932	-0.00047932	-0.00045932	-0.00039932	-0.00020932	-0.00039932	0.00012068	-0.00021932	-1.932e-05	-0.00012932		1344	0.00514	0.00517	0.00535	0.00519	0.00507		1344	0.00942	0.0095	0.00937	0.00943	0.00949	0.00954	0.00944	0.00959	0.00944	0.00957	0.00966	0.00966	0.0098	0.00953
1343	-0.00078932	-0.00041932	-0.00049932	-0.00039932	-0.00050932	-0.00051932	-0.00018932	-0.00013932	-0.00013932	-1.932e-05	-8.932e-05		1343	0.00501	0.00519	0.00496	0.0049	0.00505		1343	0.00952	0.00963	0.00985	0.00992	0.00959	0.00981	0.01001	0.00955	0.00979	0.00984	0.00981	0.01007	0.01006	0.00997
1342	-0.00018932	-0.00025932	-0.00011932	-0.00037932	-0.00029932	5.068e-05	-0.00013932	-8.932e-05	0.000290363	0.000343738	0.00012068		1342	0.00511	0.00509	0.00493	0.00502	0.00523		1342	0.00978	0.00968	0.00972	0.0097	0.00979	0.00979	0.00964	0.00975	0.01007	0.01004	0.00971	0.00977	0.00987	0.00987
1341	-0.00045932	-0.00068932	-0.00064932	-0.00076932	-0.00055932	-0.00044932	-0.00034932	-0.00017932	-1.932e-05	-0.00018932	-2.932e-05		1341	0.0051	0.00516	0.00499	0.00509	0.00496		1341	0.00962	0.00954	0.0099	0.00972	0.00973	0.00973	0.00984	0.01012	0.00982	0.01015	0.00978	0.00995	0.01	0.00996
1340	-0.00052932	-0.00062932	-0.00042932	-0.00036932	-0.00028932	-0.00010932	-0.00034932	5.068e-05	-1.932e-05	0.00015068	5.068e-05		1340	0.00506	0.00522	0.00499	0.00499	0.00525		1340	0.00983	0.00957	0.00956	0.00957	0.00956	0.00948	0.00984	0.0097	0.00975	0.0098	0.00959	0.00974	0.00962	0.0097
1339	-0.00033932	-0.00049932	-0.00039932	-0.00015932	-0.00036932	-3.932e-05	6.8e-07	-1.932e-05	7.068e-05	0.000222477	0.000179602		1339	0.00511	0.00523	0.00531	0.00504	0.00494		1339	0.0093	0.00953	0.00929	0.00927	0.0093	0.00948	0.00949	0.0096	0.00975	0.00962	0.00952	0.00961	0.00979	0.00953
1338	-0.00032932	-0.00044932	-0.00039932	-0.00024932	-0.00014932	-0.00016932	-0.00012932	6.068e-05	6.068e-05	4.068e-05	0.000186008		1338	0.00519	0.00508	0.00521	0.00512	0.00477		1338	0.00954	0.00936	0.00936	0.00957	0.00962	0.00957	0.0097	0.00951	0.00951	0.00956	0.00954	0.00991	0.00957	0.00963
1337	-0.00041932	-0.00057932	-0.00054932	-0.00045932	-0.00026932	-0.00033932	-0.00034932	6.8e-07	-0.00016932	-0.00015932	-0.00015932		1337	0.00514	0.00513	0.00518	0.00526	0.0053		1337	0.00953	0.0096	0.00983	0.00978	0.00959	0.0095	0.00929	0.00981	0.00977	0.00969	0.00954	0.00975	0.00958	0.00965
1336	-0.00026932	-0.00035932	-0.00035932	-0.00029932	-0.00017932	-0.00021932	-0.00019932	-7.932e-05	8.068e-05	8.068e-05	0.00016068		1336	0.0051	0.0051	0.005	0.00508	0.00507		1336	0.0093	0.00962	0.00979	0.01013	0.00978	0.00972	0.00987	0.00992	0.00996	0.00976	0.00976	0.00982	0.0099	0.00998
1335	-0.00039932	-0.00041932	-0.00031932	-0.00042932	-0.00034932	-1.932e-05	-0.00015932	-0.00019932	4.068e-05	9.068e-05	8.068e-05		1335	0.00499	0.00506	0.00489	0.0049	0.00471		1335	0.00955	0.00991	0.0097	0.00994	0.00966	0.00986	0.00988	0.00975	0.01	0.00956	0.0098	0.00974	0.0097	0.0098
1334	-0.00080932	-0.00066932	-0.00062932	-0.00079932	-0.00067932	-0.00017932	-0.00039932	-0.00054932	-0.00025932	-0.00030932	-4.932e-05		1334	0.00493	0.00475	0.00482	0.00485	0.0049		1334	0.00953	0.00942	0.0096	0.00976	0.00976	0.00975	0.00968	0.0098	0.00985	0.00976	0.00961	0.00952	0.00981	0.01018
1333	-0.00048932	-0.00041932	-0.00029932	-0.00029932	-0.00024932	0.000170873	-3.932e-05	-6.932e-05	0.00013068	0.000651304	0.0002372		1333	0.00457	0.00496	0.00487	0.00484	0.00484		1333	0.00925	0.00945	0.00944	0.00954	0.00957	0.00948	0.00957	0.00931	0.00921	0.0093	0.00956	0.00967	0.00986	0.0094
1332	-0.00014932	-0.00048932	-0.00010932	-0.00011932	-7.932e-05	7.068e-05	0.000246964	0.000369421	0.000426372	0.000445908	0.000426217		1332	0.00521	0.00503	0.00513	0.00506	0.00491		1332	0.00977	0.00975	0.00985	0.00979	0.0101	0.01	0.01005	0.00964	0.01007	0.0098	0.00987	0.01014	0.01006	0.01009
1331	-0.00042932	-0.00047932	-0.00030932	-0.00048932	-0.00046932	-3.932e-05	-4.932e-05	-6.932e-05	6.068e-05	-6.932e-05	-2.932e-05		1331	0.00536	0.00527	0.00491	0.00516	0.00495		1331	0.0094	0.00957	0.00958	0.00981	0.00979	0.00971	0.00967	0.00973	0.00965	0.00961	0.00946	0.00975	0.00972	0.00974
1330	-0.00038932	-0.00042932	-0.00048932	-0.00015932	-0.00024932	9.068e-05	-5.932e-05	-0.00014932	0.00015068	0.000239422	-5.932e-05		1330	0.00476	0.00497	0.00479	0.00458	0.00493		1330	0.0097	0.00969	0.00949	0.00985	0.00992	0.01005	0.00987	0.01017	0.00982	0.00971	0.00977	0.00963	0.00988	0.00986
1329	-0.00021932	-0.00042932	-0.00026932	-0.00022932	-0.00021932	7.068e-05	3.068e-05	6.8e-07	5.068e-05	0.000186834	0.000303021		1329	0.00495	0.00511	0.00478	0.00469	0.00517		1329	0.00959	0.00949	0.01001	0.00987	0.0098	0.00983	0.00956	0.00966	0.00977	0.00981	0.00958	0.01021	0.00975	0.00997
1328	-0.00034932	-0.00068932	-0.00042932	-0.00034932	-0.00032932	-6.932e-05	-0.00036932	-0.00016932	-0.00029932	0.00014068	-2.932e-05		1328	0.00505	0.00532	0.00499	0.00524	0.00539		1328	0.00956	0.00937	0.00968	0.00969	0.00963	0.00938	0.00969	0.00941	0.00934	0.00941	0.00945	0.00959	0.00956	0.00973
1327	-0.00037932	-0.00044932	-0.00043932	-0.00034932	-5.932e-05	-9.932e-05	-0.00027932	-9.32e-06	6.068e-05	0.000290983	0.00011068		1327	0.005	0.00516	0.00448	0.00489	0.00457		1327	0.00979	0.00955	0.01002	0.00946	0.01004	0.00983	0.00987	0.00972	0.00977	0.00975	0.00966	0.00995	0.00974	0.00963
1326	-0.00063932	-0.00061932	-0.00045932	-0.00042932	-0.00028932	-0.00046932	-0.00030932	-0.00031932	6.8e-07	-1.932e-05	-0.00031932		1326	0.0052	0.00471	0.00501	0.00479	0.0051		1326	0.00971	0.00959	0.00984	0.00985	0.00986	0.00994	0.01005	0.00992	0.00975	0.00989	0.00983	0.01	0.00993	0.00978
1325	-0.00062932	-0.00058932	-0.00050932	-0.00070932	-0.00028932	-0.00016932	-0.00071932	-0.00027932	-7.932e-05	0.000248979	-0.00023932		1325	0.00504	0.00493	0.00481	0.00499	0.00469		1325	0.00924	0.0094	0.00972	0.0097	0.00972	0.0095	0.00987	0.00941	0.00966	0.00952	0.00952	0.00965	0.00956	0.00974
1324	-0.00033932	-0.00036932	-0.00043932	-0.00019932	-0.00036932	6.8e-07	2.068e-05	-0.00015932	0.000215245	0.000233378	0.000213231		1324	0.00506	0.00504	0.00504	0.0052	0.005		1324	0.00946	0.00985	0.00972	0.00997	0.00979	0.00978	0.00974	0.00973	0.00989	0.00976	0.00997	0.00964	0.00978	0.00987
1323	-0.00068932	-0.00068932	-0.00058932	-0.00052932	-0.00064932	-0.00012932	-0.00048932	-0.00014932	-6.932e-05	-4.932e-05	-1.932e-05		1323	0.00475	0.00511	0.00493	0.00479	0.00495		1323	0.01032	0.0102	0.01022	0.01032	0.01034	0.0102	0.0101	0.01035	0.0102	0.01016	0.01031	0.01022	0.01046	0.01024
1322	-0.00071932	-0.00048932	-0.00046932	-0.00063932	-0.00074932	-0.00021932	-0.00013932	-0.00016932	0.00016068	0.00012068	3.068e-05		1322	0.00518	0.00508	0.00496	0.00505	0.00492		1322	0.00984	0.00964	0.00962	0.01011	0.00965	0.00961	0.00961	0.00962	0.00958	0.00968	0.00951	0.00966	0.00999	0.00965
1321	-0.00042932	-0.00035932	-0.00021932	-0.00034932	-0.00016932	-0.00014932	-0.00013932	8.068e-05	8.068e-05	0.000179086	0.000259157		1321	0.00522	0.00529	0.00493	0.00501	0.00503		1321	0.00949	0.00979	0.00969	0.00969	0.00962	0.01001	0.0101	0.00962	0.00999	0.00978	0.00976	0.0101	0.0099	0.00974
1320	-0.00037932	-0.00046932	-0.00019932	-0.00010932	-0.00039932	-0.00015932	-0.00020932	6.8e-07	6.8e-07	-4.932e-05	0.00011068		1320	0.00507	0.00524	0.00499	0.0052	0.00515		1320	0.00989	0.00984	0.00986	0.00995	0.01007	0.0098	0.00984	0.00991	0.00989	0.00988	0.00995	0.00984	0.00992	0.00973
1319	-0.00054932	-0.00041932	-0.00032932	-0.00055932	-9.932e-05	-6.932e-05	-0.00012932	-0.00015932	0.00016068	0.00014068	-9.32e-06		1319	0.00506	0.00525	0.00495	0.00522	0.00505		1319	0.00949	0.00959	0.00931	0.00971	0.00982	0.00962	0.00959	0.00981	0.00944	0.00962	0.00973	0.00978	0.00977	0.00976
1318	-0.00043932	-0.00059932	-0.00046932	-0.00028932	-0.00017932	-0.00013932	-0.00010932	-0.00021932	0.00015068	0.000214057	7.068e-05		1318	0.00498	0.00487	0.00505	0.00512	0.00513		1318	0.00953	0.00976	0.00968	0.00982	0.0098	0.00976	0.00998	0.00965	0.00973	0.00957	0.00974	0.00989	0.00996	0.00996
1317	-0.00066932	-0.00061932	-0.00039932	-0.00039932	-0.00029932	-0.00021932	-0.00010932	-1.932e-05	0.00012068	0.000297028	0.00016068		1317	0.00506	0.00504	0.00514	0.00509	0.00517		1317	0.01003	0.00976	0.00972	0.0093	0.00959	0.00965	0.00967	0.00999	0.00991	0.01001	0.00985	0.00973	0.00995	0.00984
1316	-0.00036932	-0.00046932	-0.00067932	-0.00036932	-0.00014932	0.00011068	-7.932e-05	0.00010068	0.00018234	0.000380634	0.000405182		1316	0.00514	0.00513	0.00505	0.00502	0.00514		1316	0.00985	0.00971	0.00949	0.00951	0.01003	0.00983	0.00982	0.0096	0.00989	0.00977	0.00952	0.00993	0.00962	0.01007
1315	-0.00035932	-0.00049932	-0.00051932	-0.00036932	-0.00021932	-0.00013932	-0.00011932	3.068e-05	-5.932e-05	0.000183012	0.000407921		1315	0.0052	0.00527	0.00516	0.00514	0.00515		1315	0.00983	0.00957	0.00998	0.00998	0.00981	0.00967	0.00965	0.00983	0.00972	0.00991	0.00995	0.00982	0.00994	0.00989
1314	-0.00040932	-0.00037932	-0.00034932	-0.00020932	-0.00018932	-4.932e-05	-6.932e-05	0.000269025	0.000258485	0.000196235	0.000290621		1314	0.00518	0.00525	0.00527	0.00517	0.00515		1314	0.00956	0.00962	0.00938	0.00965	0.00979	0.00963	0.00969	0.01009	0.00974	0.00996	0.00976	0.01004	0.00979	0.00972
1313	-0.00058932	-0.00054932	-0.00028932	-0.00031932	-5.932e-05	-0.00017932	-0.00012932	-0.00015932	-7.932e-05	0.000276413	6.068e-05		1313	0.00507	0.00531	0.00515	0.00514	0.0052		1313	0.00954	0.00943	0.00965	0.00962	0.00952	0.00979	0.00989	0.00949	0.00955	0.00986	0.00982	0.00969	0.00992	0.00984
1312	-0.00048932	-0.00028932	-0.00021932	-0.00036932	-0.00030932	-8.932e-05	-0.00021932	0.000278789	0.000297389	0.00015068	0.00016068		1312	0.00515	0.00527	0.00542	0.00523	0.005		1312	0.00919	0.00955	0.00966	0.00932	0.00951	0.00919	0.00931	0.00947	0.00941	0.0094	0.00952	0.0095	0.00935	0.00956
1311	-0.00059932	-0.00038932	-0.00044932	-0.00041932	-0.00018932	-0.00017932	5.068e-05	-0.00012932	-7.932e-05	9.068e-05	0.00012068		1311	0.00515	0.0052	0.00515	0.00506	0.00527		1311	0.00968	0.00934	0.00976	0.00947	0.00946	0.00949	0.0097	0.00941	0.00949	0.00981	0.00966	0.00977	0.0096	0.00955
1310	-0.00046932	-0.00055932	-0.00044932	-0.00044932	-0.00066932	-0.00044932	-0.00039932	-6.932e-05	-3.932e-05	0.000174695	-9.32e-06		1310	0.00504	0.00503	0.00497	0.00508	0.00519		1310	0.00967	0.00935	0.00966	0.00959	0.00947	0.00964	0.00987	0.0099	0.00977	0.00982	0.00964	0.00977	0.01003	0.00973
1309	-0.00026932	-0.00033932	-0.00041932	-0.00028932	-0.00013932	6.8e-07	2.068e-05	0.00012068	0.000172629	0.000222271	0.000309067		1309	0.00495	0.00497	0.00485	0.00498	0.00497		1309	0.00977	0.0097	0.00966	0.00964	0.0096	0.00998	0.00994	0.00994	0.00964	0.00997	0.00982	0.00993	0.00991	0.00996
1308	-0.00027932	-0.00038932	-0.00016932	-0.00032932	-0.00014932	-3.932e-05	-0.00031932	0.000319297	0.00036415	0.000461931	0.000396138		1308	0.00513	0.00514	0.00521	0.00525	0.00503		1308	0.0097	0.00977	0.0097	0.00992	0.00961	0.0098	0.00951	0.00981	0.00973	0.0098	0.00988	0.00988	0.00983	0.00922
1307	-0.00013932	-3.932e-05	0.00011068	-4.932e-05	6.068e-05	0.000228677	0.000186886	0.000334954	0.000436605	0.000420377	0.000303383		1307	0.00507	0.00504	0.005	0.00514	0.00507		1307	0.00937	0.00911	0.00936	0.00936	0.0094	0.00969	0.00938	0.0095	0.00963	0.00951	0.00943	0.00973	0.0096	0.00937
1306	-0.00051932	-0.00049932	-0.00033932	-0.00070932	-0.00021932	-0.00011932	-1.932e-05	-0.00026932	1.068e-05	0.00011068	7.068e-05		1306	0.005	0.00516	0.00505	0.00505	0.00503		1306	0.00944	0.00957	0.01006	0.00973	0.00969	0.00993	0.00986	0.00997	0.00989	0.01018	0.00989	0.01009	0.00983	0.00992
1305	-4.932e-05	-0.00031932	-5.932e-05	-0.00018932	-9.32e-06	-6.932e-05	-5.932e-05	0.00035862	6.068e-05	0.000323948	0.000274449		1305	0.0051	0.00504	0.00507	0.00497	0.00505		1305	0.00979	0.00992	0.00983	0.00986	0.00992	0.00968	0.00965	0.00996	0.01014	0.01024	0.00995	0.01009	0.00976	0.00954
1304	-0.00052932	-0.00042932	-0.00026932	-0.00047932	-0.00022932	3.068e-05	-8.932e-05	0.000231518	3.068e-05	6.068e-05	3.068e-05		1304	0.0049	0.0047	0.00489	0.00486	0.0051		1304	0.00954	0.00971	0.00964	0.0097	0.00964	0.00955	0.00936	0.00933	0.01003	0.00969	0.00946	0.00953	0.00951	0.00967
1303	-0.00054932	-0.00036932	-0.00060932	-0.00053932	-0.00015932	0.00011068	-0.00019932	-4.932e-05	0.00013068	8.068e-05	-0.00010932		1303	0.00476	0.00523	0.00484	0.00466	0.005		1303	0.00967	0.00952	0.01	0.00966	0.00992	0.00961	0.00976	0.00977	0.00975	0.00972	0.00964	0.01001	0.00994	0.00958
1302	-0.00065932	-0.00051932	-0.00024932	-0.00033932	-0.00034932	-0.00033932	7.068e-05	-5.932e-05	-7.932e-05	5.068e-05	6.068e-05		1302	0.00463	0.00458	0.00465	0.00479	0.00449		1302	0.0098	0.00974	0.00964	0.00959	0.0097	0.00956	0.0098	0.00976	0.00946	0.01018	0.00977	0.01003	0.00998	0.01008
1301	-0.00057932	-0.00032932	-0.00044932	-0.00031932	-0.00029932	-0.00026932	8.068e-05	5.068e-05	-0.00010932	0.000278169	3.068e-05		1301	0.00473	0.00486	0.00485	0.00476	0.00454		1301	0.00972	0.00965	0.00967	0.00988	0.00978	0.00952	0.00994	0.00992	0.00951	0.00967	0.00976	0.00993	0.00962	0.00997
1300	-0.00068932	-0.00042932	-0.00053932	-0.00024932	-0.00045932	-0.00012932	-0.00032932	-7.932e-05	-2.932e-05	-9.32e-06	0.00010068		1300	0.00527	0.00509	0.00519	0.00516	0.00522		1300	0.00987	0.00969	0.00957	0.0097	0.00936	0.00977	0.00952	0.00964	0.00998	0.00963	0.0095	0.00963	0.00981	0.00971
1299	-0.00024932	-0.00025932	-0.00012932	-0.00024932	-0.00024932	6.068e-05	4.068e-05	7.068e-05	0.00016068	0.000292274	0.000271401		1299	0.00482	0.00498	0.005	0.00491	0.00489		1299	0.00946	0.00964	0.00943	0.00958	0.00965	0.00956	0.00984	0.00969	0.00952	0.00962	0.00971	0.00946	0.00958	0.00953
1298	-0.00047932	-0.00021932	-0.00049932	-0.00019932	-0.00021932	-0.00018932	-0.00015932	0.00014068	7.068e-05	0.000186473	0.00012068		1298	0.00495	0.00484	0.00504	0.00499	0.00493		1298	0.00958	0.00985	0.00956	0.00993	0.01001	0.00988	0.00965	0.00967	0.01008	0.00975	0.0098	0.00981	0.00984	0.00985
1297	-0.00031932	-0.00057932	-0.00037932	-0.00048932	-0.00013932	-0.00027932	-0.00037932	-0.00012932	-0.00017932	8.068e-05	-4.932e-05		1297	0.00494	0.00512	0.00512	0.0051	0.00495		1297	0.00953	0.00956	0.00939	0.00971	0.00988	0.00926	0.00983	0.00952	0.00984	0.00972	0.00971	0.0097	0.00952	0.00933
1296	-8.932e-05	-0.00026932	-0.00026932	-0.00040932	-0.00022932	-0.00020932	-0.00018932	-0.00014932	1.068e-05	0.000226455	0.000196339		1296	0.00507	0.00512	0.00491	0.00503	0.00508		1296	0.00969	0.0095	0.00992	0.00997	0.00973	0.0098	0.00987	0.00971	0.01026	0.00991	0.0099	0.0101	0.00984	0.00989
1295	-0.00048932	-0.00043932	-0.00024932	-0.00060932	-0.00024932	-0.00025932	-0.00041932	-0.00015932	7.068e-05	6.068e-05	0.00011068		1295	0.00502	0.00508	0.00512	0.00508	0.00501		1295	0.01007	0.00964	0.00985	0.00954	0.0096	0.00949	0.0099	0.0098	0.00981	0.00982	0.00969	0.00974	0.00964	0.01006
1294	-0.00051932	-0.00047932	-0.00018932	-0.00036932	-0.00029932	6.8e-07	-0.00020932	0.00020791	-7.932e-05	0.00026608	8.068e-05		1294	0.0052	0.00507	0.00507	0.00508	0.00502		1294	0.0097	0.00989	0.00968	0.00973	0.00972	0.0099	0.00974	0.00974	0.0098	0.00975	0.00985	0.00961	0.00989	0.0096
1293	-0.00065932	-0.00058932	-0.00032932	-0.00055932	-0.00034932	-9.932e-05	-0.00010932	4.068e-05	1.068e-05	7.068e-05	-4.932e-05		1293	0.00491	0.00507	0.00494	0.00479	0.00503		1293	0.00957	0.01007	0.00961	0.0098	0.01014	0.01001	0.0102	0.00989	0.01011	0.0102	0.01002	0.01001	0.01004	0.01006
1292	-0.00021932	-0.00026932	-0.00025932	-0.00030932	-3.932e-05	0.000215968	0.00013068	5.068e-05	0.00017068	6.068e-05	0.000352884		1292	0.00503	0.00509	0.00503	0.00504	0.00495		1292	0.00966	0.0099	0.00957	0.00984	0.00985	0.00962	0.00974	0.00991	0.00972	0.00939	0.00943	0.00996	0.00978	0.00992
1291	-0.00062932	-0.00059932	-0.00034932	-0.00044932	-0.00047932	-0.00031932	-0.00024932	-0.00023932	-0.00013932	8.068e-05	4.068e-05		1291	0.00526	0.00524	0.00515	0.005	0.00513		1291	0.00927	0.00955	0.0097	0.00955	0.00974	0.00938	0.00921	0.00952	0.00952	0.00968	0.0095	0.00957	0.00946	0.00958
1290	-0.00030932	-0.00049932	-0.00024932	-0.00022932	-0.00025932	-0.00026932	-0.00014932	0.00011068	-8.932e-05	0.00015068	0.000254766		1290	0.00513	0.00525	0.0051	0.00513	0.00523		1290	0.00981	0.00979	0.00962	0.00968	0.00981	0.00972	0.00979	0.00971	0.00954	0.0099	0.00957	0.00968	0.00966	0.01006
1289	-0.00020932	-0.00014932	-0.00030932	-0.00025932	-0.00014932	-8.932e-05	6.068e-05	5.068e-05	0.000207858	0.000464154	0.000270006		1289	0.00503	0.00498	0.00521	0.00466	0.00508		1289	0.01005	0.0099	0.01002	0.01009	0.01038	0.01003	0.01019	0.01019	0.01022	0.01029	0.00987	0.01006	0.01017	0.01
1288	-0.00055932	-0.00051932	-0.00028932	-0.00035932	-1.932e-05	1.068e-05	-7.932e-05	-6.932e-05	0.000200058	-5.932e-05	0.000191845		1288	0.005	0.00509	0.00519	0.00507	0.00517		1288	0.00942	0.0094	0.00963	0.00925	0.00954	0.00952	0.00961	0.00965	0.00979	0.00957	0.00982	0.00956	0.00985	0.0093
1287	-0.00074932	-0.00062932	-0.00036932	-0.00039932	-0.00046932	-0.00033932	-0.00028932	-0.00019932	-0.00026932	-0.00017932	0.00016068		1287	0.0051	0.00521	0.00497	0.00507	0.00519		1287	0.00957	0.00989	0.00949	0.00981	0.00979	0.00962	0.00986	0.00976	0.00954	0.00966	0.01005	0.00983	0.00981	0.00987
1286	-0.00060932	-0.00032932	-0.00051932	-0.00016932	-0.00038932	0.000186783	-0.00025932	1.068e-05	-0.00015932	0.000337021	0.00013068		1286	0.005	0.00496	0.00496	0.00513	0.00504		1286	0.00969	0.0095	0.00978	0.00964	0.00932	0.00981	0.00986	0.00962	0.00954	0.00942	0.00971	0.00958	0.00981	0.00969
1285	-0.00054932	-0.00041932	-0.00034932	-0.00038932	-0.00044932	-0.00013932	-0.00023932	-8.932e-05	0.00010068	0.00015068	-0.00011932		1285	0.00485	0.00504	0.00501	0.00491	0.00501		1285	0.00953	0.00937	0.00962	0.0097	0.00976	0.0096	0.00945	0.00991	0.00976	0.00965	0.00957	0.00958	0.00967	0.00988
1284	-0.00050932	-0.00059932	-0.00031932	-0.00053932	-0.00032932	-0.00029932	-0.00023932	-0.00031932	7.068e-05	0.000372728	0.000187816		1284	0.00486	0.00503	0.00518	0.00506	0.00519		1284	0.00965	0.00962	0.0095	0.00974	0.0097	0.00988	0.00966	0.00983	0.00964	0.0099	0.00986	0.00987	0.00988	0.00961
1283	-0.00057932	-0.00027932	-0.00028932	-0.00034932	-3.932e-05	-9.932e-05	-8.932e-05	6.068e-05	8.068e-05	0.000268921	9.068e-05		1283	0.005	0.00506	0.00489	0.00485	0.00479		1283	0.00934	0.0095	0.01	0.00994	0.00994	0.00997	0.00993	0.00978	0.00976	0.01012	0.00983	0.00963	0.00993	0.00981
1282	-0.00074932	-0.00034932	-0.00056932	-0.00048932	-0.00035932	-0.00046932	-0.00032932	-0.00014932	-0.00014932	-0.00023932	-0.00012932		1282	0.00508	0.00527	0.00529	0.00503	0.0052		1282	0.00961	0.00944	0.00944	0.00969	0.00962	0.00947	0.00977	0.00962	0.0097	0.00971	0.00971	0.00997	0.00981	0.00968
1281	-0.00035932	-1.932e-05	-9.32e-06	-0.00013932	-0.00015932	0.000355106	0.00013068	4.068e-05	0.000304468	0.000348802	0.000448286		1281	0.0051	0.00517	0.00517	0.00503	0.00522		1281	0.00951	0.00974	0.00967	0.00972	0.00967	0.00975	0.00989	0.00971	0.01003	0.00934	0.00985	0.00979	0.01013	0.01017
1280	-0.00061932	-0.00015932	-0.00018932	-0.00019932	-9.932e-05	0.000200729	9.068e-05	0.000180222	0.000319039	0.000326738	0.000284834		1280	0.00484	0.00499	0.00477	0.00509	0.00497		1280	0.00987	0.00978	0.00958	0.00991	0.00963	0.00975	0.00968	0.00992	0.00995	0.00971	0.00977	0.01006	0.0099	0.00981
1279	-0.00046932	-0.00041932	-0.00037932	-0.00044932	-0.00022932	-9.32e-06	-0.00024932	-0.00015932	4.068e-05	8.068e-05	0.00012068		1279	0.00505	0.00503	0.00511	0.00501	0.00498		1279	0.00965	0.00954	0.00966	0.00999	0.01014	0.00984	0.00977	0.00989	0.01	0.00997	0.01003	0.01003	0.01026	0.01001
1278	-0.00065932	-0.00043932	-0.00043932	-0.00037932	-0.00034932	-0.00022932	-0.00030932	-0.00027932	-0.00014932	3.068e-05	-8.932e-05		1278	0.00517	0.00521	0.00515	0.00503	0.00515		1278	0.00971	0.00945	0.00929	0.00977	0.00971	0.00962	0.00977	0.0099	0.00988	0.00962	0.00986	0.00973	0.00974	0.01
1277	-0.00058932	-0.00057932	-0.00031932	-0.00029932	-0.00026932	7.068e-05	-0.00029932	-1.932e-05	-9.32e-06	7.068e-05	4.068e-05		1277	0.00492	0.00488	0.00492	0.00486	0.00463		1277	0.00959	0.00948	0.00987	0.00978	0.00974	0.00976	0.00968	0.0096	0.00956	0.00976	0.00975	0.00979	0.00973	0.00955
1276	-0.00068932	-0.00036932	3.068e-05	-0.00025932	-0.00010932	-1.932e-05	-0.00024932	0.00014068	0.000277911	0.000205224	0.00016068		1276	0.00487	0.00504	0.00474	0.00504	0.00489		1276	0.00992	0.01005	0.00988	0.01001	0.0099	0.00988	0.00993	0.00984	0.00982	0.01003	0.01001	0.00999	0.00967	0.01002
1275	-0.00035932	-0.00032932	-0.00020932	-0.00010932	-9.32e-06	-5.932e-05	0.000180119	0.0002185	0.000422599	0.000341464	0.00061454		1275	0.00507	0.00502	0.00515	0.00499	0.00496		1275	0.00988	0.00972	0.0095	0.00991	0.00978	0.00993	0.00946	0.00983	0.00985	0.00971	0.00965	0.00997	0.00959	0.00971
1274	-0.00049932	-0.00044932	-0.00044932	-0.00029932	-0.00035932	1.068e-05	-0.00014932	0.000221548	0.000217725	0.000443117	0.000362599		1274	0.00506	0.00506	0.00526	0.00499	0.00496		1274	0.00989	0.00957	0.00993	0.00981	0.00991	0.00962	0.00989	0.01002	0.01007	0.00978	0.00964	0.00981	0.00976	0.00995
1273	-0.00069932	-0.00075932	-0.00033932	-0.00052932	-0.00017932	-0.00039932	-0.00013932	-0.00022932	-8.932e-05	-0.00017932	-8.932e-05		1273	0.00504	0.00502	0.00499	0.00492	0.0051		1273	0.00964	0.00981	0.00978	0.01001	0.00973	0.00973	0.00981	0.00989	0.00987	0.00954	0.00944	0.00986	0.00971	0.00976
1272	-0.00034932	-0.00017932	-0.00019932	6.8e-07	-2.932e-05	9.068e-05	0.000232396	0.000186111	0.00015068	0.000274243	0.000425907		1272	0.00506	0.00504	0.00517	0.0049	0.00508		1272	0.00942	0.00927	0.00953	0.00928	0.00947	0.0093	0.00965	0.00934	0.00972	0.00954	0.00968	0.00967	0.00964	0.00949
1271	-0.00042932	-0.00020932	-0.00029932	-0.00040932	-0.00029932	-7.932e-05	-0.00022932	6.8e-07	0.00010068	0.000413865	0.000203002		1271	0.00508	0.00504	0.00496	0.00488	0.00488		1271	0.00986	0.00987	0.00993	0.00995	0.01005	0.00981	0.00988	0.01009	0.01037	0.00992	0.01019	0.01025	0.0101	0.01023
1270	-0.00060932	-0.00045932	-0.00026932	-0.00031932	-0.00050932	-0.00025932	-0.00017932	-0.00014932	4.068e-05	0.00012068	3.068e-05		1270	0.00507	0.00495	0.00501	0.00494	0.00495		1270	0.00964	0.00966	0.00948	0.00984	0.00965	0.00976	0.00971	0.00953	0.00968	0.00989	0.00961	0.00979	0.00967	0.00988
1269	-0.00058932	-0.00032932	-0.00035932	-0.00040932	-0.00064932	-0.00012932	-5.932e-05	-0.00016932	-1.932e-05	0.000207806	0.000216433		1269	0.00497	0.00507	0.00497	0.00496	0.00529		1269	0.00956	0.00958	0.00944	0.00955	0.00973	0.0096	0.00968	0.00949	0.00949	0.00972	0.00961	0.0096	0.00945	0.00984
1268	-0.00029932	-0.00048932	-9.932e-05	-0.00034932	-0.00033932	-4.932e-05	-5.932e-05	-6.932e-05	3.068e-05	0.000215555	0.00015068		1268	0.00513	0.0051	0.00515	0.00514	0.00516		1268	0.00972	0.00963	0.01002	0.00987	0.0097	0.0101	0.00982	0.00986	0.00975	0.00981	0.00971	0.0101	0.00975	0.00981
1267	-0.00055932	-0.00033932	-0.00042932	-0.00033932	-0.00024932	-0.00026932	-8.932e-05	3.068e-05	-4.932e-05	9.068e-05	0.00010068		1267	0.00485	0.00471	0.00497	0.00463	0.0049		1267	0.00926	0.00946	0.00978	0.00986	0.00975	0.00952	0.00927	0.00989	0.00956	0.0095	0.00958	0.00964	0.00962	0.00982
1266	-0.00046932	-0.00058932	-0.00048932	-0.00038932	-0.00064932	-0.00039932	-0.00035932	-5.932e-05	2.068e-05	0.00015068	-0.00013932		1266	0.00497	0.00506	0.00512	0.00499	0.00486		1266	0.0099	0.00956	0.00999	0.01015	0.0099	0.00982	0.00993	0.00987	0.00991	0.0101	0.01001	0.00979	0.01024	0.01003
1265	-0.00039932	-0.00040932	-0.00018932	-0.00030932	-0.00031932	-9.932e-05	-9.32e-06	-2.932e-05	-6.932e-05	0.000244175	0.000278996		1265	0.00492	0.00489	0.00492	0.0049	0.00489		1265	0.00992	0.00995	0.01004	0.00998	0.00997	0.00986	0.00999	0.00985	0.00992	0.00989	0.01019	0.01012	0.00974	0.00997
1264	-0.00070932	-0.00062932	-0.00048932	-0.00076932	-0.00052932	-0.00033932	-0.00018932	-0.00037932	-5.932e-05	-0.00013932	-2.932e-05		1264	0.00478	0.00505	0.00492	0.00501	0.00497		1264	0.00963	0.0095	0.00974	0.00971	0.00974	0.00949	0.00965	0.00978	0.00992	0.00999	0.00975	0.00961	0.00994	0.00997
1263	-0.00034932	-0.00017932	-0.00023932	-6.932e-05	-0.00011932	9.068e-05	0.00016068	0.00011068	0.00020574	0.00026391	0.000530681		1263	0.00483	0.00506	0.00489	0.00506	0.00483		1263	0.00996	0.0099	0.00974	0.01005	0.01005	0.01003	0.00974	0.00991	0.01014	0.00982	0.01028	0.01017	0.01006	0.00992
1262	-0.00033932	-0.00030932	-0.00010932	-0.00054932	-0.00058932	4.068e-05	-9.32e-06	0.00017068	0.00012068	0.000221806	0.000290311		1262	0.00513	0.00514	0.00501	0.00511	0.00505		1262	0.0093	0.00905	0.00917	0.00924	0.00925	0.00909	0.00921	0.00915	0.00904	0.00907	0.00923	0.00904	0.0092	0.00919
1261	-0.00101	-0.00069932	-0.00056932	-0.00076932	-0.00065932	-0.00055932	-0.00052932	-0.00049932	-0.00017932	-0.00025932	-0.00019932		1261	0.00467	0.00484	0.00492	0.00499	0.00488		1261	0.00995	0.00995	0.00961	0.0096	0.00975	0.00997	0.00994	0.00971	0.00984	0.00982	0.00985	0.01002	0.00997	0.01007
1260	-0.00057932	-0.00041932	-0.00021932	-0.00039932	-0.00070932	-0.00021932	-0.00035932	-1.932e-05	6.068e-05	6.8e-07	5.068e-05		1260	0.00509	0.00505	0.00517	0.00512	0.00509		1260	0.00943	0.00998	0.00987	0.00979	0.00988	0.00977	0.00978	0.01003	0.00978	0.00993	0.01015	0.00997	0.0098	0.01002
1259	-0.00058932	-0.00043932	-0.00041932	-0.00034932	-0.00040932	-0.00010932	-0.00031932	-0.00018932	-3.932e-05	4.068e-05	-6.932e-05		1259	0.00503	0.00522	0.00516	0.00496	0.0052		1259	0.00938	0.00985	0.00956	0.00949	0.00959	0.00936	0.00977	0.00971	0.00972	0.00938	0.00956	0.01005	0.00983	0.0097
1258	-0.00041932	-0.00026932	3.068e-05	-0.00018932	-0.00013932	7.068e-05	-2.932e-05	0.000307361	0.000171441	0.000348337	0.000363426		1258	0.00509	0.00506	0.00494	0.00507	0.00502		1258	0.00948	0.00964	0.00963	0.0096	0.00985	0.00984	0.0098	0.00958	0.00979	0.00972	0.00971	0.00993	0.00988	0.00979
1257	-0.00051932	-0.00035932	-0.00020932	-0.00029932	-0.00018932	5.068e-05	-0.00017932	-7.932e-05	4.068e-05	0.000246706	0.000225835		1257	0.00488	0.00493	0.00503	0.00497	0.00507		1257	0.00993	0.00973	0.00986	0.00993	0.01001	0.00982	0.00991	0.01008	0.01009	0.00955	0.01023	0.00971	0.00989	0.01015
1256	-0.00057932	-0.00036932	-5.932e-05	-0.00037932	-0.00030932	-2.932e-05	-6.932e-05	-0.00010932	0.00011068	0.00012068	0.000336711		1256	0.00491	0.00496	0.00481	0.00503	0.00475		1256	0.00935	0.00958	0.00952	0.00975	0.00974	0.00946	0.00961	0.00943	0.00952	0.00968	0.00956	0.00964	0.00974	0.00956
1255	-0.00023932	-0.00028932	-0.00042932	-0.00016932	-0.00027932	3.068e-05	-3.932e-05	6.8e-07	1.068e-05	0.000205275	0.000275689		1255	0.00484	0.00501	0.00507	0.00489	0.00489		1255	0.01015	0.00969	0.00974	0.00999	0.00993	0.00976	0.00986	0.00963	0.00969	0.00993	0.00994	0.01014	0.01031	0.01025
1254	-0.00031932	-0.00051932	-0.00032932	-0.00036932	-0.00053932	-0.00023932	0.000229245	-4.932e-05	1.068e-05	0.00010068	0.000412779		1254	0.00504	0.00493	0.00489	0.00486	0.00496		1254	0.00956	0.00968	0.00982	0.00963	0.00976	0.00983	0.00974	0.00984	0.00981	0.00973	0.00989	0.00955	0.00979	0.00993
1253	-0.00021932	8.068e-05	0.000183838	-5.932e-05	-0.00010932	0.000286539	0.000231983	6.068e-05	0.000279668	0.000365235	0.000693295		1253	0.00495	0.00502	0.00492	0.00511	0.00493		1253	0.0096	0.00993	0.00967	0.00983	0.00991	0.00954	0.00968	0.00964	0.0097	0.00989	0.01014	0.01	0.00976	0.00968
1252	-0.00058932	-0.00039932	-0.00034932	-0.00038932	-0.00052932	-1.932e-05	-0.00013932	-0.00034932	-0.00013932	0.000351024	0.000330717		1252	0.00519	0.0052	0.00528	0.00521	0.00513		1252	0.00958	0.00997	0.00968	0.00995	0.00983	0.00985	0.00952	0.00978	0.00987	0.00993	0.00974	0.0097	0.00974	0.01002
1251	-0.00067932	-0.00038932	-0.00039932	-0.00029932	-0.00038932	-0.00025932	-3.932e-05	-1.932e-05	1.068e-05	8.068e-05	-1.932e-05		1251	0.00502	0.00509	0.00513	0.00494	0.00508		1251	0.00961	0.01013	0.0097	0.01008	0.00987	0.01008	0.01009	0.01009	0.01009	0.00996	0.00992	0.01004	0.00993	0.00955
1250	-0.00070932	-0.00048932	-0.00029932	-0.00032932	-0.00037932	-0.00014932	-0.00011932	-0.00032932	0.00012068	5.068e-05	0.00012068		1250	0.00483	0.00491	0.00484	0.00492	0.00484		1250	0.0096	0.00944	0.00976	0.00994	0.00977	0.00977	0.00973	0.00976	0.00968	0.00977	0.01016	0.00977	0.00998	0.00979
1249	-0.00041932	-0.00017932	-5.932e-05	-0.00018932	-0.00023932	6.068e-05	0.00017139	0.000244846	9.068e-05	0.000194531	0.000228005		1249	0.00502	0.00496	0.00513	0.0049	0.00492		1249	0.0096	0.00974	0.01009	0.00988	0.00995	0.00977	0.00969	0.00981	0.00963	0.01044	0.01004	0.00996	0.00983	0.00985
1248	-0.00038932	-0.00053932	-0.00015932	-0.00011932	-0.00015932	1.068e-05	3.068e-05	-0.00010932	0.000273003	0.000422909	0.00038389		1248	0.00494	0.00485	0.0049	0.00498	0.00501		1248	0.00941	0.00938	0.00909	0.00965	0.0096	0.00949	0.00941	0.00943	0.00976	0.00946	0.00949	0.00955	0.00972	0.0097
1247	-0.00046932	-0.00031932	-0.00021932	-0.00017932	-0.00025932	0.000267061	-0.00010932	5.068e-05	0.000276516	0.000299301	0.000226507		1247	0.0051	0.00501	0.00507	0.00501	0.00493		1247	0.00997	0.00984	0.00993	0.01017	0.01018	0.01003	0.01012	0.00996	0.01013	0.01	0.01012	0.01015	0.01028	0.01001
1246	-0.00048932	-0.00034932	-0.00035932	-0.00019932	-0.00027932	-3.932e-05	4.068e-05	-0.00026932	0.00011068	0.00018265	0.000222116		1246	0.00486	0.00494	0.00489	0.00478	0.00497		1246	0.00986	0.00987	0.00997	0.00966	0.00986	0.01019	0.00989	0.00981	0.00987	0.00985	0.01019	0.01019	0.0099	0.01027
1245	-0.00028932	-0.00041932	-0.00013932	-0.00036932	-0.00032932	5.068e-05	-5.932e-05	9.068e-05	0.000438931	0.00015068	0.000177123		1245	0.00501	0.005	0.00494	0.00502	0.00507		1245	0.00973	0.00933	0.00979	0.00943	0.00939	0.00965	0.00986	0.00936	0.00942	0.00935	0.00967	0.00975	0.00958	0.00987
1244	-0.00059932	-0.00063932	-0.00028932	-0.00055932	-0.00049932	-0.00014932	-0.00013932	-0.00022932	-0.00016932	-0.00013932	4.068e-05		1244	0.00514	0.0051	0.00513	0.00505	0.00494		1244	0.00955	0.00951	0.00945	0.00992	0.00974	0.00969	0.00948	0.00993	0.00973	0.00981	0.00969	0.01002	0.00984	0.00984
1243	-0.00066932	-0.00058932	-0.00034932	-0.00016932	-0.00061932	-7.932e-05	-0.00012932	6.8e-07	8.068e-05	0.00012068	0.00011068		1243	0.00485	0.00489	0.00493	0.00472	0.00487		1243	0.00943	0.00939	0.00949	0.00973	0.00965	0.00962	0.00969	0.00941	0.00974	0.00981	0.00973	0.00955	0.00966	0.00971
1242	-0.00037932	-0.00029932	-0.00043932	-0.00035932	-0.00050932	-0.00024932	-7.932e-05	-0.00020932	0.00014068	0.000244588	0.00015068		1242	0.00469	0.00465	0.00465	0.00486	0.00482		1242	0.00992	0.01011	0.00999	0.00994	0.01007	0.00978	0.00989	0.01008	0.00973	0.01002	0.01003	0.01031	0.0103	0.00997
1241	-0.00051932	-0.00028932	-0.00021932	-0.00017932	-0.00047932	-4.932e-05	0.000175935	-3.932e-05	7.068e-05	0.000251562	0.000295426		1241	0.00489	0.00523	0.0051	0.00491	0.00521		1241	0.00996	0.00984	0.01001	0.01012	0.0095	0.01004	0.00985	0.00984	0.00974	0.00989	0.01015	0.0101	0.00995	0.00999
1240	-0.00060932	-0.00056932	-0.00045932	-0.00045932	-8.932e-05	-9.32e-06	-0.00012932	-0.00022932	-7.932e-05	-9.32e-06	0.00016068		1240	0.00464	0.00491	0.0048	0.00475	0.00477		1240	0.00986	0.00961	0.01007	0.00987	0.00964	0.00989	0.0095	0.00997	0.00984	0.00973	0.00978	0.01012	0.00978	0.00973
1239	-0.00080932	-0.00050932	-0.00027932	-0.00019932	-0.00027932	-0.00022932	-0.00025932	-2.932e-05	0.00014068	0.000367147	0.000294754		1239	0.00503	0.005	0.00492	0.00517	0.00499		1239	0.00993	0.00991	0.00983	0.00999	0.01009	0.01014	0.01015	0.01003	0.01	0.01047	0.00987	0.00982	0.01021	0.0099
1238	-0.00043932	-0.00044932	-0.00023932	-0.00039932	-0.00023932	-0.00036932	-0.00019932	-0.00037932	4.068e-05	-0.00014932	0.000182443		1238	0.00507	0.00513	0.00506	0.00506	0.00498		1238	0.00963	0.00956	0.00971	0.00983	0.00996	0.00975	0.00976	0.00989	0.0098	0.00987	0.00986	0.01002	0.00982	0.00973
1237	-0.00052932	-0.00043932	-0.00043932	-0.00060932	-0.00026932	-0.00015932	-6.932e-05	2.068e-05	9.068e-05	0.000236891	0.00010068		1237	0.00474	0.00515	0.00486	0.00483	0.00498		1237	0.00956	0.00993	0.00983	0.00962	0.00991	0.0096	0.00975	0.00976	0.01005	0.00982	0.00986	0.00972	0.01001	0.01002
1236	-0.00043932	-0.00070932	-0.00050932	-0.00053932	-0.00034932	-0.00016932	-6.932e-05	-0.00018932	-0.00020932	6.068e-05	0.000199077		1236	0.0049	0.00503	0.00492	0.00488	0.00501		1236	0.00953	0.00971	0.00981	0.0097	0.00977	0.00975	0.00994	0.00994	0.00946	0.00988	0.00989	0.00963	0.00976	0.01003
1235	-0.00085932	-0.00065932	-0.00049932	-0.00053932	-0.00040932	-0.00036932	-0.00036932	-0.00021932	0.00010068	-0.00016932	-0.00011932		1235	0.00514	0.00502	0.00509	0.00521	0.00524		1235	0.00965	0.00972	0.00969	0.00977	0.00968	0.00967	0.00979	0.00993	0.00973	0.01006	0.00993	0.00993	0.00975	0.00987
1234	-0.00056932	-0.00048932	-0.00027932	-0.00047932	-0.00021932	-0.00010932	-0.00020932	-0.00018932	3.068e-05	0.000216227	-8.932e-05		1234	0.005	0.00495	0.00493	0.00481	0.00478		1234	0.00983	0.01009	0.0099	0.00995	0.01014	0.00962	0.01026	0.00994	0.01018	0.01008	0.01003	0.01016	0.01023	0.01009
1233	-0.00037932	-0.00031932	-0.00026932	-0.00031932	-0.00028932	-6.932e-05	0.00012068	-0.00015932	0.00030669	0.000210751	0.000310565		1233	0.00493	0.0051	0.00517	0.00507	0.00508		1233	0.00971	0.00964	0.00964	0.00989	0.00989	0.00959	0.00988	0.00966	0.01004	0.00993	0.00969	0.01006	0.00981	0.00984
1232	-0.00040932	-0.00052932	-0.00041932	-8.932e-05	-9.32e-06	-9.932e-05	0.000189727	-9.32e-06	0.000178621	0.00014068	0.000228625		1232	0.00497	0.00484	0.00503	0.00499	0.00488		1232	0.00947	0.00967	0.00971	0.00969	0.00969	0.00942	0.00973	0.00976	0.00984	0.00961	0.00981	0.00987	0.00974	0.01015
1231	-0.00042932	-0.00045932	-0.00019932	-5.932e-05	-2.932e-05	0.000189055	-0.00010932	-9.32e-06	0.000405337	0.000247533	0.000297079		1231	0.00474	0.00498	0.00497	0.00496	0.00507		1231	0.00981	0.00953	0.0095	0.00982	0.0102	0.00964	0.00977	0.00975	0.0102	0.00937	0.00974	0.01036	0.00993	0.01001
1230	-0.00041932	-0.00032932	-0.00016932	-0.00017932	-0.00038932	-0.00020932	2.068e-05	3.068e-05	0.000380428	0.00012068	0.000202641		1230	0.00498	0.00506	0.00502	0.00499	0.00508		1230	0.00982	0.00941	0.00966	0.00987	0.00997	0.00986	0.00975	0.00974	0.00989	0.01001	0.00999	0.01027	0.00984	0.00986
1229	-0.00040932	-0.00020932	2.068e-05	-4.932e-05	-0.00022932	0.000175625	0.000431333	0.00012068	0.000462707	0.000446425	0.000232138		1229	0.00458	0.00489	0.00466	0.00475	0.00491		1229	0.00942	0.00963	0.00952	0.0098	0.00991	0.00957	0.00967	0.00979	0.00981	0.00973	0.00986	0.00994	0.00976	0.00994
1228	-0.00061932	-0.00048932	-0.00026932	-0.00041932	-0.00018932	-9.32e-06	-0.00018932	-2.932e-05	-1.932e-05	6.8e-07	0.00054009		1228	0.00493	0.00496	0.00504	0.00484	0.0051		1228	0.00973	0.00957	0.00955	0.00961	0.00936	0.0096	0.00965	0.00966	0.00925	0.00959	0.00936	0.00948	0.00988	0.00974
1227	-0.00013932	-9.932e-05	-0.00023932	-0.00033932	-0.00014932	5.068e-05	-1.932e-05	-8.932e-05	5.068e-05	0.00016068	0.000355985		1227	0.00516	0.00514	0.00507	0.00515	0.00524		1227	0.00978	0.00981	0.0097	0.00971	0.00957	0.00975	0.00982	0.00993	0.00977	0.00978	0.00985	0.00995	0.00983	0.01
1226	-0.00046932	-0.00041932	-9.932e-05	-0.00015932	-0.00032932	0.000179861	4.068e-05	-8.932e-05	0.000331337	0.000207961	0.000364925		1226	0.00484	0.00474	0.00479	0.00498	0.00469		1226	0.00984	0.01002	0.01002	0.01011	0.01003	0.01024	0.01015	0.00994	0.0099	0.01011	0.01029	0.01009	0.01034	0.01023
1225	-0.00062932	-0.00045932	-0.00027932	-0.00011932	-0.00042932	6.8e-07	-0.00016932	-9.932e-05	0.000266441	4.068e-05	0.000275844		1225	0.00487	0.00471	0.00483	0.00483	0.00472		1225	0.00982	0.00974	0.00973	0.00965	0.00958	0.00981	0.00978	0.01008	0.01	0.00984	0.00965	0.01003	0.00988	0.00975
1224	-0.00055932	-0.00061932	-0.00034932	-0.00069932	-0.00057932	-0.00020932	-0.00016932	-0.00010932	-0.00014932	9.068e-05	8.068e-05		1224	0.00493	0.00508	0.00508	0.00509	0.00503		1224	0.00969	0.00985	0.00971	0.00963	0.01006	0.00994	0.00997	0.01002	0.0097	0.00956	0.00993	0.00997	0.00989	0.0098
1223	-0.00042932	-0.00037932	-0.00020932	-0.00010932	-0.00010932	-7.932e-05	-3.932e-05	0.00017826	0.000248618	7.068e-05	0.000223459		1223	0.00495	0.00505	0.00496	0.00488	0.00483		1223	0.01001	0.0097	0.00999	0.00976	0.00992	0.00979	0.01005	0.01022	0.00991	0.00994	0.0099	0.00989	0.01017	0.01031
1222	-0.00035932	-0.00033932	-0.00021932	-0.00030932	-0.00041932	-9.932e-05	0.000221909	0.000308963	0.00010068	0.000182495	0.000329631		1222	0.00494	0.00502	0.00503	0.00492	0.00498		1222	0.01001	0.00986	0.00974	0.01047	0.00997	0.01003	0.0102	0.0103	0.01025	0.01019	0.01004	0.01014	0.00997	0.01006
1221	-0.00052932	-0.00045932	-0.00042932	-0.00049932	-0.00031932	-0.00012932	-8.932e-05	6.8e-07	-0.00011932	0.00012068	9.068e-05		1221	0.005	0.00491	0.00487	0.00508	0.00506		1221	0.00955	0.00985	0.00997	0.01014	0.00968	0.0099	0.00978	0.00998	0.00986	0.00991	0.01	0.01004	0.01004	0.01003
1220	-0.00040932	-0.00027932	-0.00031932	-0.00037932	-0.00024932	5.068e-05	8.068e-05	0.00014068	8.068e-05	0.000277653	0.000533886		1220	0.00476	0.00495	0.005	0.00481	0.00492		1220	0.00969	0.00935	0.00973	0.00984	0.00985	0.00983	0.00961	0.00968	0.00962	0.0093	0.00994	0.00962	0.00957	0.0098
1219	-0.00039932	-0.00049932	-0.00040932	-0.00032932	-0.00026932	-0.00027932	-3.932e-05	-3.932e-05	0.00016068	0.000188487	0.00032834		1219	0.0047	0.00494	0.00491	0.00488	0.00495		1219	0.01005	0.00976	0.00998	0.00972	0.00986	0.01005	0.01	0.00992	0.01003	0.00987	0.01007	0.01	0.01007	0.01025
1218	-0.00038932	-0.00024932	-0.00023932	-0.00046932	-0.00022932	-0.00010932	-1.932e-05	0.00012068	0.00015068	0.000224905	0.000361617		1218	0.00482	0.00479	0.00479	0.00489	0.00498		1218	0.00988	0.00998	0.00976	0.01003	0.01014	0.01005	0.00989	0.01006	0.01025	0.01018	0.0099	0.01006	0.01034	0.01008
1217	-0.00037932	-0.00047932	-0.00010932	-0.00050932	-0.00042932	-7.932e-05	-0.00013932	-0.00015932	0.000179344	6.068e-05	3.068e-05		1217	0.0047	0.0049	0.00491	0.00487	0.0051		1217	0.0099	0.00976	0.0097	0.0099	0.00974	0.00995	0.00978	0.00988	0.00974	0.00965	0.00983	0.00972	0.00996	0.00983
1216	-0.00068932	-0.00028932	-0.00030932	-0.00030932	-9.932e-05	-9.932e-05	4.068e-05	4.068e-05	0.000246913	0.000269283	0.000220256		1216	0.00469	0.00489	0.00488	0.00482	0.00488		1216	0.00975	0.00963	0.00949	0.0097	0.00969	0.00981	0.00977	0.01006	0.00955	0.0099	0.00992	0.01009	0.00954	0.00982
1215	-0.00089932	-0.00069932	-0.00062932	-0.00070932	-0.00060932	-0.00020932	-0.00019932	-0.00035932	-0.00021932	-4.932e-05	1.068e-05		1215	0.0047	0.00468	0.00486	0.00482	0.00483		1215	0.00978	0.00983	0.00975	0.00987	0.00986	0.00986	0.00972	0.01005	0.00987	0.01007	0.00975	0.01015	0.01019	0.00984
1214	-0.00079932	-0.00065932	-0.00046932	-0.00034932	-0.00016932	-0.00025932	-0.00023932	-0.00019932	8.068e-05	-4.932e-05	0.000178466		1214	0.00482	0.00478	0.00488	0.00486	0.0049		1214	0.00967	0.00964	0.00971	0.00972	0.00986	0.00971	0.0097	0.01006	0.00946	0.00974	0.0099	0.00972	0.00992	0.00952
1213	-0.00035932	-0.00032932	-0.00053932	-0.00037932	-0.00051932	-1.932e-05	-0.00011932	1.068e-05	9.068e-05	0.000363374	0.000257969		1213	0.00463	0.00507	0.00494	0.005	0.0051		1213	0.01013	0.01032	0.00995	0.00997	0.01028	0.01011	0.0101	0.01016	0.00997	0.01011	0.01024	0.01014	0.01015	0.01025
1212	-0.00036932	-0.00027932	-0.00023932	-1.932e-05	-9.932e-05	-2.932e-05	0.00012068	0.000231983	0.000290879	0.000189675	0.000356708		1212	0.00478	0.00485	0.00503	0.00487	0.00513		1212	0.00963	0.00952	0.00958	0.00957	0.00944	0.00965	0.00958	0.00977	0.00951	0.00974	0.0096	0.00978	0.00981	0.00968
1211	-0.00024932	-0.00035932	-0.00023932	-0.00036932	-0.00023932	-7.932e-05	0.00012068	9.068e-05	0.000177485	0.000315474	0.000535592		1211	0.00487	0.00502	0.00514	0.00497	0.0051		1211	0.00989	0.00991	0.00976	0.01005	0.00982	0.01009	0.01003	0.00988	0.0101	0.00981	0.01004	0.01005	0.01014	0.00999
1210	-0.00037932	-0.00044932	-0.00017932	-0.00019932	-0.00037932	-0.00026932	-6.932e-05	-0.00012932	7.068e-05	0.000347769	0.000378154		1210	0.0049	0.00467	0.00494	0.00483	0.00496		1210	0.00967	0.00968	0.00978	0.00991	0.00993	0.00974	0.0098	0.00986	0.00998	0.01001	0.00985	0.00997	0.00984	0.0099
1209	-0.00048932	-0.00027932	-0.00012932	-0.00010932	-0.00018932	0.000217931	0.00012068	0.00020481	5.068e-05	0.000275483	0.00011068		1209	0.0048	0.00496	0.00497	0.00496	0.00486		1209	0.00995	0.0097	0.00994	0.0099	0.01007	0.00973	0.01002	0.00985	0.00981	0.00972	0.00983	0.00991	0.0099	0.00991
1208	-0.00038932	-0.00041932	-0.00016932	-0.00019932	-0.00037932	-0.00013932	0.000289846	-0.00017932	0.000213076	0.000216123	0.000196184		1208	0.00482	0.005	0.00503	0.00519	0.00504		1208	0.00992	0.00991	0.00984	0.00983	0.00996	0.00981	0.00991	0.00989	0.00995	0.01013	0.00994	0.01	0.00991	0.01005
1207	-0.00021932	-0.00020932	5.068e-05	0.00012068	5.068e-05	0.000439861	0.000403063	0.0003549	0.000238647	0.000281011	0.000672195		1207	0.0049	0.00482	0.00497	0.00495	0.00502		1207	0.00969	0.01007	0.01004	0.00995	0.01022	0.01007	0.00973	0.01005	0.01029	0.0099	0.01021	0.01021	0.01019	0.01026
1206	-0.00061932	-0.00040932	-0.00032932	-0.00019932	-0.00024932	0.00011068	-0.00017932	-0.00010932	0.000195306	0.000339087	0.00012068		1206	0.00471	0.00497	0.0048	0.00496	0.00482		1206	0.01017	0.00999	0.01013	0.01031	0.0105	0.01033	0.01031	0.01059	0.01042	0.01049	0.01036	0.01035	0.01059	0.01041
1205	-0.00044932	-0.00055932	-0.00044932	-0.00051932	-0.00036932	-0.00023932	-0.00016932	-0.00016932	9.068e-05	-0.00018932	0.000299921		1205	0.00483	0.00489	0.00498	0.00484	0.0049		1205	0.01003	0.01001	0.00979	0.00983	0.00997	0.01002	0.00985	0.00989	0.00982	0.01006	0.00997	0.00993	0.01026	0.00972
1204	-0.00064932	-0.00037932	-0.00024932	-0.00020932	-0.00025932	-9.932e-05	-0.00014932	8.068e-05	6.068e-05	5.068e-05	0.000283646		1204	0.00485	0.0048	0.00491	0.00496	0.00485		1204	0.01027	0.00997	0.01017	0.01018	0.01021	0.00985	0.01028	0.01016	0.00989	0.0096	0.01049	0.01023	0.01049	0.0104
1203	-0.00050932	-0.00028932	-5.932e-05	-0.00018932	-6.932e-05	-0.00015932	0.000378051	8.068e-05	0.00017068	0.000411436	0.000255179		1203	0.00489	0.00494	0.00492	0.00493	0.00498		1203	0.00959	0.0098	0.00959	0.00955	0.00964	0.00969	0.0097	0.00973	0.00989	0.00994	0.00969	0.00996	0.00981	0.01013
1202	-0.00037932	-0.00052932	-0.00016932	-0.00032932	4.068e-05	-3.932e-05	0.000256109	5.068e-05	9.068e-05	0.00017068	0.000320744		1202	0.00487	0.00499	0.00505	0.00495	0.00501		1202	0.00975	0.00967	0.00971	0.00985	0.00973	0.01002	0.00993	0.00987	0.01016	0.01004	0.00993	0.01017	0.0099	0.00982
1201	-0.00055932	-0.00050932	-0.00038932	-0.00029932	-0.00041932	-0.00014932	-0.00013932	-5.932e-05	0.00015068	0.00017068	0.000236529		1201	0.00507	0.00508	0.00498	0.0051	0.00505		1201	0.01009	0.00981	0.00984	0.0099	0.01014	0.01039	0.01005	0.00994	0.01014	0.01016	0.01013	0.01028	0.01028	0.01042
1200	-0.00057932	-0.00051932	-0.00037932	-0.00018932	-0.00027932	-0.00020932	-0.00018932	7.068e-05	2.068e-05	-9.32e-06	0.00014068		1200	0.00478	0.00485	0.00506	0.00484	0.00488		1200	0.00968	0.00972	0.00963	0.00974	0.00982	0.00991	0.0097	0.00973	0.00987	0.0099	0.01002	0.01	0.00993	0.00985
1199	-0.00156	-0.00175	-0.00145	-0.00162	-0.00173	-0.00123	-0.00149	-0.00138	-0.00132	-0.00124	-0.00118		1199	0.0033	0.00335	0.00345	0.00348	0.00354		1199	0.00949	0.00933	0.00922	0.00977	0.00939	0.00933	0.00944	0.00939	0.00977	0.00955	0.00952	0.00943	0.00959	0.00955
1198	-0.0015	-0.00167	-0.00155	-0.00132	-0.00147	-0.00136	-0.00119	-0.00126	-0.00128	-0.00105	-0.00118		1198	0.0031	0.00327	0.00331	0.00326	0.00335		1198	0.00929	0.00929	0.00927	0.0091	0.00949	0.00922	0.00928	0.00922	0.00932	0.00949	0.00922	0.00962	0.00982	0.00949
1197	-0.00173	-0.00152	-0.00133	-0.00143	-0.00135	-0.00138	-0.00123	-0.00123	-0.00113	-0.00103	-0.00115		1197	0.0032	0.00338	0.00345	0.00336	0.00333		1197	0.00935	0.00917	0.00938	0.00934	0.00952	0.00947	0.00908	0.00947	0.00946	0.0092	0.00975	0.00942	0.00949	0.00926
1196	-0.00184	-0.00172	-0.00199	-0.00177	-0.00171	-0.00147	-0.00146	-0.00134	-0.00144	-0.00139	-0.00114		1196	0.00321	0.00336	0.00357	0.0035	0.00357		1196	0.00908	0.00934	0.0092	0.00925	0.00926	0.00921	0.00928	0.00921	0.00895	0.00951	0.00922	0.00922	0.00962	0.00935
1195	-0.00171	-0.00159	-0.00157	-0.00125	-0.00157	-0.00131	-0.00122	-0.00119	-0.00111	-0.00108	-0.00113		1195	0.00312	0.0033	0.00321	0.00326	0.00328		1195	0.0091	0.00918	0.00923	0.00927	0.00905	0.00917	0.0092	0.00931	0.00929	0.00927	0.00915	0.00904	0.0094	0.00941
1194	-0.00144	-0.00161	-0.00125	-0.00117	-0.00126	-0.00118	-0.00105	-0.00122	-0.00111	-0.00109	-0.00125		1194	0.00335	0.00344	0.00349	0.00342	0.0036		1194	0.00971	0.00961	0.00947	0.00989	0.0095	0.00934	0.00953	0.00959	0.00957	0.00964	0.00982	0.00992	0.00997	0.00968
1193	-0.00172	-0.00157	-0.0014	-0.00136	-0.00136	-0.00131	-0.00157	-0.00149	-0.00123	-0.00147	-0.00122		1193	0.00317	0.00332	0.00336	0.00323	0.00342		1193	0.00953	0.00907	0.00908	0.00917	0.00936	0.00957	0.00925	0.00937	0.00913	0.00942	0.00916	0.00914	0.00953	0.00916
1192	-0.0016	-0.00148	-0.0014	-0.00128	-0.00139	-0.00105	-0.00126	-0.00112	-0.0012	-0.00117	-0.00118		1192	0.00312	0.00339	0.00338	0.0032	0.00305		1192	0.0094	0.00939	0.00937	0.00918	0.00938	0.00938	0.00925	0.0096	0.00941	0.00935	0.00946	0.00926	0.00965	0.00931
1191	-0.00141	-0.00158	-0.00156	-0.00142	-0.00144	-0.00133	-0.00145	-0.00118	-0.00113	-0.00133	-0.00122		1191	0.00304	0.00321	0.00327	0.00328	0.00329		1191	0.00921	0.00917	0.00953	0.00918	0.00964	0.00939	0.00918	0.00928	0.00945	0.00976	0.00946	0.00948	0.00947	0.00932
1190	-0.00181	-0.00197	-0.00156	-0.0017	-0.00195	-0.00172	-0.00186	-0.00156	-0.00141	-0.00151	-0.00119		1190	0.00311	0.00348	0.0032	0.00334	0.00338		1190	0.00925	0.00952	0.00925	0.00937	0.00982	0.00938	0.00947	0.00949	0.00955	0.0096	0.00945	0.00972	0.00982	0.00969
1189	-0.00169	-0.00179	-0.00198	-0.00179	-0.00169	-0.0016	-0.00146	-0.00141	-0.00145	-0.00139	-0.00127		1189	0.0033	0.00345	0.00342	0.00333	0.00343		1189	0.00949	0.00921	0.00929	0.00928	0.00907	0.00937	0.00931	0.00939	0.00925	0.00969	0.00941	0.0095	0.00955	0.00952
1188	-0.00138	-0.00141	-0.00126	-0.00119	-0.00131	-0.00122	-0.00108	-0.00109	-0.00106	-0.00089932	-0.00095932		1188	0.00303	0.00331	0.00322	0.00327	0.00344		1188	0.00914	0.00925	0.00935	0.00942	0.00929	0.00922	0.00936	0.00934	0.00923	0.00898	0.00918	0.0093	0.00943	0.00935
1187	-0.00174	-0.00157	-0.00162	-0.0015	-0.00158	-0.00153	-0.0014	-0.00153	-0.00131	-0.00116	-0.00139		1187	0.00321	0.00332	0.00326	0.00345	0.00334		1187	0.00942	0.0095	0.0094	0.00933	0.00933	0.00951	0.00945	0.00954	0.0094	0.00967	0.00959	0.0097	0.00976	0.00972
1186	-0.0015	-0.00175	-0.00142	-0.0016	-0.00139	-0.00156	-0.0012	-0.00159	-0.00124	-0.00132	-0.00090932		1186	0.00319	0.00332	0.00339	0.00324	0.00341		1186	0.009	0.00909	0.0092	0.00931	0.00925	0.00938	0.00928	0.00919	0.00911	0.00942	0.00897	0.00945	0.00954	0.0092
1185	-0.0016	-0.00133	-0.00123	-0.00154	-0.00116	-0.00118	-0.00109	-0.00122	-0.00095932	-0.00109	-0.00118		1185	0.00317	0.00331	0.00339	0.00346	0.00339		1185	0.00928	0.00949	0.00934	0.00948	0.00934	0.00941	0.00932	0.00935	0.00933	0.00959	0.00931	0.00959	0.0095	0.00963
1184	-0.00166	-0.00174	-0.00125	-0.0016	-0.0016	-0.00108	-0.00147	-0.00129	-0.00128	-0.0014	-0.00109		1184	0.0031	0.00354	0.00332	0.00336	0.00345		1184	0.0097	0.00954	0.00967	0.0097	0.00954	0.00954	0.00982	0.00968	0.00959	0.00979	0.00965	0.00958	0.00974	0.00954
1183	-0.00174	-0.00161	-0.00157	-0.00143	-0.00152	-0.00142	-0.00145	-0.00138	-0.0013	-0.00131	-0.00109		1183	0.00325	0.00335	0.00348	0.00341	0.00326		1183	0.00959	0.0093	0.00929	0.00952	0.00942	0.00958	0.00947	0.00915	0.00933	0.00959	0.00951	0.0097	0.00969	0.00929
1182	-0.00154	-0.00173	-0.00162	-0.00161	-0.00148	-0.0014	-0.00159	-0.00128	-0.00126	-0.00133	-0.00114		1182	0.00331	0.00351	0.00349	0.00332	0.00347		1182	0.00893	0.00929	0.00909	0.00894	0.00937	0.00921	0.00923	0.00928	0.00927	0.00932	0.00915	0.00918	0.00925	0.00919
1181	-0.0016	-0.00156	-0.00162	-0.00156	-0.00142	-0.00127	-0.00106	-0.00143	-0.00128	-0.00108	-0.0011		1181	0.00289	0.00338	0.00331	0.00334	0.00327		1181	0.0094	0.00935	0.00926	0.00937	0.00927	0.00912	0.00962	0.00916	0.00958	0.00949	0.00952	0.00967	0.00934	0.0093
1180	-0.00187	-0.00174	-0.00163	-0.00165	-0.00184	-0.00132	-0.00141	-0.0014	-0.00143	-0.00145	-0.00117		1180	0.00321	0.00333	0.0034	0.00332	0.00347		1180	0.00929	0.00915	0.00882	0.00938	0.00935	0.00922	0.00921	0.00954	0.00898	0.00959	0.00934	0.00949	0.00958	0.00959
1179	-0.00154	-0.00152	-0.00128	-0.00142	-0.00158	-0.00124	-0.00111	-0.00141	-0.00137	-0.0011	-0.0011		1179	0.00333	0.00344	0.00352	0.00347	0.00348		1179	0.00899	0.00927	0.00935	0.00922	0.00929	0.00915	0.0094	0.0096	0.0094	0.0095	0.00928	0.00925	0.00943	0.00951
1178	-0.00171	-0.00184	-0.0017	-0.00169	-0.00167	-0.00141	-0.00152	-0.00165	-0.00127	-0.00113	-0.00121		1178	0.00324	0.00331	0.00349	0.00334	0.00333		1178	0.00961	0.00948	0.00971	0.00922	0.00937	0.0095	0.00955	0.00945	0.00941	0.00959	0.00933	0.0095	0.00976	0.00972
1177	-0.00186	-0.00183	-0.00136	-0.0014	-0.00159	-0.00128	-0.00146	-0.00125	-0.00103	-0.00132	-0.0014		1177	0.00305	0.00331	0.0032	0.00331	0.00342		1177	0.00901	0.00922	0.00918	0.00906	0.00906	0.00893	0.00925	0.00909	0.00891	0.00921	0.00906	0.00911	0.00946	0.00913
1176	-0.00145	-0.0017	-0.00135	-0.00129	-0.00132	-0.00116	-0.00105	-0.0011	-0.00128	-0.00099932	-0.00109		1176	0.00288	0.00313	0.00302	0.00302	0.0032		1176	0.00908	0.00909	0.00925	0.00895	0.00909	0.00918	0.00919	0.00911	0.00912	0.00931	0.0092	0.0094	0.00934	0.00942
1175	-0.00169	-0.00157	-0.00121	-0.00143	-0.00135	-0.00111	-0.00096932	-0.00111	-0.0011	-0.00122	-0.00107		1175	0.00306	0.00324	0.00344	0.00322	0.00317		1175	0.00939	0.00939	0.00929	0.00955	0.00943	0.00933	0.00949	0.0093	0.00984	0.00947	0.00938	0.00973	0.0095	0.00971
1174	-0.00183	-0.00192	-0.00156	-0.00193	-0.00158	-0.00126	-0.00155	-0.00156	-0.00131	-0.00114	-0.00118		1174	0.00312	0.00322	0.00374	0.00324	0.00381		1174	0.00921	0.00917	0.00908	0.00916	0.00903	0.0089	0.00937	0.00928	0.00924	0.00935	0.00947	0.00925	0.00944	0.00939
1173	-0.00182	-0.00162	-0.00175	-0.00161	-0.00147	-0.00156	-0.00143	-0.00127	-0.00151	-0.00145	-0.00148		1173	0.00333	0.00334	0.00381	0.00328	0.00397		1173	0.00942	0.00954	0.00931	0.0097	0.00966	0.0095	0.0096	0.00937	0.00939	0.00988	0.00977	0.00963	0.00974	0.00968
1172	-0.00148	-0.00176	-0.00154	-0.00148	-0.00143	-0.0014	-0.00135	-0.0012	-0.00137	-0.00125	-0.00097932		1172	0.00346	0.00374	0.0038	0.00355	0.00396		1172	0.00924	0.00944	0.00938	0.00968	0.00946	0.00933	0.00954	0.00934	0.00936	0.0096	0.00933	0.00957	0.00947	0.00942
1171	-0.00194	-0.00185	-0.00172	-0.00196	-0.00162	-0.00164	-0.00149	-0.00153	-0.00137	-0.00135	-0.00141		1171	0.00365	0.00376	0.00381	0.00363	0.00382		1171	0.00975	0.00942	0.0096	0.00962	0.00973	0.00979	0.00974	0.0098	0.00982	0.00967	0.00969	0.00985	0.00974	0.0099
1170	-0.00173	-0.00194	-0.00163	-0.00176	-0.00177	-0.00162	-0.00158	-0.00157	-0.00176	-0.00134	-0.00135		1170	0.00378	0.00413	0.00412	0.00403	0.00394		1170	0.0094	0.00914	0.00974	0.00945	0.00957	0.00945	0.00957	0.00942	0.00951	0.00953	0.00958	0.00963	0.00962	0.00995
1169	-0.00164	-0.00164	-0.00145	-0.00164	-0.00159	-0.00115	-0.00123	-0.00133	-0.00137	-0.00112	-0.00108		1169	0.00344	0.00372	0.00369	0.00388	0.00387		1169	0.00915	0.00923	0.00946	0.00921	0.00926	0.0092	0.00898	0.00928	0.00949	0.00926	0.00952	0.00932	0.00933	0.00951
1168	-0.00168	-0.00152	-0.00175	-0.00156	-0.0016	-0.00135	-0.0011	-0.00129	-0.00122	-0.00132	-0.00136		1168	0.00357	0.004	0.00394	0.00382	0.00378		1168	0.00921	0.00955	0.0095	0.00947	0.00955	0.00949	0.00948	0.00953	0.00961	0.00951	0.00954	0.00931	0.00973	0.00981
1167	-0.00162	-0.00169	-0.00155	-0.00152	-0.00147	-0.00144	-0.00137	-0.0011	-0.00109	-0.00113	-0.00126		1167	0.00383	0.00418	0.00408	0.00412	0.00401		1167	0.00935	0.00944	0.0094	0.00941	0.0096	0.00929	0.00936	0.00925	0.0094	0.00938	0.00945	0.00966	0.00921	0.00964
1166	-0.00158	-0.00159	-0.00155	-0.0014	-0.00145	-0.00133	-0.00128	-0.00148	-0.00107	-0.00124	-0.00087932		1166	0.00373	0.00412	0.00392	0.00408	0.00411		1166	0.00954	0.00921	0.00956	0.00953	0.00921	0.00919	0.00942	0.0093	0.0094	0.00961	0.00926	0.00937	0.00959	0.00943
1165	-0.00161	-0.0016	-0.00171	-0.0016	-0.00172	-0.00126	-0.00137	-0.0014	-0.00131	-0.00098932	-0.00108		1165	0.00345	0.00398	0.00385	0.00398	0.00387		1165	0.00935	0.00924	0.00955	0.00958	0.00953	0.00936	0.00941	0.00932	0.00948	0.00979	0.00975	0.00933	0.00963	0.00951
1164	-0.00123	-0.00144	-0.0012	-0.00132	-0.00127	-0.00108	-0.00114	-0.00114	-0.00118	-0.00125	-0.00070932		1164	0.0036	0.0038	0.00392	0.00391	0.00376		1164	0.00939	0.00932	0.00904	0.00911	0.0092	0.00908	0.00904	0.00914	0.00921	0.00923	0.00947	0.0092	0.00955	0.00925
1163	-0.00159	-0.0018	-0.00151	-0.00145	-0.00138	-0.00119	-0.00114	-0.00136	-0.00113	-0.00104	-0.00099932		1163	0.00349	0.00372	0.00399	0.00398	0.00394		1163	0.00934	0.00941	0.00954	0.00963	0.00964	0.00956	0.00944	0.00958	0.00929	0.00953	0.00956	0.00956	0.00981	0.00956
1162	-0.00195	-0.00193	-0.00161	-0.0016	-0.00169	-0.00136	-0.00152	-0.00142	-0.0014	-0.00133	-0.00123		1162	0.00356	0.00397	0.0041	0.00391	0.00402		1162	0.0091	0.00922	0.00912	0.00933	0.00954	0.0097	0.00903	0.00933	0.00939	0.00939	0.00926	0.00936	0.00977	0.00936
1161	-0.00165	-0.00176	-0.00166	-0.0014	-0.00182	-0.00144	-0.00146	-0.00138	-0.00124	-0.00123	-0.00122		1161	0.00378	0.00402	0.00411	0.00406	0.00409		1161	0.00938	0.00931	0.0093	0.00928	0.00942	0.00925	0.00949	0.00915	0.00943	0.00965	0.00926	0.00973	0.00985	0.00955
1160	-0.00187	-0.00193	-0.00151	-0.00159	-0.00142	-0.00141	-0.00134	-0.00109	-0.00119	-0.00139	-0.00109		1160	0.00374	0.00383	0.00416	0.00403	0.00418		1160	0.00927	0.00952	0.00924	0.00921	0.0094	0.00975	0.00933	0.00943	0.00952	0.00953	0.00961	0.00959	0.00978	0.00937
1159	-0.00188	-0.00179	-0.00189	-0.00167	-0.00134	-0.00141	-0.00136	-0.00126	-0.00112	-0.00129	-0.00113		1159	0.00346	0.00376	0.00379	0.0037	0.00384		1159	0.00965	0.00954	0.00939	0.00945	0.00975	0.00938	0.00961	0.00959	0.00993	0.00978	0.00966	0.00984	0.00975	0.0098
1158	-0.00149	-0.00139	-0.00154	-0.00165	-0.00141	-0.00118	-0.00123	-0.00143	-0.00115	-0.00137	-0.00089932		1158	0.00387	0.00414	0.00408	0.00422	0.00416		1158	0.00959	0.00957	0.00957	0.00965	0.00958	0.00971	0.00944	0.00972	0.00976	0.00973	0.00972	0.0099	0.00995	0.01003
1157	-0.00149	-0.00145	-0.00161	-0.00157	-0.00166	-0.00129	-0.00141	-0.00121	-0.00138	-0.00127	-0.00114		1157	0.00359	0.00401	0.00391	0.00385	0.00404		1157	0.00931	0.0095	0.00942	0.00943	0.00931	0.00952	0.00968	0.00942	0.00949	0.00938	0.00961	0.00965	0.00989	0.00937
1156	-0.00125	-0.00159	-0.00153	-0.00129	-0.00123	-0.00157	-0.00111	-0.00129	-0.00135	-0.00094932	-0.00118		1156	0.00376	0.00398	0.00397	0.00382	0.00398		1156	0.00995	0.00967	0.00984	0.00966	0.00995	0.00977	0.0098	0.01008	0.01003	0.01	0.0099	0.00978	0.00981	0.01005
1155	-0.00175	-0.00197	-0.00158	-0.0017	-0.00166	-0.00144	-0.0013	-0.00146	-0.00125	-0.00143	-0.00114		1155	0.00337	0.00376	0.00387	0.00394	0.00382		1155	0.01023	0.0098	0.00972	0.00989	0.01003	0.00991	0.0101	0.00986	0.00967	0.00996	0.00991	0.01	0.01032	0.01009
1154	-0.00157	-0.00163	-0.00164	-0.0012	-0.00136	-0.00124	-0.0012	-0.0012	-0.00103	-0.00128	-0.00116		1154	0.00368	0.00375	0.00395	0.00372	0.00402		1154	0.00957	0.00946	0.00975	0.00979	0.00949	0.00972	0.00992	0.0098	0.00988	0.0097	0.00991	0.00968	0.00983	0.00982
1153	-0.00179	-0.00175	-0.00159	-0.00147	-0.00118	-0.00133	-0.00132	-0.00115	-0.00114	-0.00133	-0.00128		1153	0.00318	0.0037	0.00367	0.00363	0.00367		1153	0.00961	0.00964	0.00978	0.00985	0.00967	0.00975	0.00956	0.00985	0.00985	0.00985	0.00964	0.00961	0.00978	0.00993
1152	-0.00173	-0.00186	-0.00175	-0.00142	-0.00134	-0.00128	-0.00122	-0.00124	-0.0011	-0.00118	-0.00117		1152	0.00357	0.00375	0.00376	0.00374	0.00389		1152	0.00939	0.0097	0.00969	0.00964	0.00973	0.00919	0.00957	0.00965	0.00964	0.00975	0.00977	0.00967	0.00991	0.00978
1151	-0.00147	-0.00161	-0.00168	-0.00187	-0.00155	-0.00155	-0.00145	-0.00163	-0.00131	-0.00146	-0.00103		1151	0.00345	0.00384	0.0038	0.00378	0.00387		1151	0.00935	0.00972	0.01011	0.00974	0.00961	0.00999	0.00999	0.0096	0.01013	0.00988	0.00987	0.00988	0.01027	0.00986
1150	-0.00155	-0.00168	-0.00134	-0.00142	-0.00146	-0.00135	-0.00138	-0.00099932	-0.00090932	-0.00127	-0.00096932		1150	0.00342	0.00384	0.00386	0.00389	0.00392		1150	0.00958	0.00984	0.00963	0.00962	0.00963	0.00979	0.00937	0.00958	0.00966	0.00964	0.00967	0.00979	0.00991	0.00991
1149	-0.00149	-0.00154	-0.00165	-0.00145	-0.00139	-0.00138	-0.00144	-0.00128	-0.00131	-0.0012	-0.00116		1149	0.00366	0.00387	0.0041	0.00415	0.00419		1149	0.00974	0.00959	0.00931	0.0095	0.00949	0.00955	0.00953	0.00967	0.00967	0.00973	0.0095	0.00981	0.00994	0.00982
1148	-0.00162	-0.00175	-0.00138	-0.00153	-0.00137	-0.00124	-0.00119	-0.00092932	-0.00125	-0.00119	-0.0011		1148	0.00357	0.00381	0.004	0.00399	0.0041		1148	0.00943	0.00943	0.00944	0.00957	0.00952	0.00985	0.00931	0.0096	0.00937	0.0099	0.00961	0.00961	0.00962	0.00967
1147	-0.00168	-0.00167	-0.00155	-0.00157	-0.00163	-0.00134	-0.00149	-0.00153	-0.00101	-0.00117	-0.0012		1147	0.00338	0.00369	0.004	0.00388	0.00401		1147	0.00964	0.00967	0.0097	0.00933	0.00979	0.00966	0.00952	0.00934	0.0096	0.0096	0.00947	0.00956	0.00986	0.00966
1146	-0.00178	-0.00158	-0.00151	-0.00154	-0.00141	-0.00141	-0.00128	-0.00123	-0.00136	-0.00116	-0.00128		1146	0.00326	0.00357	0.00368	0.00377	0.00366		1146	0.0094	0.00956	0.0096	0.00975	0.00955	0.00947	0.00984	0.00974	0.00962	0.00967	0.00978	0.00975	0.01006	0.0096
1145	-0.00168	-0.00174	-0.00185	-0.00147	-0.00156	-0.00146	-0.00142	-0.00133	-0.00136	-0.00107	-0.00128		1145	0.00328	0.00372	0.00403	0.00386	0.00404		1145	0.00964	0.00953	0.00957	0.00986	0.00986	0.00975	0.0099	0.00955	0.00972	0.00952	0.00965	0.00982	0.00979	0.00963
1144	-0.00164	-0.00174	-0.00161	-0.00167	-0.00147	-0.00146	-0.00125	-0.00112	-0.00109	-0.00143	-0.00104		1144	0.00371	0.00384	0.00411	0.00402	0.00419		1144	0.00973	0.00931	0.00978	0.00967	0.00954	0.00966	0.0096	0.00979	0.00994	0.00956	0.00983	0.00981	0.00983	0.00992
1143	-0.00167	-0.0018	-0.00176	-0.00177	-0.00167	-0.00177	-0.0015	-0.00165	-0.00159	-0.00166	-0.00153		1143	0.0034	0.00378	0.00388	0.00366	0.00392		1143	0.0095	0.00954	0.00949	0.00965	0.00927	0.0092	0.00953	0.00961	0.0094	0.00946	0.0096	0.00949	0.00994	0.00965
1142	-0.00185	-0.00171	-0.00166	-0.00163	-0.00175	-0.00142	-0.00139	-0.00143	-0.00114	-0.00128	-0.00129		1142	0.00378	0.00405	0.00416	0.00407	0.00413		1142	0.00937	0.00967	0.00944	0.00911	0.00962	0.00965	0.00956	0.00941	0.0094	0.00963	0.00937	0.00965	0.00968	0.00944
1141	-0.00152	-0.00153	-0.00145	-0.00138	-0.00127	-0.00126	-0.00104	-0.00126	-0.00106	-0.00092932	-0.00092932		1141	0.00353	0.00391	0.00402	0.00397	0.00384		1141	0.00933	0.00956	0.00988	0.00938	0.00945	0.0095	0.00953	0.00952	0.00956	0.0097	0.00972	0.00991	0.00956	0.00983
1140	-0.00143	-0.00138	-0.00137	-0.00137	-0.00124	-0.00117	-0.00104	-0.00095932	-0.00095932	-0.00143	-0.00109		1140	0.00381	0.00394	0.00399	0.00423	0.00408		1140	0.00977	0.00941	0.00975	0.0099	0.00967	0.00947	0.00976	0.00976	0.00975	0.00973	0.01007	0.00968	0.00995	0.00974
1139	-0.00168	-0.00175	-0.00143	-0.00159	-0.00147	-0.00144	-0.0016	-0.00148	-0.00135	-0.00138	-0.00146		1139	0.00341	0.00403	0.00407	0.00414	0.00413		1139	0.00952	0.00955	0.00953	0.00977	0.00952	0.00943	0.00934	0.00969	0.00952	0.00984	0.00954	0.00946	0.00954	0.00953
1138	-0.00186	-0.0018	-0.00156	-0.0018	-0.0016	-0.00146	-0.00145	-0.00131	-0.00144	-0.00141	-0.00123		1138	0.00358	0.00391	0.00407	0.0042	0.00406		1138	0.00935	0.00923	0.00962	0.00947	0.00952	0.00977	0.00948	0.0093	0.00978	0.00955	0.00982	0.00953	0.00974	0.00955
1137	-0.0015	-0.00171	-0.00155	-0.0016	-0.0014	-0.0012	-0.00134	-0.00106	-0.00144	-0.00131	-0.00112		1137	0.00373	0.00416	0.00414	0.00418	0.00424		1137	0.00955	0.00987	0.00969	0.00973	0.00953	0.00954	0.00948	0.00942	0.0094	0.00941	0.00961	0.00952	0.00976	0.00981
1136	-0.00114	-0.00134	-0.00146	-0.00137	-0.0012	-0.00114	-0.00087932	-0.00084932	-0.00067932	-0.00091932	-0.00042932		1136	0.00398	0.00441	0.00452	0.00443	0.00445		1136	0.01007	0.00954	0.00988	0.00982	0.00947	0.00929	0.00965	0.00943	0.00994	0.0099	0.00975	0.01005	0.01	0.00944
1135	-0.00144	-0.00162	-0.00132	-0.00154	-0.00138	-0.00109	-0.00107	-0.00098932	-0.00087932	-0.00118	-0.00076932		1135	0.00365	0.00419	0.00431	0.00436	0.00441		1135	0.00941	0.0091	0.00944	0.00928	0.00946	0.00927	0.00929	0.00916	0.00939	0.0095	0.00936	0.00963	0.00932	0.00937
1134	-0.00162	-0.00143	-0.0016	-0.00161	-0.00147	-0.0016	-0.00143	-0.00122	-0.00125	-0.00142	-0.00107		1134	0.00342	0.00401	0.00415	0.00402	0.00422		1134	0.00944	0.00925	0.00912	0.00947	0.0092	0.00943	0.00919	0.00929	0.00899	0.0093	0.00922	0.00952	0.00942	0.00918
1133	-0.00153	-0.0018	-0.00156	-0.00179	-0.00156	-0.00134	-0.00144	-0.00169	-0.00163	-0.00137	-0.00149		1133	0.00304	0.00356	0.0039	0.00367	0.00374		1133	0.00914	0.00919	0.00913	0.00939	0.00929	0.00939	0.00933	0.00931	0.00899	0.00949	0.00935	0.00904	0.00957	0.00937
1132	-0.00161	-0.00163	-0.00178	-0.00189	-0.00148	-0.00121	-0.00166	-0.00154	-0.00135	-0.00163	-0.0014		1132	0.00337	0.00385	0.00403	0.00391	0.00414		1132	0.00961	0.00971	0.00941	0.00949	0.00973	0.00962	0.00928	0.00952	0.0096	0.0097	0.00962	0.00924	0.00996	0.00957
1131	-0.0019	-0.00169	-0.00181	-0.00156	-0.00138	-0.00136	-0.00143	-0.00128	-0.00139	-0.00137	-0.0012		1131	0.00343	0.00382	0.00409	0.00397	0.00411		1131	0.0093	0.00958	0.00962	0.00947	0.0095	0.00966	0.00976	0.00942	0.00949	0.00971	0.00957	0.00967	0.0095	0.00964
1130	-0.00144	-0.00154	-0.0012	-0.00145	-0.0015	-0.00123	-0.00109	-0.00104	-0.00111	-0.00098932	-0.00070932		1130	0.00366	0.00422	0.0044	0.00445	0.00438		1130	0.00966	0.00974	0.00997	0.00951	0.00947	0.00948	0.00972	0.0098	0.00969	0.00974	0.00959	0.00973	0.00978	0.00987
1129	-0.0017	-0.00173	-0.00152	-0.00181	-0.00157	-0.00162	-0.00146	-0.00134	-0.00119	-0.00138	-0.00124		1129	0.00359	0.00405	0.00403	0.00428	0.00421		1129	0.0093	0.00948	0.00926	0.00963	0.00956	0.00931	0.00953	0.00946	0.00926	0.00934	0.00935	0.00955	0.00959	0.00972
1128	-0.00183	-0.00155	-0.00153	-0.00153	-0.00124	-0.00125	-0.00142	-0.0011	-0.00124	-0.00126	-0.00104		1128	0.00337	0.0038	0.00419	0.00422	0.00413		1128	0.00956	0.00918	0.00936	0.00928	0.0092	0.00958	0.00938	0.00941	0.00924	0.00945	0.00935	0.00963	0.00943	0.00924
1127	-0.00161	-0.00129	-0.00125	-0.00152	-0.00123	-0.00122	-0.0011	-0.00108	-0.00112	-0.00082932	-0.00109		1127	0.00358	0.00391	0.00418	0.00434	0.00433		1127	0.00976	0.01003	0.00995	0.00972	0.01007	0.00978	0.00992	0.0098	0.00954	0.00983	0.00977	0.01028	0.00978	0.00992
1126	-0.00148	-0.00181	-0.00158	-0.00172	-0.00148	-0.00141	-0.00132	-0.00111	-0.00116	-0.00139	-0.00107		1126	0.00367	0.00412	0.00437	0.00441	0.00432		1126	0.00958	0.00954	0.0096	0.00939	0.00949	0.00913	0.00952	0.00952	0.00964	0.00985	0.00949	0.00946	0.00981	0.00955
1125	-0.00146	-0.00152	-0.00132	-0.0018	-0.00148	-0.00147	-0.00145	-0.00131	-0.00118	-0.00137	-0.00126		1125	0.00329	0.00391	0.00403	0.00396	0.00422		1125	0.00946	0.00924	0.0096	0.00954	0.00965	0.00942	0.00936	0.00956	0.00916	0.00955	0.00944	0.00946	0.00966	0.00946
1124	-0.00177	-0.00188	-0.00157	-0.00187	-0.00172	-0.00167	-0.00158	-0.00154	-0.00136	-0.00141	-0.00132		1124	0.00346	0.00418	0.00438	0.00429	0.00431		1124	0.00913	0.00942	0.00935	0.00939	0.00934	0.00942	0.00941	0.0092	0.00948	0.00949	0.0095	0.0095	0.00936	0.00959
1123	-0.00142	-0.00148	-0.00128	-0.00179	-0.00112	-0.00102	-0.00087932	-0.00105	-0.00088932	-0.00095932	-0.00066932		1123	0.00354	0.00409	0.00436	0.00424	0.00421		1123	0.00933	0.00949	0.00955	0.0094	0.00927	0.00921	0.00932	0.00945	0.00935	0.00933	0.00964	0.00973	0.0095	0.00943
1122	-0.00172	-0.00156	-0.00175	-0.00181	-0.00154	-0.00146	-0.00156	-0.00148	-0.00115	-0.00145	-0.00118		1122	0.00331	0.00381	0.00423	0.00406	0.0043		1122	0.00955	0.00951	0.00959	0.00946	0.00987	0.00967	0.00965	0.00958	0.00971	0.00948	0.00957	0.00977	0.00973	0.00968
1121	-0.00141	-0.00145	-0.00154	-0.00165	-0.00118	-0.00154	-0.00126	-0.00127	-0.00115	-0.00128	-0.00122		1121	0.00336	0.00398	0.00423	0.00419	0.004		1121	0.00953	0.00936	0.00956	0.00928	0.00941	0.0095	0.00941	0.00963	0.00949	0.00982	0.00948	0.00927	0.0098	0.00971
1120	-0.00132	-0.00128	-0.00134	-0.00152	-0.00114	-0.00109	-0.00089932	-0.00115	-0.00078932	-0.0012	-0.00059932		1120	0.00327	0.00406	0.00416	0.0041	0.00426		1120	0.00919	0.00919	0.00925	0.0093	0.00945	0.00922	0.0091	0.00928	0.00942	0.00933	0.00945	0.00943	0.00931	0.00923
1119	-0.00139	-0.00166	-0.00149	-0.00158	-0.00132	-0.0011	-0.00114	-0.00105	-0.00117	-0.00127	-0.00115		1119	0.00367	0.00412	0.00436	0.00444	0.00453		1119	0.00934	0.00914	0.00923	0.0093	0.00965	0.00936	0.00938	0.00944	0.00948	0.00931	0.00938	0.00929	0.0097	0.00958
1118	-0.00158	-0.00154	-0.00143	-0.00131	-0.00136	-0.00128	-0.00127	-0.00133	-0.00107	-0.00123	-0.00090932		1118	0.00348	0.00426	0.00445	0.00448	0.00437		1118	0.00959	0.00963	0.00947	0.00991	0.00974	0.00967	0.00942	0.00954	0.00984	0.00987	0.00992	0.00981	0.00996	0.00959
1117	-0.00152	-0.00162	-0.00153	-0.00163	-0.0013	-0.00119	-0.00124	-0.00111	-0.00098932	-0.00128	-0.00099932		1117	0.00367	0.00415	0.00437	0.00445	0.00455		1117	0.00983	0.00922	0.00971	0.00955	0.00954	0.00962	0.00948	0.00926	0.00974	0.00978	0.00947	0.00969	0.00972	0.00945
1116	-0.00148	-0.00141	-0.00138	-0.00145	-0.00117	-0.0012	-0.00104	-0.00111	-0.00121	-0.00141	-0.00091932		1116	0.00358	0.0039	0.0044	0.00437	0.00432		1116	0.00941	0.00934	0.0094	0.0094	0.00952	0.0095	0.00943	0.00931	0.00936	0.00963	0.00955	0.00933	0.00968	0.0097
1115	-0.00151	-0.00141	-0.00145	-0.00162	-0.00132	-0.00125	-0.00137	-0.00129	-0.00119	-0.00131	-0.0012		1115	0.0036	0.00402	0.00455	0.00437	0.00447		1115	0.00937	0.00948	0.00952	0.00939	0.00945	0.00937	0.00929	0.00931	0.00975	0.0096	0.00969	0.00945	0.00977	0.00953
1114	-0.00148	-0.00153	-0.00138	-0.00146	-0.00114	-0.00117	-0.00094932	-0.00099932	-0.00083932	-0.00103	-0.00078932		1114	0.00357	0.00406	0.00442	0.00449	0.00449		1114	0.00953	0.00958	0.00959	0.00948	0.00954	0.00962	0.00944	0.0094	0.00949	0.00954	0.00953	0.00957	0.00954	0.00966
1113	-0.0014	-0.00169	-0.00165	-0.00163	-0.00155	-0.00146	-0.00144	-0.00132	-0.00109	-0.00133	-0.00129		1113	0.00369	0.00419	0.00468	0.00451	0.00463		1113	0.00944	0.00941	0.00973	0.00962	0.00975	0.00934	0.00983	0.00989	0.00963	0.00969	0.00974	0.00989	0.00957	0.00993
1112	-0.00154	-0.00181	-0.00163	-0.00163	-0.00126	-0.00123	-0.00114	-0.00106	-0.00114	-0.00112	-0.00108		1112	0.00346	0.00408	0.00451	0.00445	0.00445		1112	0.01001	0.00945	0.00936	0.00995	0.00966	0.00985	0.00962	0.00969	0.00961	0.00982	0.00971	0.00998	0.00979	0.00973
1111	-0.00156	-0.00148	-0.00129	-0.00164	-0.00138	-0.00133	-0.00132	-0.00116	-0.00127	-0.00119	-0.00117		1111	0.00356	0.0043	0.00454	0.00463	0.00455		1111	0.00958	0.00947	0.00939	0.00969	0.00974	0.00988	0.00928	0.00962	0.00932	0.00947	0.00952	0.00954	0.00974	0.00973
1110	-0.00142	-0.00157	-0.00136	-0.00158	-0.00144	-0.00129	-0.00129	-0.00127	-0.00127	-0.00131	-0.00115		1110	0.00329	0.00421	0.00426	0.0043	0.00435		1110	0.00946	0.00942	0.00924	0.00947	0.00938	0.00942	0.00916	0.00901	0.00929	0.00972	0.00942	0.00966	0.00962	0.00965
1109	-0.00173	-0.00157	-0.00154	-0.00164	-0.00134	-0.00137	-0.00119	-0.00145	-0.00141	-0.00129	-0.00121		1109	0.00355	0.00418	0.00445	0.0045	0.0044		1109	0.00932	0.00969	0.00945	0.00963	0.00927	0.00938	0.00953	0.00948	0.00939	0.00939	0.0097	0.00962	0.0094	0.00971
1108	-0.00133	-0.00156	-0.00152	-0.00158	-0.00135	-0.00134	-0.00122	-0.00095932	-0.00103	-0.00111	-0.0011		1108	0.00351	0.00426	0.00455	0.00457	0.00458		1108	0.00966	0.01005	0.01001	0.00986	0.00946	0.00973	0.00962	0.00983	0.00972	0.00984	0.00999	0.00985	0.0099	0.0098
1107	-0.00159	-0.0017	-0.00148	-0.00172	-0.00144	-0.00127	-0.00117	-0.00155	-0.00143	-0.00151	-0.00118		1107	0.00361	0.00428	0.00471	0.00463	0.00479		1107	0.00905	0.00929	0.00932	0.00931	0.00952	0.0092	0.00925	0.00905	0.00917	0.00907	0.00947	0.00918	0.00953	0.00948
1106	-0.00157	-0.0014	-0.00139	-0.00135	-0.00136	-0.00111	-0.00124	-0.00113	-0.00129	-0.00138	-0.00108		1106	0.00353	0.00419	0.00443	0.00465	0.00466		1106	0.00945	0.00954	0.0095	0.00952	0.00962	0.00959	0.00942	0.00948	0.00947	0.00977	0.00975	0.00945	0.0098	0.00972
1105	-0.00185	-0.00161	-0.00161	-0.00179	-0.0014	-0.00172	-0.00177	-0.00139	-0.00135	-0.00146	-0.00119		1105	0.00375	0.00428	0.00466	0.0046	0.00478		1105	0.00959	0.00972	0.00978	0.0095	0.00978	0.00979	0.0095	0.00944	0.00957	0.00962	0.0096	0.00962	0.00976	0.00954
1104	-0.00144	-0.00141	-0.00147	-0.00181	-0.00152	-0.00125	-0.00138	-0.00117	-0.00134	-0.00116	-0.00096932		1104	0.00325	0.00421	0.00442	0.00442	0.00449		1104	0.00972	0.00943	0.00981	0.00969	0.00972	0.0097	0.00947	0.00946	0.00971	0.0096	0.00971	0.00957	0.00976	0.00969
1103	-0.00151	-0.00151	-0.00148	-0.00153	-0.00131	-0.00137	-0.00147	-0.0014	-0.0013	-0.00157	-0.0011		1103	0.00344	0.00427	0.00476	0.00471	0.00482		1103	0.00948	0.00944	0.00907	0.00925	0.00945	0.00942	0.00936	0.00928	0.00949	0.00942	0.0093	0.00958	0.00946	0.00949
1102	-0.00173	-0.00185	-0.00176	-0.00177	-0.00178	-0.00161	-0.00154	-0.00138	-0.00151	-0.0014	-0.00126		1102	0.0034	0.00419	0.00464	0.00458	0.00473		1102	0.00948	0.00972	0.0096	0.00958	0.00956	0.00948	0.00951	0.00947	0.0093	0.00944	0.00955	0.00953	0.00957	0.00978
1101	-0.00159	-0.00153	-0.00137	-0.00177	-0.00136	-0.00126	-0.00136	-0.00108	-0.00115	-0.00131	-0.00127		1101	0.00367	0.00429	0.00486	0.00469	0.00468		1101	0.00964	0.00947	0.00975	0.00949	0.00896	0.0093	0.00932	0.00944	0.00939	0.00939	0.0096	0.0096	0.00958	0.00957
1100	-0.00173	-0.00156	-0.00163	-0.0015	-0.00148	-0.00126	-0.00133	-0.00107	-0.0013	-0.00128	-0.00115		1100	0.00339	0.00424	0.00459	0.00465	0.00466		1100	0.00966	0.0097	0.00951	0.00949	0.0096	0.00949	0.00935	0.00956	0.00942	0.00959	0.00948	0.00963	0.00972	0.00963
1099	-0.00182	-0.00152	-0.00153	-0.00184	-0.00141	-0.00142	-0.00148	-0.00139	-0.00129	-0.00141	-0.00125		1099	0.00359	0.00433	0.0047	0.00481	0.0047		1099	0.00939	0.0094	0.00914	0.00946	0.00942	0.00916	0.00907	0.00919	0.00951	0.00936	0.00934	0.00914	0.00983	0.00951
1098	-0.00147	-0.00166	-0.00154	-0.00155	-0.00158	-0.00132	-0.00133	-0.00142	-0.00126	-0.00122	-0.00089932		1098	0.00343	0.0042	0.00475	0.00451	0.00469		1098	0.00909	0.00937	0.00971	0.00953	0.00949	0.00975	0.00979	0.00966	0.00959	0.00948	0.00971	0.00963	0.00976	0.00997
1097	-0.0016	-0.00122	-0.00159	-0.0016	-0.00137	-0.00145	-0.00165	-0.00136	-0.00125	-0.00173	-0.00107		1097	0.0036	0.00423	0.00476	0.0046	0.00475		1097	0.00963	0.01005	0.00998	0.00979	0.01057	0.00954	0.00984	0.00966	0.00974	0.00996	0.00959	0.00981	0.01025	0.01005
1096	-0.00168	-0.00176	-0.00148	-0.00176	-0.00145	-0.00132	-0.00125	-0.00147	-0.0012	-0.0015	-0.00093932		1096	0.00335	0.00404	0.00468	0.00468	0.0046		1096	0.00941	0.00927	0.00935	0.00973	0.00957	0.00937	0.00954	0.00932	0.00964	0.00949	0.0093	0.0095	0.00945	0.00951
1095	-0.0016	-0.00155	-0.00107	-0.00137	-0.00117	-0.00125	-0.0012	-0.00104	-0.00108	-0.00094932	-0.00075932		1095	0.00352	0.0043	0.00493	0.00473	0.00484		1095	0.0096	0.00958	0.00949	0.00959	0.00928	0.00951	0.00955	0.00942	0.00944	0.00968	0.00954	0.00947	0.00942	0.00978
1094	-0.00139	-0.00136	-0.00138	-0.00151	-0.00117	-0.00121	-0.00116	-0.00105	-0.00076932	-0.00114	-0.00093932		1094	0.00356	0.00436	0.00481	0.0048	0.00484		1094	0.00915	0.0088	0.00904	0.00933	0.00911	0.0094	0.00903	0.00921	0.0089	0.00909	0.00908	0.00932	0.00905	0.00939
1093	-0.00185	-0.00177	-0.0015	-0.00206	-0.00147	-0.00158	-0.00137	-0.0016	-0.00143	-0.00162	-0.00126		1093	0.00349	0.00422	0.00461	0.00462	0.00466		1093	0.00949	0.00967	0.00937	0.0097	0.00959	0.00957	0.00937	0.00901	0.0093	0.00943	0.00947	0.00948	0.0097	0.00947
1092	-0.00136	-0.00155	-0.00138	-0.00131	-0.00151	-0.00141	-0.0012	-0.00106	-0.00096932	-0.00125	-0.00137		1092	0.00356	0.00437	0.00496	0.0049	0.00479		1092	0.00937	0.00967	0.00957	0.00935	0.00959	0.00951	0.00944	0.00923	0.00964	0.0096	0.00959	0.00954	0.00964	0.00977
1091	-0.00132	-0.00143	-0.00134	-0.00137	-0.00127	-0.00111	-0.00124	-0.0014	-0.0011	-0.00098932	-0.00072932		1091	0.00337	0.00424	0.00497	0.00476	0.00483		1091	0.00906	0.00928	0.00921	0.00902	0.00912	0.00905	0.00905	0.00917	0.00886	0.00913	0.00915	0.00928	0.00898	0.00908
1090	-0.00173	-0.00167	-0.00182	-0.00173	-0.00148	-0.00144	-0.00126	-0.00142	-0.00132	-0.00142	-0.00132		1090	0.00353	0.00426	0.00474	0.00494	0.00493		1090	0.00997	0.00986	0.00974	0.00949	0.0099	0.00932	0.00949	0.00961	0.00989	0.0097	0.00945	0.00945	0.00973	0.00995
1089	-0.00143	-0.00168	-0.00149	-0.0018	-0.00129	-0.00133	-0.00138	-0.00122	-0.00093932	-0.00138	-0.00113		1089	0.00356	0.00436	0.00469	0.00475	0.00491		1089	0.00939	0.00936	0.00948	0.00964	0.00954	0.00958	0.00927	0.0096	0.0094	0.00938	0.00949	0.00946	0.00947	0.00965
1088	-0.00121	-0.0012	-0.0014	-0.00142	-0.00149	-0.00116	-0.00088932	-0.00098932	-0.00105	-0.00098932	-0.00094932		1088	0.00364	0.00437	0.00496	0.00484	0.00497		1088	0.00946	0.00971	0.00961	0.00997	0.00939	0.00967	0.00963	0.00941	0.00947	0.0094	0.00965	0.00966	0.00984	0.00991
1087	-0.00149	-0.0015	-0.00148	-0.00139	-0.00157	-0.00125	-0.00129	-0.0014	-0.00112	-0.00109	-0.00098932		1087	0.00372	0.00457	0.00493	0.00506	0.00502		1087	0.00944	0.00935	0.00964	0.0093	0.00965	0.00933	0.00947	0.00941	0.00985	0.00957	0.00942	0.00938	0.00953	0.00946
1086	-0.00116	-0.00123	-0.00119	-0.00141	-0.00137	-0.00101	-0.00103	-0.00099932	-0.00082932	-0.00092932	-0.00089932		1086	0.00341	0.00447	0.00502	0.00495	0.00501		1086	0.01006	0.00973	0.00997	0.0098	0.00962	0.00975	0.00974	0.00962	0.00976	0.00986	0.00991	0.00972	0.01023	0.0099
1085	-0.00126	-0.00143	-0.00137	-0.0013	-0.00111	-0.00088932	-0.00102	-0.00118	-0.00094932	-0.00114	-0.00092932		1085	0.00337	0.00445	0.00485	0.00478	0.005		1085	0.00945	0.00968	0.00953	0.00933	0.00936	0.00928	0.00944	0.00935	0.0093	0.00919	0.00938	0.0095	0.00954	0.00973
1084	-0.00154	-0.00142	-0.00163	-0.00162	-0.00135	-0.00148	-0.0013	-0.00135	-0.00114	-0.00131	-0.00103		1084	0.00353	0.00441	0.00482	0.00495	0.00491		1084	0.0094	0.0096	0.00954	0.00946	0.00955	0.00966	0.00942	0.00929	0.0094	0.00945	0.00946	0.00967	0.0099	0.00944
1083	-0.00154	-0.00153	-0.00138	-0.00142	-0.00147	-0.00111	-0.00096932	-0.00123	-0.00126	-0.00136	-0.00111		1083	0.00338	0.00441	0.00491	0.0049	0.0048		1083	0.0099	0.00971	0.00954	0.00972	0.00965	0.00941	0.00959	0.00959	0.00983	0.00977	0.0097	0.00984	0.00967	0.01009
1082	-0.00165	-0.00174	-0.00139	-0.00166	-0.00146	-0.00124	-0.00122	-0.00119	-0.00127	-0.00103	-0.00088932		1082	0.00371	0.00482	0.00492	0.00506	0.00517		1082	0.00975	0.00993	0.00993	0.00976	0.00984	0.00985	0.00997	0.00996	0.01	0.00983	0.00959	0.00959	0.0098	0.00986
1081	-0.00141	-0.00152	-0.0013	-0.0012	-0.00106	-0.00137	-0.00107	-0.00085932	-0.00097932	-0.00123	-0.00106		1081	0.00358	0.00444	0.00506	0.00503	0.00511		1081	0.00921	0.0094	0.00933	0.00925	0.00968	0.00922	0.00929	0.00923	0.00957	0.00941	0.0095	0.00957	0.0096	0.00966
1080	-0.00159	-0.00175	-0.00156	-0.00163	-0.00166	-0.0014	-0.00149	-0.00122	-0.00113	-0.0015	-0.00103		1080	0.00367	0.00458	0.00483	0.00506	0.00514		1080	0.00933	0.00913	0.00951	0.0096	0.00942	0.00941	0.00967	0.00981	0.00946	0.00958	0.00957	0.00961	0.00942	0.00981
1079	-0.00153	-0.00146	-0.00155	-0.00166	-0.00135	-0.00133	-0.00119	-0.00113	-0.00111	-0.00132	-0.00121		1079	0.00331	0.00436	0.005	0.00497	0.0049		1079	0.00956	0.00956	0.0095	0.00968	0.00939	0.0095	0.00952	0.00911	0.00936	0.00934	0.00951	0.00937	0.00966	0.00961
1078	-0.00169	-0.00172	-0.00157	-0.00163	-0.00145	-0.00141	-0.00148	-0.00121	-0.00124	-0.00138	-0.00104		1078	0.00353	0.00445	0.00492	0.00499	0.00511		1078	0.00977	0.00974	0.00963	0.00966	0.00986	0.00964	0.00936	0.00942	0.00991	0.00983	0.00968	0.00972	0.00978	0.00926
1077	-0.00153	-0.00177	-0.00153	-0.00161	-0.00131	-0.00126	-0.00092932	-0.00084932	-0.00148	-0.00122	-0.00109		1077	0.00358	0.00457	0.00524	0.00509	0.00508		1077	0.00979	0.00989	0.00967	0.00975	0.00941	0.00974	0.00978	0.00972	0.00974	0.00961	0.00987	0.00987	0.00987	0.00993
1076	-0.00126	-0.00148	-0.00118	-0.00125	-0.00123	-0.00125	-0.00124	-0.00093932	-0.00087932	-0.00107	-0.00085932		1076	0.0036	0.00468	0.0052	0.00514	0.0053		1076	0.00958	0.00974	0.00962	0.00975	0.00965	0.00941	0.00954	0.00966	0.00962	0.00958	0.00944	0.0095	0.00977	0.00957
1075	-0.00155	-0.00119	-0.00149	-0.00132	-0.00143	-0.00107	-0.00113	-0.00119	-0.0011	-0.00090932	-0.00103		1075	0.00336	0.0045	0.00516	0.00495	0.00501		1075	0.0094	0.00956	0.00948	0.00965	0.00955	0.00967	0.00938	0.0094	0.00961	0.0096	0.00953	0.00969	0.00974	0.00944
1074	-0.00149	-0.00164	-0.00138	-0.00154	-0.00139	-0.00141	-0.00132	-0.00115	-0.00108	-0.00113	-0.00092932		1074	0.00368	0.0046	0.00502	0.00509	0.00509		1074	0.00972	0.00957	0.00976	0.00954	0.00972	0.00943	0.00955	0.00936	0.00936	0.00959	0.00977	0.00964	0.0095	0.00956
1073	-0.00148	-0.00161	-0.00147	-0.00148	-0.00138	-0.00147	-0.00129	-0.00139	-0.00125	-0.00139	-0.00078932		1073	0.00336	0.0045	0.00519	0.00499	0.00496		1073	0.00942	0.00964	0.00977	0.00985	0.00964	0.00949	0.00943	0.00951	0.00949	0.00952	0.00927	0.00971	0.00933	0.00959
1072	-0.00157	-0.00116	-0.00141	-0.0016	-0.00129	-0.00133	-0.00114	-0.00090932	-0.00113	-0.00104	-0.00108		1072	0.00357	0.00456	0.00531	0.0051	0.00519		1072	0.00982	0.00984	0.00978	0.00976	0.00961	0.00974	0.0096	0.00989	0.00967	0.00978	0.00976	0.00977	0.01006	0.00993
1071	-0.00151	-0.00163	-0.00145	-0.00144	-0.0015	-0.00112	-0.00129	-0.00103	-0.00104	-0.00107	-0.00113		1071	0.00337	0.00436	0.00489	0.00492	0.00481		1071	0.00925	0.00937	0.00947	0.00909	0.00936	0.00929	0.00922	0.00906	0.00921	0.00947	0.00952	0.00961	0.00972	0.00917
1070	-0.00133	-0.00122	-0.00122	-0.00144	-0.00137	-0.00109	-0.00105	-0.00099932	-0.00103	-0.00132	-0.00075932		1070	0.0034	0.00421	0.00488	0.00492	0.00499		1070	0.00959	0.00923	0.00947	0.00952	0.00958	0.00977	0.00935	0.00933	0.00952	0.00936	0.00961	0.00949	0.00954	0.00969
1069	-0.00138	-0.00133	-0.00127	-0.00147	-0.00123	-0.00114	-0.00104	-0.00102	-0.00104	-0.00109	-0.00112		1069	0.00324	0.00421	0.00487	0.00493	0.00478		1069	0.00976	0.00967	0.00986	0.00996	0.00958	0.00962	0.00986	0.00976	0.0094	0.00961	0.00962	0.00988	0.00984	0.00976
1068	-0.00131	-0.00123	-0.00129	-0.00115	-0.00109	-0.00096932	-0.00098932	-0.00093932	-0.00085932	-0.00088932	-0.00067932		1068	0.00324	0.00415	0.0048	0.00484	0.00478		1068	0.00985	0.00982	0.00994	0.01039	0.00977	0.00968	0.00988	0.00955	0.00951	0.00975	0.00997	0.0098	0.00998	0.00984
1067	-0.00131	-0.00147	-0.00144	-0.00145	-0.00142	-0.00129	-0.0011	-0.00124	-0.00117	-0.00129	-0.00124		1067	0.00319	0.00425	0.00462	0.00473	0.00471		1067	0.00961	0.00934	0.00952	0.00942	0.00931	0.00941	0.00925	0.00946	0.00926	0.00937	0.00944	0.00926	0.00925	0.00944
1066	-0.0013	-0.00151	-0.00137	-0.00141	-0.00131	-0.00098932	-0.00111	-0.00107	-0.00096932	-0.00103	-0.00069932		1066	0.00335	0.00395	0.00466	0.00479	0.00488		1066	0.00949	0.00943	0.00978	0.00966	0.00965	0.00967	0.0098	0.00967	0.00979	0.00972	0.00954	0.00969	0.0097	0.00964
1065	-0.00119	-0.0014	-0.00106	-0.00121	-0.00101	-0.00127	-0.00124	-0.00106	-0.00076932	-0.0013	-0.00072932		1065	0.00304	0.00392	0.00472	0.00464	0.00477		1065	0.00924	0.00937	0.00943	0.00962	0.00952	0.00893	0.00911	0.00941	0.00931	0.00976	0.00953	0.00952	0.00957	0.00947
1064	-0.00146	-0.00153	-0.00139	-0.00136	-0.00133	-0.00115	-0.00125	-0.00136	-0.00119	-0.00115	-0.00106		1064	0.00281	0.00384	0.00463	0.00442	0.00443		1064	0.00946	0.00954	0.00964	0.00941	0.00949	0.00973	0.00916	0.00933	0.00961	0.00958	0.00979	0.0093	0.0093	0.00961
1063	-0.00143	-0.00117	-0.00125	-0.00139	-0.00148	-0.00124	-0.0012	-0.00142	-0.00107	-0.00114	-0.00093932		1063	0.0031	0.00406	0.00475	0.00479	0.00492		1063	0.00976	0.00991	0.0095	0.00962	0.00961	0.00957	0.00967	0.00931	0.00958	0.00965	0.0097	0.00979	0.01002	0.0096
1062	-0.00137	-0.00115	-0.00135	-0.00158	-0.00123	-0.00149	-0.00109	-0.00114	-0.00122	-0.00144	-0.00124		1062	0.00338	0.00444	0.00476	0.005	0.00492		1062	0.00917	0.0096	0.00936	0.00942	0.00938	0.00924	0.00937	0.00937	0.00937	0.00938	0.00921	0.00954	0.00981	0.00918
1061	-0.00125	-0.00145	-0.00128	-0.0013	-0.00119	-0.00118	-0.00127	-0.00112	-0.00107	-0.00115	-0.00070932		1061	0.00321	0.00432	0.00481	0.00487	0.0049		1061	0.00988	0.00984	0.00979	0.00981	0.00984	0.00966	0.00987	0.0095	0.00957	0.00988	0.00996	0.00988	0.01	0.01016
1060	-0.00132	-0.00144	-0.00123	-0.00129	-0.00112	-0.00101	-0.00095932	-0.00089932	-0.00105	-0.00087932	-0.00070932		1060	0.00312	0.004	0.00471	0.00479	0.00478		1060	0.0098	0.01008	0.01008	0.0097	0.00992	0.00978	0.00983	0.00991	0.00973	0.00974	0.00965	0.01007	0.00996	0.00984
1059	-0.00146	-0.00147	-0.00148	-0.00113	-0.00114	-0.00114	-0.00122	-0.00111	-0.00121	-0.00115	-0.00096932		1059	0.00327	0.00418	0.00478	0.00488	0.00494		1059	0.00998	0.00963	0.00999	0.00962	0.00943	0.00966	0.00952	0.00947	0.0093	0.00971	0.0094	0.00967	0.00966	0.00964
1058	-0.00143	-0.00115	-0.00126	-0.00149	-0.00124	-0.00117	-0.00133	-0.00113	-0.00109	-0.00112	-0.00103		1058	0.00325	0.00429	0.00472	0.005	0.00494		1058	0.00964	0.01001	0.00989	0.00919	0.0095	0.0095	0.00935	0.00936	0.00934	0.00941	0.00954	0.00939	0.00953	0.0097
1057	-0.00164	-0.0015	-0.00125	-0.00174	-0.00128	-0.00135	-0.00126	-0.00144	-0.00117	-0.00128	-0.00125		1057	0.00326	0.00424	0.00486	0.00495	0.00495		1057	0.00972	0.00994	0.00949	0.00956	0.00969	0.00964	0.00989	0.00933	0.00936	0.00951	0.00953	0.00998	0.01011	0.00996
1056	-0.00132	-0.0015	-0.00153	-0.00151	-0.0013	-0.00149	-0.0013	-0.00144	-0.00128	-0.00127	-0.00109		1056	0.00332	0.00432	0.00469	0.00499	0.00518		1056	0.00983	0.00964	0.00949	0.00942	0.00941	0.00921	0.00937	0.00957	0.00956	0.00942	0.00916	0.00955	0.00974	0.00931
1055	-0.00113	-0.00087932	-0.00113	-0.00101	-0.00092932	-0.00086932	-0.00099932	-0.00088932	-0.00065932	-0.00063932	-0.00066932		1055	0.00331	0.00436	0.00501	0.00502	0.00499		1055	0.00978	0.00974	0.00974	0.00973	0.00975	0.00947	0.00958	0.00968	0.00941	0.00953	0.0096	0.00965	0.00955	0.00964
1054	-0.00113	-0.00128	-0.00129	-0.00125	-0.00111	-0.00097932	-0.00096932	-0.00088932	-0.00068932	-0.00097932	-0.00073932		1054	0.00327	0.00397	0.00481	0.00498	0.00496		1054	0.00983	0.00992	0.00995	0.00978	0.01008	0.00995	0.00996	0.00992	0.00952	0.01004	0.00985	0.00958	0.00986	0.0098
1053	-0.00118	-0.00113	-0.00094932	-0.00109	-0.00083932	-0.00071932	-0.00085932	-0.00087932	-0.00082932	-0.00070932	-0.00050932		1053	0.00302	0.00406	0.00469	0.00486	0.00482		1053	0.00991	0.00976	0.00979	0.00955	0.00967	0.00946	0.00944	0.00952	0.00942	0.00971	0.00924	0.00971	0.00946	0.00949
1052	-0.00117	-0.00122	-0.00108	-0.00144	-0.00105	-0.00119	-0.00081932	-0.00095932	-0.00083932	-0.00081932	-0.00079932		1052	0.00333	0.00416	0.00492	0.00489	0.00516		1052	0.00987	0.00969	0.01006	0.00969	0.00959	0.00962	0.00958	0.00956	0.00965	0.01004	0.00949	0.0094	0.00965	0.00948
1051	-0.00128	-0.00135	-0.00124	-0.00149	-0.00099932	-0.00108	-0.0012	-0.00103	-0.00113	-0.00093932	-0.00107		1051	0.00325	0.00418	0.00476	0.00481	0.00474		1051	0.00963	0.0095	0.01008	0.00974	0.0098	0.00937	0.00949	0.00938	0.00953	0.00971	0.00951	0.00994	0.00969	0.00959
1050	-0.0015	-0.0016	-0.00154	-0.00134	-0.0015	-0.00126	-0.00131	-0.00111	-0.00137	-0.00118	-0.00092932		1050	0.00309	0.00439	0.00474	0.00486	0.00488		1050	0.00964	0.00997	0.00946	0.00957	0.00919	0.00945	0.00931	0.00943	0.00901	0.00916	0.00906	0.00942	0.00948	0.00953
1049	-0.00132	-0.0015	-0.0011	-0.00125	-0.00108	-0.00106	-0.00102	-0.00121	-0.00106	-0.00101	-0.00076932		1049	0.00309	0.00428	0.00496	0.00481	0.00487		1049	0.00992	0.00969	0.0096	0.00979	0.00953	0.0095	0.00948	0.0095	0.0094	0.00951	0.00969	0.00944	0.00972	0.00972
1048	-0.00126	-0.0013	-0.00154	-0.00114	-0.00124	-0.00107	-0.00114	-0.0011	-0.00095932	-0.00084932	-0.00096932		1048	0.00306	0.00412	0.00493	0.00472	0.00479		1048	0.01019	0.0101	0.0101	0.00989	0.0099	0.00974	0.00977	0.00965	0.00974	0.01008	0.00985	0.00984	0.01	0.00969
1047	-0.00121	-0.00139	-0.0014	-0.00119	-0.00121	-0.00114	-0.00101	-0.00111	-0.00099932	-0.00091932	-0.00096932		1047	0.00331	0.00428	0.00487	0.00496	0.00506		1047	0.01031	0.00966	0.01022	0.0099	0.00949	0.00927	0.00936	0.00974	0.00961	0.00951	0.00967	0.00991	0.01	0.00985
1046	-0.00187	-0.00169	-0.00164	-0.00135	-0.00163	-0.00148	-0.0014	-0.00166	-0.00137	-0.00124	-0.00131		1046	0.00343	0.00421	0.00486	0.00505	0.00498		1046	0.01041	0.01002	0.01022	0.01028	0.00995	0.00964	0.00983	0.01	0.0093	0.00999	0.00981	0.00992	0.0097	0.01012
1045	-0.00116	-0.00126	-0.00121	-0.00131	-0.00128	-0.00088932	-0.00124	-0.00122	-0.00090932	-0.00101	-0.00096932		1045	0.00357	0.00439	0.00501	0.00501	0.00491		1045	0.0102	0.01015	0.01013	0.01006	0.00974	0.00958	0.00954	0.0094	0.0096	0.00937	0.00959	0.00981	0.00973	0.00942
1044	-0.00138	-0.00111	-0.00116	-0.00124	-0.00108	-0.00104	-0.00104	-0.00102	-0.00094932	-0.00097932	-0.00099932		1044	0.0032	0.00418	0.00476	0.00489	0.00478		1044	0.01016	0.01005	0.00995	0.01005	0.00992	0.0098	0.00962	0.00952	0.00977	0.00963	0.00957	0.00966	0.0095	0.00961
1043	-0.00099932	-0.00129	-0.00136	-0.00134	-0.00125	-0.00122	-0.00127	-0.00116	-0.00085932	-0.00117	-0.00087932		1043	0.00338	0.00431	0.00492	0.00477	0.00502		1043	0.01011	0.01004	0.01002	0.01	0.00989	0.0097	0.00958	0.00958	0.00953	0.00945	0.00956	0.00951	0.00935	0.00948
1042	-0.00135	-0.00127	-0.0012	-0.00122	-0.00127	-0.00107	-0.00113	-0.00124	-0.00095932	-0.00119	-0.00098932		1042	0.00323	0.00425	0.00478	0.00471	0.00489		1042	0.01037	0.01018	0.01011	0.00996	0.0098	0.00968	0.00965	0.00942	0.00932	0.00977	0.00967	0.00933	0.0098	0.00956
1041	-0.00135	-0.00147	-0.0014	-0.00114	-0.0016	-0.00145	-0.0014	-0.00126	-0.00113	-0.00112	-0.00111		1041	0.00304	0.00402	0.00468	0.00487	0.00472		1041	0.01013	0.01015	0.01006	0.00955	0.00957	0.00946	0.00942	0.00919	0.00938	0.00948	0.00949	0.00929	0.0097	0.0093
1040	-0.00133	-0.00134	-0.00117	-0.00113	-0.00135	-0.00103	-0.00114	-0.00084932	-0.00082932	-0.00107	-0.00078932		1040	0.00334	0.00411	0.00511	0.00467	0.00492		1040	0.01041	0.01025	0.01012	0.01032	0.00989	0.00952	0.00923	0.00937	0.00979	0.00976	0.00955	0.00953	0.00995	0.0096
1039	-0.00163	-0.00159	-0.00155	-0.00139	-0.00127	-0.00113	-0.00095932	-0.00142	-0.00098932	-0.00099932	-0.00109		1039	0.00316	0.00431	0.00483	0.00483	0.00496		1039	0.01051	0.01008	0.00996	0.00981	0.00998	0.00949	0.00977	0.00929	0.00926	0.00972	0.00948	0.00991	0.00969	0.00946
1038	-0.00123	-0.00155	-0.00126	-0.00137	-0.00138	-0.00126	-0.00118	-0.00093932	-0.00086932	-0.00108	-0.00080932		1038	0.00343	0.00423	0.00491	0.00498	0.00486		1038	0.01045	0.01027	0.01005	0.01005	0.0099	0.00974	0.00959	0.00961	0.00941	0.00948	0.0095	0.00965	0.00996	0.00952
1037	-0.00128	-0.0013	-0.00129	-0.00145	-0.0012	-0.00129	-0.00103	-0.00106	-0.00089932	-0.00105	-0.00094932		1037	0.00346	0.0042	0.0049	0.00479	0.00487		1037	0.01054	0.01001	0.0106	0.01019	0.00991	0.00954	0.00937	0.00939	0.00947	0.00925	0.00939	0.00956	0.00971	0.00946
1036	-0.00096932	-0.00116	-0.00135	-0.00134	-0.00123	-0.00118	-0.00093932	-0.00085932	-0.00093932	-0.00087932	-0.00091932		1036	0.00315	0.00407	0.00481	0.0049	0.00494		1036	0.01042	0.01043	0.01032	0.01021	0.00966	0.00965	0.00963	0.00961	0.00943	0.00964	0.00943	0.00947	0.00972	0.00955
1035	-0.00119	-0.00157	-0.00133	-0.00126	-0.00127	-0.00144	-0.00107	-0.00126	-0.00089932	-0.00099932	-0.00096932		1035	0.00323	0.00415	0.00485	0.00461	0.00473		1035	0.01074	0.01068	0.01066	0.01042	0.01034	0.00952	0.00963	0.00978	0.00949	0.00975	0.00949	0.0097	0.0097	0.00985
1034	-0.00144	-0.00146	-0.00172	-0.00124	-0.00127	-0.00113	-0.00128	-0.00112	-0.00118	-0.00107	-0.00081932		1034	0.00333	0.00424	0.00491	0.00485	0.00479		1034	0.0106	0.01033	0.01016	0.01014	0.01011	0.00953	0.00936	0.00949	0.00902	0.00926	0.00915	0.00957	0.00941	0.00935
1033	-0.00152	-0.0014	-0.00151	-0.00148	-0.00132	-0.00122	-0.0013	-0.00103	-0.00106	-0.00106	-0.00127		1033	0.00314	0.00397	0.00469	0.00455	0.00474		1033	0.01088	0.01041	0.01041	0.01016	0.00972	0.01003	0.00954	0.00964	0.00933	0.00985	0.00945	0.00952	0.00945	0.00987
1032	-0.00161	-0.00157	-0.00138	-0.00137	-0.0014	-0.00105	-0.00113	-0.00099932	-0.00085932	-0.00109	-0.00112		1032	0.00307	0.00408	0.00461	0.00474	0.0046		1032	0.01078	0.01072	0.01042	0.01041	0.01003	0.01012	0.00959	0.00974	0.00953	0.0095	0.00953	0.00982	0.00972	0.00965
1031	-0.0011	-0.00109	-0.00104	-0.00135	-0.00125	-0.00105	-0.00105	-0.00083932	-0.00097932	-0.00109	-0.00070932		1031	0.00314	0.00415	0.00469	0.00466	0.00476		1031	0.01065	0.01068	0.01031	0.01007	0.00978	0.00968	0.00935	0.00937	0.00965	0.00971	0.00982	0.00935	0.00958	0.00978
1030	-0.00103	-0.00123	-0.00131	-0.00115	-0.00105	-0.00099932	-0.00101	-0.00079932	-0.00083932	-0.00101	-0.00084932		1030	0.00311	0.00409	0.00475	0.00471	0.00467		1030	0.01101	0.01075	0.01067	0.01027	0.01006	0.0098	0.00942	0.00946	0.00939	0.00915	0.00947	0.00945	0.00934	0.00939
1029	-0.00088932	-0.00102	-0.00098932	-0.00116	-0.00080932	-0.00094932	-0.00070932	-0.00102	-0.00093932	-0.00094932	-0.00045932		1029	0.00305	0.00403	0.00464	0.00449	0.00461		1029	0.01082	0.01092	0.01051	0.01027	0.01	0.00971	0.00912	0.00956	0.00923	0.00932	0.00931	0.00914	0.00983	0.00942
1028	-0.00137	-0.00135	-0.00103	-0.00127	-0.00099932	-0.00117	-0.00096932	-0.00082932	-0.00112	-0.00090932	-0.00086932		1028	0.00322	0.00409	0.00456	0.00473	0.00486		1028	0.01124	0.01107	0.01056	0.01033	0.01005	0.00978	0.00939	0.00959	0.00925	0.00934	0.00948	0.00929	0.00961	0.00975
1027	-0.00129	-0.00112	-0.00111	-0.00144	-0.0015	-0.00121	-0.00102	-0.00111	-0.00096932	-0.00095932	-0.00074932		1027	0.00321	0.00416	0.00458	0.00497	0.00475		1027	0.01131	0.01147	0.01091	0.01069	0.01044	0.00964	0.00935	0.00969	0.00931	0.00968	0.00963	0.00975	0.00945	0.00962
1026	-0.00098932	-0.00115	-0.00108	-0.00139	-0.0011	-0.00104	-0.00099932	-0.00104	-0.00076932	-0.00089932	-0.00072932		1026	0.00315	0.00396	0.00468	0.00465	0.00475		1026	0.01131	0.01136	0.011	0.01089	0.01025	0.00955	0.00994	0.00957	0.0093	0.00954	0.00939	0.0095	0.0099	0.0096
1025	-0.00132	-0.00145	-0.0014	-0.00144	-0.00124	-0.00097932	-0.00122	-0.00096932	-0.00109	-0.00099932	-0.00097932		1025	0.00342	0.00422	0.0047	0.00473	0.00495		1025	0.01125	0.01127	0.0112	0.0104	0.01048	0.00969	0.00929	0.00923	0.00926	0.00932	0.00947	0.00947	0.00955	0.00954
1024	-0.00168	-0.00148	-0.0014	-0.00133	-0.00143	-0.00125	-0.00134	-0.00133	-0.00113	-0.00143	-0.00124		1024	0.00325	0.00417	0.00463	0.00466	0.00463		1024	0.01191	0.01152	0.01132	0.01114	0.01042	0.00981	0.00972	0.00944	0.00949	0.00959	0.00956	0.00969	0.00956	0.00996
1023	-0.00112	-0.00148	-0.00114	-0.00117	-0.00112	-0.00088932	-0.00082932	-0.00119	-0.00082932	-0.00103	-0.00085932		1023	0.00308	0.00388	0.00442	0.00449	0.00448		1023	0.01162	0.01171	0.01106	0.01073	0.01032	0.01	0.00958	0.0095	0.0094	0.00908	0.00921	0.00961	0.00949	0.00946
1022	-0.00117	-0.0012	-0.00111	-0.00106	-0.00121	-0.00095932	-0.00108	-0.00060932	-0.00081932	-0.00079932	-0.00074932		1022	0.00308	0.00413	0.00439	0.0046	0.00431		1022	0.01153	0.0116	0.01121	0.01073	0.01043	0.00997	0.0095	0.00935	0.00934	0.00965	0.00933	0.00956	0.00942	0.00927
1021	-0.00096932	-0.00118	-0.00094932	-0.00106	-0.00092932	-0.00072932	-0.00104	-0.00082932	-0.00081932	-0.00083932	-0.00074932		1021	0.0032	0.00394	0.00461	0.00462	0.00472		1021	0.01171	0.01162	0.01169	0.01077	0.01012	0.0096	0.00947	0.0095	0.00913	0.00938	0.0092	0.00938	0.00965	0.00943
1020	-0.00116	-0.00109	-0.0013	-0.00138	-0.00112	-0.00084932	-0.00082932	-0.00105	-0.00083932	-0.00113	-0.00078932		1020	0.00291	0.00387	0.00442	0.00447	0.00461		1020	0.01191	0.012	0.01116	0.01088	0.01019	0.00968	0.00928	0.00967	0.00929	0.00933	0.00925	0.00938	0.00965	0.00964
1019	-0.00184	-0.00158	-0.00153	-0.00151	-0.0015	-0.00151	-0.00131	-0.00126	-0.0013	-0.00128	-0.00128		1019	0.00325	0.00391	0.00456	0.00476	0.00472		1019	0.0124	0.01226	0.01164	0.01139	0.01054	0.00994	0.0099	0.00971	0.00982	0.01003	0.00955	0.00945	0.00979	0.00997
1018	-0.00092932	-0.00091932	-0.00115	-0.00096932	-0.00109	-0.00104	-0.00108	-0.00097932	-0.00082932	-0.00080932	-0.00091932		1018	0.00315	0.00407	0.00443	0.00439	0.00453		1018	0.01281	0.01253	0.01207	0.01158	0.01083	0.0102	0.01006	0.00983	0.00973	0.00988	0.01009	0.00986	0.00993	0.01017
1017	-0.00083932	-0.00087932	-0.00074932	-0.00103	-0.00095932	-0.00070932	-0.00058932	-0.00074932	-0.00075932	-0.00066932	-0.00050932		1017	0.00317	0.00416	0.00457	0.00442	0.00467		1017	0.01261	0.01221	0.01182	0.01126	0.01048	0.00973	0.00984	0.00937	0.00949	0.00923	0.00902	0.00954	0.00939	0.00947
1016	-0.00118	-0.00104	-0.00097932	-0.0011	-0.00116	-0.00123	-0.00103	-0.00096932	-0.00083932	-0.00096932	-0.00061932		1016	0.00309	0.00401	0.00479	0.00456	0.00461		1016	0.01249	0.0125	0.01203	0.01134	0.01046	0.00998	0.00989	0.00953	0.00947	0.00958	0.0093	0.00956	0.00941	0.00973
1015	-0.00123	-0.00109	-0.00114	-0.00099932	-0.00114	-0.00078932	-0.00082932	-0.00085932	-0.00089932	-0.00091932	-0.00071932		1015	0.00305	0.00405	0.00439	0.00437	0.00446		1015	0.01274	0.0127	0.01205	0.01158	0.01043	0.01003	0.01018	0.00967	0.00911	0.00952	0.00968	0.00944	0.00942	0.00959
1014	-0.00108	-0.00114	-0.00097932	-0.00118	-0.00126	-0.00117	-0.00101	-0.00101	-0.00098932	-0.00121	-0.00076932		1014	0.00327	0.00403	0.00453	0.0046	0.00463		1014	0.01358	0.01292	0.01278	0.01146	0.01113	0.01016	0.0095	0.00979	0.00944	0.00976	0.00938	0.00975	0.00982	0.00939
1013	-0.00103	-0.00132	-0.00126	-0.00129	-0.0015	-0.00119	-0.00131	-0.00101	-0.00108	-0.00107	-0.00108		1013	0.00323	0.0039	0.0044	0.00459	0.00459		1013	0.01308	0.01314	0.01223	0.01168	0.01054	0.00992	0.00989	0.00931	0.00932	0.0098	0.00955	0.00955	0.00946	0.00962
1012	-0.00104	-0.00122	-0.00093932	-0.00080932	-0.00111	-0.00099932	-0.00106	-0.00088932	-0.00088932	-0.00104	-0.00077932		1012	0.00311	0.00374	0.00437	0.00444	0.00453		1012	0.01357	0.01305	0.01275	0.01163	0.01111	0.01017	0.00988	0.00942	0.00911	0.00961	0.00963	0.00932	0.00935	0.0095
1011	-0.0011	-0.0012	-0.00099932	-0.00128	-0.00119	-0.00113	-0.00108	-0.00104	-0.00112	-0.00099932	-0.00098932		1011	0.00306	0.00382	0.0043	0.00429	0.0042		1011	0.01412	0.01361	0.01322	0.01225	0.01128	0.01053	0.00978	0.00968	0.00933	0.00949	0.00969	0.00972	0.00955	0.00962
1010	-0.00127	-0.00118	-0.00115	-0.00139	-0.00129	-0.00117	-0.00116	-0.00114	-0.00089932	-0.00098932	-0.00084932		1010	0.00307	0.00381	0.00419	0.00433	0.00445		1010	0.0137	0.01287	0.01267	0.01183	0.011	0.01015	0.00931	0.00927	0.00881	0.00939	0.00897	0.00903	0.00945	0.00916
1009	-0.00106	-0.00134	-0.00114	-0.0011	-0.00124	-0.00099932	-0.00118	-0.00126	-0.00122	-0.00091932	-0.0011		1009	0.00291	0.00363	0.0044	0.00433	0.00445		1009	0.01419	0.01396	0.01312	0.01265	0.01093	0.01059	0.00983	0.00961	0.00956	0.00947	0.00929	0.00957	0.00976	0.00934
1008	-0.00126	-0.00127	-0.0013	-0.0012	-0.0014	-0.00119	-0.00107	-0.00104	-0.00102	-0.00090932	-0.00089932		1008	0.00316	0.00385	0.00439	0.00442	0.00447		1008	0.01428	0.01384	0.01334	0.01232	0.01102	0.01052	0.00932	0.00933	0.00911	0.00886	0.00931	0.00953	0.00949	0.00918
1007	-0.00093932	-0.00097932	-0.00088932	-0.00113	-0.00108	-0.00089932	-0.00112	-0.00082932	-0.00089932	-0.00087932	-0.00070932		1007	0.00314	0.00398	0.00456	0.0045	0.00454		1007	0.01441	0.01441	0.01348	0.01217	0.01104	0.01006	0.00953	0.00928	0.00908	0.00924	0.00895	0.00945	0.00923	0.00955
1006	-0.00128	-0.00111	-0.00122	-0.00138	-0.00128	-0.00108	-0.00122	-0.00123	-0.00111	-0.00103	-0.00075932		1006	0.00323	0.00387	0.00462	0.00443	0.00449		1006	0.01498	0.01441	0.01371	0.01273	0.01141	0.01033	0.00965	0.00957	0.00933	0.00935	0.00948	0.00944	0.00944	0.00938
1005	-0.00107	-0.00109	-0.00127	-0.00123	-0.00137	-0.00134	-0.00128	-0.00139	-0.00089932	-0.00113	-0.00079932		1005	0.00325	0.00383	0.00456	0.00445	0.0046		1005	0.01506	0.01445	0.01372	0.01265	0.01124	0.00989	0.00959	0.00952	0.00903	0.00911	0.0091	0.00941	0.00927	0.00924
1004	-0.00068932	-0.00099932	-0.00073932	-0.00095932	-0.00125	-0.00103	-0.00099932	-0.00063932	-0.00067932	-0.00088932	-0.00066932		1004	0.00335	0.00415	0.00447	0.00442	0.00439		1004	0.01527	0.01474	0.01429	0.01276	0.0117	0.01038	0.00997	0.00928	0.00949	0.00944	0.00946	0.00933	0.00941	0.00976
1003	-0.00072932	-0.00087932	-0.00048932	-0.00092932	-0.00089932	-0.00097932	-0.00094932	-0.00104	-0.00078932	-0.00071932	-0.00073932		1003	0.00318	0.00371	0.00415	0.00419	0.00427		1003	0.01577	0.0149	0.01415	0.01316	0.01166	0.0105	0.00981	0.00938	0.00941	0.00938	0.00936	0.00943	0.00961	0.00954
1002	-0.00107	-0.00126	-0.00124	-0.00126	-0.00143	-0.00118	-0.00091932	-0.00088932	-0.00117	-0.00097932	-0.00125		1002	0.00324	0.00386	0.0043	0.00439	0.00438		1002	0.0162	0.0156	0.0144	0.01352	0.01157	0.0107	0.00978	0.00955	0.00964	0.00956	0.00921	0.0096	0.00957	0.00968
1001	-0.00109	-0.00116	-0.00099932	-0.0012	-0.00098932	-0.00138	-0.00106	-0.00126	-0.0011	-0.00085932	-0.00091932		1001	0.00307	0.00367	0.00425	0.00444	0.00446		1001	0.01643	0.01536	0.0147	0.01324	0.01183	0.01088	0.00953	0.00935	0.00926	0.00924	0.00956	0.00902	0.00936	0.00934
1000	-0.00057932	-0.00089932	-0.00095932	-0.00098932	-0.00066932	-0.00076932	-0.00076932	-0.00077932	-0.00085932	-0.00065932	-0.00065932		1000	0.00334	0.0042	0.00444	0.00445	0.00449		1000	0.01628	0.01587	0.01499	0.01359	0.01213	0.01074	0.00969	0.00946	0.00933	0.00938	0.00915	0.00913	0.00926	0.00949
999	-0.00047932	-0.00066932	-0.00090932	-0.00067932	-0.00064932	-0.00069932	-0.00099932	-0.00066932	-0.00081932	-0.00057932	-0.00041932		999	0.00316	0.00383	0.00428	0.00445	0.00447		999	0.01689	0.01645	0.01538	0.01386	0.01223	0.01094	0.00995	0.00963	0.00946	0.00942	0.00933	0.00921	0.00953	0.00956
998	-0.00067932	-0.00101	-0.00091932	-0.00093932	-0.00115	-0.00116	-0.00117	-0.00124	-0.00077932	-0.00091932	-0.00115		998	0.00331	0.00403	0.00435	0.00452	0.00444		998	0.01718	0.01659	0.01559	0.01382	0.01206	0.01082	0.0101	0.00942	0.00917	0.00954	0.00928	0.00945	0.00946	0.00947
997	-0.00079932	-0.00085932	-0.00090932	-0.00088932	-0.00142	-0.00109	-0.00099932	-0.00115	-0.00117	-0.0011	-0.00084932		997	0.00304	0.00388	0.00416	0.00426	0.00454		997	0.01758	0.01685	0.01548	0.01404	0.01221	0.01095	0.01012	0.00953	0.00951	0.00961	0.00941	0.00927	0.00961	0.00927
996	-0.00053932	-0.00101	-0.00081932	-0.00087932	-0.00085932	-0.00108	-0.00085932	-0.00114	-0.00076932	-0.00087932	-0.00071932		996	0.00316	0.00378	0.00418	0.00426	0.0043		996	0.01786	0.01702	0.01537	0.0141	0.01247	0.01067	0.00975	0.00923	0.00928	0.00929	0.00924	0.00936	0.00929	0.00924
995	-0.00081932	-0.00091932	-0.00074932	-0.00103	-0.00142	-0.00122	-0.0012	-0.00092932	-0.00105	-0.0012	-0.00106		995	0.00305	0.00382	0.00427	0.00423	0.00429		995	0.01869	0.01803	0.0167	0.01499	0.01305	0.01114	0.01039	0.00998	0.0097	0.00974	0.0098	0.00972	0.00965	0.00954
994	-0.00045932	-0.00061932	-0.00065932	-0.00078932	-0.00087932	-0.00086932	-0.00085932	-0.00082932	-0.00069932	-0.00076932	-0.00071932		994	0.00308	0.00391	0.00443	0.00426	0.00438		994	0.01862	0.01784	0.01632	0.01484	0.01273	0.01128	0.01042	0.00938	0.0093	0.00948	0.00956	0.00917	0.00943	0.00961
993	-0.00038932	-0.00035932	-0.00046932	-0.00080932	-0.00078932	-0.0011	-0.00088932	-0.00096932	-0.00113	-0.00084932	-0.00064932		993	0.00305	0.00387	0.00415	0.00407	0.00426		993	0.01952	0.01821	0.01689	0.01495	0.01324	0.01131	0.01005	0.00981	0.00955	0.00964	0.0097	0.00991	0.00953	0.00949
992	-0.00045932	-0.00056932	-0.00054932	-0.00081932	-0.00070932	-0.00113	-0.00077932	-0.00070932	-0.00076932	-0.00076932	-0.00075932		992	0.00312	0.00384	0.00414	0.00441	0.00427		992	0.01972	0.0189	0.01753	0.01556	0.01354	0.01189	0.01085	0.01007	0.0097	0.00968	0.00971	0.00969	0.01002	0.00977
991	-0.00019932	-0.00031932	-0.00044932	-0.00034932	-0.00075932	-0.00073932	-0.00066932	-0.00061932	-0.00094932	-0.00060932	-0.00055932		991	0.00342	0.00397	0.00452	0.00446	0.00444		991	0.01993	0.01919	0.01761	0.01573	0.01295	0.01129	0.01031	0.00995	0.00972	0.00954	0.00947	0.00943	0.00974	0.00953
990	-0.00059932	-0.00070932	-0.00084932	-0.0011	-0.00127	-0.00113	-0.00122	-0.0013	-0.00111	-0.00108	-0.00093932		990	0.00304	0.00378	0.00403	0.00437	0.0042		990	0.01984	0.01924	0.01798	0.01555	0.01341	0.01169	0.01033	0.00978	0.00914	0.00941	0.00936	0.00941	0.0095	0.00929
989	-0.00034932	-0.00066932	-0.00054932	-0.00087932	-0.00102	-0.00115	-0.00129	-0.00111	-0.00118	-0.00118	-0.00105		989	0.00314	0.00388	0.00431	0.00437	0.00435		989	0.01992	0.01939	0.01769	0.01566	0.01334	0.01172	0.01025	0.00982	0.0092	0.00932	0.00922	0.00901	0.00928	0.00932
988	-0.00014932	-0.00064932	-0.00065932	-0.00075932	-0.0012	-0.00128	-0.0013	-0.00099932	-0.00115	-0.00106	-0.00096932		988	0.00316	0.00371	0.00398	0.00417	0.00416		988	0.02122	0.02048	0.01864	0.01673	0.01384	0.01203	0.01061	0.01031	0.00987	0.00994	0.00979	0.00985	0.00981	0.00984
987	6.8e-07	-0.00024932	-0.00038932	-0.00066932	-0.00075932	-0.00085932	-0.00112	-0.00087932	-0.00118	-0.00094932	-0.00097932		987	0.00303	0.00378	0.00392	0.00403	0.004		987	0.02179	0.02068	0.019	0.01671	0.01418	0.01217	0.01073	0.01004	0.00978	0.00989	0.00926	0.00992	0.00999	0.00972
986	3.068e-05	-0.00023932	-0.00036932	-0.00049932	-0.00093932	-0.00083932	-0.00119	-0.00088932	-0.00081932	-0.00104	-0.00067932		986	0.00318	0.0038	0.00426	0.00424	0.00419		986	0.02146	0.02068	0.01881	0.01632	0.01387	0.01129	0.01021	0.00966	0.00913	0.00941	0.00914	0.00927	0.00896	0.00911
985	0.000247946	-9.32e-06	5.068e-05	-0.00037932	-0.00073932	-0.00071932	-0.00095932	-0.00076932	-0.00082932	-0.00079932	-0.00083932		985	0.00302	0.00393	0.00412	0.00439	0.00444		985	0.02242	0.02137	0.01969	0.01673	0.014	0.01182	0.01075	0.00994	0.0096	0.00945	0.00975	0.00955	0.00973	0.0097
984	0.000366785	0.00014068	5.068e-05	-0.00044932	-0.00067932	-0.00097932	-0.00092932	-0.00074932	-0.00061932	-0.00086932	-0.00063932		984	0.00306	0.00407	0.0043	0.00452	0.00441		984	0.02242	0.02144	0.0193	0.01699	0.0141	0.01133	0.01015	0.00957	0.00889	0.00939	0.00914	0.00959	0.00937	0.00893
983	0.000480022	0.00014068	0.00014068	-0.00017932	-0.00024932	-0.00074932	-0.00055932	-0.00050932	-0.00060932	-0.00060932	-0.00071932		983	0.00325	0.00373	0.00404	0.00448	0.00409		983	0.02299	0.02215	0.01981	0.01696	0.01411	0.01206	0.01068	0.00982	0.00946	0.00945	0.00952	0.00968	0.00964	0.00898
982	0.000538642	0.00037309	-5.932e-05	-0.00041932	-0.00053932	-0.00053932	-0.00087932	-0.00070932	-0.00099932	-0.00091932	-0.00089932		982	0.00329	0.00379	0.00423	0.0042	0.0044		982	0.02356	0.02228	0.02039	0.01736	0.01426	0.01206	0.01041	0.00943	0.00936	0.00926	0.0093	0.00924	0.00959	0.00945
981	0.000234152	0.00016068	-9.932e-05	-0.00047932	-0.00097932	-0.00086932	-0.00102	-0.00080932	-0.00094932	-0.00099932	-0.00091932		981	0.00314	0.00394	0.0046	0.00444	0.00445		981	0.02426	0.02268	0.0206	0.01792	0.01487	0.01236	0.01031	0.00971	0.00932	0.00932	0.00895	0.00939	0.00931	0.00906
980	0.000606008	0.000171286	0.000224234	-0.00045932	-0.00064932	-0.00083932	-0.00073932	-0.00101	-0.00078932	-0.00080932	-0.00060932		980	0.00308	0.00392	0.00451	0.00445	0.00441		980	0.02435	0.02281	0.02104	0.01816	0.01473	0.01226	0.0107	0.00995	0.00928	0.00923	0.00922	0.00939	0.00946	0.00918
979	0.000459554	0.00014068	-0.00032932	-0.00076932	-0.00102	-0.00132	-0.00132	-0.0014	-0.00103	-0.00109	-0.00097932		979	0.00332	0.0037	0.00406	0.00424	0.00422		979	0.02497	0.02336	0.02142	0.01815	0.01507	0.01229	0.01091	0.00958	0.00966	0.00933	0.00937	0.00917	0.00922	0.00947
978	0.000751943	0.000580881	2.068e-05	-0.00023932	-0.00041932	-0.00076932	-0.0011	-0.00092932	-0.00095932	-0.00067932	-0.00056932		978	0.00322	0.00405	0.00454	0.00436	0.00437		978	0.02529	0.02407	0.02147	0.01879	0.01493	0.0123	0.01054	0.00971	0.00958	0.00952	0.00937	0.00949	0.00935	0.0091
977	0.000893375	0.000476197	0.000425752	-3.932e-05	-0.00034932	-0.00068932	-0.00067932	-0.00053932	-0.00093932	-0.00083932	-0.00057932		977	0.00327	0.00379	0.00417	0.00425	0.00448		977	0.02619	0.02481	0.02227	0.01922	0.01571	0.01262	0.01092	0.01045	0.00988	0.00983	0.01002	0.00972	0.00971	0.00944
976	0.00101	0.000461466	0.000295013	-0.00041932	-0.00077932	-0.00093932	-0.00105	-0.00113	-0.00115	-0.00111	-0.00089932		976	0.00313	0.00377	0.00416	0.00399	0.00418		976	0.02623	0.02511	0.02247	0.01899	0.01583	0.01252	0.01084	0.01006	0.00954	0.0096	0.00952	0.00914	0.00933	0.00967
975	0.00144	0.00064665	0.000569144	0.000180274	-0.00036932	-0.00082932	-0.00076932	-0.00081932	-0.00105	-0.00073932	-0.00068932		975	0.0032	0.00404	0.00427	0.00438	0.00459		975	0.02679	0.02538	0.02287	0.01917	0.01534	0.01248	0.01054	0.00992	0.00935	0.00953	0.0095	0.00929	0.00933	0.00937
974	0.00156	0.00135	0.000612471	0.000188952	-0.00018932	-0.00054932	-0.00061932	-0.00036932	-0.00064932	-0.00070932	-0.00045932		974	0.00311	0.00373	0.00419	0.00419	0.00405		974	0.02743	0.02535	0.02297	0.01941	0.01544	0.01266	0.0106	0.00979	0.00927	0.00884	0.00902	0.00908	0.00942	0.00929
973	0.00153	0.00112	0.000938027	6.068e-05	-0.00059932	-0.00054932	-0.00066932	-0.00074932	-0.00074932	-0.00092932	-0.00066932		973	0.00316	0.00374	0.0042	0.00427	0.00448		973	0.02816	0.02637	0.02386	0.02	0.01599	0.01267	0.01111	0.01016	0.00966	0.00923	0.00954	0.00979	0.00925	0.00927
972	0.00117	0.00114	0.000465549	4.068e-05	-0.00057932	-0.00083932	-0.00126	-0.00117	-0.00112	-0.00118	-0.00074932		972	0.00312	0.0039	0.00432	0.00444	0.00432		972	0.02872	0.02675	0.02389	0.01992	0.01554	0.01258	0.01065	0.00943	0.00946	0.00927	0.00941	0.00913	0.00899	0.00917
971	0.00209	0.00185	0.00121	0.00011068	-0.00028932	-0.00042932	-0.00082932	-0.00063932	-0.00084932	-0.00083932	-0.00087932		971	0.00317	0.00395	0.00434	0.00459	0.00456		971	0.02986	0.02775	0.0249	0.02048	0.0163	0.01298	0.01103	0.00979	0.00954	0.00941	0.00968	0.00933	0.01004	0.01
970	0.00223	0.00187	0.00151	0.000437846	6.8e-07	-0.00014932	-0.00068932	-0.00079932	-0.00067932	-0.00071932	-0.00044932		970	0.0032	0.0038	0.00448	0.00457	0.00437		970	0.02944	0.02758	0.02483	0.02044	0.0159	0.01253	0.01086	0.00978	0.00922	0.00906	0.00912	0.00907	0.00933	0.00897
969	0.0026	0.00181	0.00105	0.000232861	-0.00029932	-0.00089932	-0.00077932	-0.00109	-0.00088932	-0.00103	-0.00069932		969	0.00309	0.00395	0.00444	0.00425	0.0044		969	0.02983	0.02825	0.02579	0.02113	0.01645	0.01277	0.01078	0.01021	0.00916	0.00895	0.00929	0.00912	0.00917	0.00926
968	0.00289	0.00219	0.00162	0.000937044	0.000334334	-0.00039932	-0.00049932	-0.00037932	-0.00055932	-0.00059932	-0.00019932		968	0.00317	0.00387	0.0043	0.00428	0.00437		968	0.03088	0.02923	0.02637	0.02154	0.01726	0.01342	0.0114	0.01056	0.00984	0.00942	0.00953	0.00959	0.00988	0.00931
967	0.00338	0.00234	0.00156	0.00106	0.00013068	-0.00019932	-0.00054932	-0.00040932	-0.00070932	-0.00056932	-0.00032932		967	0.00332	0.00393	0.00433	0.00462	0.00456		967	0.03125	0.02917	0.02648	0.02209	0.01742	0.01316	0.01092	0.01016	0.00958	0.00902	0.00927	0.00921	0.00931	0.00925
966	0.00316	0.00264	0.00169	0.000898807	-9.32e-06	-0.00054932	-0.00087932	-0.00083932	-0.00071932	-0.00093932	-0.00070932		966	0.00306	0.00394	0.00432	0.00439	0.0043		966	0.03189	0.02986	0.0269	0.02278	0.01759	0.01323	0.01101	0.01024	0.00955	0.00936	0.00932	0.00942	0.00946	0.0093
965	0.00349	0.00271	0.00185	0.000797513	1.068e-05	-0.00044932	-0.00084932	-0.00095932	-0.00133	-0.00090932	-0.00062932		965	0.00315	0.00381	0.00431	0.00461	0.00444		965	0.03232	0.03045	0.0274	0.02306	0.01781	0.01353	0.0113	0.01028	0.00938	0.00955	0.00935	0.00967	0.00936	0.0097
964	0.00349	0.00314	0.00205	0.00111	0.00015068	-0.00032932	-0.00065932	-0.00080932	-0.00067932	-0.00080932	-0.00074932		964	0.0035	0.00417	0.00445	0.00455	0.00475		964	0.0325	0.03035	0.02762	0.02266	0.01737	0.0134	0.01093	0.00985	0.00949	0.00953	0.00958	0.00949	0.00922	0.00975
963	0.00377	0.00331	0.00248	0.00132	0.000377741	-0.00034932	-0.00071932	-0.00091932	-0.00076932	-0.00062932	-0.00062932		963	0.00319	0.00412	0.00451	0.00448	0.0046		963	0.03275	0.03125	0.02765	0.02336	0.01765	0.01367	0.01115	0.0101	0.00958	0.0095	0.00919	0.009	0.00893	0.00921
962	0.00445	0.00355	0.00273	0.00159	0.000184871	-0.00023932	-0.00043932	-0.00084932	-0.00057932	-0.00075932	-0.00072932		962	0.00312	0.0039	0.00441	0.00437	0.00466		962	0.03297	0.03101	0.02827	0.02341	0.0185	0.01393	0.01117	0.01008	0.00966	0.00925	0.00874	0.00908	0.0093	0.00938
961	0.00481	0.00387	0.00273	0.0015	0.000460019	-8.932e-05	-0.00072932	-0.00047932	-0.00040932	-0.00062932	-0.00054932		961	0.00286	0.00398	0.00453	0.00442	0.00447		961	0.03334	0.03155	0.02853	0.02382	0.01854	0.01431	0.01171	0.01024	0.00952	0.00935	0.00919	0.00941	0.00961	0.0096
960	0.00513	0.00404	0.00295	0.00169	0.000947807	-0.00035932	-0.00042932	-0.00050932	-0.00068932	-0.00059932	-0.00032932		960	0.00339	0.0041	0.00475	0.0046	0.00452		960	0.03387	0.03197	0.02824	0.02389	0.0188	0.01448	0.0121	0.01088	0.00954	0.00978	0.0095	0.00964	0.0095	0.00958
959	0.00554	0.00461	0.00314	0.00217	0.000814376	-5.932e-05	-0.00048932	-0.00064932	-0.00079932	-0.00061932	-0.00048932		959	0.00318	0.00389	0.00455	0.00446	0.00471		959	0.0343	0.03238	0.02891	0.02407	0.01885	0.01428	0.01162	0.01041	0.01001	0.00958	0.00961	0.00974	0.00984	0.0096
958	0.0057	0.00477	0.00356	0.00217	0.000932491	0.00014068	-0.00052932	-0.00038932	-0.00083932	-0.00068932	-0.00061932		958	0.00329	0.00424	0.00495	0.00466	0.00472		958	0.03497	0.03291	0.02946	0.02473	0.01942	0.01493	0.0119	0.01064	0.01029	0.01018	0.01004	0.01001	0.00988	0.00954
957	0.00614	0.00507	0.00329	0.00191	0.000662422	-0.00037932	-0.00054932	-0.00083932	-0.00072932	-0.00093932	-0.00097932		957	0.00334	0.00413	0.00432	0.00474	0.00482		957	0.03509	0.03257	0.02893	0.02457	0.0191	0.01436	0.01192	0.01077	0.00994	0.00953	0.00934	0.00933	0.01013	0.00956
956	0.00657	0.00551	0.00414	0.00265	0.00118	-7.932e-05	-0.00049932	-0.00052932	-0.00048932	-0.00055932	-0.00061932		956	0.00309	0.00391	0.00465	0.0044	0.00457		956	0.03526	0.03317	0.02953	0.02484	0.01904	0.01484	0.01245	0.01028	0.00964	0.00976	0.00978	0.00934	0.00947	0.00954
955	0.00689	0.00583	0.00405	0.00247	0.000969179	2.068e-05	-0.00050932	-0.00068932	-0.00072932	-0.00065932	-0.00097932		955	0.00323	0.00424	0.0045	0.00462	0.00439		955	0.03572	0.03361	0.03002	0.02507	0.01972	0.01504	0.01238	0.01137	0.01083	0.01017	0.01017	0.01048	0.01075	0.00989
954	0.00727	0.00627	0.00465	0.00257	0.000979942	0.000275689	-0.00031932	-0.00049932	-0.00049932	-0.00059932	-0.00079932		954	0.00315	0.00408	0.00466	0.00474	0.00453		954	0.03628	0.03337	0.03019	0.02501	0.01946	0.01499	0.01262	0.01072	0.01016	0.01038	0.01023	0.0098	0.01025	0.0097
953	0.00756	0.00597	0.00445	0.00265	0.00095857	-0.00019932	-0.00041932	-0.00060932	-0.00077932	-0.00082932	-0.00068932		953	0.00304	0.00415	0.00462	0.00485	0.00479		953	0.03679	0.03415	0.03044	0.02512	0.01976	0.01516	0.01245	0.01131	0.01014	0.0095	0.01014	0.00988	0.01032	0.00982
952	0.00818	0.00661	0.00507	0.00297	0.00115	0.000384355	-0.00027932	-0.00045932	-0.00058932	-0.00055932	-0.00096932		952	0.00316	0.0041	0.00487	0.00465	0.00461		952	0.03692	0.03415	0.03066	0.02504	0.01986	0.01539	0.01238	0.01116	0.01069	0.01006	0.00987	0.01018	0.01019	0.01017
951	0.0087	0.00725	0.00545	0.00334	0.00179	0.00062607	-1.932e-05	-0.00051932	-0.00034932	-0.00045932	-0.00023932		951	0.00328	0.00428	0.00493	0.00504	0.0048		951	0.0364	0.03441	0.03038	0.02531	0.01954	0.01456	0.01174	0.01076	0.01038	0.01003	0.00977	0.00963	0.01016	0.00937
950	0.00899	0.00738	0.00571	0.00347	0.00172	0.000276464	-0.00041932	-0.00062932	-0.00043932	-0.00050932	-0.00054932		950	0.00325	0.0041	0.00485	0.00502	0.00485		950	0.03707	0.03508	0.03104	0.02544	0.02005	0.01529	0.01257	0.01093	0.01036	0.01044	0.00985	0.00985	0.01013	0.01025
949	0.00914	0.00777	0.00553	0.00329	0.00174	0.00017068	-0.00052932	-0.00051932	-0.00076932	-0.00080932	-0.00073932		949	0.00314	0.0043	0.00491	0.00513	0.00497		949	0.03776	0.03522	0.03099	0.02576	0.01998	0.01516	0.01237	0.01084	0.01029	0.00988	0.00984	0.0098	0.01048	0.00994
948	0.01003	0.0081	0.00612	0.00391	0.00195	0.000590911	-0.00014932	-0.00027932	-0.00046932	-0.00065932	-0.00044932		948	0.00329	0.00417	0.0049	0.00472	0.00494		948	0.03802	0.03566	0.03173	0.02652	0.02022	0.01586	0.01227	0.01147	0.0104	0.01038	0.01	0.01027	0.01017	0.01048
947	0.00998	0.0086	0.00641	0.00411	0.00208	0.000718636	0.00010068	-0.00033932	-0.00038932	-0.00037932	-0.00010932		947	0.00329	0.00455	0.0048	0.00521	0.00529		947	0.03831	0.03591	0.03232	0.02663	0.01992	0.01579	0.01291	0.01131	0.0105	0.01026	0.00998	0.01006	0.01019	0.0104
946	0.01045	0.00872	0.00673	0.00431	0.00218	0.000646133	-1.932e-05	-0.00023932	-0.00026932	-0.00062932	-0.00042932		946	0.00336	0.00447	0.00513	0.00516	0.00527		946	0.03918	0.03642	0.03237	0.02669	0.02027	0.01569	0.01243	0.01107	0.01032	0.01034	0.00999	0.01003	0.00985	0.00968
945	0.01085	0.00914	0.00691	0.00435	0.00197	0.000881371	-0.00049932	-0.00055932	-0.00038932	-0.00105	-0.00037932		945	0.00329	0.00432	0.00496	0.00503	0.0052		945	0.03942	0.03678	0.03282	0.02699	0.02032	0.01599	0.01249	0.01091	0.01044	0.01014	0.00979	0.01011	0.01014	0.00967
944	0.01153	0.00993	0.00737	0.00447	0.00236	0.000986514	0.000243865	-0.00013932	-0.00021932	-0.00029932	-0.00026932		944	0.00296	0.00419	0.00508	0.00537	0.00523		944	0.03991	0.03764	0.03286	0.02715	0.02076	0.0155	0.01251	0.01095	0.01009	0.01006	0.0097	0.00988	0.00977	0.00977
943	0.01202	0.01017	0.00767	0.00479	0.0028	0.00102	-6.932e-05	-0.00016932	-0.00033932	-0.00047932	-0.00043932		943	0.00323	0.00409	0.00494	0.00509	0.00506		943	0.04042	0.03827	0.03338	0.02751	0.02071	0.01533	0.01232	0.01076	0.01011	0.00987	0.0099	0.0097	0.0099	0.00991
942	0.01202	0.01003	0.00773	0.00473	0.00246	0.000889598	0.00014068	-0.00039932	-0.00036932	-0.00072932	-0.00053932		942	0.00338	0.00452	0.0052	0.00524	0.00527		942	0.04121	0.03888	0.03424	0.02818	0.02118	0.01612	0.01236	0.01115	0.01046	0.01027	0.01014	0.00992	0.01049	0.00984
941	0.01254	0.01049	0.00779	0.00511	0.00288	0.000899894	0.00015068	-2.932e-05	-0.00043932	-0.00060932	-0.00028932		941	0.0034	0.00454	0.00511	0.00525	0.00529		941	0.04162	0.03842	0.03403	0.02754	0.02084	0.01536	0.01178	0.00995	0.00962	0.00927	0.00908	0.00914	0.00904	0.00909
940	0.01274	0.01076	0.00809	0.00512	0.00269	0.000960485	-9.32e-06	-0.00025932	-0.00016932	-0.00040932	-0.00043932		940	0.00325	0.00451	0.00541	0.00532	0.0055		940	0.04255	0.03979	0.03495	0.02879	0.02151	0.01569	0.01238	0.01092	0.00998	0.00992	0.00947	0.00961	0.00957	0.00958
939	0.01313	0.01086	0.008	0.00519	0.00275	0.000995881	0.000246035	-0.00011932	-0.00048932	-0.00071932	-0.00055932		939	0.00326	0.00428	0.00545	0.00554	0.00541		939	0.04334	0.04045	0.03608	0.02913	0.02149	0.01564	0.01226	0.01032	0.0101	0.0095	0.00953	0.00925	0.0095	0.00935
938	0.01329	0.01141	0.00834	0.0055	0.0029	0.00121	-3.932e-05	-0.00035932	-0.00032932	-0.00049932	-0.00046932		938	0.00343	0.00481	0.00552	0.00554	0.00551		938	0.04473	0.04167	0.03664	0.02962	0.02232	0.0163	0.01232	0.01065	0.01007	0.01007	0.00959	0.00975	0.00948	0.00974
937	0.01348	0.01171	0.00858	0.00545	0.00281	0.00113	0.000452938	-0.00028932	-0.00019932	-0.00052932	-0.00024932		937	0.00353	0.00466	0.00556	0.00588	0.00583		937	0.04593	0.04224	0.03778	0.03049	0.02272	0.01635	0.01232	0.01053	0.01054	0.00926	0.00965	0.00901	0.01001	0.00906
936	0.01372	0.01163	0.0088	0.0057	0.00315	0.00135	0.00032834	-0.00011932	-0.00024932	-0.00038932	-0.00043932		936	0.00348	0.00472	0.00564	0.0055	0.00578		936	0.04709	0.04406	0.03823	0.03112	0.02287	0.01632	0.01245	0.01078	0.00998	0.00978	0.00948	0.0094	0.00957	0.00957
935	0.01394	0.01175	0.00886	0.00566	0.00302	0.00123	9.068e-05	-0.00017932	-0.00034932	-0.00034932	-0.00045932		935	0.00345	0.00456	0.00562	0.00562	0.00561		935	0.04799	0.04417	0.03892	0.03156	0.02289	0.01656	0.01229	0.01077	0.00957	0.00945	0.00925	0.00923	0.00923	0.00915
934	0.0141	0.012	0.00902	0.00583	0.00328	0.00127	0.000308137	7.068e-05	-0.00046932	-0.00018932	-0.00030932		934	0.00372	0.00477	0.00567	0.00582	0.00594		934	0.05015	0.04679	0.04094	0.03322	0.02429	0.01726	0.01319	0.01131	0.01035	0.00989	0.00993	0.00983	0.00987	0.00965
933	0.01346	0.01179	0.00869	0.00552	0.00271	0.00124	-4.932e-05	-0.00024932	-0.00062932	-0.00067932	-0.00053932		933	0.00343	0.00473	0.00561	0.00577	0.00585		933	0.05106	0.04691	0.04131	0.03314	0.02396	0.0173	0.0129	0.01083	0.01011	0.00944	0.00938	0.00909	0.00958	0.0091
932	0.0142	0.012	0.00908	0.00594	0.00337	0.00118	0.000219223	1.068e-05	-5.932e-05	-0.00039932	-6.932e-05		932	0.00329	0.00479	0.00565	0.00595	0.00587		932	0.05235	0.04842	0.04236	0.03403	0.02492	0.0174	0.0127	0.01108	0.0096	0.00945	0.00918	0.00903	0.00917	0.00919
931	0.01393	0.01185	0.00867	0.00597	0.00327	0.00125	0.000463895	4.068e-05	-0.00025932	-0.00028932	-0.00025932		931	0.00339	0.00487	0.0056	0.00574	0.00562		931	0.05413	0.05018	0.04349	0.03555	0.02565	0.01767	0.01347	0.0112	0.01031	0.00981	0.00969	0.00967	0.00935	0.00973
930	0.01377	0.01139	0.00868	0.00555	0.00277	0.000990655	0.00013068	-0.00031932	-0.00059932	-0.00093932	-0.00097932		930	0.00364	0.00483	0.00566	0.00593	0.00602		930	0.05568	0.05142	0.04473	0.03582	0.02562	0.01787	0.01294	0.01084	0.00969	0.00944	0.00869	0.00857	0.00902	0.00895
929	0.01323	0.01121	0.00845	0.00542	0.00283	0.000885665	0.00015068	-0.00011932	-0.00027932	-0.00075932	-0.00054932		929	0.00377	0.00497	0.00603	0.00598	0.00605		929	0.05836	0.05375	0.04661	0.03707	0.02682	0.01883	0.01382	0.01158	0.01032	0.00958	0.0095	0.00947	0.00972	0.00972
928	0.01322	0.0111	0.00824	0.00532	0.00287	0.000902429	5.068e-05	-0.00071932	-0.00050932	-0.00053932	-0.00060932		928	0.00385	0.00516	0.00597	0.00618	0.00597		928	0.05935	0.05477	0.04811	0.03809	0.02707	0.01871	0.01367	0.01135	0.00983	0.00942	0.00903	0.00925	0.00913	0.00938
927	0.01281	0.01098	0.00816	0.00503	0.00237	0.000924419	7.068e-05	-0.00051932	-0.00038932	-0.00105	-0.00091932		927	0.0038	0.00516	0.00612	0.00627	0.00636		927	0.06151	0.05682	0.04938	0.03915	0.02779	0.01905	0.01383	0.01083	0.01005	0.00952	0.00929	0.00944	0.00906	0.00947
926	0.01266	0.01041	0.00795	0.00484	0.00284	0.00116	-0.00025932	-0.00041932	-0.00037932	-0.00076932	-0.00049932		926	0.00361	0.00497	0.00609	0.00623	0.00595		926	0.06363	0.05876	0.05153	0.04077	0.02895	0.01953	0.01435	0.01153	0.00979	0.00964	0.00931	0.00887	0.00911	0.00909
925	0.01194	0.01051	0.00755	0.00509	0.00286	0.000688227	-1.932e-05	-0.00045932	-0.00052932	-0.00061932	-0.00035932		925	0.00358	0.00501	0.00606	0.00636	0.00639		925	0.06627	0.06128	0.05304	0.04249	0.02984	0.02071	0.01431	0.01174	0.01036	0.01001	0.00959	0.00943	0.00933	0.00966
924	0.01183	0.00984	0.00746	0.00478	0.00262	0.00085778	-5.932e-05	-0.00026932	-7.932e-05	-0.00031932	-0.00035932		924	0.00357	0.00473	0.00615	0.00622	0.00594		924	0.06865	0.06314	0.05505	0.04378	0.03095	0.0209	0.01457	0.01229	0.01039	0.00994	0.00978	0.00905	0.00967	0.00984
923	0.0116	0.00991	0.00765	0.00492	0.00277	0.00125	0.00014068	-0.00019932	-0.00028932	-9.32e-06	-0.00037932		923	0.00379	0.00518	0.0059	0.00623	0.00632		923	0.07069	0.06469	0.05661	0.04468	0.03128	0.02064	0.01433	0.01117	0.00961	0.00934	0.00908	0.00864	0.00907	0.00892
922	0.01097	0.00908	0.00703	0.00446	0.00231	0.000815877	0.000469013	-0.00036932	-0.00031932	-0.00067932	-0.00030932		922	0.00378	0.0053	0.00618	0.00636	0.00636		922	0.07383	0.06849	0.05877	0.04666	0.03247	0.0219	0.0148	0.01195	0.01054	0.00978	0.00933	0.00946	0.00924	0.00953
921	0.011	0.00892	0.00689	0.00446	0.00247	0.0013	0.00012068	-0.00019932	-0.00047932	-0.00041932	-0.00046932		921	0.00379	0.005	0.00633	0.00657	0.00636		921	0.07691	0.07078	0.06149	0.0484	0.03375	0.0221	0.01516	0.01195	0.01076	0.00989	0.00944	0.00953	0.0091	0.00932
920	0.01018	0.0086	0.00632	0.00428	0.00194	0.000790478	-0.00026932	0.00012068	-0.00052932	-0.00036932	-0.00016932		920	0.00356	0.00541	0.00637	0.00678	0.00649		920	0.07976	0.0729	0.06341	0.04937	0.03461	0.02239	0.01525	0.01174	0.01	0.00958	0.00908	0.0092	0.00913	0.00913
919	0.0095	0.00813	0.00591	0.00381	0.00212	0.000754012	-4.932e-05	-0.00016932	5.068e-05	-0.00029932	-0.00028932		919	0.00352	0.00513	0.0063	0.00638	0.00653		919	0.08326	0.0766	0.06631	0.05178	0.03611	0.02369	0.01596	0.01276	0.01091	0.01018	0.00992	0.00955	0.00959	0.00974
918	0.00915	0.00779	0.00601	0.00376	0.00194	0.000594065	0.00016068	-8.932e-05	-0.00011932	-0.00022932	-0.00028932		918	0.00361	0.0052	0.00629	0.00638	0.00637		918	0.08579	0.07901	0.06796	0.05318	0.03677	0.02362	0.0157	0.01214	0.01003	0.00934	0.00912	0.00905	0.00899	0.00921
917	0.00874	0.00728	0.00527	0.00343	0.0014	0.000773926	-6.932e-05	-0.00021932	-0.00050932	-0.00047932	-0.00030932		917	0.00375	0.00526	0.00652	0.0069	0.00684		917	0.08932	0.08284	0.07087	0.05575	0.03791	0.02502	0.01645	0.01206	0.01056	0.01027	0.00929	0.00911	0.00949	0.0095
916	0.00822	0.00665	0.00488	0.00294	0.00154	0.000382133	0.00011068	-0.00053932	-0.00045932	-0.00056932	-0.00042932		916	0.00381	0.00538	0.00658	0.00668	0.0068		916	0.09336	0.08542	0.0737	0.05723	0.03899	0.0253	0.01636	0.0123	0.01057	0.01006	0.00939	0.00883	0.00916	0.0089
915	0.00794	0.00657	0.00486	0.00302	0.00144	0.000472166	-9.932e-05	-0.00023932	-3.932e-05	-0.00023932	-0.00017932		915	0.0032	0.00489	0.00611	0.00611	0.00637		915	0.0964	0.0889	0.0766	0.05936	0.04072	0.02592	0.01675	0.01254	0.01032	0.01011	0.00934	0.0093	0.00917	0.00894
914	0.00742	0.00618	0.00474	0.00301	0.00155	0.000529234	0.000483951	-0.00011932	-0.00012932	-9.932e-05	-0.00021932		914	0.00352	0.00537	0.00637	0.00657	0.00659		914	0.10072	0.09257	0.07942	0.06191	0.0426	0.02708	0.01722	0.01308	0.01081	0.00983	0.00914	0.00913	0.00945	0.00905
913	0.00677	0.00567	0.00417	0.00288	0.00189	0.000463999	-0.00010932	-8.932e-05	-0.00066932	-0.00055932	-0.00024932		913	0.00377	0.00556	0.00675	0.00686	0.00671		913	0.10337	0.09573	0.08196	0.06402	0.04292	0.02709	0.01771	0.01273	0.01033	0.00941	0.009	0.00895	0.00899	0.00896
912	0.00706	0.00566	0.0043	0.00282	0.00112	0.00030762	0.00016068	6.8e-07	0.00010068	-7.932e-05	-0.00029932		912	0.00359	0.00536	0.00662	0.00669	0.00659		912	0.10826	0.0996	0.08577	0.06661	0.04458	0.02863	0.01822	0.01346	0.0112	0.00986	0.00936	0.00961	0.00939	0.00983
911	0.00612	0.00508	0.00383	0.00227	0.000859539	0.000333972	-0.00013932	-0.00011932	-0.00056932	-0.00045932	-0.00024932		911	0.00377	0.00566	0.00696	0.00687	0.00706		911	0.11215	0.10266	0.08831	0.06903	0.04648	0.02883	0.01809	0.0131	0.01045	0.00966	0.00922	0.00895	0.00943	0.00883
910	0.00541	0.00457	0.00354	0.00232	0.000705913	-0.00014932	-0.00024932	-0.00070932	-0.00036932	-0.00062932	-0.00076932		910	0.00384	0.00586	0.00682	0.00684	0.00691		910	0.11635	0.10681	0.09216	0.07127	0.04827	0.02953	0.01888	0.01346	0.01107	0.01034	0.00952	0.00974	0.00957	0.00958
909	0.00499	0.00441	0.003	0.00213	0.000903567	0.000263497	-0.00024932	-0.00028932	-0.00031932	-0.00057932	-0.00050932		909	0.00385	0.00548	0.00658	0.00692	0.00675		909	0.12067	0.11128	0.09494	0.07432	0.04941	0.03067	0.01896	0.01365	0.01145	0.01006	0.00959	0.00966	0.00884	0.00965
908	0.00533	0.00454	0.00361	0.00239	0.00121	0.00010068	0.000217621	-0.00014932	-9.932e-05	-5.932e-05	-0.00016932		908	0.00378	0.00573	0.00692	0.00703	0.00699		908	0.12441	0.11466	0.09788	0.07595	0.05134	0.03122	0.01945	0.01427	0.0116	0.0103	0.00998	0.00908	0.00954	0.00934
907	0.00511	0.00427	0.0034	0.00241	0.00113	0.000399807	9.068e-05	-0.00021932	-7.932e-05	8.068e-05	-0.00017932		907	0.00365	0.00575	0.00701	0.00695	0.00689		907	0.12855	0.11767	0.10133	0.07801	0.05239	0.03209	0.01915	0.01415	0.01097	0.00989	0.00941	0.00923	0.00946	0.00915
906	0.00495	0.00442	0.00332	0.0021	0.0012	0.000774081	0.000290414	0.000196907	6.068e-05	0.00033206	-9.32e-06		906	0.0037	0.0056	0.00676	0.00696	0.00701		906	0.13203	0.12168	0.10436	0.08054	0.05415	0.03325	0.01989	0.01448	0.01119	0.01022	0.00928	0.00896	0.00925	0.00921
905	0.00463	0.0038	0.00305	0.00182	0.000913087	0.000474543	-0.00025932	-3.932e-05	-0.00031932	-0.00011932	-6.932e-05		905	0.00368	0.00563	0.00682	0.00706	0.00698		905	0.1366	0.1253	0.10696	0.08314	0.05524	0.03384	0.02045	0.01432	0.01112	0.00995	0.00966	0.00945	0.0093	0.00945
904	0.00468	0.00428	0.00301	0.00191	0.00115	0.00016068	-0.00029932	1.068e-05	0.00013068	-0.00018932	-0.00011932		904	0.00375	0.00588	0.0069	0.00703	0.0072		904	0.14026	0.12854	0.11011	0.08531	0.05628	0.03484	0.02012	0.01415	0.01135	0.0097	0.00919	0.00917	0.009	0.00875
903	0.00496	0.004	0.00281	0.00184	0.00123	0.000315422	-0.00015932	-1.932e-05	0.000219533	-0.00021932	6.068e-05		903	0.00389	0.00591	0.007	0.00726	0.00707		903	0.14414	0.13233	0.11373	0.08799	0.05822	0.03524	0.02105	0.01468	0.01171	0.01059	0.00951	0.00924	0.00942	0.00926
902	0.00448	0.00383	0.00284	0.00156	0.00136	0.000442291	-2.932e-05	-1.932e-05	0.00011068	-0.00028932	9.068e-05		902	0.00408	0.00587	0.00714	0.00729	0.00705		902	0.14865	0.13627	0.11634	0.08972	0.06007	0.03646	0.02233	0.01502	0.01192	0.01012	0.0093	0.00962	0.00956	0.00961
901	0.00449	0.00359	0.00246	0.00151	0.000621572	-0.00017932	0.00010068	-0.00014932	-0.00015932	-0.00020932	-0.00011932		901	0.00395	0.00579	0.00697	0.0071	0.00696		901	0.15191	0.13908	0.11944	0.09136	0.06108	0.03668	0.02165	0.01484	0.0117	0.01041	0.00978	0.00912	0.00951	0.00917
900	0.00449	0.00393	0.00303	0.0018	0.00139	0.000371384	-0.00010932	3.068e-05	-4.932e-05	-0.00011932	7.068e-05		900	0.00399	0.00598	0.00732	0.00712	0.00709		900	0.15452	0.14227	0.12158	0.09399	0.06205	0.03685	0.0219	0.01489	0.01126	0.00966	0.00951	0.00892	0.00871	0.00917
899	0.00468	0.00356	0.00262	0.00186	0.00117	0.000356708	-0.00024932	-7.932e-05	-0.00015932	-0.00012932	-0.00022932		899	0.00398	0.00586	0.00726	0.00721	0.00725		899	0.15831	0.145	0.12416	0.09567	0.06298	0.03778	0.02182	0.01462	0.01151	0.01001	0.00919	0.00891	0.00897	0.00899
898	0.00475	0.00394	0.00326	0.00189	0.00117	0.000523857	0.000181875	7.068e-05	-0.00026932	-0.00015932	2.068e-05		898	0.00392	0.00613	0.00723	0.0076	0.00743		898	0.16028	0.14726	0.12664	0.09708	0.06422	0.03811	0.02226	0.01494	0.01163	0.0096	0.00894	0.00854	0.00843	0.00849
897	0.00485	0.00434	0.00349	0.00194	0.0014	0.000508866	6.068e-05	0.00014068	-1.932e-05	4.068e-05	0.000349164		897	0.00394	0.00593	0.00707	0.00732	0.00734		897	0.16502	0.15154	0.12928	0.1	0.0656	0.03957	0.02313	0.01583	0.01187	0.01074	0.00992	0.00946	0.00907	0.00903
896	0.00527	0.00449	0.0034	0.00282	0.000935906	0.000950395	0.000550688	0.000559011	0.00047444	0.000437639	0.000372935		896	0.00386	0.00572	0.0072	0.00751	0.00723		896	0.16798	0.1539	0.13177	0.10105	0.06686	0.0403	0.02353	0.0158	0.01246	0.01062	0.0098	0.00983	0.00915	0.00934
895	0.0054	0.00442	0.00389	0.00257	0.00156	0.000556116	0.00033175	0.000301006	0.000544484	0.000269748	0.000265512		895	0.00411	0.00589	0.00759	0.00723	0.00727		895	0.17012	0.15582	0.13354	0.10226	0.06723	0.04026	0.02358	0.01585	0.012	0.01064	0.00952	0.00901	0.00924	0.00932
894	0.00522	0.00449	0.00333	0.00179	0.00116	0.000582225	0.00013068	0.00012068	9.068e-05	-0.00025932	9.068e-05		894	0.00396	0.00572	0.00708	0.00726	0.00721		894	0.17176	0.15747	0.13488	0.10375	0.06777	0.04059	0.02354	0.01563	0.01237	0.01038	0.00941	0.0094	0.0092	0.00913
893	0.00527	0.00469	0.00357	0.00265	0.00173	0.000768547	0.000435882	0.000349939	0.00030111	0.000279151	0.000253939		893	0.004	0.00592	0.00728	0.00733	0.00727		893	0.17386	0.15937	0.13659	0.10396	0.06881	0.04113	0.02413	0.01582	0.01225	0.01043	0.00934	0.00908	0.00893	0.00922
892	0.00552	0.0045	0.00344	0.00235	0.00105	0.000392314	0.00037278	0.00016068	0.000185543	6.068e-05	9.068e-05		892	0.00407	0.00596	0.00753	0.0076	0.00752		892	0.17505	0.16002	0.13712	0.10517	0.06937	0.04091	0.02385	0.01574	0.01194	0.00988	0.00978	0.00923	0.00894	0.00876
891	0.00597	0.00535	0.00401	0.00265	0.00166	0.000764874	0.000226662	0.00013068	0.000469581	0.000192671	0.000262722		891	0.00419	0.00602	0.0074	0.0072	0.00732		891	0.17633	0.16105	0.1384	0.1062	0.06951	0.04108	0.0238	0.01545	0.01185	0.00989	0.00944	0.00919	0.00914	0.00854
890	0.00616	0.00524	0.00388	0.00191	0.00124	0.000454643	0.00017068	-0.00012932	2.068e-05	-6.932e-05	-0.00032932		890	0.00413	0.00613	0.00705	0.00723	0.00747		890	0.17709	0.16239	0.13883	0.1062	0.07018	0.04174	0.02415	0.01605	0.01207	0.0104	0.00937	0.00927	0.00888	0.00897
889	0.00664	0.00567	0.00455	0.00305	0.00214	0.00055074	0.000389833	7.068e-05	0.000357587	8.068e-05	-5.932e-05		889	0.00408	0.00586	0.00719	0.00753	0.00746		889	0.17713	0.16274	0.13865	0.10657	0.06977	0.04163	0.02394	0.01624	0.01207	0.0105	0.0093	0.00901	0.00902	0.00916
888	0.0066	0.00563	0.00416	0.00262	0.00158	0.000899376	8.068e-05	-0.00027932	-0.00032932	3.068e-05	-0.00031932		888	0.00411	0.006	0.00745	0.00773	0.00741		888	0.17655	0.16229	0.1391	0.10684	0.06952	0.04175	0.02388	0.01592	0.01186	0.01067	0.00976	0.00936	0.00933	0.00923
887	0.00666	0.00584	0.00458	0.00293	0.00199	0.000715791	3.068e-05	0.00014068	-0.00050932	-0.00018932	0.00010068		887	0.00409	0.00606	0.00752	0.00769	0.00768		887	0.17619	0.16102	0.13844	0.10561	0.06968	0.04137	0.0235	0.01598	0.01189	0.01026	0.00971	0.00916	0.00917	0.00914
886	0.00806	0.00672	0.00486	0.00274	0.00174	0.000703896	0.000439861	-5.932e-05	6.8e-07	0.00015068	6.068e-05		886	0.00411	0.00595	0.00748	0.00739	0.0078		886	0.17405	0.15983	0.13644	0.10432	0.06893	0.04091	0.02365	0.01576	0.01202	0.01031	0.00928	0.00908	0.00933	0.00889
885	0.0081	0.00688	0.00547	0.00302	0.0022	0.000775219	0.000545983	2.068e-05	-5.932e-05	-6.932e-05	0.000200265		885	0.00422	0.00601	0.0075	0.00762	0.00741		885	0.1719	0.15692	0.1347	0.10275	0.06744	0.03998	0.02294	0.01545	0.01155	0.00997	0.00889	0.00884	0.0086	0.00879
884	0.00819	0.00748	0.00584	0.00349	0.00205	0.00123	0.000583311	6.068e-05	0.00017068	0.00010068	-6.932e-05		884	0.00393	0.00607	0.0075	0.0076	0.00741		884	0.16944	0.15487	0.13254	0.10217	0.06642	0.03979	0.02299	0.01568	0.01164	0.01032	0.00896	0.00919	0.009	0.00869
883	0.00893	0.0077	0.00604	0.00442	0.00218	0.00104	0.000386991	-9.32e-06	0.000232706	0.000186369	0.000307258		883	0.00426	0.00622	0.00754	0.00743	0.00753		883	0.16592	0.1521	0.12931	0.10004	0.06582	0.03924	0.02318	0.0154	0.01187	0.01028	0.00952	0.00938	0.00896	0.00935
882	0.00899	0.00765	0.00591	0.00338	0.00232	0.000654562	0.000240352	-6.932e-05	-3.932e-05	-6.932e-05	-0.00027932		882	0.00402	0.00608	0.00748	0.00769	0.00748		882	0.16158	0.14859	0.12676	0.09754	0.06442	0.03835	0.02298	0.01554	0.01167	0.01034	0.00965	0.0096	0.00956	0.00928
881	0.00971	0.00774	0.00613	0.00413	0.00197	0.00113	0.0005754	0.00016068	-8.932e-05	0.000280804	0.000217725		881	0.00387	0.00583	0.00734	0.00741	0.00719		881	0.15712	0.14391	0.12281	0.09488	0.06304	0.03809	0.02237	0.01578	0.01175	0.01092	0.00953	0.00938	0.0095	0.00933
880	0.00998	0.00838	0.00671	0.00451	0.00257	0.00129	0.000524891	9.068e-05	0.000473613	-4.932e-05	5.068e-05		880	0.00427	0.00612	0.00732	0.00756	0.00757		880	0.15152	0.13867	0.11843	0.09108	0.0594	0.03588	0.02099	0.01417	0.0113	0.00963	0.00854	0.00854	0.0084	0.00854
879	0.01082	0.00876	0.00715	0.00455	0.00264	0.00159	0.000548517	0.00026546	0.000383167	2.068e-05	-3.932e-05		879	0.00435	0.00607	0.00766	0.00765	0.00755		879	0.14629	0.13411	0.11489	0.08766	0.05854	0.03488	0.02112	0.01451	0.01121	0.00983	0.00945	0.00885	0.00924	0.00868
878	0.01137	0.00962	0.00751	0.00514	0.00329	0.00167	0.000992518	0.00072929	0.000343841	0.000580312	0.000527631		878	0.00422	0.00615	0.0075	0.00791	0.00753		878	0.14043	0.12841	0.10951	0.08372	0.05551	0.03385	0.02056	0.01422	0.01082	0.00993	0.00914	0.00893	0.00895	0.00899
877	0.01199	0.01013	0.00781	0.00483	0.00317	0.00116	0.00056413	0.000610248	0.000377017	0.000499458	0.00017068		877	0.00433	0.00604	0.00775	0.00764	0.00783		877	0.13315	0.12191	0.10456	0.08039	0.05369	0.03219	0.01963	0.01344	0.01089	0.00955	0.00936	0.00878	0.00881	0.00877
876	0.01292	0.01124	0.00852	0.00562	0.00342	0.00209	0.00123	0.000551101	0.000675764	0.000778478	0.000510986		876	0.00451	0.00638	0.00762	0.00768	0.00772		876	0.12716	0.11626	0.10013	0.07728	0.0514	0.03219	0.01908	0.01392	0.0109	0.0102	0.00969	0.00917	0.00912	0.00899
875	0.01365	0.01127	0.00888	0.00577	0.00362	0.00223	0.00108	0.000658543	0.000634188	0.000415363	0.000371901		875	0.00372	0.00575	0.00742	0.00762	0.00737		875	0.12084	0.11089	0.09558	0.07362	0.04913	0.03053	0.01881	0.01333	0.01098	0.00939	0.00916	0.00848	0.00895	0.00892
874	0.01385	0.01216	0.00938	0.00633	0.00396	0.00215	0.00138	0.000837707	0.000485295	0.000591324	0.000291861		874	0.00403	0.00609	0.00751	0.00804	0.00767		874	0.1154	0.10538	0.09083	0.0702	0.04728	0.02951	0.01808	0.01325	0.01067	0.00996	0.00904	0.0093	0.009	0.00885
873	0.01464	0.01267	0.01005	0.00665	0.00413	0.00221	0.00123	0.00024123	0.000389213	0.00058998	0.000698518		873	0.00395	0.00629	0.00775	0.00779	0.00776		873	0.11013	0.10103	0.08622	0.06652	0.04538	0.02785	0.01793	0.0128	0.0101	0.00984	0.00905	0.00933	0.0087	0.00912
872	0.0158	0.01351	0.01058	0.00719	0.00435	0.00248	0.0011	0.000563974	0.00033361	0.00010068	0.000722101		872	0.00398	0.00598	0.0075	0.00771	0.00795		872	0.10423	0.09528	0.08156	0.06312	0.04262	0.02665	0.01687	0.01216	0.01022	0.00897	0.00905	0.00868	0.00861	0.00847
871	0.01685	0.01414	0.0111	0.00746	0.00455	0.00255	0.00128	0.000618004	0.000529544	0.000520032	0.000694225		871	0.00384	0.00613	0.00732	0.00757	0.00756		871	0.09942	0.09054	0.07771	0.06009	0.04078	0.02555	0.01671	0.012	0.00972	0.00911	0.00862	0.00885	0.00883	0.00865
870	0.01769	0.01503	0.01189	0.00795	0.005	0.00236	0.000990396	0.000945065	0.000697328	0.000356553	0.000381461		870	0.0037	0.00572	0.00729	0.00761	0.00745		870	0.09429	0.08636	0.07423	0.05791	0.0391	0.02477	0.01596	0.01243	0.01037	0.00929	0.00895	0.00846	0.00862	0.00861
869	0.01901	0.01643	0.01293	0.0086	0.00531	0.00295	0.00162	0.00107	0.000948273	0.00122	0.000673695		869	0.00372	0.00583	0.0073	0.00747	0.00725		869	0.09079	0.08322	0.07173	0.05561	0.03766	0.02469	0.01638	0.01226	0.01121	0.00967	0.00916	0.00916	0.00939	0.00933
868	0.01891	0.01684	0.0127	0.00831	0.00477	0.00244	0.00105	7.068e-05	-0.00012932	-9.932e-05	4.068e-05		868	0.00417	0.00609	0.00773	0.00766	0.00775		868	0.08646	0.07961	0.06833	0.05345	0.03604	0.0231	0.01558	0.01154	0.00981	0.00866	0.00851	0.00791	0.00834	0.00857
867	0.02081	0.01822	0.01388	0.00925	0.00532	0.00273	0.00158	0.000895858	0.000563768	0.000608749	0.000355881		867	0.00389	0.00602	0.00736	0.00758	0.0074		867	0.08321	0.07644	0.0653	0.05157	0.03489	0.02188	0.01438	0.01143	0.00934	0.00926	0.00818	0.00812	0.00853	0.00818
866	0.02205	0.01904	0.01474	0.00976	0.00586	0.00335	0.00159	0.00104	0.000848726	0.000680883	0.000590601		866	0.00368	0.00582	0.00724	0.00748	0.00744		866	0.08138	0.07483	0.06443	0.05036	0.03428	0.02248	0.01481	0.01154	0.01003	0.00949	0.00887	0.00876	0.00864	0.00861
865	0.02287	0.01984	0.01542	0.01043	0.00653	0.00346	0.00168	0.00101	0.000658699	0.000677832	8.068e-05		865	0.00399	0.00593	0.00753	0.00778	0.00767		865	0.07965	0.07281	0.06301	0.04944	0.03395	0.02194	0.01491	0.01185	0.01016	0.00952	0.00899	0.00925	0.00933	0.00941
864	0.0244	0.02099	0.01673	0.01113	0.00655	0.00389	0.0022	0.00123	0.00101	0.000890477	0.000305811		864	0.00389	0.00583	0.00748	0.00768	0.00771		864	0.07764	0.07092	0.06139	0.04761	0.03259	0.02118	0.01435	0.01163	0.00933	0.00913	0.00862	0.0088	0.00867	0.00878
863	0.0257	0.02182	0.0172	0.01157	0.00682	0.00357	0.0018	0.00118	0.000746047	0.000297493	0.000501681		863	0.00369	0.00599	0.00749	0.00745	0.00721		863	0.07537	0.06978	0.06017	0.04667	0.03273	0.02162	0.01412	0.01135	0.00995	0.00916	0.00857	0.00877	0.00858	0.00865
862	0.0269	0.0233	0.01733	0.01182	0.00728	0.004	0.0018	0.00102	0.000821101	0.000403632	0.000677987		862	0.00425	0.00606	0.00728	0.00772	0.00782		862	0.07429	0.06792	0.05899	0.04614	0.0319	0.02083	0.01426	0.0109	0.00932	0.00863	0.00847	0.00856	0.00904	0.00827
861	0.02862	0.02447	0.01887	0.01275	0.0077	0.00414	0.00268	0.00145	0.00126	0.00111	0.000756185		861	0.00391	0.00564	0.00724	0.00752	0.00746		861	0.07357	0.06793	0.05825	0.04563	0.03107	0.02086	0.01422	0.01114	0.00951	0.00901	0.00894	0.0086	0.0084	0.00867
860	0.02935	0.02476	0.01958	0.01284	0.00743	0.00377	0.0023	0.00113	0.000988119	0.000633464	0.00102		860	0.00405	0.00604	0.0077	0.00789	0.00786		860	0.07274	0.06689	0.05823	0.04618	0.03159	0.02129	0.01438	0.01164	0.00979	0.00925	0.00919	0.00895	0.00894	0.00891
859	0.03031	0.02616	0.02055	0.01454	0.00838	0.00451	0.00244	0.00153	0.000877232	0.000743823	0.000336504		859	0.00375	0.0059	0.0076	0.00775	0.00765		859	0.07307	0.06664	0.05741	0.04494	0.0314	0.02075	0.01427	0.0115	0.00937	0.00941	0.00861	0.00848	0.0085	0.00896
858	0.03105	0.02684	0.02146	0.01378	0.00794	0.00457	0.00287	0.00149	0.00116	0.000315939	0.000825757		858	0.00388	0.00564	0.00763	0.0076	0.00751		858	0.0724	0.06623	0.05738	0.04528	0.03152	0.02062	0.01432	0.01114	0.00986	0.00945	0.00909	0.00903	0.00909	0.00894
857	0.03206	0.0274	0.02178	0.015	0.00827	0.00441	0.00242	0.00138	0.000604767	0.000445598	0.0003965		857	0.00366	0.00603	0.00754	0.0075	0.00767		857	0.0716	0.06557	0.0567	0.0445	0.03124	0.02009	0.0139	0.01088	0.00965	0.00896	0.00842	0.00883	0.00835	0.00875
856	0.03333	0.02821	0.02213	0.01486	0.00873	0.00478	0.00237	0.00124	0.0012	0.000620072	0.000376345		856	0.00398	0.00587	0.00758	0.00775	0.00776		856	0.0711	0.0656	0.05702	0.04444	0.03051	0.01996	0.01403	0.01088	0.00963	0.0089	0.00855	0.0088	0.00851	0.0084
855	0.03375	0.02861	0.02254	0.01459	0.00845	0.00434	0.00238	0.000978183	0.000868282	0.000327048	0.000313252		855	0.0035	0.00576	0.00715	0.00746	0.00736		855	0.07124	0.06557	0.05667	0.04386	0.03045	0.02048	0.01438	0.01144	0.00974	0.00853	0.0086	0.00816	0.00858	0.00842
854	0.0347	0.02943	0.02361	0.0158	0.00927	0.00511	0.00288	0.00154	0.000435106	0.000855038	0.000452266		854	0.00379	0.00585	0.00751	0.00757	0.00733		854	0.07141	0.06541	0.05597	0.0439	0.03076	0.01992	0.01362	0.01053	0.00962	0.00822	0.00842	0.0087	0.00825	0.00821
853	0.03548	0.03036	0.02378	0.01611	0.00975	0.00506	0.00282	0.00135	0.000921314	0.000511089	0.000595254		853	0.00349	0.00561	0.00762	0.00751	0.00724		853	0.07135	0.06519	0.05659	0.04486	0.03029	0.01991	0.01397	0.01115	0.00945	0.00865	0.00928	0.00878	0.00854	0.00897
852	0.03514	0.03044	0.02386	0.01584	0.00925	0.00491	0.00222	0.00125	0.000509176	0.000898083	0.000296821		852	0.00372	0.00608	0.00776	0.00776	0.00765		852	0.07118	0.0662	0.05696	0.04445	0.03079	0.02075	0.01405	0.01112	0.00965	0.00904	0.00915	0.00848	0.00867	0.00841
851	0.0362	0.03094	0.02393	0.01619	0.0097	0.00518	0.00318	0.00141	0.000746978	0.00118	0.000678453		851	0.0036	0.00601	0.00747	0.0079	0.00815		851	0.0718	0.06638	0.05699	0.04521	0.03107	0.02074	0.01416	0.01127	0.00971	0.00954	0.00915	0.00879	0.00947	0.00929
850	0.03608	0.03106	0.02428	0.01636	0.00968	0.0051	0.00241	0.00186	0.00108	0.00125	0.000786961		850	0.00345	0.00596	0.00737	0.00767	0.00754		850	0.07174	0.06597	0.05723	0.0445	0.03127	0.02113	0.01438	0.01111	0.00956	0.00924	0.009	0.00928	0.00901	0.00919
849	0.03572	0.03073	0.02414	0.0161	0.00967	0.00531	0.00283	0.00177	0.00101	0.000880233	0.00056811		849	0.00375	0.00617	0.00743	0.00824	0.00751		849	0.07188	0.06642	0.05644	0.04396	0.03084	0.02007	0.014	0.01125	0.00992	0.00917	0.00879	0.00876	0.00844	0.00856
848	0.03543	0.03051	0.02396	0.01566	0.00935	0.00498	0.00268	0.0015	0.000727997	0.000764978	0.000694019		848	0.00371	0.00585	0.00745	0.00765	0.00754		848	0.07228	0.06679	0.05728	0.04504	0.03103	0.02064	0.014	0.01147	0.00978	0.00931	0.00885	0.00886	0.0091	0.00913
847	0.03465	0.03007	0.02293	0.01552	0.00897	0.0046	0.00252	0.00156	0.000891667	0.000664645	0.000271866		847	0.00366	0.00595	0.00774	0.00822	0.00804		847	0.0727	0.0664	0.05795	0.04543	0.03154	0.02053	0.01392	0.01156	0.01008	0.00918	0.00878	0.00885	0.0089	0.00879
846	0.03468	0.03006	0.02281	0.01534	0.00937	0.00478	0.00293	0.00174	0.00123	0.000805582	0.000685641		846	0.0033	0.00537	0.00702	0.00752	0.00723		846	0.07318	0.06691	0.05756	0.04511	0.03117	0.02062	0.01415	0.0107	0.00963	0.00882	0.0085	0.00876	0.00897	0.00858
845	0.0337	0.02935	0.02256	0.01527	0.00901	0.00457	0.0025	0.00126	0.000844277	0.000998624	0.000708965		845	0.00377	0.00567	0.00757	0.00779	0.00763		845	0.07315	0.06759	0.05754	0.04567	0.0314	0.0206	0.01395	0.01104	0.00982	0.00914	0.00911	0.00863	0.00823	0.0082
844	0.03273	0.02886	0.02214	0.01479	0.00867	0.00471	0.00227	0.00155	0.000757064	0.000731876	0.000368955		844	0.00305	0.00561	0.0077	0.00746	0.00747		844	0.07355	0.06743	0.05837	0.04586	0.03186	0.02095	0.01434	0.01121	0.00977	0.0092	0.00918	0.00888	0.00853	0.00901
843	0.03242	0.02824	0.02175	0.01449	0.00894	0.00512	0.00247	0.00138	0.000937044	0.00107	0.000531095		843	0.00319	0.0055	0.00759	0.00763	0.00755		843	0.07358	0.0679	0.05857	0.04607	0.03206	0.02092	0.01473	0.01135	0.00983	0.009	0.009	0.00869	0.00897	0.00923
842	0.03109	0.02722	0.0212	0.0142	0.0084	0.00464	0.00253	0.00184	0.000856383	0.000744858	0.00126		842	0.00328	0.00573	0.0078	0.00805	0.00765		842	0.07349	0.0672	0.05837	0.04547	0.03145	0.02048	0.01417	0.01121	0.00906	0.00915	0.00807	0.00792	0.00846	0.00877
841	0.03063	0.02681	0.02051	0.01381	0.00876	0.00466	0.0023	0.00164	0.00123	0.000717912	0.000870403		841	0.00309	0.00584	0.00753	0.00787	0.00781		841	0.07387	0.0682	0.05846	0.04621	0.03137	0.02049	0.01399	0.0113	0.00968	0.00897	0.00899	0.00887	0.0091	0.00888
840	0.02955	0.02533	0.01988	0.01337	0.00781	0.00413	0.00192	0.00122	0.000423374	0.000638739	0.000468754		840	0.00302	0.00544	0.0075	0.00754	0.00754		840	0.07459	0.0683	0.05913	0.04579	0.03169	0.02074	0.0142	0.01102	0.01008	0.00942	0.00902	0.00898	0.00858	0.00883
839	0.02932	0.02503	0.02012	0.01351	0.00808	0.00444	0.00248	0.00163	0.00125	0.000833568	0.000843501		839	0.00312	0.00596	0.00796	0.00806	0.00783		839	0.0732	0.06813	0.05883	0.04573	0.03191	0.02069	0.01379	0.01104	0.0096	0.00901	0.00879	0.00905	0.00874	0.00953
838	0.02785	0.02431	0.0187	0.01235	0.00735	0.00378	0.00221	0.00133	0.000845622	0.000515535	0.00082405		838	0.00326	0.00593	0.00782	0.00789	0.00807		838	0.07443	0.06832	0.05889	0.04606	0.03157	0.02099	0.01429	0.01121	0.00966	0.0088	0.00895	0.00897	0.00888	0.00857
837	0.02741	0.02354	0.01877	0.01219	0.00728	0.00441	0.00244	0.00124	0.000564853	0.000393451	0.000491084		837	0.00274	0.00528	0.00749	0.00751	0.00741		837	0.07482	0.06817	0.0599	0.04638	0.03257	0.02126	0.01465	0.01187	0.01041	0.00954	0.00939	0.00924	0.00916	0.0093
836	0.02681	0.02315	0.01804	0.01236	0.00764	0.00393	0.00224	0.00147	0.00099583	0.000582277	0.000818618		836	0.00308	0.00528	0.00736	0.00746	0.0075		836	0.07351	0.0679	0.05901	0.04527	0.03129	0.02038	0.01396	0.01068	0.0097	0.00904	0.00875	0.00827	0.00829	0.00853
835	0.02611	0.02218	0.01729	0.01175	0.00714	0.00339	0.00233	0.00106	0.000724635	0.000323896	0.00016068		835	0.00273	0.00584	0.00741	0.00771	0.0073		835	0.07347	0.06811	0.0586	0.04604	0.03126	0.02082	0.01405	0.01079	0.00945	0.00903	0.00851	0.00838	0.00874	0.00866
834	0.02555	0.02216	0.01741	0.0121	0.00688	0.0041	0.00237	0.00164	0.00133	0.000981598	0.000930473		834	0.00286	0.00548	0.00767	0.00792	0.00757		834	0.07346	0.0679	0.0582	0.04609	0.03186	0.021	0.01411	0.01173	0.01006	0.00942	0.00926	0.00846	0.00892	0.00876
833	0.02473	0.02129	0.0168	0.01117	0.00707	0.004	0.00165	0.0013	0.000765236	0.000619503	0.000678297		833	0.00278	0.00543	0.00777	0.00771	0.00779		833	0.07353	0.06756	0.05839	0.04565	0.03208	0.02022	0.01398	0.01156	0.00974	0.00887	0.00885	0.00881	0.00876	0.00872
832	0.02477	0.0211	0.0162	0.01123	0.00679	0.00362	0.00215	0.00137	0.000814945	0.000731721	0.000638687		832	0.00313	0.006	0.00814	0.00827	0.00812		832	0.0734	0.06705	0.05777	0.04515	0.03124	0.02022	0.01373	0.01094	0.00969	0.00832	0.00844	0.00832	0.00808	0.00819
831	0.02376	0.02041	0.01582	0.01052	0.00641	0.00337	0.00201	0.000871438	9.068e-05	0.000633361	0.00016068		831	0.00277	0.00544	0.0077	0.008	0.00787		831	0.07253	0.06741	0.05818	0.04564	0.03074	0.02056	0.01435	0.01111	0.00977	0.00869	0.00894	0.00858	0.00819	0.0088
830	0.0241	0.02052	0.01647	0.01098	0.00657	0.00391	0.0022	0.00126	0.0012	0.00108	0.000854831		830	0.00265	0.00566	0.00764	0.00791	0.00793		830	0.07313	0.06723	0.05747	0.04519	0.03111	0.0207	0.01381	0.01067	0.00944	0.00883	0.00898	0.00848	0.00853	0.00844
829	0.02302	0.01995	0.01553	0.00976	0.00569	0.0029	0.00145	0.000598356	0.00038079	6.8e-07	0.00014068		829	0.00256	0.00558	0.0074	0.00768	0.0079		829	0.07305	0.06724	0.05819	0.0453	0.03149	0.02079	0.01408	0.01113	0.00996	0.00921	0.00909	0.00933	0.00906	0.00935
828	0.02383	0.02033	0.01552	0.01083	0.0064	0.0037	0.00215	0.00177	0.000837138	0.000968454	0.000606836		828	0.00268	0.00574	0.0079	0.00783	0.00755		828	0.07268	0.06715	0.05779	0.04505	0.03147	0.02099	0.01425	0.01071	0.00966	0.00896	0.00875	0.00876	0.00871	0.00868
827	0.0231	0.01981	0.0155	0.01068	0.00657	0.00344	0.00209	0.00138	0.000951481	0.000922867	0.000808169		827	0.0028	0.00554	0.0073	0.00773	0.00759		827	0.0732	0.06694	0.05763	0.04508	0.03101	0.02046	0.01361	0.01131	0.00978	0.00825	0.00887	0.00826	0.00855	0.00884
826	0.02288	0.01976	0.0152	0.01034	0.00617	0.00311	0.00201	0.00119	0.000491239	0.000274398	0.000521635		826	0.00282	0.00581	0.00765	0.00807	0.00753		826	0.07241	0.06686	0.05814	0.04533	0.03122	0.02087	0.01403	0.01065	0.00898	0.00908	0.00835	0.009	0.00827	0.00831
825	0.02282	0.0195	0.0148	0.0103	0.00595	0.00317	0.00146	0.00081598	0.000337486	0.000194737	0.000409833		825	0.00268	0.00555	0.00797	0.00798	0.00779		825	0.07272	0.067	0.05735	0.04553	0.03077	0.01988	0.01381	0.01055	0.00927	0.00825	0.0085	0.00855	0.00832	0.00852
824	0.02291	0.0204	0.01595	0.01067	0.0063	0.00346	0.00193	0.00157	0.000754685	0.000836517	0.000329115		824	0.0023	0.00524	0.00751	0.00777	0.00783		824	0.07303	0.06706	0.05772	0.04539	0.03109	0.02047	0.01398	0.01079	0.00899	0.00871	0.00867	0.0084	0.00821	0.00814
823	0.023	0.01973	0.01581	0.01037	0.00614	0.00328	0.00205	0.0008121	0.000715429	0.000467307	0.000620951		823	0.0026	0.00554	0.00748	0.0083	0.00798		823	0.07356	0.06704	0.05833	0.04546	0.03098	0.0201	0.01344	0.0105	0.00863	0.009	0.00875	0.00787	0.00832	0.00792
822	0.02387	0.02003	0.01581	0.01085	0.00661	0.00375	0.00181	0.00184	0.000815566	0.00103	0.000255747		822	0.00271	0.00551	0.00783	0.00794	0.00754		822	0.07449	0.06877	0.05892	0.04609	0.03198	0.02105	0.01452	0.01159	0.00999	0.00908	0.00916	0.00886	0.00881	0.00892
821	0.02366	0.02022	0.01575	0.01066	0.00646	0.00419	0.00195	0.0019	0.00128	0.000810911	0.000942891		821	0.0027	0.00565	0.00796	0.00789	0.00805		821	0.07484	0.06863	0.05869	0.04576	0.03176	0.02094	0.01394	0.01115	0.00977	0.00873	0.00886	0.00855	0.00841	0.0086
820	0.02287	0.02	0.01539	0.01045	0.00587	0.00361	0.00159	0.00114	0.000563147	0.000384562	0.0003163		820	0.00241	0.0052	0.0078	0.00814	0.00782		820	0.07534	0.06876	0.05983	0.04692	0.03207	0.02101	0.01399	0.0113	0.00973	0.00864	0.00878	0.00868	0.00869	0.00912
819	0.02334	0.0202	0.01525	0.00971	0.00614	0.0034	0.00161	0.00128	0.000756288	0.000795237	0.000698621		819	0.00298	0.00606	0.00798	0.00885	0.00843		819	0.07512	0.06919	0.05889	0.04574	0.03136	0.02037	0.01398	0.0108	0.0095	0.00862	0.00816	0.00816	0.0083	0.00805
818	0.02338	0.01987	0.01548	0.01056	0.0062	0.0033	0.00166	0.000944289	0.000190812	0.000297699	0.000463689		818	0.00248	0.00565	0.00817	0.00802	0.00803		818	0.07623	0.0702	0.0602	0.04742	0.03243	0.02132	0.01419	0.01136	0.01009	0.00917	0.0088	0.00892	0.0084	0.00888
817	0.02324	0.01977	0.01593	0.01057	0.00625	0.00298	0.00167	0.000918158	0.000347717	0.000439603	4.068e-05		817	0.00271	0.00587	0.00809	0.00858	0.00814		817	0.07673	0.07036	0.06045	0.04754	0.03226	0.02085	0.01347	0.01034	0.00908	0.00866	0.00819	0.0082	0.00783	0.00832
816	0.02371	0.02004	0.01607	0.01111	0.00623	0.0034	0.00221	0.00117	0.00101	0.000937148	0.000399962		816	0.00267	0.00585	0.00818	0.00829	0.00792		816	0.07776	0.07162	0.06151	0.04809	0.03303	0.0214	0.01442	0.01099	0.00992	0.00898	0.009	0.00867	0.00838	0.00859
815	0.02418	0.02044	0.0164	0.01083	0.00661	0.00327	0.00251	0.00134	0.00103	0.000213127	0.000550429		815	0.00271	0.00609	0.00838	0.00854	0.00855		815	0.07845	0.07236	0.06168	0.04848	0.03348	0.02232	0.01507	0.01153	0.01052	0.00929	0.00912	0.00895	0.00876	0.00843
814	0.02439	0.02146	0.01682	0.01146	0.00712	0.0036	0.00263	0.00122	0.00148	0.0015	0.000806876		814	0.00265	0.00604	0.00831	0.00847	0.00872		814	0.07928	0.07295	0.06293	0.04857	0.03343	0.02151	0.01479	0.01116	0.00991	0.00906	0.00844	0.00863	0.00845	0.00867
813	0.02461	0.0209	0.01634	0.01128	0.00646	0.00368	0.0022	0.00173	0.00072086	0.000962296	0.000894823		813	0.0026	0.00551	0.00797	0.00815	0.00779		813	0.07902	0.07246	0.062	0.04797	0.03375	0.02134	0.01437	0.01072	0.00958	0.00844	0.00809	0.00837	0.00815	0.00815
812	0.02496	0.0217	0.01676	0.01138	0.0067	0.00435	0.00222	0.00162	0.000942891	0.000766374	0.000961261		812	0.00261	0.00605	0.0085	0.00872	0.00832		812	0.07944	0.07355	0.06282	0.04917	0.03274	0.02148	0.01449	0.01112	0.0099	0.00873	0.00848	0.00837	0.00815	0.00842
811	0.02522	0.02223	0.01692	0.01191	0.00729	0.0044	0.00289	0.00153	0.00116	0.000948325	0.00107		811	0.00275	0.00611	0.00842	0.00862	0.0087		811	0.08106	0.07329	0.0633	0.04943	0.03415	0.02241	0.01519	0.012	0.01002	0.00915	0.00905	0.00902	0.00919	0.00882
810	0.02574	0.02223	0.01744	0.01169	0.00682	0.00428	0.00234	0.00141	0.00134	0.00117	0.000823843		810	0.00246	0.00582	0.0086	0.00877	0.00882		810	0.0814	0.07484	0.06455	0.04993	0.03469	0.02288	0.01526	0.01205	0.01057	0.00997	0.00934	0.009	0.00934	0.00873
809	0.0261	0.02228	0.01746	0.01189	0.00729	0.00436	0.00197	0.00104	0.00153	0.000856383	0.000992569		809	0.00246	0.00589	0.0085	0.00854	0.00874		809	0.08173	0.0746	0.0644	0.04949	0.03389	0.02208	0.01465	0.01158	0.00972	0.00919	0.00955	0.00916	0.00853	0.00915
808	0.02594	0.0228	0.01823	0.01181	0.00728	0.00406	0.00246	0.00161	0.00132	0.000921884	0.00066056		808	0.0022	0.00615	0.00864	0.0087	0.00852		808	0.08118	0.07456	0.06393	0.04959	0.03421	0.02218	0.0153	0.01156	0.00969	0.00874	0.0086	0.00903	0.00894	0.0087
807	0.02635	0.02309	0.01788	0.01176	0.00707	0.00415	0.00211	0.00131	0.0011	0.00074222	0.000737513		807	0.0022	0.00586	0.00854	0.00865	0.00872		807	0.08128	0.0746	0.0637	0.04951	0.03356	0.02213	0.01472	0.01132	0.00977	0.00918	0.00894	0.00843	0.0085	0.00859
806	0.02746	0.0237	0.01821	0.01205	0.00787	0.00433	0.00235	0.00174	0.00118	0.000802841	0.000648615		806	0.00271	0.00593	0.00855	0.00905	0.00898		806	0.08174	0.07462	0.06494	0.05066	0.03475	0.02242	0.01486	0.01152	0.00983	0.00932	0.00921	0.00905	0.009	0.00892
805	0.02709	0.0239	0.01856	0.0122	0.00752	0.00422	0.00247	0.00181	0.00103	0.00101	0.000742065		805	0.0023	0.0061	0.00908	0.00947	0.00913		805	0.08186	0.0757	0.06468	0.05023	0.03459	0.02255	0.01522	0.01145	0.01008	0.00911	0.00931	0.00854	0.00898	0.00921
804	0.02765	0.02411	0.01893	0.0124	0.00759	0.00421	0.00244	0.00134	0.0016	0.00111	0.000701052		804	0.00249	0.00629	0.00875	0.0093	0.00889		804	0.08314	0.07583	0.06483	0.05083	0.03492	0.02297	0.01533	0.01203	0.01047	0.00974	0.00925	0.00979	0.0086	0.00958
803	0.02874	0.02488	0.01897	0.01285	0.00808	0.00445	0.0022	0.00196	0.000835948	0.000828292	0.000936061		803	0.00298	0.00656	0.00947	0.0098	0.00947		803	0.082	0.07606	0.06546	0.05106	0.03486	0.02283	0.01511	0.0121	0.01055	0.00941	0.00966	0.0095	0.00899	0.00897
802	0.02932	0.02499	0.01986	0.0128	0.00811	0.0041	0.00244	0.00146	0.000644427	0.000665163	0.000773874		802	0.00277	0.00638	0.00939	0.00976	0.00944		802	0.08323	0.076	0.06543	0.05079	0.03417	0.02209	0.01517	0.01216	0.0104	0.00942	0.00902	0.00943	0.00956	0.00946
801	0.02935	0.02543	0.02024	0.01366	0.00856	0.00488	0.00274	0.00149	0.00134	0.000762753	0.000986928		801	0.00235	0.0068	0.00964	0.00998	0.00988		801	0.08297	0.07663	0.06564	0.05073	0.03478	0.02252	0.01485	0.01184	0.00981	0.0089	0.0093	0.00865	0.00857	0.00871
800	0.03062	0.02635	0.02071	0.01405	0.00866	0.00439	0.00265	0.00227	0.00128	0.00153	0.00109		800	0.00286	0.0071	0.00994	0.01022	0.01007		800	0.08413	0.07777	0.06648	0.05133	0.03533	0.02311	0.01505	0.01197	0.0105	0.00896	0.00927	0.00943	0.0089	0.00941
799	0.03062	0.02647	0.02066	0.01393	0.00854	0.00474	0.0025	0.00168	0.00087	0.00062	0.00039		799	0.00314	0.00693	0.00988	0.01008	0.01005		799	0.07729	0.07114	0.0606	0.04638	0.03155	0.02039	0.01391	0.01134	0.00936	0.009	0.00852	0.00844	0.00819	0.00859
798	0.03166	0.02709	0.02136	0.01451	0.00886	0.00504	0.0029	0.00197	0.00116	0.00099	0.0004		798	0.00283	0.00689	0.0096	0.00988	0.0097		798	0.07811	0.07167	0.06115	0.04755	0.03201	0.02121	0.01404	0.01129	0.0096	0.00894	0.00882	0.00865	0.00864	0.00856
797	0.03266	0.02817	0.02229	0.01511	0.00928	0.00577	0.00369	0.0021	0.00159	0.00121	0.00043		797	0.00297	0.00714	0.01013	0.01051	0.0103		797	0.07881	0.07227	0.0617	0.04745	0.0324	0.02092	0.01422	0.01089	0.00947	0.0089	0.00834	0.00829	0.00815	0.00825
796	0.03312	0.02864	0.02237	0.01498	0.00943	0.00565	0.00317	0.00211	0.00115	0.00083	0.00051		796	0.00314	0.00724	0.0104	0.01076	0.01047		796	0.08011	0.07402	0.06341	0.04854	0.03286	0.02161	0.01466	0.01176	0.00978	0.00908	0.00908	0.00877	0.00869	0.00852
795	0.03353	0.02928	0.02308	0.01574	0.00956	0.0054	0.00343	0.00199	0.00125	0.00129	0.00069		795	0.00258	0.00725	0.01071	0.01094	0.01092		795	0.08168	0.07474	0.06384	0.04866	0.03338	0.0214	0.01476	0.01128	0.00993	0.00903	0.00879	0.00862	0.0083	0.00863
794	0.03403	0.02961	0.02335	0.01575	0.00962	0.00562	0.00316	0.00208	0.00151	0.00106	0.00062		794	0.00315	0.00743	0.01101	0.01115	0.01111		794	0.08374	0.07641	0.06542	0.0503	0.03454	0.02283	0.01546	0.01198	0.01026	0.00976	0.00907	0.00898	0.00905	0.00919
793	0.03442	0.03007	0.02388	0.01652	0.00974	0.00595	0.00353	0.00238	0.00161	0.00112	0.00101		793	0.00352	0.00764	0.01102	0.01161	0.0113		793	0.08502	0.0781	0.06666	0.0512	0.03501	0.02247	0.01503	0.01197	0.0102	0.00948	0.00936	0.00838	0.00879	0.00904
792	0.03494	0.03022	0.02403	0.01623	0.00991	0.0057	0.00324	0.00204	0.00155	0.00093	0.00029		792	0.00304	0.00771	0.01127	0.01173	0.01172		792	0.08699	0.07996	0.06811	0.05259	0.03631	0.02309	0.01556	0.01243	0.01038	0.00967	0.00925	0.0089	0.00913	0.00876
791	0.03583	0.03114	0.02428	0.01644	0.00994	0.00581	0.00311	0.00216	0.00149	0.00105	0.00047		791	0.00292	0.0077	0.01162	0.01188	0.0114		791	0.08876	0.08154	0.06966	0.05333	0.03646	0.02343	0.01533	0.01214	0.01003	0.0096	0.00907	0.00892	0.00907	0.0088
790	0.03585	0.03128	0.025	0.01674	0.01004	0.00569	0.00349	0.00196	0.00164	0.00127	0.00064		790	0.00358	0.00798	0.01203	0.01226	0.01184		790	0.0907	0.08312	0.07068	0.05411	0.03667	0.02322	0.01524	0.01138	0.00961	0.00887	0.00859	0.00816	0.00822	0.00836
789	0.03626	0.03147	0.02445	0.01672	0.01002	0.00583	0.00377	0.00213	0.00145	0.00111	0.0008		789	0.00316	0.00831	0.01218	0.01249	0.01218		789	0.09301	0.08495	0.07216	0.05552	0.03705	0.02356	0.01556	0.01174	0.00954	0.00867	0.00828	0.00822	0.00825	0.00841
788	0.03579	0.03152	0.02437	0.01674	0.01007	0.0056	0.00304	0.00164	0.00119	0.00072	0.00036		788	0.00314	0.00799	0.01239	0.01279	0.0124		788	0.09504	0.08689	0.07376	0.05654	0.03771	0.02352	0.01522	0.011	0.00904	0.00821	0.00782	0.00739	0.00761	0.00783
787	0.03563	0.03119	0.02439	0.01666	0.01004	0.00574	0.00348	0.00234	0.00102	0.00061	0.0005		787	0.00327	0.00884	0.01243	0.01291	0.01276		787	0.09838	0.08975	0.07635	0.05801	0.0389	0.02462	0.01577	0.01147	0.00973	0.00878	0.00864	0.00825	0.00808	0.00833
786	0.03588	0.03121	0.02446	0.01673	0.01005	0.00572	0.00316	0.0017	0.0012	0.00079	0.00056		786	0.00311	0.00882	0.01277	0.01323	0.01272		786	0.10151	0.0927	0.07861	0.06003	0.04026	0.02525	0.01584	0.01204	0.0096	0.00914	0.00814	0.00836	0.0082	0.00819
785	0.03554	0.03089	0.02435	0.01668	0.01008	0.00576	0.00368	0.00196	0.00113	0.00101	0.00029		785	0.00306	0.00894	0.0129	0.01339	0.01322		785	0.10403	0.0954	0.08089	0.06177	0.04098	0.02536	0.01578	0.01157	0.00959	0.00845	0.00777	0.00775	0.00786	0.0078
784	0.03556	0.03073	0.02419	0.01668	0.01034	0.00605	0.00338	0.00228	0.00166	0.00126	0.00101		784	0.00355	0.00929	0.01346	0.01406	0.01369		784	0.10853	0.09926	0.0839	0.06425	0.04227	0.02646	0.01694	0.01252	0.0101	0.00884	0.00852	0.00815	0.00823	0.00845
783	0.0348	0.03011	0.0238	0.01613	0.00988	0.00537	0.00315	0.00205	0.00144	0.00104	0.0006		783	0.00351	0.00923	0.01353	0.01419	0.014		783	0.11215	0.10252	0.08692	0.06634	0.04416	0.02724	0.01706	0.01234	0.01	0.00942	0.00871	0.00836	0.00843	0.00856
782	0.03358	0.02927	0.02278	0.01543	0.00972	0.00541	0.003	0.0019	0.00104	0.00097	0.00056		782	0.00349	0.00951	0.01375	0.01442	0.01426		782	0.11637	0.10598	0.09002	0.06864	0.04538	0.02808	0.01755	0.01277	0.01024	0.00923	0.00864	0.00853	0.00843	0.00844
781	0.03322	0.02876	0.02224	0.01509	0.00927	0.00543	0.00334	0.00234	0.00118	0.00084	0.00043		781	0.00374	0.00997	0.01457	0.01508	0.0148		781	0.12006	0.10965	0.09334	0.07103	0.04679	0.02916	0.01831	0.01311	0.0101	0.00916	0.00884	0.0085	0.00851	0.0089
780	0.03155	0.02734	0.0216	0.01477	0.00904	0.00491	0.00296	0.00193	0.00079	0.00054	0.00026		780	0.00364	0.00995	0.01443	0.0153	0.01486		780	0.1238	0.11333	0.09597	0.073	0.04804	0.02893	0.01814	0.0129	0.01053	0.00893	0.00866	0.00814	0.00829	0.00828
779	0.03077	0.02711	0.02139	0.01465	0.00915	0.00509	0.00333	0.00242	0.00153	0.00111	0.00069		779	0.00379	0.01031	0.01524	0.01581	0.01534		779	0.12837	0.11718	0.09907	0.07544	0.04973	0.03014	0.01864	0.01285	0.01015	0.0089	0.00862	0.00815	0.00828	0.00826
778	0.02967	0.02628	0.0203	0.0139	0.00886	0.00494	0.00297	0.00196	0.00134	0.00089	0.00103		778	0.00373	0.01073	0.01527	0.0161	0.01581		778	0.13327	0.12162	0.1032	0.07811	0.05146	0.03114	0.01916	0.01348	0.0106	0.00929	0.00887	0.00845	0.00892	0.00872
777	0.02855	0.02474	0.01958	0.01312	0.00801	0.00463	0.00277	0.00198	0.00094	0.00063	0.00031		777	0.00378	0.01083	0.01579	0.01646	0.01624		777	0.13747	0.1253	0.10613	0.08066	0.05295	0.03162	0.01937	0.01369	0.01079	0.00899	0.00849	0.00834	0.00806	0.00834
776	0.02791	0.02417	0.01909	0.01307	0.00808	0.00505	0.00306	0.002	0.00116	0.00113	0.00069		776	0.00389	0.01107	0.01599	0.01683	0.01648		776	0.14226	0.13002	0.10999	0.08373	0.05486	0.03314	0.02011	0.01388	0.01075	0.0097	0.00897	0.0088	0.00847	0.00855
775	0.02728	0.02333	0.01868	0.01283	0.00777	0.00464	0.00302	0.00189	0.00124	0.00113	0.00056		775	0.00398	0.0111	0.01674	0.01719	0.01688		775	0.14603	0.13343	0.11283	0.08562	0.05568	0.03333	0.02007	0.01365	0.01052	0.00914	0.00845	0.00823	0.00797	0.00815
774	0.02665	0.02282	0.01823	0.01273	0.0077	0.00455	0.00272	0.00202	0.00167	0.00099	0.00063		774	0.00397	0.01147	0.01694	0.01757	0.01704		774	0.15134	0.13783	0.1168	0.08874	0.05782	0.03459	0.02084	0.01422	0.01128	0.0097	0.00881	0.00879	0.00876	0.00884
773	0.0256	0.0227	0.01794	0.01212	0.00755	0.00474	0.00322	0.00191	0.00137	0.0011	0.0006		773	0.00448	0.01188	0.01744	0.0183	0.01795		773	0.1549	0.1415	0.12	0.09044	0.05897	0.03518	0.02096	0.01405	0.01121	0.00948	0.00889	0.0084	0.00839	0.00826
772	0.02565	0.02213	0.01779	0.012	0.00739	0.0047	0.00287	0.00195	0.00148	0.00089	0.00074		772	0.00406	0.01185	0.01778	0.01826	0.01777		772	0.1602	0.14601	0.12322	0.09363	0.061	0.03616	0.02178	0.01453	0.01106	0.00957	0.00912	0.00862	0.00855	0.00863
771	0.02507	0.02172	0.01751	0.01208	0.00747	0.00433	0.00266	0.00181	0.00124	0.001	0.00081		771	0.00448	0.01241	0.01794	0.01891	0.01859		771	0.16421	0.14961	0.12659	0.09615	0.06254	0.03739	0.02165	0.01489	0.01122	0.00959	0.0088	0.00869	0.00849	0.0083
770	0.02468	0.02148	0.01711	0.01168	0.007	0.00453	0.00261	0.0016	0.00122	0.00092	0.00035		770	0.00416	0.01236	0.01846	0.01932	0.01848		770	0.16799	0.15342	0.12991	0.09843	0.06401	0.03807	0.02258	0.01511	0.01163	0.00984	0.0093	0.00899	0.00852	0.00859
769	0.02509	0.02173	0.01723	0.01186	0.00747	0.00428	0.00294	0.00185	0.00127	0.00116	0.00102		769	0.00447	0.01285	0.0191	0.01964	0.01924		769	0.17215	0.15707	0.13299	0.1007	0.06559	0.03883	0.0228	0.01543	0.01154	0.01015	0.00922	0.00881	0.0088	0.00858
768	0.02517	0.02202	0.01736	0.01214	0.00768	0.0045	0.00305	0.00215	0.00159	0.00143	0.00095		768	0.00439	0.0127	0.01922	0.02016	0.01942		768	0.17519	0.16018	0.13578	0.10273	0.0665	0.03954	0.02296	0.01557	0.0116	0.00997	0.00894	0.00867	0.00864	0.00886
767	0.02558	0.02196	0.01747	0.01206	0.00773	0.00451	0.00286	0.00179	0.00177	0.00107	0.00075		767	0.0044	0.01331	0.01975	0.02039	0.01988		767	0.17896	0.16302	0.1383	0.10469	0.06797	0.03992	0.02336	0.01552	0.01194	0.00983	0.009	0.00882	0.00862	0.00875
766	0.02538	0.02241	0.01737	0.01201	0.00759	0.00465	0.00267	0.00205	0.00144	0.00095	0.00065		766	0.00467	0.01349	0.01996	0.02089	0.02032		766	0.18205	0.16584	0.14081	0.10646	0.06896	0.04107	0.02358	0.01567	0.01167	0.00964	0.00901	0.00858	0.00848	0.00896
765	0.02568	0.02223	0.01775	0.01226	0.00766	0.00432	0.00274	0.00189	0.00138	0.00098	0.00052		765	0.00463	0.01391	0.02048	0.02131	0.0206		765	0.18538	0.16891	0.14345	0.10857	0.07034	0.04151	0.02422	0.01613	0.01235	0.01042	0.00935	0.00884	0.009	0.00899
764	0.02641	0.02297	0.01838	0.01269	0.00819	0.00484	0.00328	0.00219	0.00169	0.00131	0.00107		764	0.00476	0.01429	0.02096	0.02172	0.0212		764	0.1878	0.17149	0.14489	0.10969	0.07095	0.04198	0.0243	0.01601	0.01167	0.01002	0.00901	0.00882	0.00874	0.00887
763	0.02627	0.02281	0.01802	0.01231	0.0077	0.00456	0.00266	0.00198	0.00132	0.00095	0.00055		763	0.00467	0.01421	0.02105	0.02199	0.02128		763	0.19024	0.17366	0.14682	0.11141	0.07195	0.04213	0.02487	0.016	0.01196	0.01016	0.00927	0.00909	0.00883	0.00895
762	0.02723	0.02365	0.0187	0.0127	0.00789	0.00476	0.00301	0.00194	0.00154	0.00126	0.00086		762	0.0047	0.01451	0.02141	0.02237	0.02171		762	0.19224	0.17514	0.14873	0.11224	0.07293	0.04266	0.02501	0.01641	0.01201	0.01023	0.00918	0.00908	0.00919	0.00887
761	0.0275	0.02405	0.01898	0.01303	0.00809	0.00487	0.00311	0.00221	0.00148	0.00106	0.00064		761	0.0049	0.0146	0.02183	0.02263	0.02196		761	0.19413	0.17733	0.15016	0.1136	0.07355	0.04353	0.0255	0.01662	0.01262	0.0105	0.0098	0.00933	0.00905	0.00913
760	0.02806	0.0242	0.01939	0.01331	0.00818	0.00491	0.00282	0.00205	0.00138	0.00086	0.00082		760	0.00487	0.01495	0.02222	0.02306	0.02233		760	0.19603	0.17922	0.15155	0.11446	0.07399	0.04354	0.02515	0.01616	0.01227	0.01053	0.00955	0.0092	0.0088	0.00879
759	0.02873	0.02507	0.01978	0.01337	0.00829	0.00466	0.00302	0.00208	0.00135	0.00101	0.00082		759	0.00503	0.01505	0.02227	0.02345	0.02254		759	0.19807	0.18055	0.15322	0.11554	0.07517	0.04398	0.02552	0.01661	0.01251	0.01061	0.00934	0.00895	0.00901	0.00876
758	0.02961	0.02578	0.02035	0.01402	0.00877	0.00523	0.00323	0.00223	0.00149	0.00099	0.00096		758	0.0051	0.01527	0.02288	0.02382	0.0229		758	0.19999	0.18233	0.15465	0.11682	0.07564	0.04432	0.02573	0.01664	0.01243	0.01032	0.00954	0.00919	0.00906	0.009
757	0.02982	0.02613	0.02052	0.0141	0.00886	0.00497	0.00309	0.00221	0.00154	0.00124	0.00062		757	0.00505	0.01541	0.02306	0.02397	0.02326		757	0.20189	0.18454	0.15617	0.11795	0.07653	0.04511	0.02606	0.01697	0.01278	0.01056	0.00989	0.00919	0.00932	0.00899
756	0.03094	0.02686	0.02109	0.01467	0.00916	0.00532	0.00335	0.00229	0.00161	0.00104	0.00092		756	0.00509	0.01553	0.02312	0.02407	0.02349		756	0.20366	0.18611	0.15766	0.1195	0.07716	0.04509	0.02655	0.01714	0.01236	0.01066	0.0097	0.00926	0.00908	0.00919
755	0.03136	0.02733	0.02138	0.0149	0.00919	0.00529	0.00348	0.00204	0.0015	0.0012	0.0007		755	0.00528	0.01584	0.02363	0.02438	0.02392		755	0.20661	0.18895	0.15987	0.12086	0.07841	0.0462	0.02674	0.01745	0.01292	0.01102	0.01019	0.00937	0.00934	0.00939
754	0.03221	0.02788	0.02205	0.01507	0.00921	0.00543	0.00329	0.00213	0.0015	0.00103	0.00081		754	0.00515	0.01602	0.02381	0.0247	0.02405		754	0.20883	0.19038	0.16183	0.12226	0.07905	0.04628	0.02668	0.01732	0.01255	0.01062	0.00967	0.00901	0.00911	0.00878
753	0.03305	0.02846	0.02235	0.01563	0.00967	0.00541	0.00328	0.00222	0.00139	0.00092	0.00039		753	0.00548	0.01629	0.02443	0.02514	0.02454		753	0.21189	0.19352	0.16374	0.12409	0.07981	0.04677	0.02678	0.01716	0.01293	0.01071	0.00957	0.00928	0.00916	0.00892
752	0.0337	0.02946	0.02321	0.01599	0.00986	0.00558	0.00344	0.00256	0.00149	0.00112	0.0005		752	0.00548	0.01642	0.02433	0.02514	0.02469		752	0.21478	0.19634	0.1668	0.12564	0.08121	0.04754	0.02723	0.01793	0.01321	0.01072	0.00987	0.00958	0.00936	0.00918
751	0.03462	0.03015	0.02363	0.01636	0.01009	0.00592	0.00371	0.0025	0.00171	0.00133	0.00083		751	0.00553	0.01636	0.02436	0.02538	0.02462		751	0.21799	0.19892	0.16897	0.12738	0.08243	0.04802	0.02747	0.0178	0.01291	0.0103	0.00948	0.00905	0.00919	0.00893
750	0.03568	0.03089	0.02451	0.01679	0.01024	0.00586	0.00372	0.00226	0.00144	0.00115	0.00083		750	0.00533	0.01635	0.0243	0.02535	0.02463		750	0.22206	0.20305	0.17212	0.1301	0.08386	0.04902	0.02821	0.01802	0.01326	0.01102	0.00985	0.00954	0.00945	0.00919
749	0.03674	0.03186	0.02525	0.0172	0.01065	0.00624	0.00358	0.00251	0.00172	0.00118	0.00106		749	0.00574	0.01661	0.02491	0.02575	0.02501		749	0.22643	0.20689	0.17545	0.13282	0.08556	0.04963	0.02879	0.01843	0.0136	0.01121	0.01021	0.00949	0.00953	0.00959
748	0.03816	0.03273	0.02595	0.01763	0.01101	0.00631	0.00396	0.00264	0.00197	0.00141	0.0009		748	0.00559	0.01667	0.02489	0.02574	0.02493		748	0.23051	0.21102	0.17888	0.135	0.08741	0.0508	0.0294	0.01894	0.01354	0.01132	0.01025	0.00984	0.00958	0.00952
747	0.03883	0.03362	0.02645	0.01817	0.01125	0.00653	0.00394	0.00256	0.00165	0.00123	0.00092		747	0.00549	0.01665	0.02479	0.0256	0.02501		747	0.23497	0.21463	0.18221	0.13801	0.08879	0.0517	0.02964	0.01886	0.01364	0.0109	0.01004	0.00966	0.0095	0.00946
746	0.03987	0.03471	0.02758	0.01865	0.01161	0.00669	0.00412	0.00271	0.00207	0.00133	0.00097		746	0.00584	0.01693	0.02517	0.02605	0.02541		746	0.23982	0.21947	0.18615	0.14077	0.09076	0.05249	0.02973	0.01908	0.01373	0.01125	0.01008	0.00961	0.00949	0.00916
745	0.04083	0.03524	0.02782	0.01897	0.01162	0.0066	0.00404	0.00254	0.00153	0.00117	0.00065		745	0.00573	0.017	0.02521	0.02622	0.02539		745	0.24514	0.22441	0.19012	0.14384	0.09284	0.05365	0.03065	0.01934	0.01419	0.01165	0.01018	0.00962	0.0095	0.00949
744	0.04214	0.03649	0.02868	0.01945	0.01187	0.00669	0.00399	0.0026	0.00167	0.00122	0.00091		744	0.00597	0.01719	0.02526	0.02618	0.02546		744	0.25044	0.22949	0.19427	0.14712	0.09519	0.05497	0.03111	0.01998	0.01443	0.01177	0.01071	0.00989	0.0097	0.00962
743	0.04296	0.03714	0.02938	0.01999	0.01215	0.0069	0.00397	0.00272	0.00164	0.00121	0.00067		743	0.00592	0.0171	0.02525	0.0263	0.02548		743	0.25626	0.23443	0.1987	0.15017	0.09683	0.05611	0.03168	0.01982	0.01408	0.01155	0.01009	0.00978	0.00955	0.00917
742	0.04434	0.03846	0.02994	0.02019	0.01256	0.00703	0.00418	0.00255	0.00161	0.00122	0.00074		742	0.00614	0.01709	0.0253	0.02623	0.02556		742	0.26236	0.24007	0.20377	0.15407	0.09939	0.05756	0.03272	0.02026	0.01456	0.01181	0.01044	0.01028	0.00974	0.00979
741	0.04564	0.03951	0.03108	0.02126	0.013	0.00732	0.00459	0.00284	0.00184	0.00136	0.0009		741	0.00592	0.01704	0.02501	0.02611	0.02516		741	0.26821	0.24565	0.20864	0.15762	0.10181	0.0588	0.03324	0.02072	0.01462	0.01193	0.01058	0.00996	0.00965	0.00987
740	0.04705	0.04084	0.03209	0.02164	0.01356	0.00781	0.00466	0.00298	0.00191	0.00151	0.00102		740	0.00598	0.01697	0.02502	0.02577	0.02514		740	0.2744	0.25099	0.21304	0.16143	0.10407	0.05985	0.03363	0.02091	0.01477	0.01178	0.01055	0.00984	0.00982	0.00957
739	0.04814	0.04157	0.03266	0.02227	0.01338	0.00757	0.00415	0.00264	0.00154	0.00112	0.00051		739	0.00609	0.01706	0.02496	0.02603	0.02533		739	0.28033	0.2569	0.2183	0.16551	0.10643	0.06134	0.03418	0.02106	0.01479	0.01181	0.01068	0.00997	0.0097	0.00956
738	0.04974	0.04312	0.03376	0.02301	0.01402	0.00786	0.00459	0.00314	0.00199	0.00144	0.00104		738	0.0061	0.01702	0.02492	0.02589	0.02516		738	0.287	0.26316	0.2234	0.1694	0.1092	0.06283	0.03486	0.02164	0.01525	0.01219	0.01093	0.01016	0.00977	0.00993
737	0.05081	0.04442	0.03481	0.02358	0.01443	0.00819	0.00465	0.00292	0.00187	0.00129	0.00107		737	0.00626	0.0169	0.02498	0.02566	0.02509		737	0.29343	0.26867	0.22851	0.17307	0.11161	0.06398	0.03582	0.02198	0.01549	0.01232	0.01094	0.01011	0.00982	0.00975
736	0.05259	0.04556	0.03564	0.02427	0.01481	0.00853	0.00489	0.0032	0.00194	0.00145	0.00102		736	0.0061	0.01703	0.02476	0.0256	0.02495		736	0.29923	0.27439	0.23359	0.17684	0.11379	0.06545	0.03623	0.02216	0.01548	0.0123	0.01097	0.01025	0.00998	0.0097
735	0.0538	0.04668	0.03657	0.0248	0.01516	0.00856	0.00495	0.00294	0.0021	0.0015	0.00099		735	0.00634	0.01686	0.0246	0.02554	0.02493		735	0.30563	0.28028	0.23832	0.1806	0.11656	0.06691	0.03745	0.02287	0.01587	0.01253	0.01113	0.0103	0.01023	0.0098
734	0.05571	0.04825	0.03798	0.02564	0.0153	0.00877	0.00513	0.00309	0.00226	0.00153	0.00092		734	0.00639	0.01686	0.02442	0.02544	0.02474		734	0.3111	0.28573	0.24322	0.18435	0.11895	0.0682	0.03792	0.02319	0.01601	0.01268	0.01133	0.01071	0.01053	0.01026
733	0.05738	0.04987	0.03911	0.02669	0.01629	0.00916	0.00536	0.0034	0.0024	0.00166	0.00123		733	0.00638	0.01662	0.0244	0.02506	0.02441		733	0.31668	0.2906	0.2475	0.18764	0.1209	0.06911	0.0382	0.0232	0.01626	0.01272	0.01136	0.01043	0.01018	0.01008
732	0.05892	0.05112	0.04025	0.02714	0.01666	0.00932	0.00533	0.00316	0.00228	0.00151	0.00115		732	0.00652	0.0167	0.02403	0.02493	0.02426		732	0.32131	0.29484	0.25147	0.19061	0.12274	0.07037	0.03876	0.02374	0.01617	0.01276	0.01123	0.01066	0.01003	0.0102
731	0.06083	0.05291	0.04143	0.02811	0.01731	0.00976	0.00573	0.00349	0.0025	0.00187	0.0011		731	0.00668	0.01682	0.024	0.02485	0.02429		731	0.32612	0.29894	0.25528	0.1935	0.12486	0.0715	0.03947	0.024	0.01688	0.01304	0.01154	0.01097	0.01044	0.01023
730	0.06232	0.05392	0.04247	0.02867	0.01754	0.00987	0.0057	0.00341	0.00213	0.00151	0.00106		730	0.00666	0.01673	0.02402	0.0248	0.02414		730	0.33045	0.3033	0.25855	0.19639	0.12656	0.07258	0.04051	0.02463	0.01703	0.01344	0.012	0.01112	0.01108	0.01072
729	0.06443	0.05568	0.04373	0.02954	0.01797	0.01002	0.00568	0.00351	0.0023	0.00185	0.00104		729	0.00688	0.01656	0.02367	0.02443	0.02377		729	0.33381	0.30633	0.26122	0.19862	0.12845	0.07349	0.04098	0.02516	0.01758	0.01382	0.01235	0.01151	0.01116	0.01115
728	0.06645	0.05743	0.04494	0.03052	0.0186	0.01032	0.00596	0.00373	0.00243	0.00157	0.00128		728	0.00678	0.01641	0.02337	0.0241	0.02346		728	0.3365	0.30919	0.26351	0.20043	0.12951	0.07423	0.0413	0.02524	0.01762	0.01393	0.01227	0.01128	0.01106	0.01119
727	0.06797	0.05887	0.04626	0.03111	0.01909	0.01057	0.00606	0.00378	0.00254	0.002	0.00129		727	0.00706	0.01646	0.02332	0.02375	0.02322		727	0.33906	0.31116	0.26544	0.20186	0.13013	0.07483	0.04158	0.0254	0.01768	0.01412	0.01243	0.01163	0.01128	0.01112
726	0.06973	0.06041	0.04738	0.03211	0.01922	0.01076	0.00599	0.00384	0.00226	0.00167	0.00134		726	0.00729	0.01629	0.02304	0.02379	0.02303		726	0.34098	0.31314	0.26739	0.20321	0.13142	0.07553	0.04233	0.02575	0.01818	0.01452	0.01273	0.01195	0.01184	0.01156
725	0.07156	0.06197	0.04858	0.03276	0.01992	0.01102	0.00641	0.00387	0.00257	0.00197	0.00118		725	0.00709	0.01613	0.02243	0.02323	0.02248		725	0.34271	0.3149	0.26899	0.20442	0.13197	0.07599	0.04275	0.0261	0.01861	0.01467	0.01307	0.01238	0.01199	0.01168
724	0.07322	0.06355	0.0499	0.03357	0.02041	0.01131	0.00614	0.00376	0.00256	0.00173	0.00124		724	0.00736	0.01614	0.02246	0.02318	0.02247		724	0.34422	0.31584	0.26997	0.20546	0.13305	0.07681	0.04304	0.02667	0.01891	0.01512	0.01356	0.01259	0.01219	0.01189
723	0.075	0.06516	0.05121	0.0345	0.02101	0.01159	0.00662	0.0041	0.00265	0.00185	0.00144		723	0.00758	0.01617	0.02235	0.02302	0.02238		723	0.34507	0.31705	0.2706	0.20614	0.13366	0.07732	0.04318	0.02679	0.01885	0.01525	0.01384	0.01278	0.0126	0.01235
722	0.07705	0.06681	0.0524	0.03551	0.02176	0.01196	0.00694	0.00411	0.00274	0.00194	0.00153		722	0.00791	0.01612	0.02214	0.02266	0.02202		722	0.34562	0.31752	0.27121	0.20673	0.13417	0.07754	0.04368	0.02736	0.01929	0.01569	0.01405	0.01336	0.01282	0.01265
721	0.07907	0.0684	0.05367	0.03631	0.02236	0.01235	0.00727	0.00451	0.00286	0.00208	0.00172		721	0.008	0.01606	0.02185	0.02248	0.02184		721	0.34599	0.31821	0.27165	0.20685	0.13463	0.07796	0.04416	0.02773	0.01987	0.0161	0.01444	0.01355	0.01349	0.01311
720	0.08046	0.06973	0.05473	0.03693	0.02238	0.01239	0.0071	0.00431	0.00289	0.0018	0.00128		720	0.0082	0.01625	0.02178	0.02225	0.02167		720	0.346	0.3182	0.27202	0.20737	0.13461	0.07839	0.04453	0.02818	0.0202	0.01656	0.01494	0.01405	0.01361	0.01357
719	0.08247	0.07159	0.05609	0.03788	0.02305	0.01273	0.0073	0.00443	0.00286	0.00213	0.00151		719	0.00841	0.01588	0.02141	0.02192	0.02123		719	0.3459	0.31786	0.27164	0.20752	0.13494	0.07861	0.04505	0.02865	0.02082	0.01718	0.01554	0.01459	0.01438	0.01422
718	0.08405	0.07295	0.05735	0.03883	0.02353	0.01295	0.0075	0.00455	0.00288	0.0021	0.00164		718	0.00869	0.01602	0.02112	0.0218	0.02107		718	0.34499	0.31741	0.2713	0.20717	0.13514	0.079	0.04572	0.02949	0.02153	0.01789	0.01639	0.0154	0.01507	0.01491
717	0.08605	0.07466	0.05851	0.03967	0.02406	0.01345	0.00761	0.0045	0.00297	0.00215	0.00171		717	0.00899	0.01599	0.02099	0.02143	0.02072		717	0.34368	0.31592	0.27039	0.20641	0.13483	0.07932	0.04592	0.02987	0.02217	0.01845	0.017	0.0161	0.0159	0.01548
716	0.08794	0.07621	0.05981	0.04046	0.02464	0.01365	0.00769	0.00471	0.00309	0.00225	0.00165		716	0.00934	0.01606	0.0208	0.02114	0.02062		716	0.34161	0.31399	0.26875	0.2054	0.13443	0.07958	0.04643	0.03062	0.02285	0.01927	0.01774	0.01695	0.01665	0.01643
715	0.08964	0.078	0.06106	0.04116	0.02507	0.014	0.00798	0.00495	0.00327	0.00236	0.0019		715	0.00965	0.01592	0.02088	0.02101	0.02033		715	0.33843	0.31094	0.26608	0.20365	0.13347	0.07928	0.0468	0.0312	0.02371	0.02006	0.01836	0.01762	0.01729	0.01703
714	0.09135	0.07913	0.06219	0.04201	0.02549	0.01403	0.00794	0.00498	0.0032	0.00244	0.0017		714	0.01006	0.01611	0.02057	0.02086	0.02005		714	0.33435	0.30728	0.26303	0.20136	0.13261	0.07909	0.04727	0.03182	0.02448	0.02093	0.01942	0.01866	0.01832	0.01815
713	0.09304	0.08063	0.06335	0.0428	0.026	0.01439	0.00814	0.00511	0.0033	0.00233	0.00184		713	0.01046	0.01619	0.02026	0.02053	0.01998		713	0.32942	0.30279	0.25936	0.1986	0.1311	0.07917	0.04801	0.03288	0.02564	0.02215	0.02061	0.01981	0.01956	0.01932
712	0.09463	0.082	0.06429	0.04344	0.02638	0.01441	0.00831	0.005	0.0033	0.00235	0.00183		712	0.01067	0.01609	0.02004	0.02015	0.01958		712	0.32353	0.2972	0.25439	0.19534	0.12951	0.07863	0.04824	0.03366	0.02672	0.023	0.02159	0.02098	0.02057	0.02043
711	0.09609	0.08321	0.06529	0.04427	0.02676	0.01483	0.00838	0.00523	0.00345	0.0025	0.00204		711	0.01096	0.01631	0.02006	0.02001	0.01942		711	0.31648	0.29108	0.24917	0.19143	0.12763	0.07809	0.04875	0.03428	0.02764	0.02451	0.02291	0.02209	0.02201	0.02194
710	0.09727	0.08434	0.06605	0.04483	0.02716	0.015	0.00856	0.00517	0.00337	0.00241	0.00186		710	0.01151	0.01626	0.01982	0.01977	0.0191		710	0.309	0.28397	0.24327	0.18737	0.12536	0.07771	0.04927	0.03531	0.02889	0.02581	0.02448	0.02365	0.02354	0.0232
709	0.09842	0.08532	0.06712	0.04515	0.02763	0.01526	0.00869	0.00552	0.00326	0.00262	0.00195		709	0.01198	0.01658	0.01971	0.01977	0.01902		709	0.30078	0.27656	0.23737	0.18311	0.1231	0.07714	0.04964	0.03661	0.0302	0.02727	0.02601	0.0252	0.02516	0.02489
708	0.09943	0.08617	0.06776	0.04587	0.02777	0.0152	0.00885	0.0054	0.00357	0.00266	0.00211		708	0.0124	0.0165	0.01959	0.01936	0.01875		708	0.29206	0.26867	0.23056	0.17848	0.12087	0.07651	0.05038	0.03784	0.03165	0.02881	0.02746	0.02677	0.02653	0.0265
707	0.10041	0.08736	0.06854	0.0463	0.02818	0.0158	0.00918	0.00579	0.00386	0.00289	0.00227		707	0.0129	0.01676	0.01951	0.01921	0.01852		707	0.28346	0.2609	0.22404	0.17386	0.11863	0.0761	0.0511	0.03889	0.03321	0.03037	0.02917	0.02849	0.02835	0.02835
706	0.101	0.08774	0.0689	0.04676	0.02838	0.01585	0.00914	0.00572	0.00383	0.00289	0.0023		706	0.01348	0.01695	0.01942	0.01921	0.01844		706	0.27484	0.25309	0.21761	0.16931	0.11652	0.07614	0.05197	0.04048	0.03488	0.03232	0.03122	0.0305	0.03043	0.03043
705	0.10183	0.08842	0.06953	0.047	0.02874	0.01614	0.00959	0.00601	0.00413	0.00321	0.0026		705	0.01424	0.017	0.01927	0.01903	0.01835		705	0.26642	0.24548	0.21151	0.1652	0.11464	0.07595	0.05309	0.0421	0.03677	0.03424	0.03319	0.03271	0.03257	0.03243
704	0.10218	0.0887	0.06971	0.04718	0.02877	0.01633	0.00957	0.00594	0.00422	0.00328	0.00263		704	0.01465	0.01731	0.01907	0.01881	0.01803		704	0.25856	0.23855	0.20595	0.1614	0.11305	0.07646	0.05448	0.04396	0.03885	0.03668	0.03567	0.03528	0.0351	0.03491
703	0.10266	0.08914	0.0701	0.04773	0.02912	0.01651	0.00984	0.00631	0.00456	0.00354	0.00293		703	0.01541	0.01757	0.01911	0.01873	0.01806		703	0.25094	0.2317	0.20043	0.15823	0.11201	0.07675	0.05613	0.04617	0.04124	0.03901	0.03803	0.03756	0.03748	0.03754
702	0.10292	0.0893	0.07031	0.0477	0.02936	0.01672	0.00994	0.0065	0.00462	0.00364	0.00318		702	0.01591	0.01788	0.01915	0.01863	0.01786		702	0.24412	0.22553	0.19556	0.15514	0.11077	0.07742	0.05752	0.04819	0.0437	0.04137	0.04059	0.04016	0.03987	0.03987
701	0.10282	0.08928	0.07022	0.04786	0.02962	0.01686	0.01006	0.00646	0.00469	0.00381	0.00318		701	0.0168	0.01807	0.01903	0.01853	0.01783		701	0.2373	0.21958	0.19091	0.15227	0.1102	0.07814	0.05957	0.05051	0.04629	0.04408	0.04347	0.04298	0.04283	0.04283
700	0.10276	0.0891	0.07021	0.0479	0.02954	0.01689	0.01017	0.00669	0.0049	0.00389	0.00347		700	0.01742	0.01839	0.01897	0.01831	0.01758		700	0.23133	0.21423	0.18715	0.15013	0.11	0.07963	0.06178	0.05321	0.04893	0.04725	0.04625	0.04597	0.04592	0.04582
699	0.10242	0.08896	0.07032	0.04799	0.02972	0.01714	0.01032	0.00699	0.00514	0.00431	0.00378		699	0.01833	0.01876	0.01891	0.01829	0.01754		699	0.2258	0.20971	0.1834	0.14816	0.10983	0.08105	0.06416	0.05593	0.05198	0.0502	0.04939	0.04921	0.04913	0.04899
698	0.10181	0.08853	0.07	0.04782	0.02967	0.01726	0.01055	0.00712	0.00529	0.00439	0.00377		698	0.01927	0.0192	0.01893	0.01823	0.01739		698	0.22067	0.20498	0.18013	0.14657	0.1102	0.08271	0.06655	0.05874	0.05515	0.05337	0.0526	0.05225	0.05224	0.05214
697	0.1014	0.08836	0.06975	0.04776	0.02992	0.01751	0.01096	0.00759	0.00582	0.00501	0.00432		697	0.02004	0.01938	0.01894	0.01816	0.01729		697	0.21594	0.20117	0.17736	0.14541	0.1106	0.08473	0.0693	0.06198	0.05849	0.05684	0.05607	0.05572	0.05581	0.0558
696	0.10047	0.0874	0.06904	0.04749	0.02977	0.01755	0.01102	0.00768	0.00592	0.00495	0.00457		696	0.02095	0.01987	0.019	0.01809	0.01724		696	0.21175	0.1975	0.1749	0.1445	0.11142	0.08659	0.07213	0.06539	0.06176	0.06029	0.05952	0.05954	0.05952	0.05929
695	0.09936	0.08655	0.06866	0.04735	0.02986	0.01788	0.01157	0.00818	0.00644	0.00567	0.00499		695	0.02189	0.02029	0.01903	0.01797	0.01719		695	0.20764	0.1943	0.17264	0.14369	0.11226	0.08878	0.0751	0.06855	0.06536	0.06389	0.06339	0.06301	0.06301	0.06306
694	0.09769	0.08522	0.06762	0.04674	0.02963	0.01779	0.01154	0.00832	0.00671	0.00582	0.00526		694	0.02277	0.02066	0.01901	0.01784	0.01715		694	0.20399	0.19148	0.17083	0.1434	0.11349	0.09136	0.0782	0.07211	0.06911	0.06782	0.06728	0.06724	0.06703	0.06704
693	0.09619	0.08401	0.06674	0.04634	0.02967	0.01814	0.01211	0.00898	0.00731	0.00662	0.00605		693	0.02368	0.02114	0.01898	0.01785	0.01698		693	0.20091	0.18848	0.16915	0.14295	0.11498	0.0939	0.0816	0.07564	0.073	0.07172	0.07122	0.07078	0.07097	0.07099
692	0.09426	0.08226	0.06556	0.0456	0.02949	0.01833	0.01242	0.00942	0.00763	0.00698	0.00639		692	0.02465	0.02165	0.0192	0.01781	0.01702		692	0.19726	0.18598	0.16745	0.14274	0.11622	0.09626	0.08456	0.07927	0.07659	0.07551	0.075	0.07479	0.07475	0.07492
691	0.09204	0.0805	0.06432	0.04498	0.02932	0.01845	0.01276	0.00988	0.00825	0.00749	0.00697		691	0.0257	0.02201	0.01928	0.01774	0.01685		691	0.19426	0.18343	0.16618	0.14286	0.11781	0.0989	0.08815	0.08292	0.0805	0.07932	0.07895	0.07895	0.07891	0.07896
690	0.08964	0.0785	0.06287	0.04439	0.02899	0.0186	0.01298	0.01029	0.00881	0.00802	0.00748		690	0.02679	0.02251	0.01921	0.01766	0.0168		690	0.19116	0.18082	0.16438	0.14257	0.11907	0.1015	0.09108	0.08651	0.08418	0.08325	0.08264	0.08272	0.08283	0.08277
689	0.08702	0.07628	0.06127	0.04342	0.02884	0.01884	0.01363	0.0109	0.00924	0.00846	0.00807		689	0.02785	0.02313	0.01938	0.01768	0.01678		689	0.18838	0.17892	0.16346	0.14291	0.12094	0.10438	0.09481	0.09038	0.08834	0.08725	0.08692	0.08687	0.08693	0.087
688	0.08443	0.07417	0.05968	0.04279	0.02869	0.01918	0.01417	0.01147	0.00994	0.00946	0.00885		688	0.02881	0.02343	0.01938	0.01754	0.0166		688	0.18551	0.17655	0.16243	0.143	0.12248	0.107	0.09802	0.09401	0.09216	0.09123	0.09082	0.09081	0.09088	0.09087
687	0.08195	0.07217	0.05828	0.04197	0.0287	0.0195	0.0147	0.01214	0.01084	0.0102	0.00972		687	0.03002	0.02395	0.01943	0.01761	0.01656		687	0.18272	0.17456	0.16114	0.14318	0.12401	0.10963	0.10146	0.09767	0.09575	0.09494	0.09468	0.09465	0.09472	0.09477
686	0.07956	0.07011	0.05696	0.04135	0.02872	0.01999	0.0154	0.01287	0.01158	0.01101	0.01069		686	0.03115	0.02456	0.01956	0.01755	0.01652		686	0.18013	0.17245	0.15986	0.14326	0.12541	0.1122	0.10443	0.10099	0.09931	0.09864	0.09831	0.09846	0.09845	0.09866
685	0.07697	0.06803	0.05549	0.04069	0.02867	0.02042	0.01599	0.01371	0.01245	0.01189	0.01153		685	0.03228	0.02508	0.01961	0.01752	0.01644		685	0.17742	0.17031	0.15879	0.14354	0.12702	0.11476	0.10767	0.10451	0.103	0.10216	0.10207	0.102	0.1022	0.1023
684	0.075	0.06632	0.05444	0.04033	0.02888	0.02087	0.01681	0.01464	0.01348	0.01286	0.01261		684	0.03336	0.02569	0.01974	0.01754	0.01644		684	0.17489	0.16828	0.15766	0.14367	0.12826	0.11699	0.11049	0.10766	0.10619	0.10555	0.10532	0.1055	0.10563	0.10569
683	0.07259	0.06453	0.05316	0.03987	0.02887	0.02141	0.01761	0.01542	0.01442	0.01387	0.01356		683	0.03446	0.02606	0.0198	0.01743	0.01635		683	0.17196	0.1661	0.1563	0.14337	0.12933	0.11899	0.11307	0.1105	0.10926	0.10863	0.10853	0.10853	0.10872	0.10879
682	0.07071	0.06313	0.05229	0.03979	0.02943	0.0224	0.01865	0.01674	0.01567	0.01511	0.01475		682	0.03564	0.02667	0.01977	0.01733	0.01627		682	0.16947	0.16395	0.15514	0.14322	0.13046	0.12098	0.11552	0.11332	0.11215	0.11154	0.11154	0.11168	0.11181	0.11177
681	0.06908	0.06183	0.05158	0.03964	0.02997	0.02328	0.01968	0.01786	0.01679	0.01632	0.01613		681	0.03684	0.02718	0.01994	0.01729	0.01617		681	0.16645	0.16167	0.15363	0.1427	0.13118	0.12259	0.11787	0.11577	0.11471	0.11417	0.11407	0.11421	0.11446	0.11458
680	0.06763	0.06073	0.05114	0.03984	0.0306	0.02424	0.021	0.01915	0.01823	0.0177	0.01743		680	0.03789	0.02769	0.01997	0.01727	0.01612		680	0.16369	0.15925	0.15196	0.14232	0.132	0.12431	0.1199	0.11796	0.11716	0.11673	0.11676	0.11687	0.11704	0.11722
679	0.066	0.05945	0.05052	0.03974	0.03117	0.02514	0.02203	0.02048	0.01948	0.01906	0.01881		679	0.03896	0.0282	0.01999	0.01725	0.01611		679	0.16051	0.15675	0.15023	0.14172	0.13228	0.12553	0.12164	0.12002	0.11921	0.11897	0.11892	0.11909	0.11931	0.11932
678	0.06473	0.05863	0.05026	0.04009	0.03197	0.02632	0.02341	0.02188	0.02092	0.02051	0.02024		678	0.04018	0.02873	0.01998	0.01719	0.01605		678	0.15739	0.15404	0.14839	0.1407	0.13255	0.12638	0.12303	0.1217	0.12118	0.12064	0.12079	0.12086	0.12113	0.12126
677	0.06364	0.05805	0.05007	0.04054	0.03286	0.02755	0.02473	0.02342	0.02267	0.02226	0.02194		677	0.04128	0.02917	0.02005	0.01717	0.01592		677	0.15415	0.15124	0.14635	0.13964	0.13243	0.12703	0.12407	0.12293	0.12239	0.12226	0.12222	0.1224	0.12256	0.12274
676	0.06243	0.0571	0.04952	0.04075	0.03372	0.0288	0.02615	0.0248	0.02422	0.0238	0.02349		676	0.04243	0.02974	0.02005	0.01703	0.01587		676	0.15096	0.14841	0.14408	0.13847	0.13208	0.12735	0.1249	0.124	0.12362	0.12335	0.12332	0.12365	0.12391	0.12396
675	0.06142	0.05656	0.04957	0.04144	0.03488	0.03029	0.02794	0.02671	0.02595	0.02559	0.02551		675	0.04348	0.03016	0.02018	0.01702	0.01577		675	0.1477	0.14564	0.14206	0.13708	0.1316	0.12757	0.12543	0.12473	0.12444	0.12412	0.12426	0.1244	0.12472	0.12477
674	0.06044	0.05597	0.04956	0.04214	0.03594	0.03182	0.02949	0.02842	0.02779	0.02746	0.02726		674	0.04441	0.03066	0.02019	0.01683	0.01565		674	0.14467	0.14303	0.13991	0.13561	0.13108	0.12763	0.12584	0.1252	0.12491	0.12492	0.12475	0.12502	0.12529	0.12547
673	0.0593	0.05499	0.04935	0.04232	0.03691	0.03307	0.03114	0.02999	0.02945	0.0292	0.02897		673	0.04545	0.03101	0.02029	0.01674	0.01554		673	0.14192	0.14044	0.1379	0.13424	0.13026	0.12731	0.12577	0.12529	0.12517	0.1251	0.12504	0.12551	0.12554	0.12576
672	0.05853	0.05465	0.04942	0.04315	0.03829	0.03474	0.03293	0.03204	0.03144	0.0313	0.03115		672	0.0463	0.03144	0.02015	0.01656	0.01541		672	0.13916	0.1379	0.13574	0.13272	0.12934	0.1269	0.12558	0.12529	0.12507	0.1249	0.12512	0.12534	0.12552	0.12583
671	0.05746	0.05407	0.04946	0.04383	0.03934	0.03624	0.03467	0.03388	0.03328	0.03308	0.03296		671	0.04734	0.03188	0.0202	0.01662	0.01531		671	0.13666	0.13574	0.13396	0.13129	0.12837	0.12623	0.12512	0.12486	0.12494	0.12473	0.1249	0.12515	0.12532	0.12558
670	0.05663	0.05361	0.04951	0.04458	0.04075	0.03795	0.03657	0.03569	0.03532	0.03528	0.03505		670	0.04825	0.03222	0.02018	0.01646	0.01515		670	0.1344	0.13377	0.13224	0.13001	0.1274	0.1257	0.12465	0.12463	0.12441	0.12453	0.1245	0.12487	0.1251	0.12533
669	0.05598	0.05334	0.04973	0.04551	0.04212	0.03957	0.03836	0.03778	0.03739	0.03724	0.03712		669	0.04902	0.03245	0.02015	0.01628	0.01499		669	0.13236	0.13182	0.13046	0.12849	0.12633	0.12481	0.12415	0.12411	0.12408	0.12392	0.12423	0.12438	0.12457	0.12478
668	0.05521	0.05305	0.04987	0.04624	0.04349	0.04139	0.04045	0.03977	0.03946	0.03935	0.03923		668	0.04993	0.03293	0.02015	0.0163	0.01493		668	0.1305	0.1299	0.1287	0.12706	0.12527	0.124	0.12328	0.12329	0.12328	0.12326	0.12344	0.12367	0.12395	0.12412
667	0.05445	0.05258	0.05015	0.04714	0.04485	0.04314	0.04223	0.04183	0.0415	0.04153	0.04136		667	0.05077	0.03329	0.02005	0.01618	0.01481		667	0.12852	0.12819	0.12724	0.12573	0.12429	0.12298	0.12243	0.12246	0.1226	0.12264	0.12276	0.12299	0.1233	0.12343
666	0.05392	0.05245	0.05045	0.04796	0.0462	0.04489	0.04413	0.04383	0.04364	0.04352	0.04342		666	0.05129	0.03341	0.01986	0.01579	0.01445		666	0.12682	0.12654	0.12576	0.12457	0.12323	0.12232	0.12185	0.12193	0.12208	0.12212	0.12233	0.12256	0.12275	0.12288
665	0.05321	0.0522	0.05058	0.04888	0.04762	0.0466	0.04598	0.0458	0.04556	0.04562	0.0455		665	0.05192	0.03366	0.01978	0.01564	0.01422		665	0.12498	0.12478	0.12424	0.12343	0.12231	0.12144	0.12123	0.12135	0.12149	0.12165	0.12159	0.12195	0.12216	0.12254
664	0.05273	0.05203	0.05101	0.04981	0.04901	0.0483	0.04801	0.04781	0.04763	0.04769	0.04757		664	0.05252	0.0338	0.01972	0.01554	0.01424		664	0.12334	0.1233	0.12292	0.12231	0.1214	0.12092	0.12077	0.12112	0.12113	0.12109	0.12138	0.12163	0.12195	0.12207
663	0.05222	0.05188	0.05135	0.05078	0.05037	0.05013	0.05	0.04978	0.04978	0.04971	0.04976		663	0.05327	0.03409	0.01966	0.01543	0.01404		663	0.12141	0.12145	0.12132	0.12121	0.12073	0.12045	0.12039	0.12066	0.12072	0.12099	0.1211	0.12134	0.12155	0.12179
662	0.05175	0.05169	0.05176	0.05174	0.05184	0.05177	0.05183	0.05173	0.05171	0.05179	0.05173		662	0.05364	0.03419	0.01957	0.01527	0.01389		662	0.11954	0.11986	0.12002	0.12026	0.12011	0.1201	0.12028	0.12073	0.12076	0.121	0.12125	0.12149	0.12172	0.12198
661	0.0513	0.0515	0.05206	0.05251	0.053	0.05333	0.05354	0.0536	0.05361	0.05351	0.05356		661	0.05411	0.03427	0.01939	0.01506	0.01361		661	0.11792	0.11848	0.11901	0.11965	0.11999	0.12045	0.12076	0.12129	0.12156	0.12167	0.12177	0.12216	0.12239	0.12255
660	0.05086	0.05146	0.05232	0.05331	0.05436	0.05485	0.05519	0.0554	0.0555	0.0555	0.05547		660	0.05448	0.03445	0.01926	0.01495	0.01349		660	0.11581	0.11671	0.11762	0.11872	0.11978	0.1206	0.12121	0.12185	0.12211	0.12228	0.1225	0.1229	0.12318	0.12333
659	0.05039	0.05134	0.05263	0.0541	0.05558	0.0564	0.0569	0.05714	0.05729	0.05731	0.05732		659	0.05481	0.03443	0.01908	0.01473	0.01325		659	0.11391	0.11511	0.11664	0.11832	0.12004	0.12132	0.12224	0.1231	0.12348	0.12352	0.12378	0.12416	0.12444	0.12459
658	0.0499	0.05108	0.05289	0.05489	0.05663	0.05783	0.05846	0.05885	0.05888	0.05891	0.05893		658	0.05515	0.0345	0.01899	0.0145	0.01302		658	0.11197	0.11354	0.11566	0.11813	0.12079	0.12253	0.12397	0.12481	0.1253	0.12549	0.12576	0.12607	0.12645	0.12657
657	0.04957	0.05108	0.0533	0.05572	0.05791	0.05927	0.05998	0.06036	0.06051	0.06063	0.0607		657	0.05531	0.03448	0.01873	0.01425	0.01283		657	0.1099	0.11184	0.11485	0.1183	0.12162	0.12429	0.12596	0.12709	0.12763	0.12791	0.12812	0.12859	0.12885	0.12907
656	0.04918	0.05093	0.05357	0.05644	0.05891	0.06045	0.06146	0.0619	0.06212	0.06223	0.06224		656	0.05554	0.03438	0.0186	0.01399	0.01259		656	0.10785	0.11039	0.1139	0.11852	0.12303	0.12639	0.12854	0.12993	0.13065	0.13081	0.13119	0.13179	0.13192	0.13202
655	0.04892	0.051	0.05388	0.05716	0.06	0.06181	0.06288	0.06338	0.06363	0.06368	0.06384		655	0.05578	0.03455	0.01848	0.01386	0.01259		655	0.1059	0.10901	0.11335	0.1192	0.125	0.12938	0.13192	0.13359	0.13443	0.13481	0.13511	0.13554	0.13589	0.13605
654	0.04866	0.05095	0.05415	0.05789	0.06102	0.06299	0.06428	0.0647	0.06493	0.06518	0.06524		654	0.05582	0.03435	0.01834	0.01362	0.01231		654	0.10365	0.10739	0.11295	0.11991	0.12711	0.13251	0.13568	0.13764	0.13847	0.13911	0.13954	0.13988	0.14026	0.1404
653	0.04844	0.0508	0.05443	0.05842	0.06202	0.0641	0.06548	0.0661	0.06631	0.06644	0.06654		653	0.05574	0.03422	0.01801	0.01345	0.0121		653	0.10126	0.10569	0.11243	0.12104	0.12972	0.13619	0.14004	0.14226	0.14345	0.1439	0.14441	0.14485	0.14525	0.14533
652	0.04814	0.05087	0.05465	0.05915	0.06285	0.06533	0.06666	0.06731	0.06757	0.06779	0.06797		652	0.0558	0.03418	0.01791	0.01327	0.01194		652	0.09886	0.10428	0.11232	0.12249	0.13286	0.14058	0.14529	0.14777	0.14906	0.1497	0.1501	0.15054	0.15096	0.15124
651	0.04776	0.05065	0.05486	0.05961	0.06365	0.06635	0.06783	0.0685	0.06886	0.069	0.06908		651	0.05584	0.0341	0.0177	0.01304	0.0117		651	0.09668	0.1029	0.1123	0.12435	0.13651	0.14546	0.15083	0.15381	0.15533	0.15593	0.15649	0.15711	0.1575	0.15783
650	0.0475	0.05074	0.05506	0.06025	0.06456	0.06738	0.06894	0.06967	0.07014	0.07032	0.07039		650	0.05561	0.03381	0.01745	0.01286	0.01154		650	0.0945	0.10168	0.11256	0.12653	0.14071	0.15116	0.15745	0.1608	0.16255	0.16334	0.16377	0.16431	0.16479	0.16502
649	0.04715	0.05057	0.05519	0.06062	0.06518	0.06824	0.0699	0.0707	0.07113	0.07123	0.07151		649	0.05545	0.03371	0.01724	0.01266	0.01134		649	0.09222	0.10044	0.11289	0.12893	0.14517	0.15709	0.16419	0.168	0.16987	0.17076	0.17132	0.17185	0.17245	0.1726
648	0.04688	0.05037	0.05537	0.06122	0.06601	0.06904	0.07079	0.07174	0.07213	0.07246	0.07247		648	0.05539	0.03351	0.01711	0.01248	0.01119		648	0.08996	0.09921	0.1134	0.13154	0.15005	0.16355	0.17153	0.17571	0.17788	0.17884	0.17944	0.1801	0.1806	0.18094
647	0.04644	0.05009	0.05541	0.06151	0.06656	0.06991	0.07174	0.07266	0.07316	0.07339	0.07353		647	0.05519	0.03335	0.01689	0.01231	0.01096		647	0.08781	0.09829	0.11411	0.13461	0.15529	0.1704	0.17934	0.18406	0.18646	0.18745	0.18825	0.18883	0.18928	0.18971
646	0.0459	0.0499	0.05538	0.06177	0.06726	0.07061	0.07252	0.07345	0.07404	0.07424	0.07434		646	0.05502	0.03317	0.01675	0.01214	0.01075		646	0.0858	0.09732	0.11516	0.13785	0.16084	0.17761	0.18754	0.19273	0.19537	0.19637	0.19711	0.19789	0.19839	0.19871
645	0.04558	0.04966	0.05546	0.06207	0.06781	0.07157	0.07347	0.0746	0.07496	0.07534	0.07546		645	0.05471	0.03291	0.01656	0.01196	0.01064		645	0.08373	0.09657	0.11628	0.14115	0.16673	0.18515	0.19589	0.20154	0.20449	0.20565	0.20655	0.20727	0.20772	0.20824
644	0.04494	0.04926	0.05528	0.06231	0.06819	0.07206	0.07411	0.07526	0.07589	0.07606	0.07626		644	0.05455	0.03267	0.01641	0.01179	0.01049		644	0.08212	0.09606	0.11756	0.14491	0.17267	0.19282	0.20465	0.21076	0.21386	0.21509	0.21604	0.21685	0.21734	0.21776
643	0.04444	0.04894	0.05532	0.0626	0.06861	0.0727	0.07493	0.076	0.07659	0.07696	0.07699		643	0.05432	0.0325	0.0162	0.01172	0.01041		643	0.08024	0.09563	0.11888	0.14866	0.17882	0.20045	0.21319	0.2197	0.22296	0.22447	0.22531	0.22622	0.22684	0.22726
642	0.04383	0.04852	0.05512	0.06267	0.06902	0.07326	0.07562	0.07677	0.07736	0.07774	0.07779		642	0.05395	0.03234	0.01599	0.01154	0.01021		642	0.07884	0.09544	0.12043	0.15252	0.18471	0.20819	0.22184	0.22889	0.23224	0.23383	0.23497	0.23587	0.23641	0.23688
641	0.04324	0.04813	0.05498	0.06298	0.06955	0.07386	0.07629	0.07744	0.07807	0.07839	0.07856		641	0.05373	0.03207	0.01597	0.01144	0.01022		641	0.07736	0.09514	0.12211	0.15635	0.19093	0.21585	0.23028	0.23779	0.24136	0.24314	0.24409	0.24509	0.24569	0.24606
640	0.04265	0.04779	0.05485	0.06314	0.06989	0.07437	0.07688	0.07813	0.07878	0.07909	0.07929		640	0.05335	0.03189	0.01575	0.01131	0.01011		640	0.07613	0.09498	0.12369	0.16002	0.19662	0.22311	0.2385	0.24633	0.25003	0.25191	0.25294	0.25381	0.25453	0.255
639	0.04192	0.04721	0.05467	0.06309	0.07015	0.07484	0.07729	0.07864	0.07933	0.07969	0.07981		639	0.05317	0.03171	0.01558	0.01121	0.00998		639	0.07495	0.09481	0.12503	0.16358	0.2021	0.23001	0.24597	0.25423	0.25833	0.26001	0.26109	0.26228	0.26286	0.26339
638	0.04114	0.04656	0.05416	0.06302	0.07034	0.0751	0.07776	0.07916	0.07981	0.08006	0.08033		638	0.05287	0.03148	0.01547	0.01114	0.00994		638	0.07378	0.0949	0.12668	0.16697	0.20727	0.23648	0.25336	0.26182	0.26595	0.26782	0.26888	0.27009	0.27077	0.27131
637	0.04036	0.04597	0.05382	0.06293	0.07039	0.07537	0.07803	0.07944	0.08022	0.08051	0.08077		637	0.05256	0.03131	0.01546	0.0111	0.00988		637	0.0726	0.09451	0.12773	0.16977	0.21203	0.2422	0.25966	0.26853	0.27278	0.27499	0.27595	0.27714	0.2778	0.27827
636	0.03947	0.04525	0.05332	0.06263	0.0704	0.07549	0.07835	0.0797	0.08038	0.08086	0.08104		636	0.05222	0.03113	0.01531	0.01105	0.00991		636	0.07157	0.09444	0.12887	0.17269	0.21626	0.24755	0.26556	0.27467	0.27915	0.28117	0.28244	0.28369	0.28423	0.28484
635	0.03871	0.04474	0.05293	0.06246	0.07036	0.0756	0.07838	0.07988	0.08066	0.08111	0.0812		635	0.05182	0.03089	0.0152	0.01098	0.00984		635	0.07066	0.09418	0.12983	0.17502	0.21998	0.25214	0.27067	0.28018	0.28479	0.28685	0.2881	0.28924	0.28996	0.29045
634	0.03785	0.04389	0.05235	0.06213	0.07014	0.07549	0.07847	0.07996	0.08067	0.0812	0.08134		634	0.05144	0.03067	0.01515	0.01094	0.00979		634	0.06968	0.09396	0.13057	0.17693	0.22324	0.25619	0.27515	0.28481	0.28942	0.29161	0.29299	0.29415	0.29493	0.29532
633	0.03699	0.04325	0.05171	0.06172	0.0699	0.07537	0.0784	0.0798	0.08065	0.081	0.08133		633	0.0512	0.0306	0.0151	0.01093	0.00981		633	0.06879	0.09356	0.13103	0.17854	0.2257	0.25936	0.27877	0.2885	0.29341	0.29549	0.29681	0.29792	0.29869	0.29916
632	0.03622	0.04248	0.05116	0.06141	0.06962	0.07528	0.07835	0.07977	0.08056	0.08112	0.08126		632	0.0508	0.03029	0.01501	0.01085	0.00973		632	0.06779	0.09301	0.13113	0.17962	0.22762	0.26178	0.28164	0.29155	0.2963	0.29858	0.30008	0.30114	0.3018	0.30239
631	0.03528	0.04165	0.05057	0.06081	0.06928	0.07491	0.07794	0.07946	0.0803	0.08076	0.08095		631	0.05054	0.03028	0.01506	0.01096	0.00991		631	0.06674	0.09245	0.13115	0.1802	0.22908	0.26369	0.2837	0.29364	0.29863	0.301	0.30227	0.30346	0.3042	0.30467
630	0.03447	0.0409	0.04977	0.0602	0.06866	0.07453	0.07753	0.07906	0.0799	0.08029	0.08063		630	0.05019	0.02997	0.01487	0.01095	0.00992		630	0.06583	0.09188	0.13109	0.18071	0.23008	0.26504	0.28517	0.29543	0.30035	0.3026	0.30395	0.30528	0.30597	0.30648
629	0.03367	0.04005	0.04913	0.0597	0.06828	0.07403	0.07716	0.07862	0.0795	0.07999	0.08027		629	0.04984	0.02976	0.01485	0.01086	0.00981		629	0.06491	0.09119	0.13084	0.18074	0.23048	0.2658	0.2861	0.29624	0.30132	0.30358	0.30488	0.30625	0.30701	0.30738
628	0.03283	0.03938	0.04842	0.05892	0.06765	0.07341	0.0765	0.07807	0.07895	0.07932	0.07955		628	0.04952	0.02967	0.01475	0.01089	0.00985		628	0.06404	0.09032	0.13024	0.18059	0.23063	0.26615	0.28656	0.29682	0.3018	0.30402	0.30549	0.30669	0.30735	0.30796
627	0.03196	0.03856	0.04767	0.05822	0.06682	0.07275	0.07584	0.0774	0.07828	0.07863	0.07887		627	0.04924	0.02946	0.01484	0.01098	0.00993		627	0.06313	0.08947	0.12964	0.18016	0.23029	0.2659	0.28641	0.29679	0.30194	0.30413	0.30547	0.30648	0.30732	0.30796
626	0.0314	0.03784	0.04692	0.05758	0.06633	0.07208	0.07515	0.0767	0.07756	0.07795	0.07828		626	0.04891	0.02935	0.01482	0.01104	0.00995		626	0.06234	0.0888	0.12893	0.17957	0.22991	0.26567	0.28608	0.29657	0.30163	0.30385	0.30511	0.30645	0.30711	0.30776
625	0.03063	0.03708	0.04615	0.05678	0.06534	0.07122	0.07428	0.07589	0.07681	0.07708	0.0774		625	0.04857	0.02914	0.01474	0.01102	0.01007		625	0.06125	0.08781	0.12811	0.17875	0.22911	0.26485	0.28544	0.29571	0.3008	0.30319	0.30441	0.30589	0.30645	0.30708
624	0.02971	0.03626	0.04535	0.05592	0.06463	0.07042	0.07346	0.075	0.07591	0.07628	0.07659		624	0.04816	0.02897	0.01466	0.01099	0.01004		624	0.06041	0.08697	0.12727	0.178	0.2285	0.26413	0.28478	0.29506	0.30016	0.30247	0.30378	0.30495	0.30573	0.30624
623	0.02897	0.03544	0.04462	0.05491	0.0637	0.06942	0.07266	0.0741	0.07502	0.0754	0.07567		623	0.04788	0.02883	0.01479	0.01116	0.01031		623	0.05984	0.08623	0.12662	0.17731	0.22791	0.26354	0.28419	0.29454	0.29956	0.302	0.30323	0.30438	0.30523	0.30576
622	0.02846	0.03501	0.04395	0.05441	0.06304	0.06875	0.07185	0.07337	0.07426	0.07472	0.07489		622	0.04757	0.02861	0.01471	0.01126	0.01027		622	0.05886	0.08544	0.12578	0.17669	0.22708	0.26278	0.28365	0.29382	0.29896	0.30121	0.3025	0.30382	0.30463	0.3052
621	0.02757	0.0341	0.04308	0.05347	0.06207	0.06771	0.07085	0.0724	0.0732	0.07371	0.0739		621	0.04725	0.02857	0.01469	0.0114	0.01036		621	0.05826	0.08495	0.12534	0.17631	0.22686	0.26263	0.28335	0.29366	0.29868	0.30101	0.30252	0.30357	0.30437	0.30501
620	0.027	0.03361	0.04236	0.0529	0.06135	0.06702	0.07009	0.07167	0.07243	0.07298	0.07309		620	0.04686	0.0283	0.01465	0.01144	0.01047		620	0.05778	0.08447	0.12506	0.17605	0.22662	0.26269	0.28327	0.2937	0.29869	0.30094	0.30244	0.30373	0.30434	0.30495
619	0.02645	0.03289	0.04181	0.05217	0.06063	0.06628	0.06935	0.07099	0.07181	0.07223	0.07246		619	0.04643	0.02811	0.01461	0.01148	0.01048		619	0.05726	0.08407	0.12464	0.17586	0.22671	0.26288	0.28354	0.29403	0.29925	0.30151	0.30287	0.30393	0.30478	0.30539
618	0.02603	0.03242	0.04139	0.0516	0.06006	0.06572	0.06875	0.07029	0.07116	0.07151	0.07185		618	0.04609	0.02787	0.01457	0.01142	0.01062		618	0.05705	0.08398	0.12493	0.1763	0.22743	0.2636	0.28458	0.29508	0.3001	0.30244	0.30375	0.30512	0.30569	0.30638
617	0.02532	0.03161	0.04048	0.05073	0.05924	0.06499	0.06792	0.06953	0.07024	0.07072	0.071		617	0.04583	0.02782	0.0147	0.01157	0.01067		617	0.05673	0.08388	0.12504	0.17698	0.22838	0.2648	0.28592	0.29634	0.30137	0.30388	0.30535	0.30658	0.30714	0.308
616	0.02479	0.03116	0.04004	0.05029	0.05877	0.06451	0.0675	0.06907	0.06981	0.07031	0.07062		616	0.04534	0.02751	0.01467	0.01155	0.01082		616	0.05646	0.0839	0.12562	0.17796	0.22972	0.26674	0.28777	0.2982	0.30343	0.30576	0.3072	0.30842	0.30918	0.30981
615	0.02445	0.03067	0.03961	0.04993	0.05844	0.06403	0.06712	0.06864	0.06948	0.06998	0.07015		615	0.04502	0.02741	0.01466	0.01175	0.01086		615	0.05638	0.08415	0.12616	0.17913	0.23159	0.26871	0.28996	0.30051	0.30584	0.30809	0.30979	0.31085	0.31147	0.31227
614	0.02393	0.03036	0.03923	0.0495	0.05805	0.06377	0.06677	0.06829	0.06912	0.06964	0.06982		614	0.04462	0.02731	0.01462	0.01173	0.01101		614	0.05643	0.08459	0.1271	0.18067	0.23376	0.2714	0.29278	0.30351	0.30883	0.3113	0.31261	0.3139	0.3148	0.31533
613	0.0236	0.03001	0.03886	0.04936	0.05784	0.06352	0.06656	0.06817	0.06904	0.06936	0.06967		613	0.04413	0.02708	0.01464	0.01179	0.01119		613	0.05646	0.08506	0.12823	0.18249	0.23627	0.2743	0.29594	0.3069	0.31212	0.31451	0.31618	0.31736	0.318	0.31876
612	0.02305	0.02952	0.03839	0.04896	0.05753	0.06321	0.06626	0.06783	0.06862	0.06914	0.0693		612	0.04382	0.02691	0.01467	0.01199	0.01133		612	0.05667	0.08564	0.12957	0.18471	0.23917	0.27774	0.29967	0.31077	0.31614	0.3186	0.32005	0.32133	0.32209	0.32245
611	0.02281	0.0293	0.03825	0.04881	0.0575	0.06312	0.06625	0.06791	0.06873	0.0692	0.06943		611	0.04331	0.02667	0.01468	0.01196	0.01137		611	0.05682	0.08628	0.13097	0.18697	0.24214	0.28123	0.30359	0.31473	0.3202	0.32259	0.32405	0.32537	0.3261	0.32673
610	0.02257	0.02915	0.03823	0.04889	0.05759	0.0634	0.06651	0.06809	0.06878	0.06934	0.06957		610	0.04284	0.02651	0.01469	0.01205	0.01162		610	0.05711	0.08714	0.13249	0.18941	0.24555	0.28516	0.30742	0.31895	0.32424	0.32688	0.32843	0.32971	0.33041	0.33108
609	0.02231	0.0289	0.038	0.04885	0.05757	0.06354	0.06657	0.06821	0.06899	0.06947	0.06975		609	0.04238	0.0263	0.0147	0.0121	0.01169		609	0.05732	0.08772	0.13392	0.1918	0.24851	0.28862	0.31154	0.32291	0.32853	0.33112	0.33258	0.33389	0.33467	0.33522
608	0.02211	0.02873	0.03802	0.04894	0.05777	0.06376	0.0669	0.06849	0.06935	0.06989	0.07012		608	0.0419	0.02616	0.01479	0.01226	0.01183		608	0.05743	0.08844	0.13534	0.19409	0.25157	0.29236	0.31538	0.32684	0.33258	0.33506	0.33668	0.33805	0.33879	0.33913
607	0.0219	0.02882	0.03817	0.04915	0.05818	0.06418	0.06732	0.0691	0.06994	0.07035	0.07062		607	0.0417	0.02606	0.01502	0.01252	0.01216		607	0.05766	0.08922	0.13677	0.19619	0.25458	0.2956	0.31894	0.33066	0.3364	0.33893	0.3405	0.34176	0.34252	0.34313
606	0.0217	0.02865	0.03811	0.04925	0.05833	0.06442	0.06769	0.06931	0.07027	0.07074	0.071		606	0.0411	0.02578	0.01501	0.01263	0.01227		606	0.05791	0.08976	0.13787	0.19802	0.2571	0.29859	0.322	0.33388	0.33962	0.3422	0.34366	0.34514	0.34578	0.34654
605	0.02156	0.02847	0.03823	0.04951	0.05873	0.06489	0.06816	0.06996	0.07076	0.07123	0.07146		605	0.04058	0.02556	0.01494	0.01266	0.01245		605	0.05795	0.0902	0.13878	0.19944	0.25908	0.30088	0.32448	0.3363	0.34205	0.3447	0.3463	0.34781	0.3485	0.34898
604	0.02143	0.02853	0.03828	0.04974	0.05915	0.06535	0.06865	0.07048	0.07143	0.07188	0.07226		604	0.04032	0.02552	0.01514	0.01305	0.01281		604	0.05788	0.0903	0.13926	0.20036	0.26046	0.30224	0.32612	0.33802	0.34382	0.34635	0.34805	0.34932	0.35014	0.3509
603	0.02132	0.02851	0.03853	0.05004	0.05972	0.06604	0.06947	0.0711	0.07211	0.07263	0.07285		603	0.03983	0.02542	0.01526	0.01325	0.01295		603	0.05791	0.09053	0.13948	0.20087	0.261	0.3033	0.32707	0.33909	0.34467	0.34729	0.3491	0.35043	0.35101	0.35161
602	0.02128	0.02862	0.03878	0.05057	0.06027	0.0667	0.07013	0.07192	0.07289	0.07337	0.07361		602	0.03933	0.02529	0.01536	0.01346	0.01327		602	0.05774	0.09025	0.13943	0.20086	0.26101	0.30317	0.32712	0.33897	0.34482	0.34736	0.34908	0.35044	0.35137	0.35173
601	0.02119	0.02855	0.03883	0.05082	0.06063	0.06728	0.07074	0.0726	0.07347	0.07406	0.07429		601	0.03896	0.0252	0.01563	0.01368	0.01357		601	0.05732	0.08975	0.13873	0.20007	0.25989	0.30213	0.32585	0.33778	0.34356	0.34616	0.34771	0.34907	0.34985	0.35047
600	0.02116	0.02877	0.03927	0.05144	0.06136	0.06812	0.0716	0.07348	0.07446	0.07503	0.07534		600	0.0384	0.02495	0.01563	0.01385	0.01374		600	0.05686	0.08919	0.13772	0.19855	0.25831	0.30006	0.32394	0.33581	0.3415	0.34414	0.34571	0.347	0.34793	0.34828
599	0.02097	0.02876	0.03932	0.05168	0.06183	0.06862	0.07227	0.07407	0.07521	0.07574	0.07599		599	0.03793	0.02485	0.01579	0.01411	0.01405		599	0.05629	0.08821	0.1364	0.19681	0.25581	0.29754	0.32084	0.33266	0.33848	0.34106	0.34257	0.34401	0.34477	0.34517
598	0.02103	0.02888	0.03968	0.05229	0.06261	0.06946	0.07314	0.07499	0.0761	0.07659	0.07684		598	0.03752	0.02471	0.01597	0.01438	0.01438		598	0.05566	0.08721	0.13468	0.19432	0.25279	0.29386	0.31718	0.32876	0.33452	0.33704	0.33865	0.34002	0.34076	0.34132
597	0.02096	0.02891	0.03985	0.05278	0.06327	0.07024	0.07394	0.07577	0.07687	0.07745	0.0778		597	0.03712	0.02465	0.01609	0.01468	0.01471		597	0.05491	0.08589	0.13275	0.19137	0.24893	0.28954	0.31258	0.32416	0.32983	0.33228	0.33383	0.33521	0.33588	0.33646
596	0.02092	0.02894	0.04024	0.05311	0.06384	0.07088	0.07471	0.07665	0.07773	0.07819	0.07861		596	0.03662	0.02443	0.01623	0.01492	0.0149		596	0.05398	0.08437	0.13037	0.188	0.24464	0.28463	0.30724	0.31871	0.32415	0.3267	0.32825	0.3295	0.33031	0.33085
595	0.02091	0.02913	0.04052	0.05379	0.06455	0.07177	0.07566	0.07764	0.07856	0.07922	0.07959		595	0.03603	0.02422	0.01644	0.01504	0.01508		595	0.05325	0.08301	0.12799	0.18454	0.24002	0.27921	0.30163	0.31295	0.31833	0.32083	0.32243	0.32381	0.32442	0.32497
594	0.02097	0.02923	0.04088	0.05423	0.0652	0.07248	0.07639	0.07849	0.07954	0.08005	0.0804		594	0.03567	0.02439	0.01673	0.01551	0.01556		594	0.05225	0.08131	0.12529	0.18049	0.23507	0.27364	0.29561	0.30659	0.312	0.3145	0.31601	0.31717	0.31784	0.31836
593	0.02089	0.02951	0.04115	0.05475	0.06582	0.07334	0.07728	0.0793	0.08049	0.08101	0.08146		593	0.0351	0.02429	0.01691	0.01571	0.01587		593	0.0513	0.07968	0.12261	0.17664	0.23021	0.26789	0.28945	0.30019	0.30553	0.30801	0.30929	0.31069	0.31142	0.31186
592	0.02084	0.02953	0.04131	0.05513	0.06648	0.07401	0.07802	0.0802	0.08127	0.08193	0.08225		592	0.03467	0.02409	0.01708	0.01591	0.01618		592	0.0504	0.07794	0.12002	0.17278	0.2251	0.26189	0.28299	0.29374	0.29902	0.30121	0.30271	0.30409	0.3047	0.30514
591	0.02074	0.02948	0.04152	0.0556	0.06697	0.0746	0.07868	0.08089	0.0821	0.08266	0.08295		591	0.03408	0.02384	0.01718	0.0162	0.01624		591	0.04937	0.07639	0.11735	0.16873	0.21988	0.25608	0.27685	0.28731	0.29221	0.29468	0.29604	0.29739	0.29804	0.29854
590	0.02088	0.02972	0.04186	0.05613	0.06771	0.07542	0.07962	0.08175	0.08292	0.08351	0.08382		590	0.0336	0.02373	0.01726	0.01633	0.01659		590	0.04857	0.07476	0.11467	0.16499	0.21499	0.25029	0.27075	0.28092	0.28595	0.28821	0.28948	0.29096	0.29156	0.29193
589	0.02085	0.0298	0.04207	0.05666	0.06837	0.07609	0.08047	0.08253	0.0837	0.08429	0.08457		589	0.03308	0.02357	0.01749	0.01675	0.01692		589	0.04768	0.07353	0.11248	0.16175	0.21055	0.2452	0.2651	0.2752	0.28034	0.28237	0.28384	0.28501	0.28562	0.28618
588	0.02068	0.02983	0.04237	0.05691	0.06891	0.07672	0.08093	0.08314	0.08434	0.08489	0.0853		588	0.03251	0.0235	0.01764	0.01689	0.01712		588	0.04685	0.07195	0.11016	0.15825	0.20605	0.24011	0.25978	0.26947	0.2743	0.27657	0.27797	0.27918	0.27972	0.28024
587	0.02065	0.0298	0.04255	0.05724	0.06923	0.07733	0.08162	0.08386	0.08492	0.0856	0.08602		587	0.03198	0.0234	0.0178	0.01716	0.01743		587	0.04616	0.07068	0.10803	0.15516	0.20215	0.23547	0.2548	0.26445	0.26914	0.27133	0.27282	0.27383	0.27452	0.27494
586	0.02055	0.02989	0.04252	0.05745	0.0696	0.07765	0.08202	0.08426	0.0855	0.08602	0.08654		586	0.0315	0.02327	0.01811	0.01739	0.01778		586	0.04536	0.06944	0.10586	0.15233	0.19817	0.2312	0.25006	0.2595	0.26418	0.26631	0.26778	0.26894	0.26952	0.26996
585	0.02046	0.02976	0.04268	0.05772	0.06981	0.07803	0.08245	0.08474	0.08585	0.08654	0.08697		585	0.03106	0.02316	0.0183	0.0178	0.01798		585	0.04482	0.06854	0.1044	0.14972	0.19502	0.22742	0.24601	0.25541	0.26002	0.26206	0.26345	0.26464	0.26521	0.26563
584	0.02051	0.02988	0.04289	0.05796	0.07019	0.07843	0.0828	0.08527	0.08639	0.08698	0.08739		584	0.03053	0.0232	0.01855	0.01805	0.01836		584	0.04398	0.06711	0.10251	0.14714	0.19165	0.2236	0.24203	0.25119	0.25582	0.25796	0.25923	0.26027	0.26081	0.26138
583	0.02022	0.02983	0.04285	0.058	0.07033	0.07873	0.08308	0.08521	0.08653	0.08711	0.08761		583	0.03009	0.02308	0.01879	0.01846	0.0187		583	0.04356	0.06643	0.10131	0.1453	0.18935	0.22071	0.23886	0.24795	0.25246	0.25447	0.2558	0.25703	0.25757	0.25798
582	0.02029	0.0298	0.04285	0.05805	0.07048	0.07888	0.0832	0.08551	0.08677	0.08745	0.08772		582	0.02954	0.02298	0.01892	0.01868	0.019		582	0.04286	0.06569	0.09978	0.1434	0.18664	0.21775	0.23587	0.24469	0.24932	0.25133	0.25258	0.25349	0.25426	0.25472
581	0.02025	0.0298	0.04279	0.05807	0.07057	0.07888	0.08333	0.08551	0.08689	0.08745	0.08791		581	0.0291	0.02311	0.01939	0.01897	0.01945		581	0.04266	0.0649	0.09871	0.14172	0.1846	0.21519	0.23305	0.24189	0.24641	0.24839	0.24966	0.25082	0.25136	0.25174
580	0.01991	0.02938	0.0426	0.05791	0.07021	0.07863	0.08306	0.08531	0.08659	0.08712	0.08759		580	0.02877	0.02315	0.01975	0.01964	0.01977		580	0.04207	0.06407	0.09763	0.14013	0.18258	0.21299	0.23051	0.23929	0.24395	0.24574	0.24716	0.24801	0.24872	0.24913
579	0.01977	0.02942	0.04244	0.05781	0.07008	0.07843	0.08278	0.08524	0.08629	0.08689	0.08729		579	0.0284	0.02321	0.02014	0.01993	0.0203		579	0.04175	0.06356	0.09662	0.13867	0.18066	0.21096	0.22834	0.23717	0.24131	0.2435	0.24487	0.24562	0.24624	0.24685
578	0.01978	0.02927	0.04232	0.05761	0.06987	0.07816	0.08275	0.0849	0.08613	0.08666	0.08719		578	0.02802	0.02328	0.02046	0.02043	0.02073		578	0.04145	0.06287	0.09583	0.1373	0.17899	0.20882	0.22586	0.23473	0.23906	0.24105	0.24231	0.24325	0.24374	0.24432
577	0.01957	0.02902	0.04191	0.05725	0.06953	0.07768	0.0821	0.08434	0.08579	0.0863	0.08666		577	0.02774	0.02331	0.02072	0.02085	0.02114		577	0.04082	0.06207	0.09455	0.13591	0.177	0.20663	0.22354	0.23212	0.23653	0.23842	0.23967	0.24086	0.24145	0.2417
576	0.01927	0.0286	0.04148	0.05666	0.06887	0.07709	0.08155	0.0838	0.08496	0.08547	0.08588		576	0.02744	0.02343	0.02129	0.0214	0.02175		576	0.04024	0.06152	0.09352	0.13423	0.17522	0.20448	0.22126	0.22983	0.23422	0.23602	0.23713	0.23815	0.23885	0.23929
575	0.01899	0.02834	0.04107	0.05621	0.06822	0.07649	0.08085	0.08299	0.08421	0.08479	0.08516		575	0.02713	0.02361	0.02178	0.02183	0.02221		575	0.04	0.06104	0.09275	0.13322	0.17355	0.20249	0.2192	0.22786	0.23191	0.23391	0.23504	0.2362	0.23668	0.23711
574	0.0188	0.02807	0.04069	0.05551	0.06761	0.0756	0.08013	0.08221	0.08345	0.08391	0.08437		574	0.02695	0.02393	0.02238	0.02252	0.02272		574	0.03964	0.06031	0.09179	0.13167	0.1715	0.20036	0.21685	0.22525	0.22948	0.2314	0.23263	0.23346	0.23421	0.23458
573	0.01852	0.02769	0.04027	0.05493	0.06683	0.0748	0.07901	0.08126	0.08244	0.08303	0.08346		573	0.02667	0.02407	0.02285	0.02298	0.02321		573	0.03919	0.05966	0.09056	0.13004	0.16969	0.19796	0.21445	0.22269	0.22676	0.22886	0.22987	0.23091	0.23141	0.23191
572	0.0183	0.02735	0.03971	0.05438	0.06599	0.07389	0.07821	0.08044	0.08147	0.08204	0.08237		572	0.02633	0.02428	0.02339	0.02361	0.02392		572	0.0389	0.05885	0.08958	0.12864	0.16765	0.19559	0.21184	0.22011	0.22396	0.22612	0.22715	0.22823	0.22895	0.22917
571	0.01795	0.0268	0.03903	0.05347	0.06498	0.07279	0.0769	0.07913	0.08028	0.08071	0.08114		571	0.02623	0.02465	0.02416	0.02449	0.02458		571	0.03841	0.05825	0.08852	0.12689	0.16549	0.19326	0.20915	0.21751	0.22139	0.22324	0.22445	0.22523	0.22586	0.2263
570	0.01795	0.02653	0.03868	0.05284	0.0642	0.07189	0.07592	0.07813	0.07924	0.07985	0.08006		570	0.02619	0.02497	0.02483	0.02511	0.02524		570	0.03792	0.05735	0.08713	0.12506	0.16294	0.19031	0.20621	0.21426	0.21822	0.22005	0.22122	0.22226	0.22274	0.22321
569	0.01762	0.02624	0.03811	0.05202	0.06314	0.07083	0.07464	0.07671	0.07789	0.07851	0.07872		569	0.02619	0.02557	0.02564	0.026	0.02614		569	0.03732	0.05663	0.08596	0.12323	0.16062	0.18748	0.20305	0.21092	0.21479	0.21659	0.21793	0.21888	0.21929	0.21974
568	0.01718	0.0257	0.0374	0.05107	0.06214	0.06944	0.07351	0.07544	0.07657	0.07705	0.07737		568	0.02616	0.02602	0.0264	0.0269	0.02701		568	0.03691	0.05603	0.08476	0.12151	0.15832	0.18472	0.20005	0.20785	0.21177	0.21345	0.21469	0.21571	0.21625	0.21653
567	0.01687	0.0252	0.03675	0.05019	0.06095	0.06827	0.07223	0.07417	0.07532	0.07581	0.0761		567	0.02618	0.02643	0.02712	0.02749	0.0276		567	0.03636	0.05507	0.08365	0.11965	0.15597	0.18201	0.19722	0.2048	0.20854	0.21033	0.21138	0.21241	0.21278	0.21326
566	0.01656	0.02485	0.03606	0.04916	0.05992	0.06718	0.07093	0.07277	0.07398	0.07456	0.0748		566	0.02597	0.0266	0.02766	0.028	0.02825		566	0.0361	0.05452	0.08255	0.11801	0.15369	0.17932	0.1943	0.20176	0.20536	0.20742	0.20842	0.20931	0.20982	0.21025
565	0.01644	0.02446	0.03559	0.04837	0.05896	0.06599	0.06969	0.07162	0.07271	0.0732	0.07351		565	0.02607	0.02726	0.02855	0.02909	0.02908		565	0.03566	0.05382	0.08127	0.11622	0.15137	0.17689	0.19129	0.19884	0.20239	0.20411	0.20525	0.20623	0.20667	0.20698
564	0.01601	0.02404	0.03495	0.04755	0.05778	0.0649	0.06859	0.07042	0.07137	0.07185	0.07211		564	0.02599	0.02755	0.02913	0.02957	0.0297		564	0.03553	0.05312	0.08028	0.11446	0.14913	0.17378	0.18849	0.19565	0.19937	0.20108	0.20214	0.20304	0.20359	0.20384
563	0.01577	0.02347	0.03421	0.04659	0.0567	0.0636	0.06738	0.06899	0.07009	0.07059	0.07074		563	0.02581	0.0278	0.02979	0.03029	0.03023		563	0.0352	0.05256	0.07906	0.11271	0.14702	0.17153	0.18559	0.19262	0.19637	0.19809	0.19918	0.20014	0.20039	0.20089
562	0.01555	0.023	0.03351	0.04593	0.05571	0.06253	0.06614	0.06792	0.06894	0.06929	0.06954		562	0.0258	0.02817	0.03048	0.03095	0.03084		562	0.0349	0.05175	0.07794	0.11121	0.14464	0.16879	0.18295	0.18966	0.19345	0.19497	0.19622	0.19714	0.19754	0.19781
561	0.0153	0.02278	0.03304	0.04516	0.05487	0.06154	0.06505	0.06687	0.06771	0.0682	0.06849		561	0.02589	0.02864	0.0311	0.03153	0.03161		561	0.03473	0.05126	0.07681	0.10964	0.14251	0.16634	0.18	0.18702	0.19046	0.19225	0.1932	0.19413	0.19439	0.19489
560	0.01504	0.02235	0.03245	0.04427	0.0539	0.06034	0.06393	0.06556	0.06661	0.06704	0.06721		560	0.02585	0.02902	0.0316	0.03223	0.03225		560	0.0342	0.05037	0.07584	0.10766	0.14008	0.16336	0.177	0.18378	0.18746	0.18909	0.18996	0.19084	0.19138	0.19165
559	0.01494	0.02219	0.03225	0.04382	0.0533	0.05958	0.06315	0.06472	0.06571	0.06616	0.06639		559	0.02592	0.02946	0.03221	0.03289	0.03278		559	0.03385	0.04993	0.07463	0.10605	0.13774	0.16088	0.17422	0.18098	0.18431	0.18598	0.1868	0.18768	0.18816	0.18852
558	0.01465	0.02175	0.0316	0.04301	0.05231	0.05863	0.06195	0.06352	0.06455	0.06494	0.06527		558	0.02586	0.02979	0.0328	0.03345	0.03344		558	0.03368	0.04921	0.07347	0.1042	0.13543	0.15817	0.17118	0.17773	0.18108	0.18283	0.18385	0.1846	0.18505	0.18533
557	0.01446	0.02137	0.03105	0.04241	0.05142	0.05784	0.06101	0.0627	0.06352	0.06385	0.06423		557	0.02597	0.03011	0.03341	0.03401	0.03396		557	0.03324	0.04846	0.07213	0.10245	0.1331	0.15516	0.1679	0.17447	0.17763	0.1794	0.18033	0.18102	0.18153	0.18173
556	0.01428	0.0212	0.03061	0.04183	0.05083	0.05687	0.06027	0.06186	0.06279	0.06324	0.06343		556	0.02589	0.03028	0.03381	0.03438	0.03429		556	0.033	0.04761	0.07078	0.10044	0.13038	0.15196	0.16459	0.17105	0.17419	0.17568	0.17663	0.17756	0.17792	0.17802
555	0.01405	0.02102	0.03032	0.04125	0.05015	0.05623	0.05937	0.06098	0.06185	0.06223	0.06247		555	0.02591	0.03065	0.03428	0.03487	0.03482		555	0.03262	0.04702	0.06957	0.09851	0.12761	0.14883	0.16115	0.16735	0.1706	0.17213	0.17304	0.17379	0.17418	0.1745
554	0.01398	0.02066	0.02984	0.04073	0.04943	0.05532	0.05868	0.06019	0.06115	0.0615	0.06167		554	0.02587	0.03074	0.03443	0.03518	0.03503		554	0.03209	0.04606	0.06813	0.0961	0.12467	0.14531	0.15726	0.16354	0.16642	0.16811	0.16897	0.16963	0.17011	0.17029
553	0.01356	0.02028	0.02931	0.04013	0.04867	0.05464	0.05771	0.05932	0.06007	0.06047	0.06072		553	0.02585	0.03106	0.03505	0.03568	0.0355		553	0.03182	0.04539	0.06651	0.09391	0.12157	0.14172	0.15339	0.15936	0.16225	0.16372	0.16474	0.16548	0.16582	0.16596
552	0.01375	0.02009	0.02914	0.03972	0.04823	0.05396	0.05717	0.05878	0.05954	0.05991	0.06026		552	0.02594	0.03129	0.03529	0.03591	0.03577		552	0.03132	0.04441	0.06498	0.09143	0.11835	0.13796	0.1493	0.15495	0.15783	0.1594	0.16032	0.16099	0.16135	0.16141
551	0.01322	0.01985	0.02871	0.03903	0.04753	0.05348	0.05634	0.05784	0.05878	0.05919	0.05932		551	0.02592	0.03143	0.03558	0.03629	0.03623		551	0.031	0.04342	0.06342	0.08878	0.11501	0.13387	0.14494	0.15059	0.15342	0.15483	0.1554	0.15623	0.15669	0.15691
550	0.01323	0.01967	0.02836	0.03885	0.04704	0.05267	0.05585	0.05716	0.05811	0.05837	0.05865		550	0.02603	0.03168	0.03584	0.03663	0.03655		550	0.03032	0.04226	0.06129	0.08619	0.11117	0.12957	0.14028	0.1458	0.14852	0.14964	0.15058	0.15123	0.1518	0.15177
549	0.01327	0.01945	0.02807	0.03837	0.04648	0.05207	0.05504	0.05656	0.05747	0.05768	0.05797		549	0.02609	0.03189	0.03607	0.03687	0.0367		549	0.02978	0.0412	0.05978	0.08354	0.10784	0.12553	0.13568	0.14088	0.14371	0.14507	0.14562	0.14643	0.1468	0.14698
548	0.0128	0.01924	0.02769	0.03796	0.04596	0.05151	0.05447	0.05583	0.05678	0.05698	0.05723		548	0.02631	0.03213	0.03629	0.03713	0.03709		548	0.02949	0.04031	0.05812	0.08082	0.10424	0.12141	0.13123	0.13606	0.13892	0.14013	0.14076	0.14164	0.14183	0.14199
547	0.01292	0.01907	0.02757	0.03754	0.04547	0.05095	0.05384	0.05547	0.05617	0.05649	0.05668		547	0.02637	0.03227	0.0366	0.03745	0.03735		547	0.02889	0.03954	0.05634	0.07831	0.10089	0.11714	0.12678	0.13145	0.13412	0.13537	0.13596	0.13667	0.1371	0.13716
546	0.01273	0.01889	0.02705	0.03686	0.04484	0.05024	0.05317	0.05474	0.05534	0.05568	0.05594		546	0.02657	0.03251	0.03681	0.03771	0.03773		546	0.02827	0.03829	0.05457	0.07561	0.0971	0.11291	0.12229	0.12681	0.12912	0.13043	0.13112	0.13178	0.13197	0.13209
545	0.01254	0.01853	0.02677	0.03643	0.04423	0.04948	0.0523	0.05374	0.05449	0.05496	0.05512		545	0.02665	0.03272	0.03708	0.03803	0.03797		545	0.02779	0.03744	0.0529	0.07317	0.09377	0.10881	0.11767	0.12234	0.12449	0.12571	0.12639	0.12703	0.12734	0.12742
544	0.01222	0.01819	0.02629	0.03587	0.04352	0.04883	0.05155	0.05301	0.05377	0.05414	0.05433		544	0.027	0.033	0.0375	0.03838	0.03849		544	0.02736	0.03654	0.0514	0.07075	0.09047	0.10513	0.11355	0.11794	0.12022	0.12135	0.12191	0.12259	0.12299	0.12305
543	0.0121	0.01807	0.02609	0.03548	0.04319	0.04844	0.05098	0.05238	0.05317	0.05344	0.05369		543	0.02729	0.03348	0.0379	0.03879	0.03886		543	0.02693	0.03563	0.04991	0.06843	0.0875	0.1014	0.10966	0.11387	0.11611	0.11708	0.1178	0.11827	0.11859	0.11874
542	0.01208	0.0177	0.0257	0.03492	0.04252	0.04765	0.05035	0.0517	0.05242	0.05271	0.05288		542	0.02784	0.03406	0.03849	0.03953	0.03965		542	0.02628	0.03464	0.0483	0.06604	0.0845	0.09791	0.10582	0.1098	0.11191	0.11302	0.11372	0.11424	0.11451	0.11462
541	0.01178	0.01759	0.02518	0.03447	0.04181	0.04698	0.04965	0.05089	0.05161	0.05197	0.05207		541	0.02836	0.03464	0.03908	0.04005	0.0404		541	0.02598	0.0338	0.04702	0.0642	0.082	0.09485	0.10239	0.10632	0.10832	0.1095	0.11004	0.11061	0.11065	0.11078
540	0.01181	0.01733	0.02504	0.03406	0.04134	0.04621	0.04886	0.05029	0.05101	0.05124	0.05127		540	0.02906	0.03519	0.03981	0.04095	0.04112		540	0.0255	0.03309	0.0458	0.06236	0.07941	0.09183	0.09929	0.10296	0.10498	0.10597	0.10658	0.10697	0.10733	0.10744
539	0.01159	0.01708	0.02466	0.03342	0.04066	0.04549	0.04811	0.0494	0.05015	0.05037	0.0505		539	0.02997	0.03618	0.04076	0.04193	0.04239		539	0.02494	0.03219	0.04466	0.06057	0.07698	0.08914	0.09627	0.09988	0.10175	0.10257	0.10342	0.1039	0.1041	0.10406
538	0.01145	0.01682	0.02425	0.03304	0.03996	0.04489	0.04741	0.04878	0.04942	0.04959	0.04971		538	0.03083	0.03708	0.04176	0.04279	0.04326		538	0.02462	0.03174	0.04355	0.05903	0.07495	0.08662	0.09356	0.0972	0.09901	0.09987	0.10049	0.10085	0.1011	0.10122
537	0.01124	0.01658	0.02383	0.03255	0.03934	0.044	0.04655	0.04778	0.04852	0.04889	0.04883		537	0.03214	0.03842	0.04303	0.04415	0.04478		537	0.02431	0.03113	0.04251	0.0576	0.07309	0.08452	0.09116	0.09463	0.09631	0.09746	0.09771	0.09836	0.09855	0.09856
536	0.01111	0.01637	0.02344	0.03184	0.03868	0.04328	0.04577	0.04691	0.0477	0.04809	0.04802		536	0.03342	0.0398	0.04442	0.0457	0.04636		536	0.02406	0.0304	0.04165	0.05618	0.07116	0.08217	0.08866	0.09212	0.0938	0.09471	0.09522	0.09572	0.09593	0.09609
535	0.01102	0.01621	0.02324	0.03149	0.03823	0.04278	0.04511	0.04625	0.04689	0.04723	0.04729		535	0.03494	0.04151	0.04607	0.04734	0.04808		535	0.02351	0.0299	0.04069	0.05489	0.06946	0.08028	0.08651	0.08988	0.09156	0.09256	0.09299	0.09335	0.09366	0.09358
534	0.01094	0.01593	0.02282	0.03078	0.03752	0.04192	0.04441	0.04552	0.04608	0.0463	0.04644		534	0.03664	0.04332	0.04791	0.0493	0.04997		534	0.02324	0.02921	0.03976	0.05361	0.06783	0.07838	0.08444	0.08765	0.08932	0.0903	0.09079	0.09113	0.09139	0.09142
533	0.01076	0.01573	0.02239	0.03049	0.03685	0.04113	0.04356	0.04461	0.04531	0.04549	0.04561		533	0.03885	0.04549	0.0502	0.05162	0.05236		533	0.02273	0.02888	0.03916	0.05251	0.06656	0.07675	0.08265	0.08585	0.08739	0.0883	0.08873	0.08916	0.08943	0.08943
532	0.01052	0.01522	0.0218	0.02965	0.03589	0.0402	0.04253	0.04367	0.04431	0.04446	0.04449		532	0.04095	0.04761	0.05233	0.05385	0.0548		532	0.02257	0.0285	0.03835	0.05155	0.06519	0.07513	0.081	0.08394	0.08552	0.08638	0.08685	0.08737	0.08751	0.08755
531	0.01047	0.01521	0.02165	0.02929	0.03539	0.0397	0.04186	0.04291	0.04359	0.04374	0.04384		531	0.04326	0.0502	0.05488	0.05654	0.05733		531	0.02214	0.02784	0.03774	0.05037	0.06369	0.07341	0.07913	0.08209	0.08358	0.08441	0.08492	0.08517	0.08549	0.08547
530	0.01037	0.01488	0.02122	0.02873	0.03471	0.03863	0.04091	0.04203	0.04276	0.04285	0.043		530	0.04582	0.05277	0.05756	0.05921	0.06008		530	0.02205	0.02761	0.03723	0.0497	0.06255	0.07204	0.0776	0.08058	0.08204	0.08278	0.08323	0.08351	0.08391	0.08386
529	0.00993	0.01473	0.02071	0.02808	0.03394	0.03794	0.04004	0.04112	0.04174	0.04186	0.04198		529	0.04843	0.05564	0.06043	0.06216	0.06301		529	0.02169	0.02724	0.03647	0.04857	0.0611	0.07053	0.07582	0.07877	0.08032	0.08095	0.08133	0.08196	0.08207	0.08209
528	0.00995	0.01433	0.02027	0.02747	0.03324	0.03705	0.03921	0.04013	0.04081	0.04099	0.04106		528	0.05117	0.05845	0.06338	0.0652	0.06613		528	0.02163	0.02678	0.03586	0.04768	0.05992	0.06902	0.0742	0.07709	0.07842	0.07927	0.07971	0.08	0.08028	0.08029
527	0.00985	0.01419	0.02002	0.02698	0.03247	0.03645	0.0383	0.03948	0.03999	0.04017	0.04015		527	0.05413	0.06154	0.06658	0.06837	0.06949		527	0.0212	0.02634	0.03512	0.04666	0.0586	0.0675	0.07251	0.07531	0.07661	0.07737	0.07783	0.07814	0.07846	0.07835
526	0.00977	0.01392	0.01956	0.0263	0.03178	0.0355	0.03759	0.03858	0.03903	0.03922	0.03926		526	0.05726	0.06486	0.06986	0.07176	0.0727		526	0.02083	0.02591	0.03451	0.04564	0.05732	0.06586	0.07099	0.07344	0.07496	0.07564	0.07595	0.07642	0.0765	0.07659
525	0.00961	0.01361	0.01917	0.02592	0.03116	0.0348	0.03662	0.03764	0.03825	0.03827	0.03834		525	0.06015	0.06787	0.07294	0.07488	0.07581		525	0.02068	0.02563	0.03389	0.04485	0.05602	0.06445	0.06944	0.07188	0.07326	0.07389	0.07437	0.07471	0.07486	0.07488
524	0.00934	0.01337	0.01873	0.02524	0.03038	0.03387	0.03576	0.03668	0.03715	0.03734	0.03749		524	0.06288	0.07074	0.07606	0.07794	0.07902		524	0.02034	0.02518	0.03327	0.04389	0.05499	0.0631	0.0678	0.07027	0.07157	0.07229	0.07276	0.07307	0.07332	0.07328
523	0.0092	0.01306	0.01843	0.02469	0.02963	0.03297	0.03493	0.0359	0.03635	0.0365	0.03673		523	0.06563	0.07351	0.07901	0.08095	0.082		523	0.02	0.02477	0.03256	0.04285	0.05364	0.06162	0.06622	0.06863	0.06991	0.07065	0.07105	0.07147	0.07167	0.07151
522	0.00911	0.01293	0.01803	0.02411	0.02903	0.03241	0.03415	0.03506	0.03566	0.03565	0.03573		522	0.06808	0.07609	0.08161	0.08355	0.08457		522	0.01981	0.02426	0.032	0.04206	0.05249	0.06022	0.06474	0.0671	0.06836	0.06894	0.06942	0.06982	0.06985	0.0699
521	0.00914	0.01271	0.01775	0.02378	0.02848	0.03174	0.03347	0.03428	0.03477	0.0349	0.03494		521	0.07037	0.07867	0.08407	0.08607	0.08716		521	0.01956	0.02401	0.03143	0.04127	0.05135	0.05887	0.06333	0.06561	0.06693	0.06741	0.06792	0.06818	0.0682	0.06824
520	0.00892	0.01253	0.01731	0.02311	0.02776	0.0309	0.03263	0.03343	0.03389	0.03396	0.0341		520	0.07227	0.08059	0.08596	0.0881	0.08914		520	0.01921	0.02351	0.03078	0.04033	0.05017	0.05755	0.06186	0.06406	0.06517	0.06589	0.06623	0.06663	0.06677	0.06674
519	0.00879	0.01223	0.01692	0.02253	0.02713	0.03008	0.03176	0.03265	0.03306	0.03313	0.03319		519	0.07394	0.0822	0.08765	0.08979	0.09094		519	0.01916	0.02319	0.0304	0.03968	0.04934	0.05651	0.06065	0.06292	0.06397	0.0646	0.06499	0.06534	0.06544	0.06544
518	0.00856	0.01206	0.01641	0.02219	0.0264	0.0295	0.03097	0.03186	0.03233	0.03228	0.03245		518	0.07488	0.08332	0.08888	0.09095	0.09201		518	0.01899	0.02307	0.03004	0.03897	0.04848	0.05551	0.05952	0.06159	0.06277	0.06322	0.06376	0.06403	0.06435	0.06426
517	0.00866	0.01184	0.01628	0.02168	0.02581	0.0288	0.03045	0.03123	0.03152	0.0316	0.0317		517	0.07557	0.08393	0.08939	0.09147	0.09261		517	0.01854	0.02258	0.02932	0.03814	0.04732	0.05407	0.05805	0.0602	0.06136	0.06182	0.0622	0.06255	0.06255	0.06261
516	0.00842	0.01169	0.01592	0.0212	0.0253	0.02801	0.02945	0.03023	0.03069	0.03077	0.03085		516	0.07583	0.08417	0.08962	0.09176	0.09276		516	0.01848	0.0223	0.02891	0.03751	0.0465	0.053	0.05697	0.05911	0.06013	0.06061	0.06091	0.06135	0.06148	0.06149
515	0.00843	0.01147	0.01556	0.02073	0.02475	0.02745	0.02896	0.02966	0.03013	0.03015	0.03013		515	0.07546	0.08374	0.08914	0.09131	0.09228		515	0.01847	0.02225	0.02852	0.037	0.04555	0.05201	0.0559	0.05787	0.05883	0.0595	0.06	0.06014	0.06031	0.06015
514	0.0082	0.01131	0.01533	0.02033	0.02412	0.02679	0.02821	0.02885	0.02923	0.02936	0.02934		514	0.07494	0.08321	0.08853	0.09047	0.09152		514	0.01819	0.02174	0.02797	0.03623	0.04483	0.05114	0.05467	0.05671	0.05768	0.05834	0.05862	0.05896	0.05908	0.05896
513	0.00813	0.01114	0.01508	0.01978	0.02359	0.02611	0.02753	0.02813	0.02859	0.02863	0.02868		513	0.07387	0.08205	0.08738	0.08937	0.09016		513	0.01808	0.02153	0.02769	0.03556	0.04395	0.04998	0.05364	0.05563	0.05647	0.05712	0.05732	0.05773	0.05791	0.05777
512	0.0081	0.01088	0.01475	0.01928	0.02309	0.02553	0.02683	0.02751	0.02787	0.02795	0.02789		512	0.07257	0.08061	0.08565	0.08769	0.08862		512	0.01784	0.02129	0.02723	0.03496	0.043	0.04912	0.05264	0.05448	0.05532	0.05588	0.05617	0.05649	0.05669	0.05653
511	0.00804	0.01056	0.01431	0.01885	0.02233	0.0249	0.02606	0.02683	0.02709	0.02722	0.02724		511	0.07106	0.07889	0.08387	0.08571	0.0867		511	0.01777	0.02108	0.02684	0.03442	0.04238	0.04824	0.05163	0.05355	0.0544	0.05487	0.05515	0.05548	0.05562	0.05557
510	0.00787	0.01049	0.01405	0.01855	0.02201	0.02434	0.02557	0.02637	0.02662	0.02665	0.02679		510	0.06916	0.07683	0.08171	0.08353	0.08448		510	0.01779	0.02102	0.02654	0.03381	0.0417	0.04736	0.05074	0.05241	0.05338	0.05385	0.05435	0.05438	0.05458	0.05454
509	0.00792	0.01048	0.01394	0.01826	0.02154	0.02392	0.02506	0.02565	0.0261	0.02608	0.0262		509	0.06731	0.07473	0.07945	0.08124	0.08222		509	0.01755	0.02065	0.02619	0.03342	0.04084	0.04632	0.04963	0.05141	0.05239	0.05276	0.05297	0.05334	0.0534	0.05334
508	0.00767	0.01023	0.01371	0.01769	0.0211	0.02319	0.02435	0.02507	0.02527	0.02538	0.02532		508	0.0652	0.07237	0.0771	0.07871	0.07956		508	0.01742	0.02042	0.02578	0.03278	0.04006	0.04546	0.04869	0.05035	0.05112	0.0516	0.0519	0.0521	0.05224	0.05227
507	0.0076	0.0101	0.01333	0.01736	0.02049	0.02263	0.02372	0.02426	0.02458	0.02479	0.02465		507	0.06325	0.07009	0.07474	0.07625	0.07716		507	0.01745	0.02032	0.02555	0.03207	0.0394	0.04478	0.04781	0.04938	0.05017	0.05083	0.05098	0.05117	0.05141	0.05131
506	0.00772	0.01002	0.01325	0.01705	0.02023	0.0223	0.02333	0.02376	0.02422	0.02421	0.02416		506	0.06119	0.06787	0.07224	0.07386	0.07467		506	0.01719	0.01995	0.02505	0.03163	0.03861	0.04371	0.04679	0.04836	0.04912	0.04954	0.04985	0.05012	0.05035	0.05023
505	0.00759	0.00996	0.01289	0.01668	0.0197	0.0217	0.02272	0.02329	0.02356	0.02356	0.02353		505	0.05917	0.06567	0.06988	0.07151	0.07228		505	0.01703	0.01991	0.02476	0.03106	0.03792	0.04294	0.04582	0.04744	0.04809	0.04867	0.04895	0.04918	0.04926	0.04917
504	0.00732	0.00947	0.01239	0.0161	0.01906	0.02079	0.02186	0.02251	0.0227	0.02262	0.02266		504	0.0573	0.06354	0.06764	0.06922	0.07001		504	0.01722	0.01973	0.0245	0.03069	0.03747	0.04218	0.04522	0.0467	0.0475	0.04794	0.04807	0.0483	0.04846	0.04843
503	0.0074	0.00956	0.01239	0.01601	0.01876	0.02064	0.02154	0.02209	0.02232	0.02229	0.02237		503	0.05561	0.06178	0.06558	0.0672	0.06791		503	0.01702	0.01953	0.02418	0.03031	0.03675	0.04161	0.04429	0.04576	0.0465	0.047	0.04724	0.04736	0.04764	0.04751
502	0.00743	0.00936	0.01224	0.01566	0.01822	0.02012	0.02099	0.02149	0.02169	0.02172	0.02174		502	0.05427	0.06002	0.06373	0.06524	0.06608		502	0.01701	0.01947	0.02394	0.02985	0.03627	0.04091	0.04356	0.04493	0.04574	0.0462	0.04635	0.0466	0.0467	0.04661
501	0.00718	0.00929	0.01188	0.0151	0.01773	0.01955	0.0204	0.02083	0.02101	0.02104	0.02104		501	0.05279	0.05843	0.06207	0.06349	0.06421		501	0.01681	0.01928	0.0236	0.02938	0.03556	0.04008	0.04268	0.04412	0.04483	0.04517	0.04551	0.04559	0.04572	0.04569
500	0.0071	0.00917	0.01161	0.01478	0.01722	0.01903	0.01975	0.02034	0.02061	0.02051	0.02042		500	0.05158	0.05706	0.06053	0.06189	0.06275		500	0.01689	0.01909	0.02328	0.02906	0.03491	0.03943	0.0419	0.0433	0.04399	0.04442	0.04462	0.04487	0.04508	0.04487
499	0.00712	0.00901	0.01142	0.01447	0.01684	0.01849	0.01928	0.0197	0.01993	0.01984	0.01995		499	0.05077	0.05597	0.05936	0.06069	0.06161		499	0.01662	0.01886	0.02301	0.02851	0.03436	0.03859	0.04115	0.04248	0.04316	0.04357	0.04376	0.0439	0.04395	0.04392
498	0.00706	0.00882	0.01127	0.01407	0.0164	0.01794	0.01872	0.01922	0.01935	0.01931	0.01918		498	0.05002	0.05508	0.05845	0.05975	0.06064		498	0.01663	0.01873	0.02294	0.02816	0.03379	0.03798	0.04046	0.04179	0.04243	0.04275	0.04303	0.04334	0.04333	0.04316
497	0.00711	0.00869	0.01102	0.01384	0.0161	0.0175	0.01831	0.01884	0.01896	0.01894	0.01889		497	0.04954	0.05445	0.05757	0.05897	0.05981		497	0.0165	0.01864	0.02253	0.02761	0.0331	0.03728	0.03962	0.04074	0.04151	0.04194	0.04221	0.04231	0.04236	0.04219
496	0.00701	0.00869	0.01091	0.01339	0.01562	0.01716	0.01775	0.01827	0.01839	0.01829	0.01828		496	0.04923	0.05386	0.05695	0.05835	0.05916		496	0.01637	0.0186	0.02233	0.02733	0.03267	0.03665	0.03897	0.04023	0.04076	0.0411	0.04138	0.04157	0.04168	0.04155
495	0.00701	0.00851	0.01062	0.01323	0.01542	0.01657	0.01731	0.01772	0.01778	0.01761	0.01783		495	0.04889	0.05369	0.05652	0.05781	0.05874		495	0.01617	0.01828	0.02183	0.02684	0.03213	0.0359	0.03821	0.03927	0.03991	0.04026	0.04032	0.04049	0.04073	0.04057
494	0.00692	0.00844	0.0105	0.01292	0.01499	0.01625	0.01684	0.01725	0.01732	0.01731	0.01727		494	0.04907	0.05345	0.05638	0.0577	0.05868		494	0.0163	0.01821	0.02176	0.02647	0.03157	0.03529	0.03738	0.03863	0.03916	0.03939	0.03977	0.03982	0.04	0.03993
493	0.00678	0.00835	0.01015	0.01258	0.01445	0.01565	0.01626	0.01664	0.01672	0.01678	0.01672		493	0.04916	0.05353	0.05622	0.05756	0.05848		493	0.01612	0.01796	0.02139	0.02594	0.03088	0.03458	0.03658	0.03759	0.03816	0.0385	0.03868	0.03889	0.039	0.03878
492	0.00689	0.00829	0.01009	0.01242	0.01427	0.01542	0.01589	0.01632	0.0164	0.01643	0.01627		492	0.04934	0.05349	0.05623	0.05748	0.05834		492	0.01612	0.0179	0.02111	0.02553	0.0303	0.03387	0.03584	0.037	0.0374	0.03788	0.03788	0.03805	0.03819	0.03816
491	0.00677	0.00811	0.00988	0.01214	0.01383	0.01487	0.01559	0.01593	0.0159	0.01575	0.01582		491	0.04959	0.05361	0.05613	0.05752	0.05843		491	0.01588	0.01758	0.02087	0.02513	0.02962	0.03307	0.03493	0.0362	0.03659	0.03695	0.0371	0.03732	0.03732	0.03728
[truncated: 998 more rows]

## Sheet: Supplementary Figure18-30
Supplementary Figure 18																												Supplementary Figure 19																		Supplementary Figure 20
[truncated: 513 more rows]
[truncated: 247 more columns]
