# Supplementary material for: Photoinduced stepwise charge hopping in π-stacked perylene bisimide donor–bridge–acceptor arrays
Source: Nat Chem. 2025 Mar 14;17(5):767–76. doi: 10.1038/s41557-025-01770-7 (PMC12055566; doi:10.1038/s41557-025-01770-7)
Supplement: Supplementary file 3 — Source data for Fig. 2. [file 41557_2025_1770_MOESM3_ESM.xlsx]

## Sheet: Panel a)
D-PBI-Tol				A-PBI-Tol				PBI-1-Tol				DA-PBI2-Tol				DA-PBI3-Tol				DA-PBI4-Tol				DA-PBI3-Tol-Fluorescence Excitation at 520 nm				DA-PBI3-Tol-Excitation Spectrum Emission at 720 nm				DA-PBI4-Tol-Fluorescence Excitation at 550 nm				DA-PBI4-Tol-Excitation Spectrum Emission at 720 nm
Wavelength (nm)	Absorbance (OD)	Extinction		Wavelength (nm)	Absorbance (OD)	Extinction		Wavelength (nm)	Absorbance (OD)	Extinction		Wavelength (nm)	Absorbance (OD)	Extinction		Wavelength (nm)	Absorbance (OD)	Extinction		Wavelength (nm)	Absorbance (OD)	Extinction		Wavelength (nm)	Fluorescence	Normalized		Wavelength (nm)	Intensity	Normalized		Wavelength (nm)	Fluorescence	Normalized		Wavelength (nm)	Intensity	Normalized
800	-0.000400396	-40.3731		800	-0.000310336	-31.3344		800	-0.000309681	-27.7641		800	0.000899777	89.8999		800	-0.000199336	-19.9966		800	0.00122	122.035		530		--		350	79103.6	0.09924		580	180798	0		300	378660	0.28293
799	-0.00042538	-42.8923		799	-0.000375591	-37.9232		799.5	-0.000177267	-15.8927		799	0.000811381	81.0679		799	-0.000252873	-25.3672		799	0.00128	128.378		531		--		351	78791.9	0.09856		581	181658	3.84419e-05		301	372747	0.27777
798	-0.00065202	-65.7451		798	-0.000373093	-37.6709		799	-0.000154722	-13.8714		798	0.000675755	67.5171		798	-0.000491231	-49.2783		798	0.00125	125.911		532		--		352	78325.1	0.09755		582	183838	0.000135882		302	367013	0.27277
797	-0.000631497	-63.6757		797	-0.000541436	-54.6684		798.5	-0.000141754	-12.7088		797	0.000931363	93.0558		797	-0.000378387	-37.9583		797	0.00122	122.196		533		--		353	78784.9	0.09855		583	184567	0.000168449		303	358310	0.26517
796	-0.000593724	-59.8669		796	-0.00059533	-60.1101		798	-0.000212482	-19.0498		796	0.000934219	93.3411		796	-0.000406761	-40.8046		796	0.00113	113.117		534		--		354	78696.5	0.09836		584	186562	0.000257649		304	353090	0.26062
795	-0.000593189	-59.813		795	-0.000517404	-52.2419		797.5	-0.000117603	-10.5436		795	0.00107	106.892		795	-0.00016418	-16.4699		795	0.00115	115.22		535		--		355	78869.1	0.09873		585	187336	0.000292237		305	345102	0.25365
794	-0.000725127	-73.1166		794	-0.000387786	-39.1545		797	-0.000176553	-15.8287		794	0.000890437	88.9667		794	-0.000410331	-41.1628		794	0.00111	111.177		536		--		356	78856.7	0.09871		586	190971	0.000454732		306	337542	0.24705
793	-0.000644346	-64.9713		793	-0.000581232	-58.6866		796.5	-0.00028666	-25.7002		793	0.000779914	77.924		793	-0.000405096	-40.6376		793	0.00102	102.302		537		--		357	79683.9	0.1005		587	188335	0.000336879		307	331785	0.24203
792	-0.000692946	-69.8717		792	-0.000600387	-60.6207		796	-0.00040117	-35.9665		792	0.000860278	85.9534		792	-0.000219025	-21.9717		792	0.00127	127.32		538		--		358	79010.5	0.09904		588	188516	0.000344966		308	324622	0.23578
791	-0.000600327	-60.5327		791	-0.000668735	-67.5217		795.5	-0.000326575	-29.2787		791	0.000792524	79.1839		791	-0.000425559	-42.6904		791	0.00143	143.404		539		--		359	79585.7	0.10029		589	191667	0.000485839		309	319132	0.23099
790	-0.000892698	-90.0133		790	-0.000572012	-57.7557		795	-0.000339602	-30.4466		790	0.000824587	82.3874		790	-0.000472076	-47.3568		790	0.00126	126.891		540	68991.3	0.00208		360	80622.4	0.10254		590	191877	0.00049522		310	310878	0.22378
789	-0.000602468	-60.7486		789	-0.0005757	-58.128		794.5	-0.000286958	-25.7269		789	0.000743984	74.3341		789	-0.000270599	-27.1454		789	0.00126	126.67		541	51544.7	0.000259441		361	81278	0.10397		591	190925	0.000452659		311	305129	0.21877
788	-0.00052948	-53.389		788	-0.000347276	-35.0642		794	-0.000245734	-22.031		788	0.000903048	90.2267		788	-0.000145561	-14.6021		788	0.0015	150.32		542	49058.2	0		362	82233.6	0.10604		592	192409	0.000518994		312	299874	0.21418
787	-0.000697943	-70.3756		787	-0.000474634	-47.9235		793.5	-0.000220394	-19.7592		787	0.00103	103.077		787	-0.000255133	-25.5939		787	0.00148	149.078		543	50781.9	0.000179848		363	82842.3	0.10736		593	193848	0.00058333		313	295132	0.21004
786	-0.000760581	-76.6916		786	-0.000365419	-36.8961		793	-0.000175185	-15.706		786	0.000997273	99.6411		786	-0.000288088	-28.8998		786	0.00143	143.858		544	54335.5	0.000550626		364	83505.1	0.1088		594	194019	0.000590949		314	288780	0.2045
785	-0.000652853	-65.829		785	-0.000564695	-57.0169		792.5	-0.000267209	-23.9563		785	0.00113	113.037		785	-0.000394269	-39.5515		785	0.00133	133.06		545	55946.8	0.000718741		365	84346.3	0.11063		595	196570	0.000704981		315	283220	0.19965
784	-0.000525316	-52.9691		784	-0.000351202	-35.4606		792	-0.000197551	-17.7112		784	0.00129	128.657		784	-0.000156149	-15.6642		784	0.00147	147.197		546	60507	0.00119		366	85673	0.11351		596	199721	0.000845868		316	278267	0.19533
783	-0.000474039	-47.7987		783	-0.000460417	-46.488		791.5	-0.000216289	-19.3911		783	0.00131	131.271		783	-0.000140683	-14.1128		783	0.0014	140.537		547	63759.2	0.00153		367	86520.4	0.11536		597	203692	0.00102		317	274259	0.19183
782	-0.000310633	-31.322		782	-0.000234254	-23.6525		791	-0.000188093	-16.8633		782	0.00128	128.223		782	0.000182858	18.3436		782	0.0014	140.693		548	67451.1	0.00192		368	87894.7	0.11834		598	201102	0.000907572		318	268749	0.18702
781	-0.00034793	-35.0828		781	-0.000334784	-33.8029		790.5	-0.00016757	-15.0233		781	0.00134	133.613		781	5.78198e-05	5.80025		781	0.00139	139.808		549	71464.5	0.00234		369	88727.2	0.12015		599	206881	0.00117		319	265870	0.18451
780	-0.000516274	-52.0574		780	-0.000379279	-38.2955		790	-0.000212839	-19.0818		780	0.00116	115.569		780	-0.000201239	-20.1875		780	0.00135	135.891		550	75895.7	0.0028		370	90416.7	0.12382		600	213567	0.00146		320	258551	0.17812
779	-0.000605205	-61.0246		779	-0.000490755	-49.5512		789.5	-0.000190829	-17.1086		779	0.00118	117.917		779	-0.00017917	-17.9736		779	0.00159	159.35		551	79219.8	0.00315		371	91732.4	0.12668		601	216321	0.00159		321	256472	0.17631
778	-0.000478977	-48.2966		778	-0.000393377	-39.719		789	-0.000359589	-32.2386		778	0.00131	130.594		778	-5.59758e-05	-5.61527		778	0.00165	165.771		552	82620.2	0.0035		372	92495.6	0.12834		602	223821	0.00192		322	251560	0.17202
777	-0.000503306	-50.7498		777	-0.000268279	-27.0879		788.5	-0.000289635	-25.9669		777	0.00133	133.073		777	2.78987e-05	2.79869		777	0.00179	180.033		553	84988.8	0.00375		373	94166.4	0.13197		603	225064	0.00198		323	248722	0.16954
776	-0.000422704	-42.6225		776	-0.000382789	-38.6499		788	-0.000353106	-31.6573		776	0.00141	141.293		776	-0.00010059	-10.0908		776	0.00169	170.077		554	88266	0.00409		374	95678.7	0.13525		604	228503	0.00213		324	242994	0.16455
775	-0.000403252	-40.6611		775	-0.000309324	-31.2322		787.5	-0.000362802	-32.5266		775	0.0015	149.761		775	-4.88375e-05	-4.89918		775	0.00176	177.125		555	92169.8	0.0045		375	98167.5	0.14066		605	235223	0.00243		325	240350	0.16224
774	-0.000358995	-36.1985		774	-0.000196242	-19.8144		787	-0.000205641	-18.4365		774	0.00158	158.082		774	0.000148535	14.9004		774	0.00195	196.266		556	97676.4	0.00507		376	98802	0.14204		606	242866	0.00277		326	236100	0.15853
773	-0.000534715	-53.9168		773	-0.000311287	-31.4304		786.5	-0.000169593	-15.2047		773	0.00161	160.858		773	0.000124622	12.5016		773	0.00191	191.763		557	101345	0.00546		377	100364	0.14543		607	248145	0.00301		327	233159	0.15596
772	-0.000403906	-40.727		772	-0.000153294	-15.478		786	-0.0001364	-12.2288		772	0.0018	179.378		772	0.000263937	26.4771		772	0.00182	182.422		558	103200	0.00565		378	102924	0.15099		608	255224	0.00333		328	228757	0.15212
771	-0.000252397	-25.4499		771	-0.000247281	-24.9678		785.5	-0.000239131	-21.439		771	0.0019	189.803		771	0.000313845	31.4837		771	0.00212	212.894		559	109684	0.00633		379	105012	0.15553		609	263701	0.00371		329	224741	0.14862
770	-0.000385347	-38.8556		770	-0.00035031	-35.3706		785	-0.000208199	-18.6658		770	0.00172	171.491		770	0.000153413	15.3898		770	0.00204	204.765		560	114652	0.00684		380	107198	0.16028		610	267896	0.00389		330	221257	0.14558
769	-0.00041039	-41.3808		769	-0.000282794	-28.5535		784.5	-0.000188331	-16.8846		769	0.00198	197.398		769	0.000247816	24.8599		769	0.00192	193.238		561	118772	0.00727		381	109043	0.16429		611	274719	0.0042		331	219034	0.14364
768	-0.000182085	-18.3602		768	-4.77668e-05	-4.82298		784	-0.00015722	-14.0954		768	0.00207	206.854		768	0.000408368	40.9658		768	0.00215	215.999		562	126086	0.00804		382	111059	0.16867		612	285534	0.00468		332	214917	0.14005
767	-0.000267328	-26.9554		767	-0.000171794	-17.3459		783.5	-0.00012605	-11.3009		767	0.00204	203.788		767	0.000500391	50.1972		767	0.00204	205.087		563	132578	0.00871		383	113279	0.17349		613	295120	0.00511		333	211609	0.13716
766	-0.000178337	-17.9822		766	-0.000150379	-15.1837		783	-0.000110345	-9.89286		766	0.00222	221.552		766	0.000440787	44.218		766	0.00204	205.255		564	136890	0.00916		384	116114	0.17965		614	291908	0.00497		334	208163	0.13415
765	-0.000347871	-35.0768		765	-0.000289754	-29.2563		782.5	-0.000169355	-15.1833		765	0.00234	234.247		765	0.000574808	57.6624		765	0.00219	219.935		565	145296	0.01004		385	117735	0.18317		615	309092	0.00573		335	205308	0.13166
764	-0.000339781	-34.2611		764	-0.000145799	-14.7212		782	-0.00025781	-23.1137		764	0.00246	245.439		764	0.00035947	36.0606		764	0.00216	216.925		566	152781	0.01082		386	120176	0.18847		616	313492	0.00593		336	203233	0.12985
763	-0.000239726	-24.1723		763	-0.000379874	-38.3556		781.5	-0.00026126	-23.423		763	0.00244	244.131		763	0.000497179	49.875		763	0.00237	238.234		567	159025	0.01147		387	123062	0.19475		617	321250	0.00628		337	199917	0.12696
762	-9.55336e-05	-9.63293		762	-0.000251921	-25.4363		781	-0.000211649	-18.9752		762	0.00266	265.634		762	0.000526208	52.7871		762	0.00248	248.639		568	165057	0.0121		388	125337	0.19969		618	336611	0.00696		338	197552	0.12489
761	-0.000382313	-38.5497		761	-0.000311585	-31.4605		780.5	-0.000162693	-14.5861		761	0.00278	278.204		761	0.000393556	39.48		761	0.00241	242.206		569	171774	0.0128		389	127281	0.20391		619	345424	0.00736		339	195928	0.12348
760	-0.000115104	-11.6063		760	-0.000177088	-17.8804		780	-0.000102493	-9.1889		760	0.00279	279.102		760	0.000664333	66.6432		760	0.00236	237.314		570	179583	0.01362		390	128809	0.20723		620	359216	0.00798		340	193616	0.12146
759	-0.000127596	-12.8659		759	-0.000200406	-20.2349		779.5	-9.3749e-05	-8.40496		759	0.00295	294.686		759	0.000664869	66.697		759	0.00243	244.105		571	184422	0.01412		391	131359	0.21277		621	360300	0.00802		341	192028	0.12007
758	-0.000304209	-30.6743		758	-0.000282556	-28.5295		779	-6.12105e-05	-5.48776		758	0.00317	317.063		758	0.000525911	52.7573		758	0.00243	243.872		572	190739	0.01478		392	133471	0.21736		622	372155	0.00855		342	189404	0.11778
757	-0.000222892	-22.4748		757	-0.000228662	-23.0878		778.5	-0.000170783	-15.3114		757	0.0033	330.114		757	0.00074452	74.6873		757	0.00245	245.766		573	197682	0.01551		393	134664	0.21995		623	382720	0.00903		343	187273	0.11592
756	-0.0001248	-12.5839		756	-6.85867e-05	-6.92515		778	-0.000174471	-15.642		756	0.00369	368.907		756	0.000979309	98.2404		756	0.00259	260.231		574	199196	0.01566		394	137035	0.2251		624	394296	0.00954		344	185637	0.11449
755	-0.000196659	-19.8297		755	-0.000188331	-19.0157		777.5	-0.000210043	-18.8312		755	0.00371	370.737		755	0.000817865	82.0449		755	0.00266	266.693		575	208843	0.01667		395	137986	0.22717		625	412301	0.01035		345	183569	0.11269
754	-0.000248887	-25.096		754	-0.000341922	-34.5236		777	-0.000246508	-22.1004		754	0.00398	397.334		754	0.000798949	80.1474		754	0.00274	275.007		576	210226	0.01682		396	139696	0.23088		626	418877	0.01064		346	181440	0.11083
753	-0.000157755	-15.9069		753	-0.000216051	-21.8145		776.5	-0.000362326	-32.4839		753	0.00395	395.093		753	0.00106	106.512		753	0.00274	275.389		577	213464	0.01715		397	141473	0.23475		627	442391	0.01169		347	180824	0.1103
752	-4.63986e-05	-4.6785		752	-0.000237585	-23.9888		776	-0.000384276	-34.4518		752	0.00421	420.484		752	0.00123	123.595		752	0.00282	283.249		578	216973	0.01752		398	143791	0.23978		628	449953	0.01203		348	180116	0.10968
751	-7.57844e-05	-7.64156		751	-0.000218014	-22.0127		775.5	-0.00012486	-11.1942		751	0.00441	440.489		751	0.00115	115.33		751	0.00288	289.651		579	223850	0.01824		399	143829	0.23986		629	463733	0.01265		349	178467	0.10824
750	-6.66237e-06	-0.67179		750	-0.000245139	-24.7515		775	-0.000121172	-10.8635		750	0.00446	445.119		750	0.00141	141.587		750	0.00313	313.9		580	224735	0.01833		400	145316	0.24309		630	475142	0.01316		350	177598	0.10748
749	0.000196005	19.7638		749	-1.79051e-05	-1.80787		774.5	-0.000112368	-10.0742		749	0.00471	471.085		749	0.00166	166.811		749	0.00307	308.518		581	227827	0.01865		401	146140	0.24489		631	496861	0.01413		351	176561	0.10657
748	0.000212304	21.4072		748	-0.000110286	-11.1355		774	-0.000318307	-28.5375		748	0.00504	503.257		748	0.00168	168.894		748	0.00318	318.922		582	228256	0.0187		402	147103	0.24698		632	513214	0.01486		352	175433	0.10559
747	0.000124325	12.536		747	-0.000141337	-14.2707		773.5	-0.000322887	-28.9481		747	0.0053	529.907		747	0.00181	181.849		747	0.00333	334.121		583	230147	0.01889		403	149134	0.25139		633	539808	0.01605		353	175154	0.10535
746	1.86189e-05	1.8774		746	-0.000325147	-32.8299		773	-0.00028553	-25.5989		746	0.00558	557.206		746	0.00179	179.509		746	0.00346	347.362		584	229517	0.01883		404	148454	0.24991		634	557788	0.01685		354	175064	0.10527
745	0.000254836	25.6959		745	-0.000170009	-17.1657		772.5	-0.000302127	-27.0869		745	0.0059	589.782		745	0.00207	207.317		745	0.0036	361.207		585	232508	0.01914		405	149183	0.2515		635	578739	0.01779		355	176121	0.10619
744	0.000198503	20.0156		744	-0.000169593	-17.1237		772	-0.000350369	-31.412		744	0.00611	610.298		744	0.00223	223.906		744	0.0039	391.726		586	231148	0.019		406	148526	0.25007		636	610303	0.0192		356	176115	0.10619
743	0.000294155	29.6605		743	-0.000167273	-16.8894		771.5	-0.000391236	-35.0758		743	0.00629	628.336		743	0.00251	251.446		743	0.00397	398.911		587	232114	0.0191		407	148825	0.25072		637	643972	0.0207		357	177394	0.1073
742	0.000286779	28.9168		742	-0.000262628	-26.5174		771	-0.000340614	-30.5374		742	0.00682	681.809		742	0.00258	258.911		742	0.00433	434.339		588	228861	0.01876		408	147778	0.24844		638	669230	0.02183		358	177632	0.10751
741	0.000407118	41.0509		741	-0.000180836	-18.2589		770.5	-0.000318961	-28.5961		741	0.0072	719.537		741	0.00284	284.558		741	0.00466	467.797		589	235516	0.01945		409	146756	0.24622		639	698596	0.02315		359	179313	0.10898
740	0.000781698	78.8209		740	5.08006e-05	5.1293		770	-0.000287553	-25.7802		740	0.00775	774.681		740	0.00338	338.593		740	0.00449	450.65		590	229228	0.0188		410	146246	0.24512		640	744912	0.02522		360	180178	0.10973
739	0.000557914	56.2561		739	-0.000105706	-10.6731		769.5	-0.000312715	-28.0361		739	0.00815	813.996		739	0.00348	349.161		739	0.00462	463.598		591	228576	0.01873		411	145523	0.24354		641	774068	0.02652		361	181927	0.11126
738	0.000621504	62.668		738	-0.000112606	-11.3697		769	-0.000264532	-23.7163		738	0.00851	850.084		738	0.0037	371.288		738	0.00488	489.62		592	227805	0.01865		412	144895	0.24218		642	826782	0.02888		362	184012	0.11308
737	0.000749397	75.5639		737	-5.44887e-05	-5.50169		768.5	-0.00028202	-25.2842		737	0.00904	902.821		737	0.00416	417.69		737	0.00523	525.425		593	228575	0.01873		413	143734	0.23966		643	881259	0.03131		363	185868	0.1147
736	0.000870391	87.764		736	-0.000133783	-13.508		768	-0.000323541	-29.0067		736	0.00944	942.754		736	0.00446	447.061		736	0.0055	551.87		594	226367	0.0185		414	142150	0.23622		644	934371	0.03368		364	187227	0.11588
735	0.000968839	97.6908		735	4.84806e-05	4.89505		767.5	-0.000308789	-27.6841		735	0.00989	988.001		735	0.00483	484.644		735	0.00578	580.437		595	225544	0.01841		415	141108	0.23395		645	995237	0.03641		365	189829	0.11815
734	0.00107	107.57		734	-7.19179e-05	-7.2615		767	-0.000319437	-28.6388		734	0.01041	1039.63		734	0.00502	503.924		734	0.00634	636.589		596	224162	0.01827		416	140349	0.2323		646	1.06202e+06	0.03939		366	192896	0.12083
733	0.00106	106.646		733	-0.000185892	-18.7694		766.5	-0.00029011	-26.0095		733	0.01092	1091.06		733	0.00559	560.566		733	0.00653	655.51		597	219883	0.01782		417	139142	0.22968		647	1134455	0.04263		367	196345	0.12384
732	0.00114	115.181		732	-0.000167035	-16.8654		766	-0.000177267	-15.8927		732	0.01171	1169.5		732	0.006	601.997		732	0.00702	704.974		598	222948	0.01814		418	137770	0.2267		648	1.21746e+06	0.04634		368	196932	0.12435
731	0.00141	141.926		731	-7.85803e-05	-7.9342		765.5	-0.000230328	-20.6498		731	0.01232	1231.34		731	0.00664	666.486		731	0.00749	752.371		599	219328	0.01777		419	137526	0.22617		649	1.31591e+06	0.05074		369	201598	0.12842
730	0.00146	146.804		730	-3.60482e-05	-3.63976		765	-6.21028e-05	-5.56776		730	0.0131	1308.4		730	0.00715	717.244		730	0.00793	796.591		600	219490	0.01778		420	136625	0.22421		650	1.41697e+06	0.05526		370	204777	0.1312
729	0.00174	175.822		729	-0.000219263	-22.1388		764.5	-8.58375e-05	-7.69567		729	0.0138	1378.85		729	0.00762	764.626		729	0.00849	852.171		601	225524	0.01841		421	135709	0.22222		651	1.49893e+06	0.05892		371	207925	0.13394
728	0.00182	183.451		728	-0.00011439	-11.5499		764	-0.000117662	-10.5489		728	0.01453	1452.22		728	0.00826	828.589		728	0.00902	905.642		602	223261	0.01818		422	135473	0.22171		652	1.62186e+06	0.06442		372	212905	0.13829
727	0.00215	216.747		727	-0.000141754	-14.3128		763.5	-0.000265662	-23.8176		727	0.01533	1531.87		727	0.00895	897.542		727	0.00954	957.399		603	224356	0.01829		423	135972	0.22279		653	1.73559e+06	0.0695		373	215116	0.14022
726	0.00226	227.676		726	-0.000125217	-12.6431		763	-0.000222	-19.9032		726	0.01619	1617.17		726	0.00965	967.986		726	0.01011	1014.56		604	226039	0.01847		424	136028	0.22292		654	1885661	0.07621		374	218867	0.14349
725	0.00258	260.305		725	-0.000162455	-16.403		762.5	-0.000219739	-19.7005		725	0.01704	1702.24		725	0.01054	1057.79		725	0.01088	1092.85		605	230795	0.01896		425	136007	0.22287		655	2030194	0.08267		375	222696	0.14683
724	0.00281	282.912		724	-0.000177802	-17.9525		762	-0.000148178	-13.2847		724	0.01803	1801.43		724	0.01141	1144.83		724	0.01161	1165.3		606	235834	0.01949		426	135308	0.22135		656	2.17092e+06	0.08896		376	227232	0.15079
723	0.00304	306.245		723	-0.000222892	-22.5053		761.5	-0.000280414	-25.1402		723	0.01916	1914.68		723	0.01216	1219.37		723	0.01254	1259.01		607	241224	0.02005		427	135712	0.22223		657	2.34181e+06	0.0966		377	231008	0.15409
722	0.00337	339.588		722	-3.58102e-05	-3.61573		761	-0.00029243	-26.2175		722	0.02041	2038.78		722	0.01317	1321.63		722	0.01351	1356.44		608	248241	0.02078		428	135825	0.22247		658	2523470	0.10472		378	235518	0.15802
721	0.00363	365.956		721	-0.000113736	-11.4838		760.5	-0.000336985	-30.212		721	0.02157	2155.04		721	0.01422	1426.01		721	0.01448	1454.22		609	251392	0.02111		429	135508	0.22178		659	2.71373e+06	0.11322		379	241280	0.16305
720	0.00395	398.633		720	-0.000262271	-26.4813		760	-0.00023818	-21.3538		720	0.02295	2292.76		720	0.01542	1546.58		720	0.01551	1557.08		610	258268	0.02183		430	135539	0.22185		660	2.90197e+06	0.12164		380	245325	0.16658
719	0.00449	453.216		719	-8.11976e-05	-8.19847		759.5	-0.000165964	-14.8793		719	0.02424	2422.39		719	0.01681	1686.59		719	0.01665	1672.13		611	268357	0.02288		431	135189	0.22109		661	3.10643e+06	0.13078		381	250516	0.17111
718	0.00483	487.08		718	-7.37619e-05	-7.44769		759	-0.000193625	-17.3592		718	0.02565	2563.24		718	0.01802	1808.19		718	0.01789	1796.36		612	274753	0.02355		432	134593	0.2198		662	3.35849e+06	0.14204		382	256911	0.17669
717	0.00535	539.672		717	-0.000142706	-14.4089		758.5	-0.000200525	-17.9779		717	0.02721	2718.73		717	0.01955	1961.32		717	0.01921	1928.51		613	283572	0.02447		433	135792	0.2224		663	3.59784e+06	0.15274		383	262647	0.1817
716	0.00585	589.78		716	-0.000253229	-25.5684		758	-0.000289397	-25.9456		716	0.02882	2879.35		716	0.02092	2098.92		716	0.02066	2074.5		614	288387	0.02497		434	135443	0.22164		664	3.82272e+06	0.16279		384	267968	0.18634
715	0.00655	660.335		715	-8.72056e-05	-8.80509		757.5	-0.000336925	-30.2066		715	0.03054	3050.91		715	0.0226	2266.81		715	0.0221	2218.86		615	295411	0.0257		435	134631	0.21988		665	4.11521e+06	0.17587		385	273926	0.19154
714	0.00705	710.419		714	-0.000226283	-22.8476		757	-0.000400634	-35.9184		714	0.03225	3222.68		714	0.02441	2448.43		714	0.02386	2395.78		616	300800	0.02627		436	135639	0.22207		666	4416639	0.18934		386	278994	0.19596
713	0.00774	780.159		713	-0.000281961	-28.4694		756.5	-0.00037452	-33.5772		713	0.03422	3419.39		713	0.02623	2630.81		713	0.02575	2585.39		617	306744	0.02689		437	135765	0.22234		667	4673462	0.20082		387	284512	0.20078
712	0.00857	864.438		712	-0.000112309	-11.3398		756	-0.000287909	-25.8122		712	0.03642	3638.56		712	0.02844	2852.76		712	0.02747	2757.67		618	314290	0.02767		438	135187	0.22109		668	4.9939e+06	0.21515		388	289990	0.20556
711	0.00929	937.183		711	-0.000154781	-15.6281		755.5	-0.000342577	-30.7134		711	0.03855	3851.23		711	0.03056	3066.15		711	0.02958	2970.25		619	314891	0.02774		439	135536	0.22185		669	5344872	0.23083		389	296195	0.21097
710	0.01026	1034.28		710	-0.000113022	-11.4117		755	-0.000376186	-33.7265		710	0.04074	4070.34		710	0.03299	3308.95		710	0.03179	3191.6		620	314927	0.02774		440	135862	0.22255		670	5676575	0.24566		390	300919	0.21509
709	0.01142	1151.24		709	-1.8262e-05	-1.8439		754.5	-0.000383919	-34.4198		709	0.04331	4327.15		709	0.03555	3566.48		709	0.03419	3432.42		621	324698	0.02876		441	135140	0.22099		671	6.09669e+06	0.26444		391	306599	0.22005
708	0.01238	1248.13		708	-9.95191e-05	-10.0484		754	-0.000203916	-18.2819		708	0.04595	4590.54		708	0.03803	3815.09		708	0.0367	3685.2		622	316257	0.02788		442	135606	0.222		672	6608220	0.2873		392	310584	0.22353
707	0.01352	1363.6		707	6.42443e-06	0.64867		753.5	-0.000228484	-20.4845		707	0.04872	4867.58		707	0.0408	4092.51		707	0.03946	3961.64		623	316995	0.02796		443	135446	0.22165		673	7.15282e+06	0.31165		393	315903	0.22817
706	0.01479	1491.72		706	-2.4508e-05	-2.47456		753	-0.000224498	-20.1271		706	0.05152	5147.05		706	0.04368	4381.62		706	0.04236	4253.13		624	316009	0.02785		444	135595	0.22198		674	7687036	0.33553		394	321300	0.23288
705	0.01604	1617.22		705	1.26109e-05	1.27331		752.5	-0.000290408	-26.0362		705	0.05445	5440.68		705	0.04682	4697.01		705	0.04532	4549.97		625	312810	0.02752		445	134361	0.21929		675	8355795	0.36542		395	324984	0.23609
704	0.01763	1777.37		704	-0.000110286	-11.1355		752	-0.000222	-19.9032		704	0.05766	5761.39		704	0.0501	5025.54		704	0.04853	4872.51		626	310008	0.02723		446	134486	0.21956		676	8912024	0.39028		396	327726	0.23849
703	0.01911	1927.35		703	-9.33327e-05	-9.42374		751.5	-0.000269469	-24.159		703	0.06099	6093.82		703	0.05348	5364.86		703	0.052	5221.06		627	311790	0.02741		447	134706	0.22004		677	9399878	0.41209		397	332339	0.24251
702	0.02103	2120.09		702	-9.3987e-06	-0.94898		751	-0.00040807	-36.5851		702	0.06424	6418.43		702	0.05717	5734.85		702	0.05562	5584.48		628	308335	0.02705		448	132006	0.21418		678	9658582	0.42366		398	336424	0.24608
701	0.02266	2284.55		701	-6.37089e-05	-6.43264		750.5	-0.000421692	-37.8063		701	0.06775	6768.76		701	0.06082	6101.64		701	0.05927	5951.02		629	303162	0.02651		449	132490	0.21523		679	9999998	0.43892		399	337811	0.24729
700	0.0247	2490.54		700	-5.25256e-05	-5.30347		750	-0.000463986	-41.5981		700	0.07152	7145.52		700	0.06474	6494.58		700	0.0632	6345.79		630	301261	0.02631		450	132613	0.2155		680	10400200	0.45681		400	342241	0.25115
699	0.02671	2693.62		699	-4.24131e-05	-4.28242		749.5	-0.000382015	-34.2491		699	0.07543	7536		699	0.0689	6911.92		699	0.06724	6751.27		631	306031	0.02681		451	131319	0.21268		681	10718900	0.47105		401	342666	0.25152
698	0.02911	2935.72		698	5.7106e-06	0.5766		749	-0.00029939	-26.8415		698	0.07955	7947.86		698	0.07323	7346.52		698	0.07161	7189.4		632	299279	0.02611		452	130851	0.21167		682	11131100	0.48948		402	345582	0.25407
697	0.03141	3167.26		697	-0.000149963	-15.1417		748.5	-0.000259059	-23.2257		697	0.08367	8359.67		697	0.07775	7799.09		697	0.07627	7657.68		633	303011	0.0265		453	130791	0.21154		683	11585500	0.50979		403	345131	0.25367
696	0.03407	3435.87		696	-8.53616e-05	-8.6189		748	-0.000226104	-20.2711		696	0.08794	8786.83		696	0.08255	8281.06		696	0.08116	8148.6		634	305120	0.02672		454	130105	0.21005		684	12006800	0.52862		404	345473	0.25397
695	0.03692	3722.25		695	0.000109156	11.0214		747.5	-0.000260427	-23.3483		695	0.09268	9260.39		695	0.08751	8779.04		695	0.08633	8667.26		635	307862	0.027		455	129899	0.2096		685	12507000	0.55098		405	344520	0.25314
694	0.03984	4017.18		694	-3.4561e-05	-3.4896		747	-0.000302602	-27.1294		694	0.09752	9743.7		694	0.09263	9292.03		694	0.09165	9202.24		636	314956	0.02774		456	129291	0.20828		686	12923000	0.56957		406	344587	0.2532
693	0.04313	4348.76		693	9.42844e-05	9.51983		746.5	-0.000309503	-27.7481		693	0.10227	10218		693	0.09806	9837.16		693	0.09708	9747.42		637	318322	0.02809		457	128361	0.20626		687	13366200	0.58939		407	342412	0.2513
692	0.04645	4683.37		692	-6.00208e-05	-6.06026		746	-0.000380231	-34.0892		692	0.10736	10726.8		692	0.10337	10370.1		692	0.10279	10320.3		638	328136	0.02912		458	128665	0.20692		688	13912300	0.6138		408	339727	0.24896
691	0.05001	5042.38		691	-5.27041e-05	-5.3215		745.5	-0.000453398	-40.6489		691	0.11255	11244.8		691	0.10907	10941.2		691	0.10881	10924.9		639	337778	0.03012		459	128501	0.20656		689	14365000	0.63403		409	338198	0.24762
690	0.05381	5425.76		690	4.65771e-05	4.70286		745	-0.00034686	-31.0973		690	0.11775	11764.8		690	0.11486	11522.6		690	0.11483	11528.6		640	350603	0.03146		460	129521	0.20878		690	14877900	0.65696		410	336034	0.24574
689	0.05787	5834.89		689	-4.04501e-05	-4.08422		744.5	-0.000276131	-24.7562		689	0.12303	12292.6		689	0.12084	12122.3		689	0.12105	12153.9		641	365516	0.03302		461	129512	0.20876		691	15353300	0.67821		411	332273	0.24245
688	0.06198	6249.17		688	-0.000115759	-11.6881		744	-0.000230447	-20.6605		688	0.12848	12837		688	0.12706	12745.9		688	0.12762	12813.5		642	381992	0.03474		462	129820	0.20943		692	15834600	0.69972		412	328791	0.23942
687	0.06659	6714.43		687	4.45546e-05	4.49865		743.5	-0.000176136	-15.7913		687	0.13415	13403.3		687	0.13353	13394.8		687	0.1343	13484		643	396362	0.03624		463	131204	0.21244		693	16296500	0.72037		413	325166	0.23625
686	0.07117	7176.27		686	3.78922e-05	3.82595		743	-0.000210281	-18.8525		686	0.13992	13980.1		686	0.13976	14020.2		686	0.14127	14183.6		644	413837	0.03806		464	132012	0.21419		694	16719300	0.73927		414	319603	0.2314
685	0.07593	7656.16		685	-5.55594e-05	-5.60979		742.5	-0.000196837	-17.6472		685	0.1456	14547.8		685	0.14629	14674.8		685	0.1483	14889.6		645	444440	0.04125		465	132541	0.21534		695	17182700	0.75998		415	316690	0.22886
684	0.08105	8172.34		684	0.000103386	10.4388		742	-0.000197492	-17.7059		684	0.15143	15129.9		684	0.15269	15317.6		684	0.15523	15585.2		646	463303	0.04322		466	133860	0.2182		696	17564300	0.77704		416	312466	0.22517
683	0.08635	8706.58		683	-2.21881e-05	-2.24032		741.5	-0.000207664	-18.6179		683	0.15718	15704.2		683	0.15917	15967.5		683	0.16251	16316.3		647	492535	0.04627		467	135626	0.22204		697	17936800	0.79369		417	308440	0.22166
682	0.09174	9250.65		682	4.84806e-05	4.89505		741	-0.000206652	-18.5272		682	0.16307	16293.3		682	0.16603	16655.2		682	0.16977	17045		648	520361	0.04917		468	138126	0.22747		698	18351300	0.81222		418	305537	0.21912
681	0.09739	9819.79		681	-5.43697e-05	-5.48967		740.5	-0.000212363	-19.0392		681	0.16883	16868.2		681	0.17263	17317.8		681	0.17711	17781.8		649	560302	0.05334		469	139059	0.2295		699	18709000	0.82821		419	302206	0.21622
680	0.10326	10412.3		680	0.000115997	11.7121		740	-0.000194398	-17.4285		680	0.1746	17445.3		680	0.17943	17999.5		680	0.18451	18525.5		650	585589	0.05598		470	141962	0.23581		700	19096000	0.84551		420	300594	0.21481
679	0.10936	11026.8		679	-2.01656e-05	-2.03611		739.5	-0.000139791	-12.5328		679	0.18061	18045.5		679	0.18624	18682.3		679	0.19222	19298.9		651	630443	0.06066		471	145019	0.24245		701	19503400	0.86372		421	295891	0.21071
678	0.11568	11663.8		678	9.42249e-05	9.51382		739	-0.000199455	-17.8819		678	0.18667	18650.4		678	0.19316	19376.7		678	0.1999	20070.6		652	675305	0.06534		472	148968	0.25103		702	19815500	0.87767		422	292871	0.20807
677	0.12215	12316.9		677	0.000114628	11.5739		738.5	-0.00029017	-26.0149		677	0.19257	19240		677	0.20018	20081.2		677	0.20761	20844.8		653	720707	0.07008		473	151427	0.25637		703	20078600	0.88943		423	291839	0.20717
676	0.12866	12972.8		676	0.000132474	13.3758		738	-0.00030861	-27.6681		676	0.19829	19811.8		676	0.20687	20752.1		676	0.21529	21615.2		654	764490	0.07465		474	155214	0.2646		704	20432100	0.90523		424	289332	0.20498
675	0.1356	13672.6		675	0.000190829	19.2679		737.5	-0.000174828	-15.674		675	0.20402	20384.6		675	0.21378	21445.3		675	0.22276	22365.4		655	817094	0.08013		475	159944	0.27487		705	20690300	0.91677		425	287959	0.20378
674	0.14235	14353.8		674	8.78005e-05	8.86516		737	-0.000180776	-16.2073		674	0.20964	20946.2		674	0.22018	22087.9		674	0.23024	23116.7		656	874429	0.08612		476	163352	0.28228		706	20961500	0.9289		426	285871	0.20196
673	0.14947	15071.8		673	0.000297189	30.007		736.5	-0.000233956	-20.9751		673	0.21508	21489.3		673	0.22699	22771.1		673	0.23781	23876.2		657	937158	0.09266		477	166653	0.28945		707	21116200	0.93581		427	286460	0.20248
672	0.1564	15770.7		672	3.94388e-05	3.98211		736	-0.000242998	-21.7857		672	0.22042	22022.4		672	0.23335	23408.5		672	0.24516	24614.7		658	1.00475e+06	0.09971		478	170199	0.29715		708	21360400	0.94672		428	285476	0.20162
671	0.16359	16494.7		671	0.00010981	11.0874		735.5	-0.000209091	-18.7458		671	0.22553	22533.9		671	0.23958	24033.6		671	0.25233	25334.1		659	1.07466e+06	0.10701		479	173438	0.30419		709	21639000	0.95918		429	283801	0.20016
670	0.17102	17244.4		670	8.25063e-05	8.3306		735	-0.000168344	-15.0927		670	0.23065	23044.7		670	0.24568	24645.9		670	0.25959	26062.9		660	1.15017e+06	0.11489		480	176986	0.3119		710	21892700	0.97052		430	282766	0.19925
669	0.17835	17983.3		669	0.000218014	22.0127		734.5	-0.000234194	-20.9964		669	0.23558	23537.1		669	0.25184	25263.4		669	0.26668	26775.3		661	1.23361e+06	0.12359		481	179348	0.31703		711	21932400	0.97229		431	282196	0.19876
668	0.1856	18714.3		668	0.000246508	24.8897		734	-0.000228722	-20.5058		668	0.24025	24004		668	0.25765	25846.3		668	0.27341	27450.6		662	1.31512e+06	0.1321		482	182877	0.3247		712	22071100	0.97849		432	282378	0.19891
667	0.19284	19444.9		667	0.000176791	17.8505		733.5	-0.000240975	-21.6044		667	0.24467	24445.3		667	0.26318	26401.6		667	0.27975	28087.6		663	1.41575e+06	0.1426		483	185790	0.33103		713	22154300	0.98221		433	280411	0.1972
666	0.19985	20151.1		666	0.000190532	19.2379		733	-0.000222059	-19.9085		666	0.24893	24871.3		666	0.26831	26915.6		666	0.28605	28719.8		664	1521660	0.15365		484	188015	0.33586		714	22244800	0.98626		434	280740	0.19748
665	0.2071	20882.6		665	0.000275596	27.8267		732.5	-0.00033752	-30.26		665	0.25296	25274.5		665	0.27352	27437.9		665	0.2922	29337		665	1.60706e+06	0.16256		485	191972	0.34446		715	22334500	0.99027		435	279731	0.1966
664	0.214	21578.3		664	9.9995e-05	10.0964		732	-0.000258167	-23.1457		664	0.2567	25647.9		664	0.27823	27911.2		664	0.29813	29932.4		666	1.72511e+06	0.17488		486	194874	0.35076		716	22402100	0.99329		436	280715	0.19746
663	0.22107	22290.7		663	0.000143538	14.4929		731.5	-0.000272741	-24.4523		663	0.26004	25981.2		663	0.28273	28362.2		663	0.30345	30467.3		667	1.85289e+06	0.18821		487	199690	0.36123		717	22463500	0.99603		437	280764	0.19751
662	0.2278	22969.3		662	0.000132771	13.4058		731	-0.000199514	-17.8872		662	0.26328	26305.1		662	0.28693	28783.4		662	0.30853	30976.4		668	1.98128e+06	0.2016		488	202330	0.36696		718	22532500	0.99912		438	281037	0.19774
661	0.23447	23642.7		661	0.000272384	27.5024		730.5	-0.000237525	-21.295		661	0.26615	26591.8		661	0.29077	29168.8		661	0.31355	31481.2		669	2.09691e+06	0.21367		489	204966	0.37269		719	22552200	1		439	281692	0.19832
660	0.24071	24271.7		660	0.000227651	22.9858		730	-0.000275834	-24.7296		660	0.26894	26870.7		660	0.29416	29509.4		660	0.31812	31939.8		670	2.25082e+06	0.22973		490	209972	0.38357		720	22474800	0.99654		440	281675	0.1983
659	0.24702	24907.3		659	0.000240738	24.3072		729.5	-0.000305458	-27.3855		659	0.27151	27127.7		659	0.29743	29837.4		659	0.32217	32346.3		671	2.38453e+06	0.24368		491	213518	0.39127		721	22494200	0.99741		441	283025	0.19948
658	0.25288	25498.3		658	0.000154543	15.6041		729	-0.000242998	-21.7857		658	0.27373	27349		658	0.30034	30128.6		658	0.32588	32718.5		672	2569728	0.263		492	217352	0.3996		722	22440400	0.995		442	283897	0.20024
657	0.25852	26067.1		657	0.000178635	18.0367		728.5	-0.000262331	-23.519		657	0.27552	27527.9		657	0.30284	30379.9		657	0.32936	33068.6		673	2.7867e+06	0.28564		493	222696	0.41121		723	22450000	0.99543		443	284258	0.20055
656	0.26392	26611.5		656	0.000162336	16.391		728	-0.000256739	-23.0176		656	0.27708	27684.4		656	0.3051	30606		656	0.33256	33389.2		674	3056277	0.31377		494	227030	0.42062		724	22437400	0.99487		444	285138	0.20132
655	0.2687	27093.8		655	0.000160492	16.2048		727.5	-0.000245437	-22.0044		655	0.27817	27793.1		655	0.30693	30789.8		655	0.3353	33664.9		675	3.2593e+06	0.33495		495	232026	0.43148		725	22351900	0.99105		445	286060	0.20213
654	0.2734	27567.5		654	0.000281545	28.4274		727	-0.000229495	-20.5751		654	0.27918	27894.1		654	0.30842	30939.4		654	0.33777	33912.6		676	3531534	0.36335		496	237433	0.44323		726	22309200	0.98914		446	287243	0.20316
653	0.27737	27968.3		653	0.000153175	15.466		726.5	-0.000216408	-19.4018		653	0.28011	27987.1		653	0.30938	31036		653	0.33978	34114		677	3.6718e+06	0.37799		497	243854	0.45718		727	22175300	0.98315		447	286896	0.20286
652	0.28151	28385.2		652	0.000347157	35.0522		726	-0.000274287	-24.5909		652	0.28058	28033.7		652	0.31034	31131.9		652	0.34157	34294		678	3.80447e+06	0.39183		498	249617	0.4697		728	22027200	0.97653		448	289414	0.20505
651	0.28505	28742.2		651	0.000423536	42.7641		725.5	-0.000250315	-22.4417		651	0.28075	28050.3		651	0.31087	31185.1		651	0.34302	34439.5		679	3.92758e+06	0.40467		499	257718	0.4873		729	21994100	0.97505		449	288300	0.20408
650	0.28827	29067.4		650	0.000491112	49.5872		725	-0.000215992	-19.3645		650	0.28072	28047.7		650	0.31132	31230.6		650	0.3442	34557.7		680	4105444	0.42323		500	264659	0.50238		730	21870200	0.96951		450	287570	0.20344
649	0.29099	29341.2		649	0.000378089	38.1754		724.5	-0.000142825	-12.8048		649	0.28073	28048.5		649	0.31128	31226.8		649	0.34509	34647.5		681	4.23329e+06	0.43657		501	272277	0.51893		731	21776500	0.96532		451	289109	0.20479
648	0.29349	29593		648	0.000430853	43.5029		724	-0.000174768	-15.6686		648	0.28043	28018.9		648	0.31097	31195.2		648	0.34593	34731.8		682	4421094	0.45617		502	280973	0.53782		732	21613900	0.95806		452	288703	0.20443
647	0.2954	29786.1		647	0.000267328	26.9919		723.5	-0.000179646	-16.106		647	0.27982	27957.5		647	0.31041	31138.9		647	0.34643	34782.1		683	4553998	0.47003		503	287628	0.55228		733	21480500	0.95209		453	290076	0.20563
646	0.29729	29976.4		646	0.000544054	54.9327		723	-0.000192733	-17.2793		646	0.27914	27890.3		646	0.30994	31092.2		646	0.34671	34810.3		684	4711455	0.48646		504	295433	0.56924		734	21457900	0.95108		454	290732	0.2062
645	0.29874	30122.6		645	0.000352868	35.6288		722.5	-0.000176196	-15.7967		645	0.27829	27805.2		645	0.30892	30989.5		645	0.34682	34821.1		685	4.91003e+06	0.50718		505	303102	0.5859		735	21275800	0.94294		455	292395	0.20765
644	0.29976	30225.5		644	0.000508303	51.323		722	-0.000238656	-21.3964		644	0.2773	27705.9		644	0.30802	30899.4		644	0.34683	34821.8		686	5.13722e+06	0.53089		506	312039	0.60532		736	21112800	0.93566		456	293891	0.20896
643	0.30044	30294.1		643	0.000340495	34.3795		721.5	-0.000239012	-21.4284		643	0.27642	27617.8		643	0.30658	30755.1		643	0.34682	34821.2		687	5.35598e+06	0.55371		507	319056	0.62056		737	20944700	0.92814		457	295818	0.21064
642	0.30101	30351.9		642	0.000540425	54.5663		721	-0.000213493	-19.1405		642	0.27514	27490		642	0.30531	30627.3		642	0.34661	34800.4		688	5508550	0.56963		508	327382	0.63865		738	20796900	0.92154		458	298680	0.21314
641	0.30122	30373.3		641	0.000477847	48.2479		720.5	-0.000156685	-14.0474		641	0.2737	27345.9		641	0.30397	30493		641	0.34627	34765.7		689	5759456	0.59581		509	333604	0.65217		739	20637900	0.91443		459	298983	0.2134
640	0.30116	30366.7		640	0.000462499	46.6982		720	-7.5368e-05	-6.75704		640	0.27235	27211.7		640	0.3025	30345.4		640	0.34579	34718.2		690	5932794	0.61389		510	341474	0.66927		740	20495900	0.90808		460	302841	0.21677
639	0.30068	30318		639	0.000497596	50.2419		719.5	-8.80384e-05	-7.89299		639	0.27097	27073.6		639	0.30074	30169		639	0.34536	34674.7		691	6.16778e+06	0.63841		511	348971	0.68555		741	20298900	0.89928		461	305296	0.21891
638	0.30011	30261.2		638	0.000327348	33.0521		719	-0.000184821	-16.5699		638	0.26944	26920.7		638	0.29896	29990.9		638	0.3451	34648.5		692	6340969	0.65648		512	351232	0.69046		742	20114600	0.89104		462	308310	0.22154
637	0.29936	30185		637	0.000506281	51.1188		718.5	-0.000314321	-28.1801		637	0.26796	26772.8		637	0.29738	29832.1		637	0.34485	34623.6		693	6534314	0.67665		513	358644	0.70657		743	19869500	0.88008		463	312936	0.22558
636	0.29831	30079.5		636	0.000448877	45.3228		718	-0.000378327	-33.9185		636	0.26647	26624.1		636	0.29566	29659.3		636	0.34443	34581.3		694	6701609	0.69411		514	363322	0.71673		744	19750500	0.87476		464	316478	0.22867
635	0.29723	29970.8		635	0.000507054	51.1969		717.5	-0.000326516	-29.2734		635	0.26494	26470.8		635	0.2939	29482.9		635	0.34429	34566.9		695	6898090	0.71461		515	365609	0.7217		745	19653800	0.87044		465	321014	0.23263
634	0.29588	29834.7		634	0.000467139	47.1667		717	-0.000274882	-24.6442		634	0.26333	26310.4		634	0.2921	29302		634	0.34411	34549.1		696	7108324	0.73655		516	371434	0.73436		746	19607100	0.86835		466	325045	0.23615
633	0.29456	29701.2		633	0.000543935	54.9207		716.5	-0.000228067	-20.4471		633	0.26177	26154.5		633	0.29045	29137.2		633	0.34414	34552.6		697	7249802	0.75131		517	371973	0.73553		747	19445000	0.86111		467	329392	0.23994
632	0.2928	29524.3		632	0.000385406	38.9142		716	-0.000239072	-21.4337		632	0.26022	25999.2		632	0.28862	28952.7		632	0.34435	34572.9		698	7448952	0.77209		518	374165	0.74029		748	19236400	0.85178		468	335866	0.24559
631	0.29117	29359.7		631	0.000511039	51.5992		715.5	-0.000219382	-19.6684		631	0.25862	25839.2		631	0.28708	28798.9		631	0.34451	34589.6		699	7.64013e+06	0.79203		519	376288	0.7449		749	19184300	0.84945		469	343324	0.2521
630	0.28956	29197.2		630	0.000513716	51.8695		715	-0.000195886	-17.5619		630	0.257	25678		630	0.28552	28642.6		630	0.34485	34623.2		700	7780237	0.80665		520	379860	0.75266		750	18928000	0.838		470	349273	0.25729
629	0.28761	29000.3		629	0.000428831	43.2988		714.5	-0.000215278	-19.3005		629	0.25551	25528.8		629	0.28384	28474.1		629	0.34528	34666.8		701	7981579	0.82766		521	378845	0.75046		751	18766100	0.83076		471	358766	0.26557
628	0.28578	28816.2		628	0.000515382	52.0378		714	-0.000211352	-18.9485		628	0.25409	25386.7		628	0.28245	28334.2		628	0.34598	34736.8		702	8081934	0.83813		522	377922	0.74845		752	18542800	0.82078		472	366483	0.27231
627	0.28387	28622.9		627	0.000526387	53.1489		713.5	-0.000104575	-9.37556		627	0.25272	25250		627	0.28097	28185.4		627	0.34677	34816.3		703	8254071	0.85609		523	377174	0.74683		753	18571800	0.82208		473	377719	0.28211
626	0.28191	28426.1		626	0.000481892	48.6563		713	-0.000177742	-15.9353		626	0.25107	25085.5		626	0.27958	28046.7		626	0.34775	34914.5		704	8420778	0.87348		524	378561	0.74984		754	18461800	0.81716		474	387180	0.29037
625	0.27995	28228.5		625	0.000527874	53.2991		712.5	-0.000204273	-18.3139		625	0.24963	24941		625	0.27817	27904.7		625	0.34886	35025.8		705	8540782	0.886		525	377717	0.74801		755	18147400	0.80311		475	396794	0.29876
624	0.27804	28036		624	0.000530908	53.6054		712	-0.000326813	-29.3001		624	0.24817	24795.1		624	0.277	27787.9		624	0.35015	35155.5		706	8604526	0.89265		526	377071	0.7466		756	18057600	0.79909		476	408315	0.30881
623	0.27623	27852.9		623	0.000610618	61.6537		711.5	-0.000296059	-26.5428		623	0.24669	24647.5		623	0.276	27687		623	0.35184	35325.7		707	8734459	0.90621		527	375923	0.74411		757	17893300	0.79175		477	417858	0.31714
622	0.27415	27643.6		622	0.000568502	57.4012		711	-0.000233421	-20.9271		622	0.24536	24515.1		622	0.27485	27571.3		622	0.35348	35490		708	8900721	0.92356		528	378898	0.75057		758	17712400	0.78366		478	427488	0.32554
621	0.27223	27450		621	0.000690983	69.7681		710.5	-0.000197908	-17.7432		621	0.24385	24364.2		621	0.27375	27461.2		621	0.35525	35668.1		709	9046083	0.93873		529	378201	0.74906		759	17686900	0.78252		479	436492	0.3334
620	0.27032	27257.4		620	0.00063816	64.4346		710	-0.000154305	-13.834		620	0.24243	24221.6		620	0.27288	27374.4		620	0.35768	35911.3		710	9137472	0.94826		530	378925	0.75063		760	17512300	0.77472		480	443551	0.33956
619	0.26836	27059		619	0.000558211	56.3622		709.5	-0.000133961	-12.0101		619	0.24118	24097		619	0.272	27285.4		619	0.35974	36118.9		711	9145422	0.94909		531	376126	0.74455		761	17412200	0.77024		481	452150	0.34706
618	0.26663	26885		618	0.000569097	57.4613		709	-0.000131344	-11.7755		618	0.23972	23951.4		618	0.27112	27197.9		618	0.36207	36352		712	9215008	0.95635		532	380746	0.75459		762	17300700	0.76526		482	460863	0.35466
617	0.26482	26702.4		617	0.000708293	71.5159		708.5	-7.72121e-05	-6.92237		617	0.23823	23802.4		617	0.27045	27130.1		617	0.36448	36594.7		713	9310797	0.96635		533	380265	0.75354		763	17048700	0.754		483	466162	0.35929
616	0.26309	26528.1		616	0.000822505	83.0478		708	-0.00015145	-13.5781		616	0.23672	23651.9		616	0.26981	27065.9		616	0.36696	36843.6		714	9330298	0.96838		534	385629	0.7652		764	16882900	0.74658		484	475849	0.36774
615	0.26122	26339.9		615	0.000759094	76.6452		707.5	-0.00018268	-16.378		615	0.23513	23492.8		615	0.26906	26990.6		615	0.36979	37127		715	9395712	0.97521		535	390136	0.77499		765	16795300	0.74267		485	481768	0.37291
614	0.25943	26158.9		614	0.000842016	85.0178		707	-0.000215754	-19.3432		614	0.23369	23348.4		614	0.26843	26927.9		614	0.37266	37415.7		716	9471264	0.98309		536	393036	0.78129		766	16628400	0.73521		486	487999	0.37834
613	0.25754	25968.3		613	0.000842373	85.0538		706.5	-0.00022313	-20.0045		613	0.23211	23190.7		613	0.26797	26881.3		613	0.37552	37703		717	9511402	0.98728		537	398007	0.79209		767	16576500	0.73288		487	495466	0.38486
612	0.25582	25794.8		612	0.000880503	88.9038		706	-0.000267506	-23.983		612	0.23052	23032.5		612	0.26732	26816.2		612	0.37852	38004.3		718	9528648	0.98908		538	401489	0.79965		768	16398700	0.72494		488	504828	0.39303
611	0.25402	25614		611	0.000882169	89.072		705.5	-0.000281545	-25.2416		611	0.22881	22861.5		611	0.26686	26770.4		611	0.38179	38332.5		719	9618734	0.99847		539	410886	0.82007		769	16270700	0.71922		489	510561	0.39803
610	0.25234	25444.4		610	0.00106	107.349		705	-0.000321578	-28.8307		610	0.22714	22694.2		610	0.26653	26737		610	0.3853	38684.4		720	9568218	0.9932		540	415169	0.82937		770	16049700	0.70934		490	518692	0.40513
609	0.25028	25236.3		609	0.00092827	93.7268		704.5	-0.000265246	-23.7803		609	0.22538	22518.9		609	0.26603	26686.6		609	0.38867	39022.8		721	9610422	0.99761		541	421306	0.84271		771	16035400	0.7087		491	525955	0.41147
608	0.24846	25052.8		608	0.00124	125.176		704	-0.000281426	-25.2309		608	0.22369	22349.7		608	0.26593	26676.5		608	0.39216	39373.1		722	9633354	1		542	429198	0.85985		772	15971100	0.70582		492	533408	0.41797
607	0.2465	24855.5		607	0.00112	113.392		703.5	-0.000311823	-27.9562		607	0.22186	22167.2		607	0.26557	26640.4		607	0.39592	39750.7		723	9612911	0.99787		543	434222	0.87077		773	15732300	0.69515		493	540288	0.42397
606	0.24465	24668.8		606	0.00125	126.238		703	-0.00029475	-26.4255		606	0.22001	21982.2		606	0.26546	26629.9		606	0.39961	40121.7		724	9588560	0.99533		544	442924	0.88967		774	15571300	0.68795		494	550780	0.43313
605	0.24269	24470.9		605	0.00136	137.296		702.5	-0.000359708	-32.2492		605	0.21811	21792.5		605	0.26544	26627.7		605	0.40354	40515.8		725	9609544	0.99752		545	447828	0.90033		775	15437600	0.68198		495	560754	0.44183
604	0.24059	24259.8		604	0.00161	162.168		702	-0.000289278	-25.9349		604	0.2162	21600.9		604	0.26554	26637.5		604	0.40786	40950		726	9629348	0.99958		546	454574	0.91499		776	15381100	0.67945		496	570587	0.45041
603	0.23835	24033.4		603	0.00155	156.263		701.5	-0.000274704	-24.6283		603	0.21449	21430.4		603	0.26562	26646.2		603	0.41226	41391.1		727	9605230	0.99707		547	463475	0.93432		777	15227700	0.6726		497	584698	0.46273
602	0.23614	23810.5		602	0.00179	181.165		701	-0.000309503	-27.7481		602	0.21284	21265.3		602	0.26602	26686.5		602	0.41673	41840.1		728	9581440	0.99458		548	470006	0.94851		778	15068300	0.66547		498	597556	0.47395
601	0.234	23594.9		601	0.00208	210.121		700.5	-0.000235324	-21.0977		601	0.21105	21086.7		601	0.26669	26753.1		601	0.42171	42340.7		729	9559768	0.99232		549	478306	0.96654		779	14942600	0.65985		499	613188	0.48759
600	0.23172	23365.4		600	0.0025	251.978		700	-0.000248947	-22.3191		600	0.20911	20892.4		600	0.26747	26831.6		600	0.42708	42879		730	9554487	0.99177		550	484965	0.98101		780	14903900	0.65812		500	627508	0.50008
599	0.2292	23111.3		599	0.00264	266.375		699.5	-0.00018149	-16.2713		599	0.20759	20740.6		599	0.26847	26931.3		599	0.43274	43447.3		731	9471458	0.98311		551	485385	0.98192		781	14661500	0.64729		501	644239	0.51468
598	0.22661	22849.6		598	0.00283	285.505		699	-0.000195707	-17.5459		598	0.20607	20589.1		598	0.26976	27061.3		598	0.43887	44063.5		732	9443448	0.98019		552	490081	0.99213		782	14480200	0.63918		502	661574	0.52981
597	0.22394	22580		597	0.00329	332.089		698.5	-0.000175898	-15.7699		597	0.20454	20435.8		597	0.27162	27248.2		597	0.44557	44735.8		733	9409569	0.97665		553	492778	0.99799		783	14448500	0.63776		503	677252	0.54349
596	0.22111	22295.4		596	0.00364	367.958		698	-0.000200406	-17.9672		596	0.20314	20296.6		596	0.27371	27457.6		596	0.45295	45476.8		734	9398051	0.97545		554	492726	0.99787		784	14135500	0.62377		504	697262	0.56095
595	0.21823	22005.1		595	0.0042	423.996		697.5	-0.000145561	-13.0501		595	0.20189	20171.7		595	0.27639	27726.7		595	0.46096	46281		735	9361329	0.97162		555	491640	0.99551		785	14009800	0.61815		505	711984	0.5738
594	0.21523	21702.5		594	0.00469	474.003		697	-8.82169e-05	-7.90899		594	0.20094	20076.9		594	0.27956	28044.3		594	0.46965	47153.8		736	9254818	0.9605		556	492722	0.99786		786	13813400	0.60938		506	731195	0.59056
593	0.21238	21414.7		593	0.0055	555.039		696.5	-0.000134021	-12.0155		593	0.20026	20008.9		593	0.28336	28425.7		593	0.47911	48102.9		737	9225245	0.95742		557	493705	1		787	13724100	0.60538		507	751312	0.60812
592	0.20937	21111.6		592	0.00625	630.651		696	-0.000198979	-17.8392		592	0.19973	19955.3		592	0.28777	28867.8		592	0.48961	49157.2		738	9171004	0.95176		558	490340	0.99269		788	13677700	0.60331		508	769634	0.62411
591	0.20603	20775		591	0.00721	728.12		695.5	-0.000156268	-14.01		591	0.19969	19951.3		591	0.29307	29399.8		591	0.50112	50312.8		739	9125559	0.94702		559	483402	0.97762		789	13457300	0.59346		509	785386	0.63785
590	0.20287	20456.2		590	0.00822	829.829		695	-0.000238953	-21.4231		590	0.19988	19970.8		590	0.29911	30005.3		590	0.5137	51576.3		740	9019378	0.93594		560	480415	0.97113		790	13153100	0.57986		510	802786	0.65304
589	0.19932	20098.1		589	0.00927	935.982		694.5	-0.000152342	-13.658		589	0.20038	20020.2		589	0.3061	30707.1		589	0.52753	52964.7		741	8956909	0.92942		561	473402	0.95589		791	13212700	0.58253		511	819191	0.66735
588	0.19613	19776.6		588	0.01078	1088.75		694	-0.000240321	-21.5457		588	0.2017	20152.1		588	0.31412	31511.4		588	0.54264	54482.1		742	8944532	0.92813		562	464306	0.93613		792	12981400	0.57219		512	836175	0.68217
587	0.19264	19424.3		587	0.0123	1242.14		693.5	-0.000193506	-17.3486		587	0.20328	20310.8		587	0.32306	32408.4		587	0.55912	56136.5		743	8844590	0.9177		563	455411	0.9168		793	12923700	0.56961		513	852354	0.69629
586	0.18926	19083.2		586	0.01413	1426.45		693	-0.000171734	-15.3966		586	0.20542	20524.5		586	0.33325	33430.2		586	0.57699	57930.8		744	8829734	0.91615		564	445130	0.89447		794	12788500	0.56356		514	865026	0.70735
585	0.18569	18723.6		585	0.01615	1630.16		692.5	-0.000193982	-17.3912		585	0.20839	20820.9		585	0.34448	34556.4		585	0.59598	59837.7		745	8810874	0.91418		565	433850	0.86996		795	12587800	0.55459		515	875002	0.71605
584	0.18216	18367.2		584	0.01856	1874		692	-0.000209389	-18.7725		584	0.2117	21151.7		584	0.35683	35795.7		584	0.61652	61899.4		746	8666391	0.89911		566	419993	0.83986		796	12533400	0.55216		516	884564	0.7244
583	0.17867	18015.4		583	0.02121	2141.73		691.5	-0.000248292	-22.2603		583	0.21566	21547.7		583	0.37016	37133.4		583	0.6384	64096.6		747	8677290	0.90025		567	411388	0.82116		797	12343300	0.54366		517	895343	0.7338
582	0.1753	17675.7		582	0.02423	2446.71		691	-0.000136341	-12.2235		582	0.22013	21993.8		582	0.38496	38617.8		582	0.66173	66438.7		748	8571094	0.88917		568	397148	0.79022		798	12107700	0.53313		518	900929	0.73868
581	0.17183	17325.6		581	0.02745	2771.34		690.5	-0.000150082	-13.4554		581	0.2254	22520.6		581	0.40065	40192		581	0.68594	68869.4		749	8564934	0.88852		569	379589	0.75207		799	11871300	0.52257		519	910178	0.74675
580	0.1683	16970.5		580	0.03135	3165.06		690	-0.000111833	-10.0263		580	0.2316	23140.1		580	0.41792	41923.9		580	0.71157	71443		750	8417228	0.87311		570	369332	0.72979		800	11857400	0.52194		520	913387	0.74955
579	0.16493	16630.5		579	0.03571	3605.96		689.5	-0.000118019	-10.5809		579	0.23846	23825.7		579	0.43619	43757.2		579	0.7385	74146.1		751	8394411	0.87073		571	356122	0.70109		801	11633500	0.51194		521	913031	0.74924
578	0.16143	16277.3		578	0.04048	4086.87		689	-0.000175363	-15.722		578	0.24601	24579.9		578	0.45553	45697.3		578	0.76673	76980.4		752	8361598	0.86731		572	340895	0.66801		802	11485200	0.5053		522	919418	0.75481
577	0.15797	15928.1		577	0.04579	4623.7		688.5	-0.000229673	-20.5911		577	0.25425	25402.9		577	0.47617	47767.1		577	0.79594	79913.5		753	8305801	0.86149		573	329613	0.6435		803	11399300	0.50147		523	917895	0.75348
576	0.15443	15571.7		576	0.05171	5220.77		688	-0.000295464	-26.4895		576	0.26335	26312.2		576	0.49761	49918.5		576	0.82584	82915.2		754	8.22488e+06	0.85304		574	320308	0.62328		804	11384100	0.50079		524	916345	0.75213
575	0.15103	15228.7		575	0.05841	5897.77		687.5	-0.000307778	-27.5935		575	0.27307	27283.8		575	0.52035	52199.5		575	0.85655	85999.2		755	8.24793e+06	0.85545		575	306023	0.59224		805	11135600	0.48968		525	916766	0.7525
574	0.14767	14889.5		574	0.06575	6638.33		687	-0.000259119	-23.231		574	0.28337	28312.3		574	0.54348	54520		574	0.88761	89117.2		756	8100176	0.84003		576	296516	0.57159		806	10984200	0.48291		526	911779	0.74815
573	0.14431	14551.5		573	0.07368	7438.97		686.5	-0.000253884	-22.7617		573	0.2938	29354.6		573	0.56702	56881.5		573	0.91863	92231.6		757	8078625	0.83778		577	283387	0.54307		807	10861100	0.47741		527	905758	0.74289
572	0.14129	14246.3		572	0.08242	8322.14		686	-0.000277619	-24.8896		572	0.30449	30423.1		572	0.59044	59230.4		572	0.94902	95283.4		758	7983985	0.82791		578	273413	0.5214		808	10844100	0.47665		528	906332	0.74339
571	0.13804	13918.5		571	0.09158	9246.33		685.5	-0.000274228	-24.5856		571	0.3154	31512.5		571	0.61372	61566		571	0.97817	98209.5		759	8038606	0.83361		579	264033	0.50102		809	10410800	0.45728		529	904623	0.7419
570	0.13488	13600.6		570	0.10155	10253.1		685	-0.000298379	-26.7508		570	0.32626	32598.2		570	0.63672	63873.2		570	1.00597	101001		760	7.94096e+06	0.82342		580	253724	0.47862		810	10559600	0.46393		530	899844	0.73773
569	0.13167	13276.8		569	0.11217	11326.1		684.5	-0.000267684	-23.9989		569	0.33718	33688.8		569	0.65905	66113.6		569	1.03228	103643		761	7872486	0.81628		581	246661	0.46328		811	10308300	0.4527		531	899624	0.73754
568	0.12855	12961.8		568	0.12337	12456.1		684	-0.000268398	-24.0629		568	0.34755	34725.1		568	0.68033	68248		568	1.05696	106120		762	7772938	0.80589		582	239777	0.44832		812	10239500	0.44962		532	902090	0.73969
567	0.12557	12661.2		567	0.13507	13638.1		683.5	-0.000226045	-20.2658		567	0.35747	35716.5		567	0.7002	70241.2		567	1.07861	108294		763	7725041	0.80089		583	232302	0.43208		813	10195400	0.44765		533	902471	0.74002
566	0.12282	12384		566	0.14706	14848.7		683	-0.000183453	-16.4473		566	0.36674	36641.9		566	0.71841	72067.6		566	1.09786	110227		764	7.65037e+06	0.7931		584	225857	0.41808		814	10414500	0.45744		534	900916	0.73867
565	0.11983	12082.4		565	0.15963	16117.2		682.5	-0.000216884	-19.4445		565	0.37517	37484.4		565	0.73517	73749.1		565	1.11442	111890		765	7547189	0.78234		585	219983	0.40531		815	10011500	0.43943		535	908460	0.74525
564	0.11701	11798.6		564	0.17252	17419.5		682	-0.000263818	-23.6523		564	0.38268	38234.5		564	0.75	75236.5		564	1.1279	113243		766	7547519	0.78237		586	215912	0.39647		816	10026500	0.4401		536	909514	0.74617
563	0.11433	11528.3		563	0.1855	18729.7		681.5	-0.00025662	-23.007		563	0.38906	38872.3		563	0.76219	76459.4		563	1.13781	114238		767	7490787	0.77645		587	211942	0.38784		817	9788175	0.42945		537	917692	0.75331
562	0.1115	11243.3		562	0.19828	20019.9		681	-0.000213196	-19.1138		562	0.39426	39392		562	0.77217	77461.2		562	1.14406	114865		768	7.45608e+06	0.77283		588	208418	0.38019		818	9619360	0.4219		538	926864	0.76131
561	0.10891	10981.7		561	0.21097	21301.7		680.5	-0.000115759	-10.3782		561	0.39835	39800.7		561	0.77975	78221.7		561	1.14709	115170		769	7315178	0.75813		589	205206	0.37321		819	9417224	0.41287		539	933614	0.7672
560	0.10633	10721.7		560	0.22358	22574.5		680	-0.000122718	-11.0022		560	0.40103	40068.6		560	0.78478	78726.2		560	1.14645	115105		770	7376973	0.76458		590	200740	0.36351		820	9399482	0.41207		540	947774	0.77956
559	0.10373	10459.1		559	0.23576	23804		679.5	-9.14886e-05	-8.20231		559	0.40246	40211		559	0.78721	78970		559	1.14277	114736		771	7202370	0.74636		591	195947	0.35309		821	9461074	0.41483		541	957665	0.78819
558	0.10113	10196.8		558	0.24717	24956.7		679	-0.000171437	-15.37		558	0.40258	40222.8		558	0.78698	78946.4		558	1.13596	114052		772	7.17075e+06	0.74306		592	196227	0.3537		822	9207250	0.40348		542	974430	0.80282
557	0.09863	9944.84		557	0.25763	26012.5		678.5	-0.000107193	-9.61027		557	0.40163	40128.1		557	0.78457	78705		557	1.12631	113083		773	7156183	0.74154		593	194427	0.34979		823	9203193	0.4033		543	989834	0.81626
556	0.09622	9702.01		556	0.26752	27011.2		678	-0.000108918	-9.76492		556	0.39954	39919.7		556	0.77979	78225.4		556	1.11417	111864		774	7046581	0.7301		594	193716	0.34825		824	9254823	0.40561		544	1.00737e+06	0.83156
555	0.09384	9461.79		555	0.27651	27919.3		677.5	-0.000129976	-11.6529		555	0.39651	39616.8		555	0.77331	77575.3		555	1.09996	110438		775	6984733	0.72365		595	191198	0.34278		825	8879910	0.38885		545	1.02348e+06	0.84562
554	0.09136	9212.45		554	0.28481	28756.8		677	-0.00017459	-15.6527		554	0.39273	39238.5		554	0.76482	76723.9		554	1.08384	108819		776	7018506	0.72717		596	191742	0.34396		826	8902856	0.38987		546	1040562	0.86053
553	0.08907	8981.13		553	0.29192	29475.3		676.5	-0.000251921	-22.5857		553	0.38826	38792.3		553	0.75491	75729.9		553	1.06637	107065		777	6894996	0.71429		597	188498	0.33691		827	8956558	0.39228		547	1.05856e+06	0.87624
552	0.08681	8753.49		552	0.29869	30158.4		676	-0.000196897	-17.6526		552	0.38337	38304.2		552	0.74401	74636.2		552	1.04831	105252		778	6.84674e+06	0.70925		598	187068	0.3338		828	8749911	0.38304		548	1079028	0.89409
551	0.08456	8526.59		551	0.30426	30720.9		675.5	-0.000179587	-16.1007		551	0.37776	37743.5		551	0.73182	73412.9		551	1.02915	103328		779	6724727	0.69652		599	187204	0.3341		829	8623465	0.37739		549	1.0971e+06	0.90986
550	0.08232	8300.48		550	0.30925	31224.6		675	-0.000134021	-12.0155		550	0.37177	37145.3		550	0.71886	72113.3		550	1.00961	101366		780	6720467	0.69608		600	190590	0.34146		830	8.29131e+06	0.36254		550	1113714	0.92436
549	0.07998	8065.01		549	0.31357	31660.9		674.5	-0.000137054	-12.2874		549	0.36562	36530.3		549	0.70488	70710.8		549	0.99007	99404.1		781	6693964	0.69331		601	187434	0.3346		831	7996239	0.34935		551	1128672	0.93741
548	0.07789	7854.15		548	0.31734	32041.9		674	-0.000156149	-13.9994		548	0.35945	35913.9		548	0.69116	69334.3		548	0.97071	97460.6		782	6.66156e+06	0.68993		602	189412	0.3389		832	8039638	0.35129		552	1.15016e+06	0.95616
547	0.07557	7620.12		547	0.32046	32356.8		673.5	-0.000173638	-15.5673		547	0.3533	35299.4		547	0.67695	67908.6		547	0.952	95582.5		783	6.58304e+06	0.68174		603	187475	0.33469		833	7.87204e+06	0.3438		553	1.15589e+06	0.96117
546	0.07358	7419.51		546	0.32325	32638.7		673	-0.000212541	-19.0551		546	0.34727	34696.5		546	0.6632	66529.7		546	0.9339	93765.5		784	6573404	0.68073		604	190052	0.34029		834	7462080	0.32547		554	1175614	0.97838
545	0.0714	7199.61		545	0.32546	32861		672.5	-0.000176612	-15.8339		545	0.34159	34129.2		545	0.64981	65186		545	0.91705	92073.3		785	6424826	0.66523		605	186312	0.33216		835	7625984	0.3328		555	1.18067e+06	0.98279
544	0.06949	7007.04		544	0.32753	33070.6		672	-0.000263937	-23.663		544	0.33619	33589.6		544	0.63698	63899		544	0.90119	90480.7		786	6.30045e+06	0.65225		606	189575	0.33925		836	7431123	0.32409		556	1.19249e+06	0.99311
543	0.06742	6798.51		543	0.32921	33239.9		671.5	-0.000238834	-21.4124		543	0.33097	33068.2		543	0.62486	62683.7		543	0.88671	89027		787	6320943	0.65439		607	189281	0.33861		837	7.33979e+06	0.32001		557	1.19644e+06	0.99655
542	0.06543	6597.49		542	0.33048	33368.3		671	-0.000292014	-26.1802		542	0.32614	32585.4		542	0.61373	61566.5		542	0.87385	87735.4		788	6.20266e+06	0.64205		608	187667	0.3351		838	7207376	0.31409		558	1.20039e+06	1
541	0.06336	6388.43		541	0.3316	33481.8		670.5	-0.000232112	-20.8098		541	0.32196	32168.4		541	0.60374	60564.8		541	0.86241	86587.3		789	6124190	0.63386		609	189489	0.33906		839	7016664	0.30556		559	1.19614e+06	0.99629
540	0.06156	6207.4		540	0.33249	33571.1		670	-0.000210459	-18.8685		540	0.31827	31799		540	0.59491	59678.5		540	0.85292	85634.7		790	6138724	0.63538		610	189037	0.33808		840	6919187	0.30121		560	1.1917e+06	0.99241
539	0.05962	6011.87		539	0.33286	33608.9		669.5	-0.000198741	-17.8179		539	0.31511	31483.8		539	0.5875	58935.3		539	0.84556	84895.7		791	6041894	0.62528		611	188625	0.33719		841	7.2936e+06	0.31794		561	1.18533e+06	0.98685
538	0.05768	5816.07		538	0.3331	33632.6		669	-0.000291538	-26.1375		538	0.31251	31223.5		538	0.5812	58303.6		538	0.83989	84326.1		792	5897842	0.61025		612	189360	0.33878		842	6.91441e+06	0.30099		562	1.17699e+06	0.97958
537	0.05581	5627.58		537	0.33273	33595.9		668.5	-0.000297784	-26.6975		537	0.31044	31017		537	0.57657	57838.7		537	0.83597	83932.4		793	5990716	0.61994		613	190537	0.34134		843	6719338	0.29227		563	1.166e+06	0.96999
536	0.054	5445.39		536	0.33214	33535.4		668	-0.000236693	-21.2204		536	0.30886	30859.6		536	0.57306	57486.9		536	0.83377	83712.2		794	5861361	0.60644		614	189253	0.33855		844	7057368	0.30738		564	1.14812e+06	0.95439
535	0.0522	5263.39		535	0.33124	33444.7		667.5	-0.000251029	-22.5057		535	0.30783	30756.3		535	0.57106	57286.7		535	0.833	83634.4		795	5868278	0.60716		615	190912	0.34216		845	6277301	0.27251		565	1.13782e+06	0.9454
534	0.05049	5091.53		534	0.32976	33295.1		667	-0.000307004	-27.5241		534	0.3072	30693.3		534	0.57015	57195.1		534	0.83379	83713.6		796	5749288	0.59475		616	189680	0.33948		846	6404552	0.2782		566	1.11152e+06	0.92245
533	0.04886	4926.7		533	0.32801	33118.9		666.5	-0.000279819	-25.0869		533	0.30692	30665.2		533	0.57024	57204		533	0.83586	83921.8		797	5680416	0.58756		617	188247	0.33637		847	6.52316e+06	0.2835		567	1.08787e+06	0.90181
532	0.04727	4766.07		532	0.32597	32913.4		666	-0.000232588	-20.8524		532	0.30698	30671.6		532	0.57144	57324.4		532	0.83876	84213.1		798	5573100	0.57636		618	192058	0.34465		848	6330100	0.27487		568	1.06009e+06	0.87757
531	0.04575	4613.04		531	0.32359	32672.9		665.5	-9.16671e-05	-8.21831		531	0.30708	30681.1		531	0.57319	57499.7		531	0.84242	84579.9		799	5.45063e+06	0.56359		619	192264	0.34509		849	6120944	0.26552		569	1.03789e+06	0.8582
530	0.0441	4446.74		530	0.32104	32415.6		665	-4.76478e-05	-4.27181		530	0.30742	30715.3		530	0.57569	57751		530	0.84677	85017.4		800	5514790	0.57028		620	191952	0.34441		850	6.0193e+06	0.26098		570	1.00698e+06	0.83123
529	0.04273	4308.53		529	0.31825	32133.7		664.5	-1.61206e-05	-1.44527		529	0.30756	30729.4		529	0.57835	58017.3		529	0.85094	85435.5		801	5454664	0.56401		621	192131	0.3448						571	984392	0.81151
528	0.04134	4168.54		528	0.31552	31857.3		664	-0.000136103	-12.2022		528	0.30759	30732.5		528	0.58108	58291.4		528	0.85513	85856.2		802	5.34086e+06	0.55213		622	197035	0.35546						572	946225	0.77821
527	0.03994	4027.04		527	0.31257	31559.8		663.5	-0.000173638	-15.5673		527	0.30738	30711.5		527	0.58393	58577.9		527	0.85915	86259.6		803	5317221	0.54967		623	193946	0.34875						573	919757	0.75511
526	0.03846	3878.52		526	0.30981	31281.5		663	-0.000257453	-23.0817		526	0.30684	30657.3		526	0.58632	58816.8		526	0.86216	86562.4		804	5263744	0.54409		624	193963	0.34879						574	891442	0.7304
525	0.03709	3740.02		525	0.30712	31010		662.5	-0.000275656	-24.7136		525	0.30596	30569.4		525	0.58794	58979.4		525	0.86407	86753.7		805	5153412	0.53257		625	194343	0.34961						575	856437	0.69985
524	0.03581	3610.53		524	0.30463	30758.3		662	-0.000312477	-28.0148		524	0.30477	30450.1		524	0.58918	59104.6		524	0.86494	86841.8		806	5145274	0.53173		626	194949	0.35093						576	825622	0.67296
523	0.03464	3492.75		523	0.30236	30529.3		661.5	-0.000378565	-33.9398		523	0.30292	30265.9		523	0.58941	59127.6		523	0.86447	86794.5		807	5011541	0.51777		627	197165	0.35574						577	796268	0.64735
522	0.03336	3363.91		522	0.30002	30292.9		661	-0.000236038	-21.1617		522	0.30062	30036.1		522	0.58854	59039.5		522	0.86232	86578.5		808	5003120	0.51689		628	197650	0.3568						578	769309	0.62382
521	0.03216	3242.6		521	0.29781	30070		660.5	-0.000222654	-19.9618		521	0.29777	29751.4		521	0.58653	58838		521	0.85847	86191.5		809	4930618	0.50933		629	198489	0.35862						579	737209	0.59581
520	0.03113	3138.76		520	0.29578	29864.6		660	-0.000107312	-9.62094		520	0.29426	29400.9		520	0.58327	58511.2		520	0.85291	85633.6		810	4940802	0.51039		630	197432	0.35632						580	715333	0.57672
519	0.02993	3017.74		519	0.29378	29662.9		659.5	-0.000100173	-8.9809		519	0.2904	29015		519	0.57864	58046.4		519	0.84554	84893.2		811	4.88598e+06	0.50467		631	197826	0.35718						581	690763	0.55528
518	0.02902	2925.7		518	0.29177	29459.5		659	-9.5831e-05	-8.59162		518	0.28589	28563.8		518	0.57262	57442.5		518	0.83647	83982.5		812	4755512	0.49106		632	202019	0.36629						582	666854	0.53442
517	0.02801	2824.23		517	0.28971	29251.8		658.5	-0.000110762	-9.93025		517	0.28093	28069.1		517	0.5655	56728.3		517	0.82551	82882.1		813	4845006	0.5004		633	203461	0.36942						583	645671	0.51593
516	0.02706	2728.87		516	0.28755	29033.6		658	-0.000153829	-13.7914		516	0.27573	27549.6		516	0.55717	55892.7		516	0.81325	81651.3		814	4784627	0.4941		634	202488	0.36731						584	626793	0.49946
515	0.026	2621.6		515	0.28532	28808.4		657.5	-0.000212541	-19.0551		515	0.27007	26983.4		515	0.54735	54908.2		515	0.79914	80234.6		815	4719907	0.48734		635	201675	0.36554						585	604523	0.48003
514	0.02526	2547.06		514	0.28317	28591.7		657	-0.000260427	-23.3483		514	0.26409	26385.9		514	0.53688	53857.2		514	0.78378	78692.5		816	4625320	0.47748		636	204001	0.37059						586	584505	0.46256
513	0.02436	2456.75		513	0.28071	28342.9		656.5	-0.000194815	-17.4659		513	0.25776	25753.7		513	0.52533	52699.3		513	0.76757	77064.9		817	4625118	0.47745		637	204316	0.37128						587	569218	0.44922
512	0.02353	2372.16		512	0.27813	28082.8		656	-0.000190472	-17.0766		512	0.25145	25123.2		512	0.51296	51457.9		512	0.75043	75344.8		818	4450723	0.45926		638	206080	0.37511						588	553362	0.43538
511	0.02281	2300.4		511	0.27553	27820.1		655.5	-0.000144431	-12.9488		511	0.24499	24477.7		511	0.49997	50154.8		511	0.73254	73548.4		819	4499921	0.46439		639	206445	0.3759						589	540327	0.42401
510	0.02192	2210.64		510	0.27277	27540.9		655	-0.000212363	-19.0392		510	0.23871	23849.9		510	0.48659	48812.4		510	0.71376	71662.8		820	4463782	0.46062		640	204076	0.37076						590	528131	0.41337
509	0.0213	2148.03		509	0.27013	27274.5		654.5	-0.000158648	-14.2234		509	0.2324	23219.5		509	0.47325	47474		509	0.69546	69824.8		821	4.2868e+06	0.44216		641	206373	0.37575						591	514211	0.40122
508	0.02072	2089.24		508	0.26724	26982.9		654	-0.000185357	-16.618		508	0.22623	22603.1		508	0.45957	46102.2		508	0.67705	67976.7		822	4482779	0.4626		642	208970	0.38139						592	503644	0.392
507	0.02012	2029.07		507	0.26434	26690.2		653.5	-0.00016305	-14.6181		507	0.22011	21991.9		507	0.44624	44764.9		507	0.65889	66154		823	4.33015e+06	0.44668		643	207912	0.37909						593	496018	0.38534
506	0.01968	1984.09		506	0.26128	26380.8		653	-0.000166738	-14.9487		506	0.21444	21425.2		506	0.43292	43428.8		506	0.6412	64377.9		824	4420159	0.45607		644	205599	0.37406						594	487073	0.37754
505	0.01916	1931.56		505	0.25811	26061.2		652.5	-0.000160968	-14.4314		505	0.2092	20901.6		505	0.41997	42129.5		505	0.6244	62691.2		825	4234592	0.43671		645	209301	0.38211						595	476139	0.368
504	0.01864	1879.63		504	0.25473	25719.8		652	-0.000148773	-13.3381		504	0.20405	20387.5		504	0.40747	40875.9		504	0.6084	61084.5		826	4.21767e+06	0.43494		646	205271	0.37335						596	468652	0.36146
503	0.0183	1845.43		503	0.25149	25392.9		651.5	-0.000138185	-12.3888		503	0.19939	19921.6		503	0.39583	39708		503	0.59318	59556.4		827	4.11669e+06	0.42441		647	204305	0.37125						597	465068	0.35833
502	0.01811	1825.74		502	0.24802	25042.5		651	-8.01269e-05	-7.18369		502	0.19505	19487.8		502	0.38493	38614.4		502	0.57874	58106		828	4043509	0.41677		648	208019	0.37932						598	458041	0.3522
501	0.01795	1810.38		501	0.24428	24665		650.5	-0.000106182	-9.51963		501	0.1912	19103.1		501	0.37449	37567.5		501	0.56543	56769.9		829	3.99995e+06	0.41223		649	205699	0.37428						599	450449	0.34558
500	0.0178	1794.61		500	0.24039	24271.5		650	-0.000211173	-18.9325		500	0.18746	18729.6		500	0.36486	36600.9		500	0.5531	55532.4		830	3.93484e+06	0.40543		650	202929	0.36826						600	444200	0.34012
499	0.01773	1787.37		499	0.23618	23846.4		649.5	-0.000239964	-21.5137		499	0.18415	18399.5		499	0.35589	35701.8		499	0.54186	54403.6		831	3.85777e+06	0.39739		651	205862	0.37464						601	438638	0.33527
498	0.01767	1781.5		498	0.23193	23417.3		649	-0.000170604	-15.2953		498	0.18109	18093.2		498	0.3478	34889.7		498	0.53145	53358.7		832	3749324	0.38608		652	201327	0.36478						602	436235	0.33317
497	0.01772	1786.96		497	0.22745	22965		648.5	-0.000112844	-10.1169		497	0.17832	17816.3		497	0.34056	34163.5		497	0.52191	52400.1		833	3627429	0.37336		653	202315	0.36693						603	433806	0.33105
496	0.01815	1829.81		496	0.22283	22499.2		648	-0.000111714	-10.0156		496	0.1756	17544.9		496	0.33374	33479.2		496	0.51333	51539.4		834	3.73476e+06	0.38456		654	198302	0.35821						604	426238	0.32445
495	0.01835	1850.71		495	0.21788	21999.3		647.5	-0.000118376	-10.6129		495	0.17322	17306.6		495	0.32753	32856.2		495	0.50528	50731.1		835	3.69811e+06	0.38073		655	196548	0.3544						605	427272	0.32535
494	0.01858	1873.63		494	0.21262	21468		647	-0.0001803	-16.1646		494	0.17076	17061.1		494	0.32173	32274.7		494	0.49814	50013.7		836	3789293	0.39025		656	197910	0.35736						606	420403	0.31936
493	0.0191	1925.98		493	0.2075	20950.9		646.5	-0.000145561	-13.0501		493	0.1685	16834.9		493	0.31638	31738.1		493	0.49135	49331.9		837	3.60085e+06	0.37058		657	191254	0.3429						607	418342	0.31756
492	0.01953	1968.85		492	0.2018	20375.4		646	-0.000179408	-16.0846		492	0.16644	16629.5		492	0.31135	31233.7		492	0.4848	48675		838	3.59727e+06	0.37021		658	192271	0.34511						608	413196	0.31307
491	0.02006	2023.09		491	0.19626	19816.6		645.5	-0.000139077	-12.4688		491	0.16408	16393.7		491	0.30631	30728		491	0.47879	48070.8		839	3652130	0.37593		659	189226	0.33849						609	410501	0.31072
490	0.02098	2115.15		490	0.19079	19263.5		645	-0.000215873	-19.3539		490	0.1618	16165.9		490	0.30186	30281.2		490	0.47295	47484.4		840	3.13941e+06	0.32244		660	184448	0.32811						610	405277	0.30616
489	0.02164	2182.21		489	0.18538	18718.1		644.5	-0.000240202	-21.535		489	0.15946	15932.4		489	0.29728	29821.4		489	0.46709	46896.9		841	3146692	0.3232		661	184160	0.32749						611	403700	0.30478
488	0.02254	2272.69		488	0.17964	18138.5		644	-0.000228484	-20.4845		488	0.15721	15707.4		488	0.29256	29348.3		488	0.46109	46293.9		842	3.20302e+06	0.32908		662	178057	0.31423						612	401908	0.30322
487	0.02342	2361.46		487	0.17413	17581.6		643.5	-0.000205879	-18.4579		487	0.15493	15479.2		487	0.28807	28898.1		487	0.45514	45697.1		843	3.28675e+06	0.33781		663	175071	0.30774						613	399040	0.30072
486	0.02423	2443.57		486	0.16868	17031.5		643	-0.000139374	-12.4954		486	0.15253	15240		486	0.28338	28427		486	0.44897	45077.7		844	3116594	0.32006		664	170530	0.29787						614	396844	0.2988
485	0.02541	2562.06		485	0.16356	16514.5		642.5	-0.000120339	-10.7889		485	0.14981	14967.7		485	0.27868	27955.8		485	0.44243	44420.7		845	2.71877e+06	0.27855		665	168277	0.29298						615	393238	0.29565
484	0.0264	2662.1		484	0.15848	16001.8		642	-0.00014217	-12.7461		484	0.14731	14718.1		484	0.2738	27466.5		484	0.43573	43747.5		846	2.92563e+06	0.30013		666	164771	0.28536						616	391024	0.29372
483	0.02741	2764.03		483	0.15363	15511.7		641.5	-0.000203738	-18.2659		483	0.14504	14491.4		483	0.26871	26956.1		483	0.42864	43036.4		847	2902803	0.29775		667	164793	0.28541						617	391430	0.29408
482	0.02865	2889.27		482	0.14908	15052.6		641	-0.000271313	-24.3243		482	0.14256	14243.9		482	0.26384	26467.8		482	0.42136	42305.6		848	2852074	0.29246		668	158600	0.27196						618	386833	0.29006
481	0.02965	2989.73		481	0.14462	14602.3		640.5	-0.000224974	-20.1698		481	0.13989	13976.5		481	0.25862	25943.5		481	0.41359	41525.3		849	3.02076e+06	0.31006		669	151169	0.25581						619	387566	0.2907
480	0.03086	3111.73		480	0.14041	14177		640	-0.00016412	-14.714		480	0.13754	13742		480	0.25332	25411.9		480	0.40552	40715.2		850	3.15779e+06	0.32436		670	146038	0.24466						620	385625	0.28901
479	0.03185	3211.33		479	0.13608	13740		639.5	-0.000137173	-12.2981		479	0.13495	13483.3		479	0.24788	24865.9		479	0.39708	39867.7						671	148345	0.24967						621	383985	0.28758
478	0.03306	3333.57		478	0.13214	13342.3		639	-0.000214148	-19.1992		478	0.13247	13235.3		478	0.24248	24325		478	0.38839	38995.2						672	140319	0.23224						622	384820	0.28831
477	0.03425	3453.45		477	0.12822	12946.3		638.5	-0.000253884	-22.7617		477	0.13026	13015.1		477	0.237	23775.1		477	0.37948	38100.4						673	135316	0.22137						623	381309	0.28524
476	0.03545	3574.54		476	0.12466	12587		638	-0.000169117	-15.162		476	0.12816	12804.4		476	0.23179	23252.2		476	0.37032	37180.4						674	133741	0.21795						624	384169	0.28774
475	0.03671	3701.83		475	0.12106	12223.4		637.5	-0.000171853	-15.4073		475	0.1264	12628.9		475	0.22666	22737.9		475	0.36121	36266.3						675	126932	0.20315						625	378442	0.28274
474	0.03789	3820.85		474	0.11738	11851.6		637	-0.000120636	-10.8155		474	0.12481	12469.9		474	0.22161	22231.4		474	0.35226	35367.7						676	122638	0.19382						626	380439	0.28448
473	0.0391	3942.8		473	0.11409	11519.6		636.5	-0.00013878	-12.4422		473	0.12358	12347.4		473	0.21688	21756.4		473	0.34346	34484.2						677	116376	0.18022						627	380408	0.28446
472	0.04071	4105.05		472	0.1111	11217.5		636	-0.000139196	-12.4795		472	0.12273	12262.4		472	0.2127	21337.1		472	0.33491	33625.3						678	110379	0.16719						628	382102	0.28594
471	0.04221	4255.9		471	0.10781	10885.3		635.5	-0.000194874	-17.4712		471	0.1222	12209.6		471	0.20875	20940.7		471	0.32684	32815.7						679	108990	0.16417						629	379990	0.28409
470	0.04376	4412.31		470	0.10469	10570.3		635	-0.000224498	-20.1271		470	0.12192	12181.9		470	0.20514	20578.8		470	0.31922	32049.7						680	102898	0.15094						630	376757	0.28127
469	0.04566	4603.97		469	0.10158	10256.3		634.5	-0.000176434	-15.818		469	0.12193	12182.5		469	0.20219	20282.4		469	0.31207	31332.5						681	98010.9	0.14032						631	375585	0.28025
468	0.04766	4805.57		468	0.09876	9971.79		634	-0.000162038	-14.5273		468	0.12236	12225		468	0.19946	20008.8		468	0.3056	30682.6						682	95898.1	0.13573						632	380892	0.28488
467	0.04989	5030.29		467	0.09574	9666.72		633.5	-7.23938e-05	-6.49039		467	0.12306	12295.8		467	0.19748	19810.2		467	0.29971	30091.7						683	87339.1	0.11713						633	377267	0.28172
466	0.05234	5277.2		466	0.09262	9351.35		633	-9.32732e-05	-8.36231		466	0.12419	12408.1		466	0.19575	19637		466	0.29444	29562.1						684	83318.3	0.1084						634	378408	0.28271
465	0.05525	5570.88		465	0.08975	9062.08		632.5	-0.000104575	-9.37556		465	0.12544	12533.3		465	0.19464	19525.9		465	0.28986	29102.6						685	81963.6	0.10546						635	379188	0.28339
464	0.05827	5875.3		464	0.08672	8755.95		632	-0.000141099	-12.6501		464	0.12699	12688.1		464	0.19385	19446.3		464	0.28575	28690.2						686	77971.3	0.09678						636	376194	0.28078
463	0.06173	6224.65		463	0.0838	8461.03		631.5	-0.00014681	-13.1621		463	0.12879	12867.9		463	0.19336	19397.5		463	0.28238	28351.5						687	72837	0.08563						637	383241	0.28693
462	0.06526	6579.99		462	0.08071	8149.43		631	-0.000228365	-20.4738		462	0.13063	13052.1		462	0.19308	19369.3		462	0.27951	28063.7						688	71027.7	0.0817						638	379108	0.28332
461	0.06915	6972.52		461	0.07773	7848.05		630.5	-0.00033758	-30.2654		461	0.13265	13253.1		461	0.19313	19374.2		461	0.27716	27827.4						689	65541.9	0.06978						639	381373	0.2853
460	0.07323	7384.3		460	0.07477	7549.52		630	-0.000246567	-22.1057		460	0.13468	13456.4		460	0.19343	19404.1		460	0.27527	27638						690	64568.1	0.06766						640	377245	0.2817
459	0.07733	7797.65		459	0.07185	7254.41		629.5	-0.000169831	-15.226		459	0.13673	13660.9		459	0.19372	19433.4		459	0.27368	27477.8						691	60794.2	0.05946						641	380342	0.2844
458	0.08187	8254.94		458	0.06917	6984.41		629	-7.28102e-05	-6.52772		458	0.13889	13876.6		458	0.19437	19498.2		458	0.2724	27349						692	57088.6	0.05141						642	381013	0.28499
457	0.08627	8698.35		457	0.06642	6706.46		628.5	-9.05368e-05	-8.11698		457	0.141	14088		457	0.19503	19564.7		457	0.27122	27231.2						693	54844.7	0.04654						643	384136	0.28771
456	0.09077	9152.79		456	0.06389	6451.29		628	-7.16799e-05	-6.42638		456	0.14292	14279.7		456	0.19575	19636.7		456	0.27045	27153.5						694	49548	0.03503						644	376863	0.28136
455	0.09523	9602.41		455	0.06149	6208.42		627.5	-7.23938e-05	-6.49039		455	0.145	14487.6		455	0.1966	19721.7		455	0.26998	27106.4						695	45900.5	0.02711						645	378736	0.283
454	0.09976	10059.5		454	0.05934	5991.5		627	-9.67233e-05	-8.67162		454	0.14703	14690.4		454	0.19744	19806.7		454	0.26939	27046.8						696	44598.5	0.02428						646	378226	0.28255
453	0.10402	10488.9		453	0.05723	5778.9		626.5	-0.000135091	-12.1114		453	0.14901	14887.8		453	0.19815	19877.8		453	0.26889	26997.1						697	41236.1	0.01697						647	377257	0.28171
452	0.10818	10908.5		452	0.05526	5579.39		626	-0.000124563	-11.1676		452	0.15083	15069.6		452	0.19912	19974.6		452	0.26848	26955.7						698	37270.4	0.00836						648	373515	0.27844
451	0.11217	11310.5		451	0.05364	5416.47		625.5	-0.000103624	-9.2903		451	0.15244	15230.6		451	0.19994	20057.5		451	0.26802	26910						699	37684.1	0.00925						649	373595	0.27851
450	0.11584	11680.5		450	0.05198	5248.77		625	-7.5606e-05	-6.77837		450	0.15438	15424.3		450	0.2005	20113.8		450	0.26759	26866.5						700	33424.6	0						650	367778	0.27344
449	0.11933	12031.9		449	0.05057	5106		624.5	-0.000100233	-8.98628		449	0.15582	15568.8		449	0.20114	20177.6		449	0.26696	26803.1						701								651	375771	0.28041
448	0.12266	12368		448	0.04949	4997.27		624	-3.51559e-05	-3.15186		448	0.15716	15702.3		448	0.20167	20230.3		448	0.2663	26736.5						702								652	368105	0.27372
447	0.12533	12637.7		447	0.04851	4897.72		623.5	-8.20304e-05	-7.35435		447	0.15828	15814.4		447	0.20203	20266.5		447	0.26553	26659.4						703								653	359164	0.26592
446	0.12787	12893.7		446	0.04776	4822.02		623	-0.000153948	-13.802		446	0.15913	15899.5		446	0.20225	20289.3		446	0.2648	26586.2						704								654	361553	0.268
445	0.12993	13101		445	0.04728	4773.67		622.5	-0.000133307	-11.9515		445	0.15985	15971.6		445	0.20228	20292		445	0.26378	26483.5						705								655	356474	0.26357
444	0.13168	13278.1		444	0.04686	4731.72		622	-0.000157161	-14.0901		444	0.16024	16010.3		444	0.20207	20270.6		444	0.26271	26376.9						706								656	353817	0.26125
443	0.13301	13411.9		443	0.04682	4726.93		621.5	-0.000102493	-9.1889		443	0.16056	16041.8		443	0.20162	20225.7		443	0.26162	26267.5						707								657	348762	0.25684
442	0.13398	13509.2		442	0.04664	4709.06		621	-0.000101542	-9.10364		442	0.16091	16076.6		442	0.20143	20206.2		442	0.2604	26144.3						708								658	341771	0.25074
441	0.13439	13550.4		441	0.04658	4703.35		620.5	2.59951e-05	2.33056		441	0.16072	16058.3		441	0.20084	20147.8		441	0.25926	26030.2						709								659	340076	0.24926
440	0.13464	13575.9		440	0.04693	4738.96		620	-0.000139672	-12.5221		440	0.16035	16021.2		440	0.20035	20097.9		440	0.25838	25941.9						710								660	330315	0.24075
439	0.13445	13557.2		439	0.04743	4788.73		619.5	-6.20433e-05	-5.56242		439	0.16022	16008.1		439	0.20006	20069.5		439	0.25778	25881.9						711								661	327139	0.23797
438	0.13406	13517.8		438	0.04811	4858.11		619	6.31735e-05	5.66375		438	0.16003	15988.8		438	0.19976	20039.2		438	0.25727	25830.6						712								662	322538	0.23396
437	0.13312	13423.3		437	0.04899	4945.99		618.5	7.39999e-05	6.63438		437	0.15976	15962.3		437	0.19966	20029.1		437	0.25697	25799.7						713								663	315917	0.22818
436	0.13181	13290.8		436	0.04976	5023.78		618	7.81044e-05	7.00236		436	0.15963	15949		436	0.19974	20037.4		436	0.25702	25805						714								664	308430	0.22165
435	0.13025	13133.5		435	0.05107	5156.95		617.5	2.50434e-05	2.24524		435	0.15934	15920.2		435	0.1999	20052.8		435	0.25742	25845.1						715								665	299738	0.21406
434	0.1282	12926.7		434	0.05216	5266.89		617	-2.22476e-05	-1.99458		434	0.15884	15870.5		434	0.19999	20062.4		434	0.25804	25908						716								666	288498	0.20425
433	0.12613	12718.5		433	0.05341	5392.82		616.5	-5.03247e-05	-4.51181		433	0.15863	15849.2		433	0.20053	20116		433	0.25889	25992.6						717								667	284071	0.20039
432	0.12369	12472.1		432	0.05498	5550.96		616	-0.000108263	-9.7062		432	0.15824	15810.2		432	0.20103	20166.2		432	0.25987	26091.2						718								668	277402	0.19457
431	0.12119	12219.9		431	0.05618	5672.41		615.5	-0.000118079	-10.5862		431	0.15758	15744.8		431	0.20139	20202.8		431	0.26099	26203.9						719								669	270374	0.18844
430	0.11881	11979.8		430	0.05756	5811.69		615	-5.85932e-05	-5.25311		430	0.15706	15692.3		430	0.20187	20251.2		430	0.26235	26340.4						720								670	261358	0.18057
429	0.11634	11731		429	0.05853	5909.64		614.5	-5.40128e-05	-4.84246		429	0.15663	15649.4		429	0.20219	20283		429	0.26371	26476.6						721								671	254792	0.17484
428	0.11405	11499.7		428	0.0597	6028.02		614	5.49645e-05	4.92778		428	0.15618	15604.5		428	0.20278	20342.5		428	0.26521	26627.1						722								672	246005	0.16717
427	0.11216	11309.3		427	0.06057	6115.56		613.5	-3.99742e-05	-3.58384		427	0.15554	15540.4		427	0.2035	20414.1		427	0.26685	26792.3						723								673	237765	0.15998
426	0.11042	11134.1		426	0.0609	6149.28		613	3.2598e-05	2.92254		426	0.15516	15502.3		426	0.20388	20451.9		426	0.26872	26979.8						724								674	228657	0.15204
425	0.10904	10994.9		425	0.0612	6179.46		612.5	1.19566e-05	1.07196		425	0.15465	15451.5		425	0.20454	20518.1		425	0.27078	27186.5						725								675	217834	0.14259
424	0.10798	10887.8		424	0.0612	6178.97		612	4.82427e-05	4.32515		424	0.15423	15409.6		424	0.20527	20591.4		424	0.27291	27400.6						726								676	211381	0.13696
423	0.10714	10803.2		423	0.06073	6132.21		611.5	7.90561e-05	7.08769		423	0.15393	15379.8		423	0.20599	20664.1		423	0.27538	27648.6						727								677	203490	0.13007
422	0.10665	10753.6		422	0.06046	6104.65		611	4.15803e-05	3.72784		422	0.15379	15365.2		422	0.20719	20784.6		422	0.2781	27921.7						728								678	194288	0.12204
421	0.10601	10689.2		421	0.05999	6057.05		610.5	-5.3299e-05	-4.77846		421	0.15377	15363.9		421	0.20878	20943.8		421	0.28135	28247.8						729								679	184941	0.11389
420	0.10595	10683.2		420	0.05937	5995.03		610	-6.54935e-05	-5.87175		420	0.15404	15391		420	0.21048	21114.3		420	0.28516	28630.3						730								680	174679	0.10493
419	0.10593	10681.4		419	0.05889	5945.86		609.5	-4.63986e-05	-4.15982		419	0.15464	15450.3		419	0.21272	21338.7		419	0.28918	29034														681	169660	0.10055
418	0.10598	10686.6		418	0.05858	5914.85		609	-2.37942e-07	-0.02133		418	0.1553	15516.4		418	0.21544	21612		418	0.29351	29468.7														682	161701	0.09361
417	0.10629	10717.7		417	0.05844	5900.29		608.5	4.58038e-06	0.41065		417	0.15615	15601.1		417	0.21827	21896.2		417	0.29837	29956.3														683	150576	0.0839
416	0.10698	10787.4		416	0.05873	5930.37		608	-1.77267e-05	-1.58927		416	0.15723	15709.1		416	0.2217	22239.8		416	0.30352	30473.7														684	145973	0.07988
415	0.10743	10832.9		415	0.05892	5948.87		607.5	9.3987e-06	0.84263		415	0.15812	15798.4		415	0.22497	22567.7		415	0.30868	30992.4														685	141682	0.07614
414	0.10837	10927.5		414	0.05934	5991.19		607	8.95256e-05	8.02632		414	0.15908	15894		414	0.22851	22923		414	0.31409	31534.9														686	130498	0.06638
413	0.10896	10986.6		413	0.05964	6022.19		606.5	9.02989e-05	8.09565		413	0.15985	15971.6		413	0.23175	23248.1		413	0.31882	32010.2														687	125362	0.0619
412	0.10995	11086.3		412	0.06048	6106.92		606	0.000131046	11.7488		412	0.16074	16060.5		412	0.23507	23581.3		412	0.32318	32447.5														688	118647	0.05604
411	0.11066	11158.2		411	0.061	6159.37		605.5	5.49051e-05	4.92246		411	0.16125	16111.4		411	0.23782	23856.6		411	0.32736	32867.7														689	115149	0.05298
410	0.1111	11202.1		410	0.06165	6225.06		605	0.000107014	9.59422		410	0.16136	16122.3		410	0.23984	24059.4		410	0.33072	33204.3														690	106879	0.04577
409	0.11116	11208.2		409	0.06193	6253.42		604.5	7.53086e-05	6.75171		409	0.161	16085.8		409	0.24125	24200.9		409	0.33302	33435.6														691	102372	0.04184
408	0.11096	11188.3		408	0.06241	6301.99		604	0.000188866	16.9326		408	0.16026	16012.4		408	0.24178	24254.3		408	0.33476	33610.3														692	92605.5	0.03331
407	0.11025	11117		407	0.06269	6329.67		603.5	0.00016531	14.8207		407	0.15937	15923.1		407	0.2418	24256.2		407	0.33556	33690.6														693	92047	0.03283
406	0.10895	10986		406	0.06281	6342.07		603	0.000248292	22.2603		406	0.15785	15771.7		406	0.24087	24163.1		406	0.33547	33681.6														694	82269	0.02429
405	0.10709	10798.6		405	0.06253	6314.05		602.5	0.000272384	24.4203		405	0.15606	15592.8		405	0.23923	23998.3		405	0.33491	33625.4														695	78885.5	0.02134
404	0.10475	10562.4		404	0.06235	6295.28		602	0.000280652	25.1615		404	0.15376	15362.5		404	0.23688	23762.5		404	0.33341	33474.9														696	72130.4	0.01545
403	0.10223	10307.9		403	0.06177	6236.67		601.5	0.000287077	25.7376		403	0.15106	15092.7		403	0.23394	23468.1		403	0.33166	33299.1														697	67898.5	0.01175
402	0.09971	10053.6		402	0.06096	6154.64		601	0.000332107	29.7747		402	0.14827	14814.5		402	0.23082	23155		402	0.32895	33026.9														698	63690.3	0.00808
401	0.09678	9758.12		401	0.06032	6090.43		600.5	0.000377257	33.8226		401	0.14524	14511.1		401	0.22762	22833.9		401	0.32556	32686.6														699	57571.5	0.00274
400	0.09409	9487.69		400	0.0591	5967.35		600	0.000371189	33.2785		400	0.14238	14225.7		400	0.22424	22494.7		400	0.32172	32300.9														700	54429.9	0
399	0.09167	9243.45		399	0.05787	5843.36		599.5	0.000342101	30.6707		399	0.13944	13932		399	0.22053	22122.2		399	0.31769	31896.1
398	0.0894	9013.97		398	0.0569	5745.12		599	0.000315154	28.2548		398	0.13702	13690		398	0.2175	21819		398	0.31371	31497.2
397	0.08705	8777.61		397	0.0554	5593.69		598.5	0.000289873	25.9882		397	0.13468	13456.4		397	0.21365	21432.1		397	0.30915	31039.5
396	0.08486	8556.37		396	0.05428	5480.63		598	0.000365538	32.7719		396	0.13208	13196.6		396	0.21049	21115.1		396	0.30427	30549.5
395	0.08304	8373.66		395	0.05317	5368.75		597.5	0.000450424	40.3823		395	0.12974	12962.3		395	0.20744	20809.4		395	0.29946	30066.6
394	0.08144	8212.25		394	0.05209	5259.89		597	0.000562673	50.4458		394	0.12787	12776.1		394	0.20426	20490.7		394	0.29503	29621.6
393	0.07958	8024.36		393	0.05093	5142.59		596.5	0.000552977	49.5765		393	0.12615	12604.5		393	0.20109	20172.8		393	0.29026	29143
392	0.07848	7913.69		392	0.05059	5107.59		596	0.000571834	51.2672		392	0.12436	12425.2		392	0.19852	19914.3		392	0.28525	28639.1
391	0.07722	7786.8		391	0.04956	5003.91		595.5	0.000547444	49.0805		391	0.1226	12249.6		391	0.19558	19620.2		391	0.28067	28180.1
390	0.076	7663.77		390	0.04894	4941.08		595	0.000590036	52.899		390	0.12104	12093.7		390	0.19262	19322.4		390	0.27556	27667.1
389	0.07478	7540.64		389	0.04843	4889.9		594.5	0.000673078	60.3441		389	0.11914	11904		389	0.18941	19000.9		389	0.27061	27169.7
388	0.07356	7417.71		388	0.04773	4819.01		594	0.00084041	75.346		388	0.11744	11734		388	0.18589	18647.3		388	0.26539	26645.2
387	0.07242	7302.37		387	0.04755	4801.12		593.5	0.000924344	82.871		387	0.11529	11519		387	0.18271	18328.3		387	0.26024	26128.8
386	0.07092	7151.26		386	0.04702	4748.04		593	0.000954027	85.5322		386	0.11327	11317		386	0.17886	17942.5		386	0.25494	25596.3
385	0.06916	6974.05		385	0.04645	4689.97		592.5	0.000966103	86.6149		385	0.11108	11098.8		385	0.17517	17572.6		385	0.24966	25066.4
384	0.06757	6813.44		384	0.04582	4626.8		592	0.000944153	84.647		384	0.10886	10876.8		384	0.17115	17169.1		384	0.24429	24527.5
383	0.0657	6624.29		383	0.04542	4586.37		591.5	0.00102	91.6281		383	0.10668	10659.1		383	0.1672	16772.7		383	0.23917	24013.5
382	0.06362	6414.92		382	0.04486	4529.47		591	0.00115	103.297		382	0.1043	10420.8		382	0.16334	16385.5		382	0.23409	23503.3
381	0.06145	6196.16		381	0.04388	4430.03		590.5	0.00126	113.28		381	0.10213	10203.7		381	0.1592	15970.6		381	0.22886	22978.2
380	0.05986	6036.22		380	0.04343	4385.11		590	0.00145	130.021		380	0.09989	9980.42		380	0.15567	15615.7		380	0.22414	22504.4
379	0.05803	5851.16		379	0.04272	4313.59		589.5	0.00154	137.823		379	0.09793	9784.56		379	0.15207	15254.6		379	0.21949	22036.6
378	0.05644	5690.75		378	0.04208	4249		589	0.00167	150.095		378	0.09627	9618.2		378	0.14891	14938.1		378	0.21496	21582.1
377	0.05509	5554.52		377	0.04157	4196.99		588.5	0.00168	150.777		377	0.09452	9443.83		377	0.14575	14620.9		377	0.2105	21134.7
376	0.05343	5387.79		376	0.04101	4140.85		588	0.00184	165.064		376	0.09321	9312.99		376	0.14299	14344.1		376	0.20632	20715.1
375	0.05245	5288.98		375	0.04074	4113.32		587.5	0.00199	178.158		375	0.09184	9176.43		375	0.14049	14093.1		375	0.2026	20341.7
374	0.05123	5165.17		374	0.04033	4072.04		587	0.00223	199.634		374	0.09075	9066.65		374	0.13802	13845.8		374	0.19887	19967.1
373	0.05048	5090.4		373	0.0402	4058.72		586.5	0.00239	214.092		373	0.0903	9022.17		373	0.13615	13658.4		373	0.19557	19635.7
372	0.0497	5011.43		372	0.04037	4076.31		586	0.00262	234.736		372	0.0897	8962.17		372	0.13463	13505.5		372	0.19309	19386.7
371	0.04885	4925.93		371	0.04034	4073.55		585.5	0.00279	250.197		371	0.08881	8873.65		371	0.1331	13351.6		371	0.19071	19148
370	0.04782	4822.08		370	0.04048	4087.11		585	0.00307	275.188		370	0.08867	8859.67		370	0.13156	13197.4		370	0.18797	18872.8
369	0.04727	4766.69		369	0.04096	4135.61		584.5	0.00326	292.44		369	0.0882	8812.01		369	0.13002	13043.1		369	0.18585	18659.5
368	0.04656	4694.98		368	0.0413	4169.73		584	0.00363	325.677		368	0.08768	8760.16		368	0.12927	12967.7		368	0.18417	18491.1
367	0.04623	4661.94		367	0.04198	4238.39		583.5	0.00388	347.889		367	0.08696	8688.23		367	0.1281	12850.2		367	0.18242	18314.8
366	0.04505	4542.88		366	0.04227	4267.92		583	0.00427	382.949		366	0.08688	8680.85		366	0.1272	12760.1		366	0.1804	18112
365	0.04465	4501.94		365	0.04283	4324.58		582.5	0.00458	410.878		365	0.08638	8630.49		365	0.12618	12657.7		365	0.17912	17983.4
364	0.0436	4396.2		364	0.04263	4304.5		582	0.0051	457.533		364	0.08608	8600.2		364	0.12514	12553.1		364	0.17781	17852.2
363	0.04319	4355.04		363	0.04352	4394.04		581.5	0.00545	489.03		363	0.08574	8566.9		363	0.12445	12484.7		363	0.1767	17740.8
362	0.04244	4279.51		362	0.04386	4428.83		581	0.00605	542.59		362	0.08553	8546.05		362	0.12411	12450.6		362	0.17569	17639.5
361	0.04173	4207.97		361	0.04392	4434.95		580.5	0.00648	580.53		361	0.08533	8525.76		361	0.12337	12376.4		361	0.17472	17541.7
360	0.04152	4186.69		360	0.04422	4465.15		580	0.00726	650.708		360	0.0853	8522.83		360	0.12325	12364.3		360	0.1742	17490.2
359	0.0414	4174.68		359	0.04426	4468.94		579.5	0.00773	692.871		359	0.08581	8573.94		359	0.12299	12338		359	0.17378	17448.2
358	0.04087	4121.27		358	0.04369	4411.28		579	0.0085	762.111		358	0.08599	8591.32		358	0.12273	12311.4		358	0.17389	17459.1
357	0.04121	4155.39		357	0.04428	4471.03		578.5	0.00902	808.333		357	0.08627	8619.75		357	0.12355	12394.1		357	0.1744	17509.5
356	0.04159	4193.92		356	0.04475	4517.98		578	0.01	896.763		356	0.08645	8637.12		356	0.12415	12453.9		356	0.17489	17559
355	0.04186	4220.65		355	0.04456	4498.77		577.5	0.01073	961.986		355	0.08698	8690.62		355	0.12477	12516.3		355	0.1757	17640.8
354	0.04224	4259.57		354	0.04453	4495.82		577	0.01188	1065		354	0.08771	8763.85		354	0.12536	12575.4		354	0.17716	17787
353	0.04288	4324.15		353	0.04521	4564.84		576.5	0.01266	1134.71		353	0.08896	8888.04		353	0.12697	12736.9		353	0.17867	17939
352	0.04364	4400.63		352	0.04545	4589.15		576	0.01396	1251.31		352	0.09017	9009.25		352	0.12825	12865.3		352	0.18023	18095.2
351	0.04423	4460.14		351	0.04584	4628.92		575.5	0.01489	1334.95		351	0.09141	9133.14		351	0.12967	13007.8		351	0.18236	18309.5
350	0.04513	4550.55		350	0.04595	4639.29		575	0.01649	1478.4		350	0.09234	9225.93		350	0.13098	13139.8		350	0.18417	18491.1
								574.5	0.01764	1581.18
								574	0.01952	1750.04
								573.5	0.02081	1865.96
								573	0.023	2062.3
								572.5	0.02454	2199.7
								572	0.02711	2430.21
								571.5	0.02898	2598.42
								571	0.03188	2858.57
								570.5	0.03398	3046.28
								570	0.03735	3348.19
								569.5	0.03983	3570.96
								569	0.04375	3922.03
								568.5	0.04649	4168.38
								568	0.05084	4557.82
								567.5	0.05385	4828.27
								567	0.05875	5267.26
								566.5	0.06223	5579.58
								566	0.06789	6086.61
								565.5	0.07182	6439.34
								565	0.07806	6998.55
								564.5	0.08242	7389.42
								564	0.0893	8006.42
								563.5	0.09417	8442.92
								563	0.1017	9117.71
								562.5	0.10699	9592.34
								562	0.11538	10344.1
								561.5	0.12125	10870.2
								561	0.13056	11704.8
								560.5	0.13706	12288.3
								560	0.1474	13214.8
								559.5	0.15441	13843.5
								559	0.16536	14824.9
								558.5	0.17297	15507.4
								558	0.18468	16557.4
								557.5	0.19274	17280.1
								557	0.20512	18389.6
								556.5	0.21356	19146.7
								556	0.2265	20306.8
								555.5	0.23539	21103.6
								555	0.24888	22313.1
								554.5	0.25793	23124.3
								554	0.2717	24358.6
								553.5	0.28104	25195.9
								553	0.29505	26452.5
								552.5	0.30434	27285.4
								552	0.31853	28557.5
								551.5	0.32799	29405.1
								551	0.34232	30690.6
								550.5	0.35179	31539.5
								550	0.36588	32802.8
								549.5	0.37514	33633.1
								549	0.38882	34859.4
								548.5	0.39784	35667.5
								548	0.41129	36873.7
								547.5	0.42013	37666.7
								547	0.43297	38817.4
								546.5	0.44132	39566.4
								546	0.45328	40638
								545.5	0.46103	41332.8
								545	0.47206	42321.7
								544.5	0.47906	42949.5
								544	0.4891	43849.8
								543.5	0.49538	44412.9
								543	0.50414	45198.1
								542.5	0.50955	45683.4
								542	0.51691	46342.9
								541.5	0.52147	46752
								541	0.52748	47290.8
								540.5	0.53106	47611.6
								540	0.53563	48020.9
								539.5	0.53821	48252.9
								539	0.54124	48524.2
								538.5	0.54276	48660.7
								538	0.54432	48800.3
								537.5	0.54489	48851.2
								537	0.54496	48858.1
								536.5	0.5445	48816.9
								536	0.54312	48692.7
								535.5	0.54181	48575
								535	0.53932	48352.5
								534.5	0.53726	48167.8
								534	0.53366	47844.7
								533.5	0.53083	47590.8
								533	0.52634	47188.4
								532.5	0.52308	46896.3
								532	0.51776	46419.5
								531.5	0.51399	46081
								531	0.50802	45545.6
								530.5	0.50385	45172.5
								530	0.49736	44590.6
								529.5	0.49279	44180.1
								529	0.48572	43546.5
								528.5	0.481	43123.7
								528	0.4738	42478
								527.5	0.469	42047.9
								527	0.46152	41377.3
								526.5	0.45648	40924.9
								526	0.44875	40232.5
								525.5	0.44364	39774.1
								525	0.43611	39099.1
								524.5	0.43111	38650.4
								524	0.42357	37974.6
								523.5	0.4186	37529.2
								523	0.4113	36874.5
								522.5	0.40661	36454
								522	0.39966	35830.7
								521.5	0.39517	35428.1
								521	0.38861	34840
								520.5	0.3844	34462.7
								520	0.37834	33919.7
								519.5	0.3745	33575.7
								519	0.36908	33089
								518.5	0.36572	32788
								518	0.36096	32361
								517.5	0.35797	32093
								517	0.35407	31743.9
								516.5	0.35178	31538.1
								516	0.34885	31275.5
								515.5	0.34713	31121.6
								515	0.34496	30926.7
								514.5	0.34382	30824.7
								514	0.34251	30707.5
								513.5	0.342	30661.6
								513	0.34163	30628.1
								512.5	0.34163	30628.3
								512	0.34199	30660.7
								511.5	0.34253	30709.4
								511	0.34362	30807.1
								510.5	0.34453	30888.7
								510	0.34601	31021.3
								509.5	0.34719	31127.2
								509	0.34909	31297.1
								508.5	0.3504	31414.6
								508	0.35237	31591.3
								507.5	0.3538	31719.5
								507	0.3558	31898.5
								506.5	0.35719	32023.8
								506	0.35906	32191
								505.5	0.36021	32293.9
								505	0.36172	32429.5
								504.5	0.36256	32505
								504	0.3637	32606.9
								503.5	0.36433	32663.2
								503	0.36494	32718.6
								502.5	0.36522	32743.6
								502	0.36522	32743.3
								501.5	0.36497	32721
								501	0.36423	32654.5
								500.5	0.36366	32603.1
								500	0.36229	32480.6
								499.5	0.36121	32384.2
								499	0.3592	32204
								498.5	0.35769	32068.5
								498	0.35504	31831.1
								497.5	0.35306	31652.9
								497	0.3498	31360.7
								496.5	0.34739	31145.2
								496	0.34366	30810.7
								495.5	0.34093	30565.4
								495	0.33671	30187.7
								494.5	0.3336	29908.9
								494	0.32881	29479.4
								493.5	0.32548	29180.1
								493	0.32013	28701.1
								492.5	0.3164	28366.6
								492	0.31064	27850.1
								491.5	0.3068	27505.7
								491	0.30096	26982.1
								490.5	0.29688	26616.7
								490	0.29064	26056.7
								489.5	0.28638	25674.8
								489	0.28	25102.6
								488.5	0.27567	24715
								488	0.2692	24134.4
								487.5	0.26488	23747.3
								487	0.25851	23176.3
								486.5	0.25425	22794.1
								486	0.24791	22225.8
								485.5	0.24374	21852.3
								485	0.23768	21308.8
								484.5	0.23372	20953.6
								484	0.22795	20437
								483.5	0.2241	20091.3
								483	0.21852	19590.9
								482.5	0.21481	19258.3
								482	0.20949	18781.4
								481.5	0.20607	18474.5
								481	0.20109	18028.1
								480.5	0.19804	17755.3
								480	0.19358	17355.2
								479.5	0.19079	17104.8
								479	0.18677	16744.2
								478.5	0.18412	16507.1
								478	0.18042	16175.7
								477.5	0.17807	15964.5
								477	0.1748	15671.2
								476.5	0.17269	15482.1
								476	0.16978	15221.8
								475.5	0.16797	15059.5
								475	0.16542	14830.6
								474.5	0.16379	14684.1
								474	0.16142	14471.6
								473.5	0.16004	14348
								473	0.15797	14162.7
								472.5	0.15671	14049.8
								472	0.15473	13872.4
								471.5	0.15358	13769.1
								471	0.15183	13611.9
								470.5	0.15071	13511.4
								470	0.14894	13353.3
								469.5	0.14786	13256.1
								469	0.1461	13098.3
								468.5	0.14488	12988.7
								468	0.14305	12825.2
								467.5	0.14181	12713.6
								467	0.14005	12555.8
								466.5	0.13881	12444.4
								466	0.13703	12285
								465.5	0.1357	12166.4
								465	0.13362	11979.3
								464.5	0.13219	11851.1
								464	0.12997	11652.3
								463.5	0.12842	11513.5
								463	0.1261	11305.4
								462.5	0.12458	11168.6
								462	0.12209	10946.1
								461.5	0.1205	10803
								461	0.11788	10568.5
								460.5	0.11619	10416.8
								460	0.11358	10183.1
								459.5	0.11189	10031.6
								459	0.10929	9798.18
								458.5	0.10752	9639.86
								458	0.1049	9404.34
								457.5	0.10306	9240.09
								457	0.10035	8997.13
								456.5	0.09858	8838.14
								456	0.0958	8588.87
								455.5	0.09397	8425.03
								455	0.09118	8174.79
								454.5	0.08942	8017.26
								454	0.08674	7776.77
								453.5	0.08498	7618.5
								453	0.08242	7389.23
								452.5	0.08065	7230.15
								452	0.07815	7006.47
								451.5	0.07654	6861.96
								451	0.07435	6665.61
								450.5	0.07288	6534.37
								450	0.07058	6327.49
								449.5	0.06922	6206.11
								449	0.06708	6014.22
								448.5	0.06588	5906.07
								448	0.06402	5739.91
								447.5	0.06286	5635.6
								447	0.06112	5479.74
								446.5	0.06003	5381.51
								446	0.05847	5242.39
								445.5	0.05746	5151.59
								445	0.05604	5024.35
								444.5	0.05523	4951.99
								444	0.05407	4847.71
								443.5	0.05331	4779.61
								443	0.05217	4677.55
								442.5	0.05142	4609.6
								442	0.0505	4527.31
								441.5	0.04988	4471.49
								441	0.04913	4404.53
								440.5	0.04862	4358.85
								440	0.04784	4289.03
								439.5	0.04739	4248.65
								439	0.04678	4194.41
								438.5	0.04638	4158.32
								438	0.04591	4115.81
								437.5	0.04561	4089.25
								437	0.04536	4067.1
								436.5	0.04515	4048.18
								436	0.04494	4029.44
								435.5	0.04478	4014.5
								435	0.04466	4003.84
								434.5	0.04458	3996.96
								434	0.04459	3997.41
								433.5	0.04467	4005
								433	0.04479	4015.46
								432.5	0.04484	4019.72
								432	0.04495	4029.59
								431.5	0.04508	4041.48
								431	0.04527	4058.85
								430.5	0.04562	4090.25
								430	0.04604	4127.47
								429.5	0.04642	4161.71
								429	0.04698	4211.57
								428.5	0.04733	4243.72
								428	0.04798	4301.41
								427.5	0.04841	4340.23
								427	0.04915	4406.66
								426.5	0.04957	4444.05
								426	0.05024	4504.15
								425.5	0.05073	4548.17
								425	0.05161	4627.48
								424.5	0.05219	4678.98
								424	0.05303	4754.22
								423.5	0.0535	4796.51
								423	0.05428	4866.34
								422.5	0.05478	4911.02
								422	0.05566	4990.33
								421.5	0.05628	5045.87
								421	0.05724	5131.76
								420.5	0.05771	5174.28
								420	0.05869	5261.89
								419.5	0.05924	5311.12
								419	0.0601	5387.85
								418.5	0.06062	5435.12
								418	0.06149	5513.12
								417.5	0.06216	5573.25
								417	0.06325	5670.65
								416.5	0.06403	5740.63
								416	0.06505	5831.77
								415.5	0.06567	5887.83
								415	0.06679	5988.27
								414.5	0.06749	6051.1
								414	0.06877	6165.37
								413.5	0.06956	6236.02
								413	0.07094	6360.39
								412.5	0.07175	6432.42
								412	0.07296	6540.9
								411.5	0.07377	6613.53
								411	0.07512	6735.13
								410.5	0.07601	6814.26
								410	0.07756	6953.41
								409.5	0.07828	7018.02
								409	0.07951	7128.33
								408.5	0.08042	7209.55
								408	0.08177	7331.18
								407.5	0.08262	7407.22
								407	0.08385	7517.21
								406.5	0.08461	7586.06
								406	0.08567	7680.23
								405.5	0.08641	7746.73
								405	0.08736	7832.25
								404.5	0.08809	7897.48
								404	0.0889	7970.43
								403.5	0.08945	8019.14
								403	0.09012	8079.79
								402.5	0.09056	8119.48
								402	0.09131	8186.41
								401.5	0.09173	8223.72
								401	0.09237	8281.73
								400.5	0.09265	8306.16
								400	0.09319	8354.46
								399.5	0.0935	8382.78
								399	0.09404	8431.33
								398.5	0.09429	8453.08
								398	0.09488	8506.05
								397.5	0.09525	8539.26
								397	0.09541	8554.3
								396.5	0.09549	8561.29
								396	0.09532	8546
								395.5	0.09536	8549.75
								395	0.09524	8538.82
								394.5	0.09515	8530.5
								394	0.09487	8505.61
								393.5	0.09468	8487.98
								393	0.09416	8442.13
								392.5	0.09381	8410.55
								392	0.09311	8348.08
								391.5	0.09264	8305.65
								391	0.09169	8220.2
								390.5	0.09113	8170.31
								390	0.09014	8081.19
								389.5	0.08942	8016.48
								389	0.08821	7908.07
								388.5	0.08729	7826.04
								388	0.08584	7695.55
								387.5	0.08498	7618.86
								387	0.08364	7498.79
								386.5	0.08283	7425.66
								386	0.08153	7309.53
								385.5	0.08066	7231.64
								385	0.07944	7122.11
								384.5	0.07866	7052.23
								384	0.07759	6956.36
								383.5	0.07675	6880.94
								383	0.07551	6769.92
								382.5	0.07468	6694.93
								382	0.07365	6603.33
								381.5	0.0729	6535.78
								381	0.072	6455.05
								380.5	0.07121	6384.22
								380	0.07024	6296.85
								379.5	0.06945	6226.19
								379	0.06862	6151.73
								378.5	0.06787	6084.51
								378	0.06716	6020.71
								377.5	0.06653	5964.38
								377	0.0657	5890.57
								376.5	0.06499	5826.19
								376	0.06411	5747.49
								375.5	0.0635	5693.14
								375	0.06278	5628.62
								374.5	0.0623	5585.27
								374	0.06135	5500.44
								373.5	0.06076	5447.2
								373	0.05989	5368.98
								372.5	0.05922	5309.06
								372	0.05827	5224.44
								371.5	0.05755	5159.41
								371	0.05663	5076.71
								370.5	0.05596	5017.07
								370	0.05506	4935.97
								369.5	0.05455	4890.81
								369	0.0535	4796.04
								368.5	0.05308	4759.22
								368	0.05239	4697.37
								367.5	0.05203	4664.59
								367	0.05107	4579.04
								366.5	0.0506	4536.56
								366	0.04971	4456.64
								365.5	0.04941	4429.84
								365	0.04863	4359.56
								364.5	0.04833	4332.9
								364	0.04777	4282.99
								363.5	0.04753	4261.23
								363	0.04691	4205.57
								362.5	0.04645	4164.59
								362	0.04606	4129.75
								361.5	0.04593	4118.02
								361	0.04579	4104.83
								360.5	0.0456	4088.09
								360	0.04536	4067.05
								359.5	0.04535	4065.64
								359	0.04527	4058.6
								358.5	0.04527	4058.83
								358	0.04513	4045.66
								357.5	0.04495	4029.7
								357	0.0449	4025.37
								356.5	0.04481	4017.37
								356	0.0447	4007.64
								355.5	0.04467	4005
								355	0.04474	4010.72
								354.5	0.04482	4018.65
								354	0.04485	4021.32
								353.5	0.04478	4015.14
								353	0.0448	4016.1
								352.5	0.04474	4011.36
								352	0.04476	4013.18
								351.5	0.04499	4033.7
								351	0.04506	4040.11
								350.5	0.04511	4044.18
								350	0.04549	4078.63
								349.5	0.04552	4081.48
								349	0.04564	4091.78
								348.5	0.04575	4101.81
								348	0.04595	4119.59
								347.5	0.04607	4130.53
								347	0.04614	4137.04
								346.5	0.04629	4150.23
								346	0.04657	4175.15
								345.5	0.04683	4198.91
								345	0.04733	4242.89
								344.5	0.04755	4263.04
								344	0.04771	4277.57
								343.5	0.04778	4283.56
								343	0.04791	4295.17
								342.5	0.04803	4306.41
								342	0.04826	4326.35
								341.5	0.04848	4346.59
								341	0.04868	4364.26
								340.5	0.04874	4370.15
								340	0.04904	4396.97
								339.5	0.04928	4418.1
								339	0.04967	4453.01
								338.5	0.05	4482.6
								338	0.0508	4554.11
								337.5	0.05123	4593.17
								337	0.05161	4626.69
								336.5	0.05158	4624.04
								336	0.05212	4672.94
								335.5	0.05231	4689.67
								335	0.05263	4718.57
								334.5	0.05295	4747.53
								334	0.0532	4769.4
								333.5	0.05359	4804.53
								333	0.05367	4811.85
								332.5	0.05382	4824.91
								332	0.05436	4873.84
								331.5	0.05471	4904.96
								331	0.05552	4977.39
								330.5	0.0559	5011.82
								330	0.0562	5038.29
								329.5	0.05645	5061.23
								329	0.0566	5074.69
								328.5	0.05687	5098.84
								328	0.05702	5112.1
								327.5	0.0571	5119.38
								327	0.05752	5157.33
								326.5	0.05779	5180.68
								326	0.05839	5235.07
								325.5	0.05849	5243.78
								325	0.05876	5267.88
								324.5	0.05886	5276.62
								324	0.0591	5298.34
								323.5	0.05929	5315.57
								323	0.05956	5340.18
								322.5	0.05957	5340.69
								322	0.05951	5335.67
								321.5	0.05935	5321.24
								321	0.05932	5318.36
								320.5	0.05925	5312.3
								320	0.05953	5337.02
								319.5	0.05968	5350.62
								319	0.05997	5376.47
								318.5	0.05982	5363.37
								318	0.05991	5371.35
								317.5	0.05988	5368.48
								317	0.05989	5368.97
								316.5	0.05978	5359.85
								316	0.05984	5365.23
								315.5	0.06001	5379.9
								315	0.06006	5384.66
								314.5	0.06003	5381.55
								314	0.05988	5368.91
								313.5	0.0598	5360.92
								313	0.06003	5382.01
								312.5	0.06039	5414.46
								312	0.06051	5425.2
								311.5	0.06045	5419.49
								311	0.06033	5408.6
								310.5	0.06048	5422.67
								310	0.06077	5448.67
								309.5	0.06089	5458.78
								309	0.06101	5469.47
								308.5	0.06091	5460.74
								308	0.06126	5492.22
								307.5	0.06156	5519.03
								307	0.06179	5539.8
								306.5	0.06202	5560.61
								306	0.06236	5590.76
								305.5	0.06248	5601.38
								305	0.0627	5621.49
								304.5	0.06272	5623.07
								304	0.06327	5672.44
								303.5	0.0639	5729.24
								303	0.0645	5783.12
								302.5	0.06473	5803.1
								302	0.06514	5840.15
								301.5	0.0658	5899.41
								301	0.06664	5974.63
								300.5	0.0672	6024.48
								300	0.06769	6068.9
								299.5	0.06838	6130.13
								299	0.06941	6222.63
								298.5	0.07022	6295.59
								298	0.07146	6406.63
								297.5	0.07228	6480.06
								297	0.07382	6618.41
								296.5	0.07488	6713.34
								296	0.07623	6834.44
								295.5	0.07746	6944.2
								295	0.07925	7105.47
								294.5	0.08072	7236.79
								294	0.0829	7432.19
								293.5	0.08453	7578.77
								293	0.08714	7812.66
								292.5	0.08911	7989.3
								292	0.09214	8260.63
								291.5	0.09443	8465.65
								291	0.09803	8788.86
								290.5	0.10055	9014.34
								290	0.10469	9385.87
								289.5	0.10752	9639.68
								289	0.11234	10071.7
								288.5	0.11564	10367.6
								288	0.12089	10838.1
								287.5	0.12433	11146.4
								287	0.13006	11660
								286.5	0.1339	12004.7
								286	0.1396	12515.6
								285.5	0.14371	12883.9
								285	0.15043	13486.3
								284.5	0.15534	13926.4
								284	0.16262	14579.3
								283.5	0.16755	15021.2
								283	0.175	15689.7
								282.5	0.18009	16145.7
								282	0.18153	16275
								281.5	0.17659	15831.6
								281	0.14184	12716.5
								280.5	0.11193	10035
								280	0.0909	8149.27
								279.5	0.08613	7721.61
								279	0.08847	7931.71
								278.5	0.0892	7996.97
								278	0.08852	7935.78
								277.5	0.08489	7610.99
								277	0.0837	7504.35
								276.5	0.0816	7316.19
								276	0.082	7351.68
								275.5	0.07363	6600.9
								275	0.07541	6760.97
								274.5	0.07615	6826.99
								274	0.0773	6930.28
								273.5	0.07086	6352.99
								273	0.07506	6729.55
								272.5	0.07433	6664.25
								272	0.06838	6130.2
								271.5	0.06245	5599.04
								271	0.06903	6188.81
								270.5	0.06766	6065.63
								270	0.06645	5957.52
								269.5	0.06884	6172.18
								269	0.07045	6315.78
								268.5	0.07087	6353.64
								268	0.07325	6566.91
								267.5	0.08239	7386.78
								267	0.07362	6600.06
								266.5	0.07043	6314.42
								266	0.06304	5651.43
								265.5	0.07093	6359.59
								265	0.08077	7241
								264.5	0.08288	7430.71
								264	0.07231	6482.9
								263.5	0.06834	6127.09
								263	0.05577	4999.88
								262.5	0.06708	6014.3
								262	0.07701	6903.82
								261.5	0.07078	6346.09
								261	0.06372	5713.18
								260.5	0.06089	5458.64
								260	0.08035	7203.9
								259.5	0.08972	8043.52
								259	0.09539	8551.64
								258.5	0.07808	6999.96
								258	0.0685	6141.66
								257.5	0.0707	6338.23
								257	0.07288	6534.15
								256.5	0.07227	6479.57
								256	0.08429	7557.37
								255.5	0.0775	6948.24
								255	0.07879	7063.79
								254.5	0.06448	5780.97
								254	0.05231	4690.01
								253.5	0.06381	5720.71
								253	0.07903	7085.04
								252.5	0.08823	7910.14
								252	0.07678	6883.41
								251.5	0.06929	6212.51
								251	0.08101	7262.48
								250.5	0.08741	7836.31
								250	0.0718	6437.19

## Sheet: Panel b)
A-PBI-CV					D-PBI-CV					PBI-1-CV					A-PBI-DPV					D-PBI-DPV					PBI-1-DPV
E [V]	E [V vs Fc0/+]	I [A]	Normalized Column C		E [V]	E [V vs Fc0/+]	I [A]	Normalized Column H		E [V]	E [V vs Fc0/+]	I [A]	Normalized Column M		E [V]	E [V vs Fc0/+]	I [A]	Normalized Column R		E [V]	E [V vs Fc0/+]	I [A]	Normalized Column W		E [V]	E [V vs Fc0/+]	I [A]	Normalized Column AB
0	-0.342	2.01113e-07	0.45077		1.3	1.1145	3.79613e-06	1		0	-0.0382	8.91126e-07	0.33762		-1.996	-2.26	-1.20851e-07	0.9354		-1.996	-2.112	-2.59098e-07	0.94007		-2.396	-2.41	3.0457e-06	0.21927
0.001	-0.341	2.0325e-07	0.45139		1.299	1.1135	3.76958e-06	0.99589		0.001	-0.0372	8.9723e-07	0.33773		-1.992	-2.256	-1.16273e-07	0.94039		-1.992	-2.108	-2.4689e-07	0.94392		-2.392	-2.406	2.86259e-06	0.20551
0.002	-0.34	2.0325e-07	0.45139		1.298	1.1125	3.69146e-06	0.98381		0.002	-0.0362	9.00282e-07	0.33779		-1.988	-2.252	-1.12611e-07	0.94439		-1.988	-2.104	-2.34988e-07	0.94766		-2.388	-2.402	2.7161e-06	0.1945
0.003	-0.339	2.02639e-07	0.45121		1.297	1.1115	3.60387e-06	0.97027		0.003	-0.0352	8.94178e-07	0.33768		-1.984	-2.248	-1.08033e-07	0.94938		-1.984	-2.1	-2.24002e-07	0.95112		-2.384	-2.398	2.57572e-06	0.18395
0.004	-0.338	2.01419e-07	0.45086		1.296	1.1105	3.52178e-06	0.95757		0.004	-0.0342	8.94178e-07	0.33768		-1.98	-2.244	-1.04676e-07	0.95305		-1.98	-2.096	-2.13931e-07	0.95429		-2.38	-2.394	2.44754e-06	0.17431
0.005	-0.337	2.01419e-07	0.45086		1.295	1.1095	3.45067e-06	0.94657		0.005	-0.0332	8.9723e-07	0.33773		-1.976	-2.24	-1.0193e-07	0.95604		-1.976	-2.092	-2.05081e-07	0.95707		-2.376	-2.39	2.32852e-06	0.16537
0.006	-0.336	2.01419e-07	0.45086		1.294	1.1085	3.38841e-06	0.93695		0.006	-0.0322	8.85023e-07	0.3375		-1.972	-2.236	-9.88784e-08	0.95937		-1.972	-2.088	-1.96536e-07	0.95976		-2.372	-2.386	2.25223e-06	0.15963
0.007	-0.335	2.01113e-07	0.45077		1.293	1.1075	3.33257e-06	0.92831		0.007	-0.0312	8.94178e-07	0.33768		-1.968	-2.232	-9.67421e-08	0.96171		-1.968	-2.084	-1.88601e-07	0.96226		-2.368	-2.382	2.13015e-06	0.15046
0.008	-0.334	2.01113e-07	0.45077		1.292	1.1065	3.28221e-06	0.92052		0.008	-0.0302	8.85023e-07	0.3375		-1.964	-2.228	-9.43007e-08	0.96437		-1.964	-2.08	-1.80666e-07	0.96476		-2.364	-2.378	2.02639e-06	0.14266
0.009	-0.333	2.00808e-07	0.45068		1.291	1.1055	3.23491e-06	0.91321		0.009	-0.0292	8.88075e-07	0.33756		-1.96	-2.224	-9.24696e-08	0.96637		-1.96	-2.076	-1.73647e-07	0.96696		-2.36	-2.374	1.96536e-06	0.13807
0.01	-0.332	2.00808e-07	0.45068		1.29	1.1045	3.19035e-06	0.90632		0.01	-0.0282	8.81971e-07	0.33744		-1.956	-2.22	-9.03334e-08	0.9687		-1.956	-2.072	-1.67849e-07	0.96879		-2.356	-2.37	1.90432e-06	0.13349
0.011	-0.331	2.00503e-07	0.4506		1.289	1.1035	3.14824e-06	0.8998		0.011	-0.0272	8.85023e-07	0.3375		-1.952	-2.216	-8.88075e-08	0.97036		-1.952	-2.068	-1.61745e-07	0.97071		-2.352	-2.366	1.81582e-06	0.12684
0.012	-0.33	1.99893e-07	0.45042		1.288	1.1025	3.10704e-06	0.89343		0.012	-0.0262	8.91126e-07	0.33762		-1.948	-2.212	-8.72816e-08	0.97203		-1.948	-2.064	-1.55947e-07	0.97253		-2.348	-2.362	1.73952e-06	0.1211
0.013	-0.329	1.99893e-07	0.45042		1.287	1.1015	3.06767e-06	0.88734		0.013	-0.0252	8.88075e-07	0.33756		-1.944	-2.208	-8.54505e-08	0.97403		-1.944	-2.06	-1.51064e-07	0.97407		-2.344	-2.358	1.67849e-06	0.11651
0.014	-0.328	1.99893e-07	0.45042		1.286	1.1005	3.02922e-06	0.8814		0.014	-0.0242	8.88075e-07	0.33756		-1.94	-2.204	-8.45349e-08	0.97503		-1.94	-2.056	-1.45876e-07	0.9757		-2.34	-2.354	1.63881e-06	0.11353
0.015	-0.327	1.99588e-07	0.45033		1.285	1.0995	2.99229e-06	0.87568		0.015	-0.0232	8.78919e-07	0.33738		-1.936	-2.2	-8.33142e-08	0.97636		-1.936	-2.052	-1.41298e-07	0.97714		-2.336	-2.35	1.58083e-06	0.10917
0.016	-0.326	1.99893e-07	0.45042		1.284	1.0985	2.95658e-06	0.87016		0.016	-0.0222	8.81971e-07	0.33744		-1.932	-2.196	-8.27038e-08	0.97702		-1.932	-2.048	-1.3672e-07	0.97858		-2.332	-2.346	1.51064e-06	0.1039
0.017	-0.325	1.99893e-07	0.45042		1.283	1.0975	2.92149e-06	0.86474		0.017	-0.0212	8.81971e-07	0.33744		-1.928	-2.192	-8.17883e-08	0.97802		-1.928	-2.044	-1.32753e-07	0.97983		-2.328	-2.342	1.46181e-06	0.10023
0.018	-0.324	1.99893e-07	0.45042		1.282	1.0965	2.88761e-06	0.8595		0.018	-0.0202	8.75867e-07	0.33732		-1.924	-2.188	-8.11779e-08	0.97869		-1.924	-2.04	-1.28786e-07	0.98108		-2.324	-2.338	1.43129e-06	0.09794
0.019	-0.323	1.99893e-07	0.45042		1.281	1.0955	2.85435e-06	0.85435		0.019	-0.0192	8.78919e-07	0.33738		-1.92	-2.184	-7.99572e-08	0.98002		-1.92	-2.036	-1.24818e-07	0.98233		-2.32	-2.334	1.38246e-06	0.09427
0.02	-0.322	1.99282e-07	0.45025		1.28	1.0945	2.822e-06	0.84935		0.02	-0.0182	8.78919e-07	0.33738		-1.916	-2.18	-8.02624e-08	0.97969		-1.916	-2.032	-1.21156e-07	0.98348		-2.316	-2.33	1.33058e-06	0.09037
0.021	-0.321	2.00503e-07	0.4506		1.279	1.0935	2.79118e-06	0.84458		0.021	-0.0172	8.75867e-07	0.33732		-1.912	-2.176	-7.9652e-08	0.98035		-1.912	-2.028	-1.17494e-07	0.98463		-2.312	-2.326	1.28786e-06	0.08716
0.022	-0.32	1.99893e-07	0.45042		1.278	1.0925	2.76035e-06	0.83982		0.022	-0.0162	8.75867e-07	0.33732		-1.908	-2.172	-7.90417e-08	0.98102		-1.908	-2.024	-1.14137e-07	0.98569		-2.308	-2.322	1.2726e-06	0.08601
0.023	-0.319	1.99282e-07	0.45025		1.277	1.0915	2.72983e-06	0.8351		0.023	-0.0152	8.78919e-07	0.33738		-1.904	-2.168	-7.87365e-08	0.98135		-1.904	-2.02	-1.1078e-07	0.98675		-2.304	-2.318	1.24513e-06	0.08394
0.024	-0.318	1.99282e-07	0.45025		1.276	1.0905	2.70023e-06	0.83052		0.024	-0.0142	8.78919e-07	0.33738		-1.9	-2.164	-7.81261e-08	0.98202		-1.9	-2.016	-1.08033e-07	0.98761		-2.3	-2.314	1.20241e-06	0.08073
0.025	-0.317	1.99282e-07	0.45025		1.275	1.0895	2.67215e-06	0.82617		0.025	-0.0132	8.75867e-07	0.33732		-1.896	-2.16	-7.7821e-08	0.98235		-1.896	-2.012	-1.05897e-07	0.98828		-2.296	-2.31	1.17799e-06	0.0789
0.026	-0.316	1.99282e-07	0.45025		1.274	1.0885	2.64408e-06	0.82183		0.026	-0.0122	8.72816e-07	0.33726		-1.892	-2.156	-7.75158e-08	0.98268		-1.892	-2.008	-1.03456e-07	0.98905		-2.292	-2.306	1.15968e-06	0.07752
0.027	-0.315	1.98977e-07	0.45016		1.273	1.0875	2.61722e-06	0.81768		0.027	-0.0112	8.72816e-07	0.33726		-1.888	-2.152	-7.75158e-08	0.98268		-1.888	-2.004	-1.01014e-07	0.98982		-2.288	-2.302	1.13527e-06	0.07569
0.028	-0.314	1.98977e-07	0.45016		1.272	1.0865	2.59037e-06	0.81353		0.028	-0.0102	8.69764e-07	0.3372		-1.884	-2.148	-7.7821e-08	0.98235		-1.884	-2	-9.82681e-08	0.99068		-2.284	-2.298	1.1017e-06	0.07317
0.029	-0.313	1.98977e-07	0.45016		1.271	1.0855	2.56382e-06	0.80942		0.029	-0.0092	8.69764e-07	0.3372		-1.88	-2.144	-7.7821e-08	0.98235		-1.88	-1.996	-9.6437e-08	0.99126		-2.28	-2.294	1.07728e-06	0.07133
0.03	-0.312	1.99588e-07	0.45033		1.27	1.0845	2.53788e-06	0.80541		0.03	-0.0082	8.72816e-07	0.33726		-1.876	-2.14	-7.7821e-08	0.98235		-1.876	-1.992	-9.52162e-08	0.99165		-2.276	-2.29	1.06202e-06	0.07018
0.031	-0.311	1.99282e-07	0.45025		1.269	1.0835	2.51224e-06	0.80144		0.031	-0.0072	8.69764e-07	0.3372		-1.872	-2.136	-7.81261e-08	0.98202		-1.872	-1.988	-9.308e-08	0.99232		-2.272	-2.286	1.04066e-06	0.06858
0.032	-0.31	1.98977e-07	0.45016		1.268	1.0825	2.48813e-06	0.79772		0.032	-0.0062	8.75867e-07	0.33732		-1.868	-2.132	-7.81261e-08	0.98202		-1.868	-1.984	-9.12489e-08	0.99289		-2.268	-2.282	1.01625e-06	0.06674
0.033	-0.309	1.98367e-07	0.44998		1.267	1.0815	2.46372e-06	0.79394		0.033	-0.0052	8.75867e-07	0.33732		-1.864	-2.128	-7.87365e-08	0.98135		-1.864	-1.98	-8.9723e-08	0.99337		-2.264	-2.278	9.91836e-07	0.06491
0.034	-0.308	1.98977e-07	0.45016		1.266	1.0805	2.4393e-06	0.79016		0.034	-0.0042	8.69764e-07	0.3372		-1.86	-2.124	-7.87365e-08	0.98135		-1.86	-1.976	-8.78919e-08	0.99395		-2.26	-2.274	9.70473e-07	0.0633
0.035	-0.307	1.98672e-07	0.45007		1.265	1.0795	2.41672e-06	0.78667		0.035	-0.0032	8.72816e-07	0.33726		-1.856	-2.12	-7.87365e-08	0.98135		-1.856	-1.972	-8.6366e-08	0.99443		-2.256	-2.27	9.46059e-07	0.06147
0.036	-0.306	1.98977e-07	0.45016		1.264	1.0785	2.39414e-06	0.78318		0.036	-0.0022	8.69764e-07	0.3372		-1.852	-2.116	-7.90417e-08	0.98102		-1.852	-1.968	-8.48401e-08	0.99491		-2.252	-2.266	9.18593e-07	0.0594
0.037	-0.305	1.98977e-07	0.45016		1.263	1.0775	2.37155e-06	0.77969		0.037	-0.0012	8.66712e-07	0.33714		-1.848	-2.112	-7.93469e-08	0.98069		-1.848	-1.964	-8.33142e-08	0.99539		-2.248	-2.262	8.94178e-07	0.05757
0.038	-0.304	1.98977e-07	0.45016		1.262	1.0765	2.34927e-06	0.77624		0.038	-0.0002	8.75867e-07	0.33732		-1.844	-2.108	-7.90417e-08	0.98102		-1.844	-1.96	-8.17883e-08	0.99587		-2.244	-2.258	8.72816e-07	0.05596
0.039	-0.303	1.98672e-07	0.45007		1.261	1.0755	2.32761e-06	0.77289		0.039	0.0008	8.66712e-07	0.33714		-1.84	-2.104	-7.99572e-08	0.98002		-1.84	-1.956	-8.08728e-08	0.99616		-2.24	-2.254	8.48401e-07	0.05413
0.04	-0.302	1.98367e-07	0.44998		1.26	1.0745	2.30594e-06	0.76954		0.04	0.0018	8.6366e-07	0.33708		-1.836	-2.1	-7.9652e-08	0.98035		-1.836	-1.952	-7.90417e-08	0.99673		-2.236	-2.25	8.23987e-07	0.05229
0.041	-0.301	1.98367e-07	0.44998		1.259	1.0735	2.28458e-06	0.76624		0.041	0.0028	8.69764e-07	0.3372		-1.832	-2.096	-7.99572e-08	0.98002		-1.832	-1.948	-7.81261e-08	0.99702		-2.232	-2.246	7.9652e-07	0.05023
0.042	-0.3	1.97756e-07	0.44981		1.258	1.0725	2.26474e-06	0.76317		0.042	0.0038	8.66712e-07	0.33714		-1.828	-2.092	-8.11779e-08	0.97869		-1.828	-1.944	-7.72106e-08	0.99731		-2.228	-2.242	7.7821e-07	0.04885
0.043	-0.299	1.98672e-07	0.45007		1.257	1.0715	2.24399e-06	0.75996		0.043	0.0048	8.69764e-07	0.3372		-1.824	-2.088	-8.02624e-08	0.97969		-1.824	-1.94	-7.62951e-08	0.9976		-2.224	-2.238	7.47692e-07	0.04656
0.044	-0.298	1.98367e-07	0.44998		1.256	1.0705	2.22384e-06	0.75684		0.044	0.0058	8.6366e-07	0.33708		-1.82	-2.084	-8.11779e-08	0.97869		-1.82	-1.936	-7.56847e-08	0.99779		-2.22	-2.234	7.23277e-07	0.04472
0.045	-0.297	1.98672e-07	0.45007		1.255	1.0695	2.20462e-06	0.75387		0.045	0.0068	8.60608e-07	0.33702		-1.816	-2.08	-8.14831e-08	0.97836		-1.816	-1.932	-7.50743e-08	0.99798		-2.216	-2.23	7.01915e-07	0.04312
0.046	-0.296	1.98367e-07	0.44998		1.254	1.0685	2.186e-06	0.75099		0.046	0.0078	8.60608e-07	0.33702		-1.812	-2.076	-8.14831e-08	0.97836		-1.812	-1.928	-7.4464e-08	0.99818		-2.212	-2.226	6.775e-07	0.04128
0.047	-0.295	1.98367e-07	0.44998		1.253	1.0675	2.16739e-06	0.74811		0.047	0.0088	8.69764e-07	0.3372		-1.808	-2.072	-8.23987e-08	0.97736		-1.808	-1.924	-7.41588e-08	0.99827		-2.208	-2.222	6.46982e-07	0.03899
0.048	-0.294	1.97756e-07	0.44981		1.252	1.0665	2.14847e-06	0.74519		0.048	0.0098	8.6366e-07	0.33708		-1.804	-2.068	-8.27038e-08	0.97702		-1.804	-1.92	-7.35484e-08	0.99846		-2.204	-2.218	6.25619e-07	0.03739
0.049	-0.293	1.97756e-07	0.44981		1.251	1.0655	2.13015e-06	0.74235		0.049	0.0108	8.60608e-07	0.33702		-1.8	-2.064	-8.3009e-08	0.97669		-1.8	-1.916	-7.29381e-08	0.99866		-2.2	-2.214	6.01205e-07	0.03555
0.05	-0.292	1.98367e-07	0.44998		1.25	1.0645	2.11184e-06	0.73952		0.05	0.0118	8.60608e-07	0.33702		-1.796	-2.06	-8.36194e-08	0.97602		-1.796	-1.912	-7.20225e-08	0.99894		-2.196	-2.21	5.79842e-07	0.03395
0.051	-0.291	1.98062e-07	0.44989		1.249	1.0635	2.09414e-06	0.73678		0.051	0.0128	8.6366e-07	0.33708		-1.792	-2.056	-8.39246e-08	0.97569		-1.792	-1.908	-7.14122e-08	0.99914		-2.192	-2.206	5.5848e-07	0.03234
0.052	-0.29	1.98062e-07	0.44989		1.248	1.0625	2.07614e-06	0.734		0.052	0.0138	8.60608e-07	0.33702		-1.788	-2.052	-8.42298e-08	0.97536		-1.788	-1.904	-7.1107e-08	0.99923		-2.188	-2.202	5.37117e-07	0.03073
0.053	-0.289	1.97756e-07	0.44981		1.247	1.0615	2.05874e-06	0.73131		0.053	0.0148	8.60608e-07	0.33702		-1.784	-2.048	-8.45349e-08	0.97503		-1.784	-1.9	-7.08018e-08	0.99933		-2.184	-2.198	5.15754e-07	0.02913
0.054	-0.288	1.97756e-07	0.44981		1.246	1.0605	2.04196e-06	0.72871		0.054	0.0158	8.66712e-07	0.33714		-1.78	-2.044	-8.48401e-08	0.97469		-1.78	-1.896	-7.08018e-08	0.99933		-2.18	-2.194	5.00495e-07	0.02798
0.055	-0.287	1.98062e-07	0.44989		1.245	1.0595	2.02517e-06	0.72612		0.055	0.0168	8.6366e-07	0.33708		-1.776	-2.04	-8.54505e-08	0.97403		-1.776	-1.892	-7.04966e-08	0.99942		-2.176	-2.19	4.82185e-07	0.02661
0.056	-0.286	1.98062e-07	0.44989		1.244	1.0585	2.00839e-06	0.72352		0.056	0.0178	8.57557e-07	0.33696		-1.772	-2.036	-8.57557e-08	0.97369		-1.772	-1.888	-7.04966e-08	0.99942		-2.172	-2.186	4.63874e-07	0.02523
0.057	-0.285	1.97756e-07	0.44981		1.243	1.0575	1.9916e-06	0.72093		0.057	0.0188	8.6366e-07	0.33708		-1.768	-2.032	-8.57557e-08	0.97369		-1.768	-1.884	-6.86655e-08	1		-2.168	-2.182	4.45563e-07	0.02385
0.058	-0.284	1.98062e-07	0.44989		1.242	1.0565	1.97604e-06	0.71852		0.058	0.0198	8.60608e-07	0.33702		-1.764	-2.028	-8.60608e-08	0.97336		-1.764	-1.88	-6.89707e-08	0.9999		-2.164	-2.178	4.30304e-07	0.02271
0.059	-0.283	1.97451e-07	0.44972		1.241	1.0555	1.96047e-06	0.71611		0.059	0.0208	8.57557e-07	0.33696		-1.76	-2.024	-8.66712e-08	0.97269		-1.76	-1.876	-6.92759e-08	0.99981		-2.16	-2.174	4.18097e-07	0.02179
0.06	-0.282	1.97756e-07	0.44981		1.24	1.0545	1.94522e-06	0.71375		0.06	0.0218	8.54505e-07	0.33691		-1.756	-2.02	-8.6366e-08	0.97303		-1.756	-1.872	-6.92759e-08	0.99981		-2.156	-2.17	3.99786e-07	0.02041
0.061	-0.281	1.98062e-07	0.44989		1.239	1.0535	1.92935e-06	0.7113		0.061	0.0228	8.54505e-07	0.33691		-1.752	-2.016	-8.72816e-08	0.97203		-1.752	-1.868	-6.95811e-08	0.99971		-2.152	-2.166	3.9063e-07	0.01972
0.062	-0.28	1.97756e-07	0.44981		1.238	1.0525	1.91378e-06	0.70889		0.062	0.0238	8.57557e-07	0.33696		-1.748	-2.012	-8.72816e-08	0.97203		-1.748	-1.864	-6.92759e-08	0.99981		-2.148	-2.162	3.78423e-07	0.01881
0.063	-0.279	1.98062e-07	0.44989		1.237	1.0515	1.89944e-06	0.70667		0.063	0.0248	8.51453e-07	0.33685		-1.744	-2.008	-8.75867e-08	0.9717		-1.744	-1.86	-6.95811e-08	0.99971		-2.144	-2.158	3.66216e-07	0.01789
0.064	-0.278	1.98062e-07	0.44989		1.236	1.0505	1.88418e-06	0.70431		0.064	0.0258	8.57557e-07	0.33696		-1.74	-2.004	-8.81971e-08	0.97103		-1.74	-1.856	-6.95811e-08	0.99971		-2.14	-2.154	3.57061e-07	0.0172
0.065	-0.277	1.97146e-07	0.44963		1.235	1.0495	1.87045e-06	0.70219		0.065	0.0268	8.54505e-07	0.33691		-1.736	-2	-8.81971e-08	0.97103		-1.736	-1.852	-6.98863e-08	0.99962		-2.136	-2.15	3.47905e-07	0.01651
0.066	-0.276	1.97451e-07	0.44972		1.234	1.0485	1.85488e-06	0.69978		0.066	0.0278	8.54505e-07	0.33691		-1.732	-1.996	-8.88075e-08	0.97036		-1.732	-1.848	-7.01915e-08	0.99952		-2.132	-2.146	3.35698e-07	0.0156
0.067	-0.275	1.97451e-07	0.44972		1.233	1.0475	1.84176e-06	0.69775		0.067	0.0288	8.54505e-07	0.33691		-1.728	-1.992	-8.94178e-08	0.9697		-1.728	-1.844	-7.04966e-08	0.99942		-2.128	-2.142	3.26543e-07	0.01491
0.068	-0.274	1.96841e-07	0.44954		1.232	1.0465	1.82681e-06	0.69544		0.068	0.0298	8.60608e-07	0.33702		-1.724	-1.988	-8.9723e-08	0.96936		-1.724	-1.84	-7.01915e-08	0.99952		-2.124	-2.138	3.14335e-07	0.01399
0.069	-0.273	1.97146e-07	0.44963		1.231	1.0455	1.81307e-06	0.69332		0.069	0.0308	8.57557e-07	0.33696		-1.72	-1.984	-8.94178e-08	0.9697		-1.72	-1.836	-7.04966e-08	0.99942		-2.12	-2.134	3.08232e-07	0.01353
0.07	-0.272	1.97756e-07	0.44981		1.23	1.0445	1.79903e-06	0.69115		0.07	0.0318	8.51453e-07	0.33685		-1.716	-1.98	-9.00282e-08	0.96903		-1.716	-1.832	-7.01915e-08	0.99952		-2.116	-2.13	3.02128e-07	0.01307
0.071	-0.271	1.97146e-07	0.44963		1.229	1.0435	1.7853e-06	0.68902		0.071	0.0328	8.54505e-07	0.33691		-1.712	-1.976	-8.9723e-08	0.96936		-1.712	-1.828	-7.01915e-08	0.99952		-2.112	-2.126	2.96025e-07	0.01261
0.072	-0.27	1.97146e-07	0.44963		1.228	1.0425	1.7734e-06	0.68718		0.072	0.0338	8.51453e-07	0.33685		-1.708	-1.972	-9.00282e-08	0.96903		-1.708	-1.824	-7.04966e-08	0.99942		-2.108	-2.122	2.89921e-07	0.01216
0.073	-0.269	1.97146e-07	0.44963		1.227	1.0415	1.75967e-06	0.68506		0.073	0.0348	8.48401e-07	0.33679		-1.704	-1.968	-9.03334e-08	0.9687		-1.704	-1.82	-7.1107e-08	0.99923		-2.104	-2.118	2.83817e-07	0.0117
0.074	-0.268	1.97756e-07	0.44981		1.226	1.0405	1.74624e-06	0.68298		0.074	0.0358	8.54505e-07	0.33691		-1.7	-1.964	-9.00282e-08	0.96903		-1.7	-1.816	-7.14122e-08	0.99914		-2.1	-2.114	2.77714e-07	0.01124
0.075	-0.267	1.97451e-07	0.44972		1.225	1.0395	1.73403e-06	0.68109		0.075	0.0368	8.51453e-07	0.33685		-1.696	-1.96	-9.00282e-08	0.96903		-1.696	-1.812	-7.20225e-08	0.99894		-2.096	-2.11	2.7161e-07	0.01078
0.076	-0.266	1.97451e-07	0.44972		1.224	1.0385	1.7206e-06	0.67902		0.076	0.0378	8.54505e-07	0.33691		-1.692	-1.956	-9.00282e-08	0.96903		-1.692	-1.808	-7.20225e-08	0.99894		-2.092	-2.106	2.65506e-07	0.01032
0.077	-0.265	1.97146e-07	0.44963		1.223	1.0375	1.70778e-06	0.67703		0.077	0.0388	8.51453e-07	0.33685		-1.688	-1.952	-9.06385e-08	0.96837		-1.688	-1.804	-7.26329e-08	0.99875		-2.088	-2.102	2.59403e-07	0.00986
0.078	-0.264	1.97451e-07	0.44972		1.222	1.0365	1.69466e-06	0.675		0.078	0.0398	8.51453e-07	0.33685		-1.684	-1.948	-9.09437e-08	0.96803		-1.684	-1.8	-7.20225e-08	0.99894		-2.084	-2.098	2.56351e-07	0.00963
0.079	-0.263	1.96841e-07	0.44954		1.221	1.0355	1.68245e-06	0.67312		0.079	0.0408	8.48401e-07	0.33679		-1.68	-1.944	-9.09437e-08	0.96803		-1.68	-1.796	-7.23277e-08	0.99885		-2.08	-2.094	2.47196e-07	0.00895
0.08	-0.262	1.97146e-07	0.44963		1.22	1.0345	1.67025e-06	0.67123		0.08	0.0418	8.45349e-07	0.33673		-1.676	-1.94	-9.09437e-08	0.96803		-1.676	-1.792	-7.35484e-08	0.99846		-2.076	-2.09	2.44144e-07	0.00872
0.081	-0.261	1.97451e-07	0.44972		1.219	1.0335	1.65804e-06	0.66934		0.081	0.0428	8.45349e-07	0.33673		-1.672	-1.936	-9.15541e-08	0.96737		-1.672	-1.788	-7.50743e-08	0.99798		-2.072	-2.086	2.3804e-07	0.00826
0.082	-0.26	1.97451e-07	0.44972		1.218	1.0325	1.64583e-06	0.66745		0.082	0.0438	8.48401e-07	0.33679		-1.668	-1.932	-9.09437e-08	0.96803		-1.668	-1.784	-7.53795e-08	0.99789		-2.068	-2.082	2.34988e-07	0.00803
0.083	-0.259	1.97146e-07	0.44963		1.217	1.0315	1.63424e-06	0.66566		0.083	0.0448	8.45349e-07	0.33673		-1.664	-1.928	-9.12489e-08	0.9677		-1.664	-1.78	-7.56847e-08	0.99779		-2.064	-2.078	2.28885e-07	0.00757
0.084	-0.258	1.96841e-07	0.44954		1.216	1.0305	1.62233e-06	0.66382		0.084	0.0458	8.42298e-07	0.33667		-1.66	-1.924	-9.12489e-08	0.9677		-1.66	-1.776	-7.62951e-08	0.9976		-2.06	-2.074	2.22781e-07	0.00711
0.085	-0.257	1.96841e-07	0.44954		1.215	1.0295	1.61074e-06	0.66203		0.085	0.0468	8.48401e-07	0.33679		-1.656	-1.92	-9.15541e-08	0.96737		-1.656	-1.772	-7.69054e-08	0.99741		-2.056	-2.07	2.19729e-07	0.00688
0.086	-0.256	1.97146e-07	0.44963		1.214	1.0285	1.59945e-06	0.66028		0.086	0.0478	8.48401e-07	0.33679		-1.652	-1.916	-9.15541e-08	0.96737		-1.652	-1.768	-7.72106e-08	0.99731		-2.052	-2.066	2.16678e-07	0.00665
0.087	-0.255	1.98062e-07	0.44989		1.213	1.0275	1.58754e-06	0.65844		0.087	0.0488	8.48401e-07	0.33679		-1.648	-1.912	-9.18593e-08	0.96703		-1.648	-1.764	-7.72106e-08	0.99731		-2.048	-2.062	2.10574e-07	0.00619
0.088	-0.254	1.97146e-07	0.44963		1.212	1.0265	1.57625e-06	0.65669		0.088	0.0498	8.45349e-07	0.33673		-1.644	-1.908	-9.15541e-08	0.96737		-1.644	-1.76	-7.75158e-08	0.99721		-2.044	-2.058	2.07522e-07	0.00596
0.089	-0.253	1.97451e-07	0.44972		1.211	1.0255	1.56435e-06	0.65485		0.089	0.0508	8.45349e-07	0.33673		-1.64	-1.904	-9.15541e-08	0.96737		-1.64	-1.756	-7.75158e-08	0.99721		-2.04	-2.054	2.0447e-07	0.00573
0.09	-0.252	1.97146e-07	0.44963		1.21	1.0245	1.55306e-06	0.65311		0.09	0.0518	8.42298e-07	0.33667		-1.636	-1.9	-9.09437e-08	0.96803		-1.636	-1.752	-7.66002e-08	0.9975		-2.036	-2.05	2.0447e-07	0.00573
0.091	-0.251	1.96841e-07	0.44954		1.209	1.0235	1.54238e-06	0.65145		0.091	0.0528	8.42298e-07	0.33667		-1.632	-1.896	-9.15541e-08	0.96737		-1.632	-1.748	-7.69054e-08	0.99741		-2.032	-2.046	1.98367e-07	0.00528
0.092	-0.25	1.96841e-07	0.44954		1.208	1.0225	1.53047e-06	0.64961		0.092	0.0538	8.39246e-07	0.33661		-1.628	-1.892	-9.18593e-08	0.96703		-1.628	-1.744	-7.72106e-08	0.99731		-2.028	-2.042	1.95315e-07	0.00505
0.093	-0.249	1.96841e-07	0.44954		1.207	1.0215	1.51918e-06	0.64787		0.093	0.0548	8.51453e-07	0.33685		-1.624	-1.888	-9.09437e-08	0.96803		-1.624	-1.74	-7.72106e-08	0.99731		-2.024	-2.038	1.92263e-07	0.00482
0.094	-0.248	1.96841e-07	0.44954		1.206	1.0205	1.5082e-06	0.64617		0.094	0.0558	8.36194e-07	0.33655		-1.62	-1.884	-9.18593e-08	0.96703		-1.62	-1.736	-7.7821e-08	0.99712		-2.02	-2.034	1.8616e-07	0.00436
0.095	-0.247	1.96841e-07	0.44954		1.205	1.0195	1.49752e-06	0.64452		0.095	0.0568	8.45349e-07	0.33673		-1.616	-1.88	-9.15541e-08	0.96737		-1.616	-1.732	-8.20935e-08	0.99577		-2.016	-2.03	1.8616e-07	0.00436
0.096	-0.246	1.97146e-07	0.44963		1.204	1.0185	1.48683e-06	0.64286		0.096	0.0578	8.39246e-07	0.33661		-1.612	-1.876	-9.12489e-08	0.9677		-1.612	-1.728	-7.90417e-08	0.99673		-2.012	-2.026	1.83108e-07	0.00413
0.097	-0.245	1.97146e-07	0.44963		1.203	1.0175	1.47585e-06	0.64117		0.097	0.0588	8.39246e-07	0.33661		-1.608	-1.872	-9.18593e-08	0.96703		-1.608	-1.724	-7.81261e-08	0.99702		-2.008	-2.022	1.80056e-07	0.0039
0.098	-0.244	1.96841e-07	0.44954		1.202	1.0165	1.46578e-06	0.63961		0.098	0.0598	8.39246e-07	0.33661		-1.604	-1.868	-9.18593e-08	0.96703		-1.604	-1.72	-7.9652e-08	0.99654		-2.004	-2.018	1.73952e-07	0.00344
0.099	-0.243	1.97146e-07	0.44963		1.201	1.0155	1.45418e-06	0.63781		0.099	0.0608	8.42298e-07	0.33667		-1.6	-1.864	-9.18593e-08	0.96703		-1.6	-1.716	-8.08728e-08	0.99616		-2	-2.014	1.70901e-07	0.00321
0.1	-0.242	1.97756e-07	0.44981		1.2	1.0145	1.4435e-06	0.63616		0.1	0.0618	8.42298e-07	0.33667		-1.596	-1.86	-9.18593e-08	0.96703		-1.596	-1.712	-8.17883e-08	0.99587		-1.996	-2.01	1.70901e-07	0.00321
0.101	-0.241	1.97451e-07	0.44972		1.199	1.0135	1.43221e-06	0.63442		0.101	0.0628	8.39246e-07	0.33661		-1.592	-1.856	-9.18593e-08	0.96703		-1.592	-1.708	-8.33142e-08	0.99539		-1.992	-2.006	1.67849e-07	0.00298
0.102	-0.24	1.96536e-07	0.44946		1.198	1.0125	1.42183e-06	0.63281		0.102	0.0638	8.39246e-07	0.33661		-1.588	-1.852	-9.24696e-08	0.96637		-1.588	-1.704	-8.39246e-08	0.9952		-1.988	-2.002	1.64797e-07	0.00275
0.103	-0.239	1.98062e-07	0.44989		1.197	1.0115	1.41054e-06	0.63106		0.103	0.0648	8.33142e-07	0.33649		-1.584	-1.848	-9.27748e-08	0.96603		-1.584	-1.7	-8.3009e-08	0.99549		-1.984	-1.998	1.64797e-07	0.00275
0.104	-0.238	1.97451e-07	0.44972		1.196	1.0105	1.39986e-06	0.62941		0.104	0.0658	8.36194e-07	0.33655		-1.58	-1.844	-9.308e-08	0.9657		-1.58	-1.696	-8.11779e-08	0.99606		-1.98	-1.994	1.61745e-07	0.00252
0.105	-0.237	1.97756e-07	0.44981		1.195	1.0095	1.39009e-06	0.6279		0.105	0.0668	8.36194e-07	0.33655		-1.576	-1.84	-9.33852e-08	0.96537		-1.576	-1.692	-8.08728e-08	0.99616		-1.976	-1.99	1.58693e-07	0.00229
0.106	-0.236	1.97756e-07	0.44981		1.194	1.0085	1.3788e-06	0.62616		0.106	0.0678	8.42298e-07	0.33667		-1.572	-1.836	-9.36903e-08	0.96504		-1.572	-1.688	-8.33142e-08	0.99539		-1.972	-1.986	1.55642e-07	0.00206
0.107	-0.235	1.97756e-07	0.44981		1.193	1.0075	1.36873e-06	0.6246		0.107	0.0688	8.39246e-07	0.33661		-1.568	-1.832	-9.39955e-08	0.9647		-1.568	-1.684	-8.6366e-08	0.99443		-1.968	-1.982	1.5259e-07	0.00183
0.108	-0.234	1.96841e-07	0.44954		1.192	1.0065	1.35835e-06	0.62299		0.108	0.0698	8.33142e-07	0.33649		-1.564	-1.828	-9.39955e-08	0.9647		-1.564	-1.68	-8.85023e-08	0.99376		-1.964	-1.978	1.5259e-07	0.00183
0.109	-0.233	1.96841e-07	0.44954		1.191	1.0055	1.34676e-06	0.6212		0.109	0.0708	8.3009e-07	0.33643		-1.56	-1.824	-9.39955e-08	0.9647		-1.56	-1.676	-8.88075e-08	0.99366		-1.96	-1.974	1.5259e-07	0.00183
0.11	-0.232	1.96536e-07	0.44946		1.19	1.0045	1.33607e-06	0.61955		0.11	0.0718	8.3009e-07	0.33643		-1.556	-1.82	-9.46059e-08	0.96404		-1.556	-1.672	-8.75867e-08	0.99405		-1.956	-1.97	1.49538e-07	0.00161
0.111	-0.231	1.96536e-07	0.44946		1.189	1.0035	1.326e-06	0.61799		0.111	0.0728	8.3009e-07	0.33643		-1.552	-1.816	-9.46059e-08	0.96404		-1.552	-1.668	-8.69764e-08	0.99424		-1.952	-1.966	1.46486e-07	0.00138
0.112	-0.23	1.97146e-07	0.44963		1.188	1.0025	1.31471e-06	0.61624		0.112	0.0738	8.27038e-07	0.33637		-1.548	-1.812	-9.49111e-08	0.9637		-1.548	-1.664	-8.78919e-08	0.99395		-1.948	-1.962	1.46486e-07	0.00138
0.113	-0.229	1.98062e-07	0.44989		1.187	1.0015	1.30373e-06	0.61455		0.113	0.0748	8.27038e-07	0.33637		-1.544	-1.808	-9.52162e-08	0.96337		-1.544	-1.66	-8.91126e-08	0.99357		-1.944	-1.958	1.46486e-07	0.00138
0.114	-0.228	1.97451e-07	0.44972		1.186	1.0005	1.29335e-06	0.61294		0.114	0.0758	8.36194e-07	0.33655		-1.54	-1.804	-9.55214e-08	0.96304		-1.54	-1.656	-9.03334e-08	0.99318		-1.94	-1.954	1.43434e-07	0.00115
0.115	-0.227	1.97756e-07	0.44981		1.185	0.9995	1.28236e-06	0.61124		0.115	0.0768	8.33142e-07	0.33649		-1.536	-1.8	-9.55214e-08	0.96304		-1.536	-1.652	-9.00282e-08	0.99328		-1.936	-1.95	1.43434e-07	0.00115
0.116	-0.226	1.97451e-07	0.44972		1.184	0.9985	1.27107e-06	0.6095		0.116	0.0778	8.33142e-07	0.33649		-1.532	-1.796	-9.61318e-08	0.96237		-1.532	-1.648	-9.00282e-08	0.99328		-1.932	-1.946	1.43434e-07	0.00115
0.117	-0.225	1.97146e-07	0.44963		1.183	0.9975	1.2607e-06	0.60789		0.117	0.0788	8.27038e-07	0.33637		-1.528	-1.792	-9.6437e-08	0.96204		-1.528	-1.644	-9.09437e-08	0.99299		-1.928	-1.942	1.46486e-07	0.00138
0.118	-0.224	1.97451e-07	0.44972		1.182	0.9965	1.2491e-06	0.6061		0.118	0.0798	8.33142e-07	0.33649		-1.524	-1.788	-9.67421e-08	0.96171		-1.524	-1.64	-9.24696e-08	0.99251		-1.924	-1.938	1.43434e-07	0.00115
0.119	-0.223	1.97451e-07	0.44972		1.181	0.9955	1.23811e-06	0.6044		0.119	0.0808	8.27038e-07	0.33637		-1.52	-1.784	-9.76577e-08	0.96071		-1.52	-1.636	-9.43007e-08	0.99193		-1.92	-1.934	1.43434e-07	0.00115
0.12	-0.222	1.97756e-07	0.44981		1.18	0.9945	1.22682e-06	0.60265		0.12	0.0818	8.3009e-07	0.33643		-1.516	-1.78	-9.79629e-08	0.96037		-1.516	-1.632	-9.55214e-08	0.99155		-1.916	-1.93	1.40383e-07	0.000917493
0.121	-0.221	1.97451e-07	0.44972		1.179	0.9935	1.21583e-06	0.60095		0.121	0.0828	8.3009e-07	0.33643		-1.512	-1.776	-9.88784e-08	0.95937		-1.512	-1.628	-9.70473e-08	0.99107		-1.912	-1.926	1.40383e-07	0.000917493
0.122	-0.22	1.97146e-07	0.44963		1.178	0.9925	1.20454e-06	0.59921		0.122	0.0838	8.27038e-07	0.33637		-1.508	-1.772	-9.91836e-08	0.95904		-1.508	-1.624	-9.85732e-08	0.99059		-1.908	-1.922	1.40383e-07	0.000917493
0.123	-0.219	1.97146e-07	0.44963		1.177	0.9915	1.19295e-06	0.59741		0.123	0.0848	8.3009e-07	0.33643		-1.504	-1.768	-9.9794e-08	0.95837		-1.504	-1.62	-1.00404e-07	0.99001		-1.904	-1.918	1.40383e-07	0.000917493
0.124	-0.218	1.97756e-07	0.44981		1.176	0.9905	1.18165e-06	0.59567		0.124	0.0858	8.3009e-07	0.33643		-1.5	-1.764	-1.00099e-07	0.95804		-1.5	-1.616	-1.02235e-07	0.98944		-1.9	-1.914	1.37331e-07	0.00068812
0.125	-0.217	1.98367e-07	0.44998		1.175	0.9895	1.17097e-06	0.59401		0.125	0.0868	8.27038e-07	0.33637		-1.496	-1.76	-1.01014e-07	0.95704		-1.496	-1.612	-1.04066e-07	0.98886		-1.896	-1.91	1.37331e-07	0.00068812
0.126	-0.216	1.97756e-07	0.44981		1.174	0.9885	1.15907e-06	0.59217		0.126	0.0878	8.3009e-07	0.33643		-1.492	-1.756	-1.01319e-07	0.95671		-1.492	-1.608	-1.05592e-07	0.98838		-1.892	-1.906	1.34279e-07	0.000458746
0.127	-0.215	1.98062e-07	0.44989		1.173	0.9875	1.14808e-06	0.59048		0.127	0.0888	8.23987e-07	0.33631		-1.488	-1.752	-1.0193e-07	0.95604		-1.488	-1.604	-1.07728e-07	0.98771		-1.888	-1.902	1.37331e-07	0.00068812
0.128	-0.214	1.97756e-07	0.44981		1.172	0.9865	1.13588e-06	0.58859		0.128	0.0898	8.27038e-07	0.33637		-1.484	-1.748	-1.0193e-07	0.95604		-1.484	-1.6	-1.09254e-07	0.98723		-1.884	-1.898	1.34279e-07	0.000458746
0.129	-0.213	1.97756e-07	0.44981		1.171	0.9855	1.12458e-06	0.58684		0.129	0.0908	8.20935e-07	0.33625		-1.48	-1.744	-1.02845e-07	0.95505		-1.48	-1.596	-1.12916e-07	0.98608		-1.88	-1.894	1.37331e-07	0.00068812
0.13	-0.212	1.97756e-07	0.44981		1.17	0.9845	1.11177e-06	0.58486		0.13	0.0918	8.20935e-07	0.33625		-1.476	-1.74	-1.03761e-07	0.95405		-1.476	-1.592	-1.13527e-07	0.98588		-1.876	-1.89	1.40383e-07	0.000917493
0.131	-0.211	1.97451e-07	0.44972		1.169	0.9835	1.09956e-06	0.58297		0.131	0.0928	8.20935e-07	0.33625		-1.472	-1.736	-1.04066e-07	0.95371		-1.472	-1.588	-1.15358e-07	0.98531		-1.872	-1.886	1.40383e-07	0.000917493
0.132	-0.21	1.98062e-07	0.44989		1.168	0.9825	1.08705e-06	0.58104		0.132	0.0938	8.20935e-07	0.33625		-1.468	-1.732	-1.04982e-07	0.95271		-1.468	-1.584	-1.1841e-07	0.98435		-1.868	-1.882	1.40383e-07	0.000917493
0.133	-0.209	1.98062e-07	0.44989		1.167	0.9815	1.07515e-06	0.5792		0.133	0.0948	8.20935e-07	0.33625		-1.464	-1.728	-1.05592e-07	0.95205		-1.464	-1.58	-1.21461e-07	0.98339		-1.864	-1.878	1.40383e-07	0.000917493
0.134	-0.208	1.98367e-07	0.44998		1.166	0.9805	1.06324e-06	0.57735		0.134	0.0958	8.27038e-07	0.33637		-1.46	-1.724	-1.06507e-07	0.95105		-1.46	-1.576	-1.25734e-07	0.98204		-1.86	-1.874	1.40383e-07	0.000917493
0.135	-0.207	1.97451e-07	0.44972		1.165	0.9795	1.05073e-06	0.57542		0.135	0.0968	8.17883e-07	0.33619		-1.456	-1.72	-1.07118e-07	0.95038		-1.456	-1.572	-1.26039e-07	0.98195		-1.856	-1.87	1.40383e-07	0.000917493
0.136	-0.206	1.97756e-07	0.44981		1.164	0.9785	1.03791e-06	0.57344		0.136	0.0978	8.20935e-07	0.33625		-1.452	-1.716	-1.08033e-07	0.94938		-1.452	-1.568	-1.30312e-07	0.9806		-1.852	-1.866	1.40383e-07	0.000917493
0.137	-0.205	1.97756e-07	0.44981		1.163	0.9775	1.0251e-06	0.57146		0.137	0.0988	8.14831e-07	0.33614		-1.448	-1.712	-1.08949e-07	0.94839		-1.448	-1.564	-1.35805e-07	0.97887		-1.848	-1.862	1.43434e-07	0.00115
0.138	-0.204	1.98367e-07	0.44998		1.162	0.9765	1.01197e-06	0.56943		0.138	0.0998	8.17883e-07	0.33619		-1.444	-1.708	-1.09254e-07	0.94805		-1.444	-1.56	-1.39162e-07	0.97782		-1.844	-1.858	1.43434e-07	0.00115
0.139	-0.203	1.98062e-07	0.44989		1.161	0.9755	9.99465e-07	0.56749		0.139	0.1008	8.17883e-07	0.33619		-1.44	-1.704	-1.10475e-07	0.94672		-1.44	-1.556	-1.45876e-07	0.9757		-1.84	-1.854	1.49538e-07	0.00161
0.14	-0.202	1.98367e-07	0.44998		1.16	0.9745	9.85427e-07	0.56532		0.14	0.1018	8.17883e-07	0.33619		-1.436	-1.7	-1.1139e-07	0.94572		-1.436	-1.552	-1.51979e-07	0.97378		-1.836	-1.85	1.49538e-07	0.00161
0.141	-0.201	1.98672e-07	0.45007		1.159	0.9735	9.72304e-07	0.56329		0.141	0.1028	8.17883e-07	0.33619		-1.432	-1.696	-1.11696e-07	0.94539		-1.432	-1.548	-1.57167e-07	0.97215		-1.832	-1.846	1.5259e-07	0.00183
0.142	-0.2	1.98367e-07	0.44998		1.158	0.9725	9.58266e-07	0.56112		0.142	0.1038	8.17883e-07	0.33619		-1.428	-1.692	-1.12611e-07	0.94439		-1.428	-1.544	-1.63576e-07	0.97013		-1.828	-1.842	1.5259e-07	0.00183
0.143	-0.199	1.98062e-07	0.44989		1.157	0.9715	9.44533e-07	0.559		0.143	0.1048	8.17883e-07	0.33619		-1.424	-1.688	-1.13527e-07	0.94339		-1.424	-1.54	-1.7029e-07	0.96802		-1.824	-1.838	1.55642e-07	0.00206
0.144	-0.198	1.98367e-07	0.44998		1.156	0.9705	9.30189e-07	0.55678		0.144	0.1058	8.20935e-07	0.33625		-1.42	-1.684	-1.14137e-07	0.94272		-1.42	-1.536	-1.78835e-07	0.96533		-1.82	-1.834	1.61745e-07	0.00252
0.145	-0.197	1.98062e-07	0.44989		1.155	0.9695	9.15846e-07	0.55456		0.145	0.1068	8.17883e-07	0.33619		-1.416	-1.68	-1.15053e-07	0.94172		-1.416	-1.532	-1.88296e-07	0.96235		-1.816	-1.83	1.64797e-07	0.00275
0.146	-0.196	1.98672e-07	0.45007		1.154	0.9685	9.02113e-07	0.55244		0.146	0.1078	8.20935e-07	0.33625		-1.412	-1.676	-1.15663e-07	0.94106		-1.412	-1.528	-1.98367e-07	0.95919		-1.812	-1.826	1.70901e-07	0.00321
0.147	-0.195	1.98062e-07	0.44989		1.153	0.9675	8.87464e-07	0.55017		0.147	0.1088	8.17883e-07	0.33619		-1.408	-1.672	-1.17189e-07	0.93939		-1.408	-1.524	-2.09658e-07	0.95563		-1.808	-1.822	1.70901e-07	0.00321
0.148	-0.194	1.98062e-07	0.44989		1.152	0.9665	8.73121e-07	0.54795		0.148	0.1098	8.17883e-07	0.33619		-1.404	-1.668	-1.17799e-07	0.93873		-1.404	-1.52	-2.22781e-07	0.9515		-1.804	-1.818	1.73952e-07	0.00344
0.149	-0.193	1.98367e-07	0.44998		1.151	0.9655	8.58777e-07	0.54573		0.149	0.1108	8.14831e-07	0.33614		-1.4	-1.664	-1.18715e-07	0.93773		-1.4	-1.516	-2.37125e-07	0.94699		-1.8	-1.814	1.83108e-07	0.00413
0.15	-0.192	1.98062e-07	0.44989		1.15	0.9645	8.43518e-07	0.54337		0.15	0.1118	8.11779e-07	0.33608		-1.396	-1.66	-1.19935e-07	0.9364		-1.396	-1.512	-2.5391e-07	0.94171		-1.796	-1.81	1.8616e-07	0.00436
0.151	-0.191	1.98367e-07	0.44998		1.149	0.9635	8.29175e-07	0.54116		0.151	0.1128	8.17883e-07	0.33619		-1.392	-1.656	-1.20546e-07	0.93573		-1.392	-1.508	-2.7222e-07	0.93595		-1.792	-1.806	1.89211e-07	0.00459
0.152	-0.19	1.98367e-07	0.44998		1.148	0.9625	8.13611e-07	0.53875		0.152	0.1138	8.17883e-07	0.33619		-1.388	-1.652	-1.22072e-07	0.93407		-1.388	-1.504	-2.92973e-07	0.92941		-1.788	-1.802	1.92263e-07	0.00482
0.153	-0.189	1.98977e-07	0.45016		1.147	0.9615	7.97436e-07	0.53625		0.153	0.1148	8.11779e-07	0.33608		-1.384	-1.648	-1.23292e-07	0.93273		-1.384	-1.5	-3.16472e-07	0.92202		-1.784	-1.798	1.98367e-07	0.00528
0.154	-0.188	1.98672e-07	0.45007		1.146	0.9605	7.81261e-07	0.53375		0.154	0.1158	8.17883e-07	0.33619		-1.38	-1.644	-1.24513e-07	0.9314		-1.38	-1.496	-3.42412e-07	0.91386		-1.78	-1.794	2.01419e-07	0.0055
0.155	-0.187	1.98672e-07	0.45007		1.145	0.9595	7.65697e-07	0.53134		0.155	0.1168	8.17883e-07	0.33619		-1.376	-1.64	-1.25429e-07	0.9304		-1.376	-1.492	-3.7232e-07	0.90445		-1.776	-1.79	2.0447e-07	0.00573
0.156	-0.186	1.98672e-07	0.45007		1.144	0.9585	7.49523e-07	0.52884		0.156	0.1178	8.11779e-07	0.33608		-1.372	-1.636	-1.26344e-07	0.9294		-1.372	-1.488	-4.05279e-07	0.89407		-1.772	-1.786	2.07522e-07	0.00596
0.157	-0.185	1.99282e-07	0.45025		1.143	0.9575	7.33958e-07	0.52643		0.157	0.1188	8.17883e-07	0.33619		-1.368	-1.632	-1.2726e-07	0.92841		-1.368	-1.484	-4.41596e-07	0.88265		-1.768	-1.782	2.07522e-07	0.00596
0.158	-0.184	1.98672e-07	0.45007		1.142	0.9565	7.17174e-07	0.52383		0.158	0.1198	8.11779e-07	0.33608		-1.364	-1.628	-1.2848e-07	0.92707		-1.364	-1.48	-4.831e-07	0.86959		-1.764	-1.778	2.10574e-07	0.00619
0.159	-0.183	1.99282e-07	0.45025		1.141	0.9555	7.01304e-07	0.52138		0.159	0.1208	8.08728e-07	0.33602		-1.36	-1.624	-1.29396e-07	0.92607		-1.36	-1.476	-5.27962e-07	0.85547		-1.76	-1.774	2.10574e-07	0.00619
0.16	-0.182	1.98977e-07	0.45016		1.14	0.9545	6.84214e-07	0.51874		0.16	0.1218	8.17883e-07	0.33619		-1.356	-1.62	-1.30922e-07	0.92441		-1.356	-1.472	-5.78927e-07	0.83943		-1.756	-1.77	2.10574e-07	0.00619
0.161	-0.181	1.98977e-07	0.45016		1.139	0.9535	6.67429e-07	0.51614		0.161	0.1228	8.14831e-07	0.33614		-1.352	-1.616	-1.31837e-07	0.92341		-1.352	-1.468	-6.34775e-07	0.82186		-1.752	-1.766	2.13626e-07	0.00642
0.162	-0.18	1.98977e-07	0.45016		1.138	0.9525	6.50034e-07	0.51345		0.162	0.1238	8.08728e-07	0.33602		-1.348	-1.612	-1.33363e-07	0.92175		-1.348	-1.464	-6.97642e-07	0.80207		-1.748	-1.762	2.10574e-07	0.00619
0.163	-0.179	1.99282e-07	0.45025		1.137	0.9515	6.32944e-07	0.51081		0.163	0.1248	8.05676e-07	0.33596		-1.344	-1.608	-1.34279e-07	0.92075		-1.344	-1.46	-7.66613e-07	0.78037		-1.744	-1.758	2.10574e-07	0.00619
0.164	-0.178	1.99588e-07	0.45033		1.136	0.9505	6.15243e-07	0.50807		0.164	0.1258	8.14831e-07	0.33614		-1.34	-1.604	-1.35194e-07	0.91975		-1.34	-1.456	-8.41992e-07	0.75665		-1.74	-1.754	2.07522e-07	0.00596
0.165	-0.177	1.99282e-07	0.45025		1.135	0.9495	5.98458e-07	0.50548		0.165	0.1268	8.14831e-07	0.33614		-1.336	-1.6	-1.3672e-07	0.91808		-1.336	-1.452	-9.25917e-07	0.73024		-1.736	-1.75	2.0447e-07	0.00573
0.166	-0.176	1.99282e-07	0.45025		1.134	0.9485	5.80758e-07	0.50274		0.166	0.1278	8.11779e-07	0.33608		-1.332	-1.596	-1.37636e-07	0.91708		-1.332	-1.448	-1.01625e-06	0.70181		-1.732	-1.746	1.98367e-07	0.00528
0.167	-0.175	1.99282e-07	0.45025		1.133	0.9475	5.61837e-07	0.49981		0.167	0.1288	8.11779e-07	0.33608		-1.328	-1.592	-1.39162e-07	0.91542		-1.328	-1.444	-1.11329e-06	0.67128		-1.728	-1.742	1.95315e-07	0.00505
0.168	-0.174	1.99282e-07	0.45025		1.132	0.9465	5.44136e-07	0.49707		0.168	0.1298	8.08728e-07	0.33602		-1.324	-1.588	-1.40383e-07	0.91409		-1.324	-1.44	-1.21705e-06	0.63863		-1.724	-1.738	1.92263e-07	0.00482
0.169	-0.173	1.99893e-07	0.45042		1.131	0.9455	5.26436e-07	0.49434		0.169	0.1308	8.08728e-07	0.33602		-1.32	-1.584	-1.41603e-07	0.91275		-1.32	-1.436	-1.32661e-06	0.60415		-1.72	-1.734	1.8616e-07	0.00436
0.17	-0.172	1.99588e-07	0.45033		1.13	0.9445	5.07515e-07	0.49141		0.17	0.1318	8.08728e-07	0.33602		-1.316	-1.58	-1.42824e-07	0.91142		-1.316	-1.432	-1.44167e-06	0.56794		-1.716	-1.73	1.83108e-07	0.00413
0.171	-0.171	2.00198e-07	0.45051		1.129	0.9435	4.89814e-07	0.48867		0.171	0.1328	8.11779e-07	0.33608		-1.312	-1.576	-1.4435e-07	0.90976		-1.312	-1.428	-1.5616e-06	0.5302		-1.712	-1.726	1.77004e-07	0.00367
0.172	-0.17	1.99893e-07	0.45042		1.128	0.9425	4.70893e-07	0.48575		0.172	0.1338	8.05676e-07	0.33596		-1.308	-1.572	-1.45265e-07	0.90876		-1.308	-1.424	-1.6849e-06	0.4914		-1.708	-1.722	1.73952e-07	0.00344
0.173	-0.169	2.00198e-07	0.45051		1.127	0.9415	4.53192e-07	0.48301		0.173	0.1348	8.05676e-07	0.33596		-1.304	-1.568	-1.46791e-07	0.90709		-1.304	-1.42	-1.80971e-06	0.45213		-1.704	-1.718	1.67849e-07	0.00298
0.174	-0.168	1.99588e-07	0.45033		1.126	0.9405	4.34271e-07	0.48008		0.174	0.1358	8.08728e-07	0.33602		-1.3	-1.564	-1.47707e-07	0.90609		-1.3	-1.416	-1.93545e-06	0.41256		-1.7	-1.714	1.64797e-07	0.00275
0.175	-0.167	2.00503e-07	0.4506		1.125	0.9395	4.15045e-07	0.47711		0.175	0.1368	8.11779e-07	0.33608		-1.296	-1.56	-1.48928e-07	0.90476		-1.296	-1.412	-2.05905e-06	0.37367		-1.696	-1.71	1.58693e-07	0.00229
0.176	-0.166	1.99588e-07	0.45033		1.124	0.9385	3.95819e-07	0.47414		0.176	0.1378	8.11779e-07	0.33608		-1.292	-1.556	-1.50453e-07	0.9031		-1.292	-1.408	-2.17898e-06	0.33593		-1.692	-1.706	1.55642e-07	0.00206
0.177	-0.165	2.00503e-07	0.4506		1.123	0.9375	3.77508e-07	0.4713		0.177	0.1388	8.05676e-07	0.33596		-1.288	-1.552	-1.52285e-07	0.9011		-1.288	-1.404	-2.29221e-06	0.3003		-1.688	-1.702	1.5259e-07	0.00183
0.178	-0.164	2.00198e-07	0.45051		1.122	0.9365	3.58892e-07	0.46843		0.178	0.1398	8.11779e-07	0.33608		-1.284	-1.548	-1.532e-07	0.9001		-1.284	-1.4	-2.39688e-06	0.26736		-1.684	-1.698	1.5259e-07	0.00183
0.179	-0.163	1.99893e-07	0.45042		1.121	0.9355	3.40581e-07	0.46559		0.179	0.1408	8.05676e-07	0.33596		-1.28	-1.544	-1.54726e-07	0.89844		-1.28	-1.396	-2.49057e-06	0.23788		-1.68	-1.694	1.49538e-07	0.00161
0.18	-0.162	2.01113e-07	0.45077		1.12	0.9345	3.21049e-07	0.46257		0.18	0.1418	8.08728e-07	0.33602		-1.276	-1.54	-1.55947e-07	0.8971		-1.276	-1.392	-2.57145e-06	0.21242		-1.676	-1.69	1.43434e-07	0.00115
0.181	-0.161	2.00198e-07	0.45051		1.119	0.9335	3.02738e-07	0.45974		0.181	0.1428	7.9652e-07	0.33578		-1.272	-1.536	-1.57167e-07	0.89577		-1.272	-1.388	-2.63675e-06	0.19188		-1.672	-1.686	1.43434e-07	0.00115
0.182	-0.16	2.00808e-07	0.45068		1.118	0.9325	2.84428e-07	0.45691		0.182	0.1438	7.99572e-07	0.33584		-1.268	-1.532	-1.58693e-07	0.89411		-1.268	-1.384	-2.68467e-06	0.1768		-1.668	-1.682	1.40383e-07	0.000917493
0.183	-0.159	2.00503e-07	0.4506		1.117	0.9315	2.65201e-07	0.45394		0.183	0.1448	8.05676e-07	0.33596		-1.264	-1.528	-1.60219e-07	0.89244		-1.264	-1.38	-2.71396e-06	0.16758		-1.664	-1.678	1.37331e-07	0.00068812
0.184	-0.158	2.00198e-07	0.45051		1.116	0.9305	2.47196e-07	0.45115		0.184	0.1458	8.05676e-07	0.33596		-1.26	-1.524	-1.6144e-07	0.89111		-1.26	-1.376	-2.72434e-06	0.16431		-1.66	-1.674	1.37331e-07	0.00068812
0.185	-0.157	2.00808e-07	0.45068		1.115	0.9295	2.27664e-07	0.44813		0.185	0.1468	8.11779e-07	0.33608		-1.256	-1.52	-1.62661e-07	0.88978		-1.256	-1.372	-2.71549e-06	0.1671		-1.656	-1.67	1.37331e-07	0.00068812
0.186	-0.156	2.01113e-07	0.45077		1.114	0.9285	2.09353e-07	0.4453		0.186	0.1478	8.05676e-07	0.33596		-1.252	-1.516	-1.63881e-07	0.88845		-1.252	-1.368	-2.6865e-06	0.17622		-1.652	-1.666	1.37331e-07	0.00068812
0.187	-0.155	2.01419e-07	0.45086		1.113	0.9275	1.91042e-07	0.44247		0.187	0.1488	8.05676e-07	0.33596		-1.248	-1.512	-1.65407e-07	0.88678		-1.248	-1.364	-2.6395e-06	0.19101		-1.648	-1.662	1.34279e-07	0.000458746
0.188	-0.154	2.00503e-07	0.4506		1.112	0.9265	1.73342e-07	0.43973		0.188	0.1498	8.05676e-07	0.33596		-1.244	-1.508	-1.66933e-07	0.88512		-1.244	-1.36	-2.57572e-06	0.21108		-1.644	-1.658	1.31227e-07	0.000229373
0.189	-0.153	2.01113e-07	0.45077		1.111	0.9255	1.54726e-07	0.43685		0.189	0.1508	8.08728e-07	0.33602		-1.24	-1.504	-1.68459e-07	0.88345		-1.24	-1.356	-2.49759e-06	0.23567		-1.64	-1.654	1.34279e-07	0.000458746
0.19	-0.152	2.01113e-07	0.45077		1.11	0.9245	1.36415e-07	0.43402		0.19	0.1518	8.11779e-07	0.33608		-1.236	-1.5	-1.69985e-07	0.88179		-1.236	-1.352	-2.40726e-06	0.26409		-1.636	-1.65	1.34279e-07	0.000458746
0.191	-0.151	2.00808e-07	0.45068		1.109	0.9235	1.1902e-07	0.43133		0.191	0.1528	8.08728e-07	0.33602		-1.232	-1.496	-1.71816e-07	0.87979		-1.232	-1.348	-2.30746e-06	0.2955		-1.632	-1.646	1.28175e-07	0
0.192	-0.15	2.01419e-07	0.45086		1.108	0.9225	1.01014e-07	0.42854		0.192	0.1538	8.08728e-07	0.33602		-1.228	-1.492	-1.73037e-07	0.87846		-1.228	-1.344	-2.20248e-06	0.32853		-1.628	-1.642	1.31227e-07	0.000229373
0.193	-0.149	2.01113e-07	0.45077		1.107	0.9215	8.3009e-08	0.42576		0.193	0.1548	8.05676e-07	0.33596		-1.224	-1.488	-1.74868e-07	0.87646		-1.224	-1.34	-2.09506e-06	0.36233		-1.624	-1.638	1.28175e-07	0
0.194	-0.148	2.01419e-07	0.45086		1.106	0.9205	6.46982e-08	0.42293		0.194	0.1558	7.99572e-07	0.33584		-1.22	-1.484	-1.76089e-07	0.87512		-1.22	-1.336	-1.98855e-06	0.39585		-1.62	-1.634	1.31227e-07	0.000229373
0.195	-0.147	2.01113e-07	0.45077		1.105	0.9195	4.76081e-08	0.42029		0.195	0.1568	8.05676e-07	0.33596		-1.216	-1.48	-1.7792e-07	0.87313		-1.216	-1.332	-1.88876e-06	0.42725		-1.616	-1.63	1.31227e-07	0.000229373
0.196	-0.146	2.01724e-07	0.45095		1.104	0.9185	3.11284e-08	0.41774		0.196	0.1578	8.02624e-07	0.3359		-1.212	-1.476	-1.79751e-07	0.87113		-1.212	-1.328	-1.79507e-06	0.45674		-1.612	-1.626	1.31227e-07	0.000229373
0.197	-0.145	2.01724e-07	0.45095		1.103	0.9175	1.37331e-08	0.41505		0.197	0.1588	8.05676e-07	0.33596		-1.208	-1.472	-1.81277e-07	0.86946		-1.208	-1.324	-1.71358e-06	0.48238		-1.608	-1.622	1.31227e-07	0.000229373
0.198	-0.144	2.02029e-07	0.45104		1.102	0.9165	-2.44144e-09	0.41255		0.198	0.1598	7.99572e-07	0.33584		-1.204	-1.468	-1.82803e-07	0.8678		-1.204	-1.32	-1.64736e-06	0.50322		-1.604	-1.618	1.31227e-07	0.000229373
0.199	-0.143	2.01419e-07	0.45086		1.101	0.9155	-1.92263e-08	0.40995		0.199	0.1608	8.02624e-07	0.3359		-1.2	-1.464	-1.84634e-07	0.8658		-1.2	-1.316	-1.59609e-06	0.51935		-1.6	-1.614	1.31227e-07	0.000229373
0.2	-0.142	2.01724e-07	0.45095		1.1	0.9145	-3.50957e-08	0.4075		0.2	0.1618	8.02624e-07	0.3359		-1.196	-1.46	-1.8616e-07	0.86414		-1.196	-1.312	-1.56282e-06	0.52982		-1.596	-1.61	1.31227e-07	0.000229373
0.201	-0.141	2.02029e-07	0.45104		1.099	0.9135	-5.06599e-08	0.40509		0.201	0.1628	8.08728e-07	0.33602		-1.192	-1.456	-1.87991e-07	0.86214		-1.192	-1.308	-1.54879e-06	0.53423		-1.592	-1.606	1.31227e-07	0.000229373
0.202	-0.14	2.02639e-07	0.45121		1.098	0.9125	-6.50034e-08	0.40287		0.202	0.1638	7.99572e-07	0.33584		-1.188	-1.452	-1.89822e-07	0.86014		-1.188	-1.304	-1.55214e-06	0.53318		-1.588	-1.602	1.31227e-07	0.000229373
0.203	-0.139	2.02944e-07	0.4513		1.097	0.9115	-8.08728e-08	0.40042		0.203	0.1648	7.99572e-07	0.33584		-1.184	-1.448	-1.91958e-07	0.85781		-1.184	-1.3	-1.57564e-06	0.52579		-1.584	-1.598	1.34279e-07	0.000458746
0.204	-0.138	2.02944e-07	0.4513		1.096	0.9105	-9.55214e-08	0.39815		0.204	0.1658	8.02624e-07	0.3359		-1.18	-1.444	-1.93484e-07	0.85614		-1.18	-1.296	-1.61623e-06	0.51301		-1.58	-1.594	1.34279e-07	0.000458746
0.205	-0.137	2.02639e-07	0.45121		1.095	0.9095	-1.1078e-07	0.39579		0.205	0.1668	8.05676e-07	0.33596		-1.176	-1.44	-1.9562e-07	0.85381		-1.176	-1.292	-1.67421e-06	0.49477		-1.576	-1.59	1.34279e-07	0.000458746
0.206	-0.136	2.02639e-07	0.45121		1.094	0.9085	-1.24818e-07	0.39362		0.206	0.1678	7.99572e-07	0.33584		-1.172	-1.436	-1.97756e-07	0.85148		-1.172	-1.288	-1.74654e-06	0.47201		-1.572	-1.586	1.34279e-07	0.000458746
0.207	-0.135	2.02944e-07	0.4513		1.093	0.9075	-1.39467e-07	0.39135		0.207	0.1688	8.08728e-07	0.33602		-1.168	-1.432	-1.99893e-07	0.84915		-1.168	-1.284	-1.83138e-06	0.44531		-1.568	-1.582	1.37331e-07	0.00068812
0.208	-0.134	2.02944e-07	0.4513		1.092	0.9065	-1.532e-07	0.38923		0.208	0.1698	8.05676e-07	0.33596		-1.164	-1.428	-2.02029e-07	0.84682		-1.164	-1.28	-1.92599e-06	0.41554		-1.564	-1.578	1.37331e-07	0.00068812
0.209	-0.133	2.02944e-07	0.4513		1.091	0.9055	-1.66018e-07	0.38725		0.209	0.1708	7.99572e-07	0.33584		-1.16	-1.424	-2.04165e-07	0.84449		-1.16	-1.276	-2.02883e-06	0.38318		-1.56	-1.574	1.37331e-07	0.00068812
0.21	-0.132	2.0325e-07	0.45139		1.09	0.9045	-1.79446e-07	0.38517		0.21	0.1718	8.02624e-07	0.3359		-1.156	-1.42	-2.06607e-07	0.84182		-1.156	-1.272	-2.13626e-06	0.34937		-1.556	-1.57	1.40383e-07	0.000917493
0.211	-0.131	2.0325e-07	0.45139		1.089	0.9035	-1.91958e-07	0.38324		0.211	0.1728	7.99572e-07	0.33584		-1.152	-1.416	-2.09048e-07	0.83916		-1.152	-1.268	-2.24643e-06	0.3147		-1.552	-1.566	1.43434e-07	0.00115
0.212	-0.13	2.02944e-07	0.4513		1.088	0.9025	-2.04165e-07	0.38135		0.212	0.1738	7.99572e-07	0.33584		-1.148	-1.412	-2.1149e-07	0.8365		-1.148	-1.264	-2.35446e-06	0.28071		-1.548	-1.562	1.43434e-07	0.00115
0.213	-0.129	2.02944e-07	0.4513		1.087	0.9015	-2.16067e-07	0.37951		0.213	0.1748	7.99572e-07	0.33584		-1.144	-1.408	-2.13626e-07	0.83417		-1.144	-1.26	-2.45975e-06	0.24757		-1.544	-1.558	1.40383e-07	0.000917493
0.214	-0.128	2.0325e-07	0.45139		1.086	0.9005	-2.27664e-07	0.37771		0.214	0.1758	7.99572e-07	0.33584		-1.14	-1.404	-2.16067e-07	0.8315		-1.14	-1.256	-2.55741e-06	0.21684		-1.54	-1.554	1.40383e-07	0.000917493
0.215	-0.127	2.02334e-07	0.45112		1.085	0.8995	-2.37735e-07	0.37616		0.215	0.1768	8.05676e-07	0.33596		-1.136	-1.4	-2.17898e-07	0.8295		-1.136	-1.252	-2.64438e-06	0.18947		-1.536	-1.55	1.43434e-07	0.00115
0.216	-0.126	2.0325e-07	0.45139		1.084	0.8985	-2.48722e-07	0.37446		0.216	0.1778	8.02624e-07	0.3359		-1.132	-1.396	-2.20035e-07	0.82717		-1.132	-1.248	-2.71885e-06	0.16604		-1.532	-1.546	1.46486e-07	0.00138
0.217	-0.125	2.0386e-07	0.45156		1.083	0.8975	-2.58793e-07	0.3729		0.217	0.1788	7.9652e-07	0.33578		-1.128	-1.392	-2.21866e-07	0.82517		-1.128	-1.244	-2.77744e-06	0.1476		-1.528	-1.542	1.46486e-07	0.00138
0.218	-0.124	2.04165e-07	0.45165		1.082	0.8965	-2.68863e-07	0.37134		0.218	0.1798	7.9652e-07	0.33578		-1.124	-1.388	-2.24307e-07	0.82251		-1.124	-1.24	-2.81712e-06	0.13512		-1.524	-1.538	1.49538e-07	0.00161
0.219	-0.123	2.03555e-07	0.45147		1.081	0.8955	-2.78629e-07	0.36983		0.219	0.1808	7.93469e-07	0.33572		-1.12	-1.384	-2.25833e-07	0.82085		-1.12	-1.236	-2.83634e-06	0.12907		-1.52	-1.534	1.5259e-07	0.00183
0.22	-0.122	2.0325e-07	0.45139		1.08	0.8945	-2.87785e-07	0.36842		0.22	0.1818	7.99572e-07	0.33584		-1.116	-1.38	-2.27359e-07	0.81918		-1.116	-1.232	-2.83482e-06	0.12955		-1.516	-1.53	1.5259e-07	0.00183
0.221	-0.121	2.0386e-07	0.45156		1.079	0.8935	-2.9633e-07	0.36709		0.221	0.1828	8.02624e-07	0.3359		-1.112	-1.376	-2.28885e-07	0.81752		-1.112	-1.228	-2.81162e-06	0.13685		-1.512	-1.526	1.5259e-07	0.00183
0.222	-0.12	2.03555e-07	0.45147		1.078	0.8925	-3.04875e-07	0.36577		0.222	0.1838	7.9652e-07	0.33578		-1.108	-1.372	-2.2919e-07	0.81718		-1.108	-1.224	-2.76554e-06	0.15135		-1.508	-1.522	1.5259e-07	0.00183
0.223	-0.119	2.03555e-07	0.45147		1.077	0.8915	-3.11284e-07	0.36478		0.223	0.1848	8.02624e-07	0.3359		-1.104	-1.368	-2.298e-07	0.81652		-1.104	-1.22	-2.69779e-06	0.17267		-1.504	-1.518	1.55642e-07	0.00206
0.224	-0.118	2.04165e-07	0.45165		1.076	0.8905	-3.18913e-07	0.3636		0.224	0.1858	7.9652e-07	0.33578		-1.1	-1.364	-2.30106e-07	0.81618		-1.1	-1.216	-2.61173e-06	0.19975		-1.5	-1.514	1.58693e-07	0.00229
0.225	-0.117	2.0386e-07	0.45156		1.075	0.8895	-3.25932e-07	0.36252		0.225	0.1868	8.02624e-07	0.3359		-1.096	-1.36	-2.2919e-07	0.81718		-1.096	-1.212	-2.50583e-06	0.23307		-1.496	-1.51	1.58693e-07	0.00229
0.226	-0.116	2.0447e-07	0.45174		1.074	0.8885	-3.32951e-07	0.36143		0.226	0.1878	7.99572e-07	0.33584		-1.092	-1.356	-2.2858e-07	0.81785		-1.092	-1.208	-2.3859e-06	0.27081		-1.492	-1.506	1.61745e-07	0.00252
0.227	-0.115	2.04165e-07	0.45165		1.073	0.8875	-3.3936e-07	0.36044		0.227	0.1888	7.9652e-07	0.33578		-1.088	-1.352	-2.26443e-07	0.82018		-1.088	-1.204	-2.25284e-06	0.31268		-1.488	-1.502	1.64797e-07	0.00275
0.228	-0.114	2.0447e-07	0.45174		1.072	0.8865	-3.44853e-07	0.35959		0.228	0.1898	7.9652e-07	0.33578		-1.084	-1.348	-2.24307e-07	0.82251		-1.084	-1.2	-2.11123e-06	0.35725		-1.484	-1.498	1.64797e-07	0.00275
0.229	-0.113	2.0447e-07	0.45174		1.071	0.8855	-3.49736e-07	0.35884		0.229	0.1908	7.99572e-07	0.33584		-1.08	-1.344	-2.2095e-07	0.82617		-1.08	-1.196	-1.96353e-06	0.40372		-1.48	-1.494	1.67849e-07	0.00298
0.23	-0.112	2.04776e-07	0.45182		1.07	0.8845	-3.54924e-07	0.35803		0.23	0.1918	7.9652e-07	0.33578		-1.076	-1.34	-2.17593e-07	0.82984		-1.076	-1.192	-1.81338e-06	0.45097		-1.476	-1.49	1.73952e-07	0.00344
0.231	-0.111	2.04776e-07	0.45182		1.069	0.8835	-3.59502e-07	0.35733		0.231	0.1928	7.90417e-07	0.33566		-1.072	-1.336	-2.13626e-07	0.83417		-1.072	-1.188	-1.66414e-06	0.49794		-1.472	-1.486	1.80056e-07	0.0039
0.232	-0.11	2.05081e-07	0.45191		1.068	0.8825	-3.63775e-07	0.35666		0.232	0.1938	7.93469e-07	0.33572		-1.068	-1.332	-2.09353e-07	0.83883		-1.068	-1.184	-1.51674e-06	0.54432		-1.468	-1.482	1.83108e-07	0.00413
0.233	-0.109	2.04776e-07	0.45182		1.067	0.8815	-3.67437e-07	0.3561		0.233	0.1948	7.99572e-07	0.33584		-1.064	-1.328	-2.04776e-07	0.84382		-1.064	-1.18	-1.37544e-06	0.58878		-1.464	-1.478	1.8616e-07	0.00436
0.234	-0.108	2.04776e-07	0.45182		1.066	0.8805	-3.70183e-07	0.35567		0.234	0.1958	7.93469e-07	0.33572		-1.06	-1.324	-1.99588e-07	0.84948		-1.06	-1.176	-1.24177e-06	0.63085		-1.46	-1.474	1.92263e-07	0.00482
0.235	-0.107	2.05081e-07	0.45191		1.065	0.8795	-3.73846e-07	0.35511		0.235	0.1968	7.9652e-07	0.33578		-1.056	-1.32	-1.94094e-07	0.85548		-1.056	-1.172	-1.11512e-06	0.6707		-1.456	-1.47	2.0447e-07	0.00573
0.236	-0.106	2.05081e-07	0.45191		1.064	0.8785	-3.77203e-07	0.35459		0.236	0.1978	7.9652e-07	0.33578		-1.052	-1.316	-1.88601e-07	0.86147		-1.052	-1.168	-9.98245e-07	0.70748		-1.452	-1.466	2.13626e-07	0.00642
0.237	-0.105	2.05081e-07	0.45191		1.063	0.8775	-3.77813e-07	0.35449		0.237	0.1988	7.9652e-07	0.33578		-1.048	-1.312	-1.83108e-07	0.86747		-1.048	-1.164	-8.90821e-07	0.74128		-1.448	-1.462	2.22781e-07	0.00711
0.238	-0.104	2.05996e-07	0.45218		1.062	0.8765	-3.79644e-07	0.35421		0.238	0.1998	7.9652e-07	0.33578		-1.044	-1.308	-1.7792e-07	0.87313		-1.044	-1.16	-7.93163e-07	0.77202		-1.444	-1.458	2.41092e-07	0.00849
0.239	-0.103	2.05996e-07	0.45218		1.061	0.8755	-3.8117e-07	0.35397		0.239	0.2008	7.90417e-07	0.33566		-1.04	-1.304	-1.73037e-07	0.87846		-1.04	-1.156	-7.04661e-07	0.79987		-1.44	-1.454	2.56351e-07	0.00963
0.24	-0.102	2.05691e-07	0.45209		1.06	0.8745	-3.82391e-07	0.35379		0.24	0.2018	7.99572e-07	0.33584		-1.036	-1.3	-1.68764e-07	0.88312		-1.036	-1.152	-6.25314e-07	0.82483		-1.436	-1.45	2.77714e-07	0.01124
0.241	-0.101	2.05691e-07	0.45209		1.059	0.8735	-3.83611e-07	0.3536		0.241	0.2028	7.99572e-07	0.33584		-1.032	-1.296	-1.64797e-07	0.88745		-1.032	-1.148	-5.55123e-07	0.84692		-1.432	-1.446	2.99076e-07	0.01284
0.242	-0.1	2.05996e-07	0.45218		1.058	0.8725	-3.84527e-07	0.35345		0.242	0.2038	8.05676e-07	0.33596		-1.028	-1.292	-1.6205e-07	0.89044		-1.028	-1.144	-4.92866e-07	0.86651		-1.428	-1.442	3.26543e-07	0.01491
0.243	-0.099	2.05691e-07	0.45209		1.057	0.8715	-3.84832e-07	0.35341		0.243	0.2048	7.9652e-07	0.33578		-1.024	-1.288	-1.58999e-07	0.89377		-1.024	-1.14	-4.37933e-07	0.8838		-1.424	-1.438	3.57061e-07	0.0172
0.244	-0.098	2.06301e-07	0.45226		1.056	0.8705	-3.84222e-07	0.3535		0.244	0.2058	7.93469e-07	0.33572		-1.02	-1.284	-1.56252e-07	0.89677		-1.02	-1.136	-3.9002e-07	0.89888		-1.42	-1.434	3.93682e-07	0.01995
0.245	-0.097	2.05996e-07	0.45218		1.055	0.8695	-3.84527e-07	0.35345		0.245	0.2068	7.9652e-07	0.33578		-1.016	-1.28	-1.5381e-07	0.89943		-1.016	-1.132	-3.4821e-07	0.91203		-1.416	-1.43	4.36408e-07	0.02317
0.246	-0.096	2.06301e-07	0.45226		1.054	0.8685	-3.83306e-07	0.35364		0.246	0.2078	7.9652e-07	0.33578		-1.012	-1.276	-1.51674e-07	0.90177		-1.012	-1.128	-3.11894e-07	0.92346		-1.412	-1.426	4.85236e-07	0.02683
0.247	-0.095	2.06301e-07	0.45226		1.053	0.8675	-3.83001e-07	0.35369		0.247	0.2088	7.9652e-07	0.33578		-1.008	-1.272	-1.49843e-07	0.90376		-1.008	-1.124	-2.80155e-07	0.93345		-1.408	-1.422	5.43221e-07	0.03119
0.248	-0.094	2.06912e-07	0.45244		1.052	0.8665	-3.8056e-07	0.35407		0.248	0.2098	7.87365e-07	0.3356		-1.004	-1.268	-1.47707e-07	0.90609		-1.004	-1.12	-2.53299e-07	0.9419		-1.404	-1.418	6.13412e-07	0.03647
0.249	-0.093	2.07522e-07	0.45261		1.051	0.8655	-3.79949e-07	0.35416		0.249	0.2108	7.9652e-07	0.33578		-1	-1.264	-1.46181e-07	0.90776		-1	-1.116	-2.298e-07	0.94929		-1.4	-1.414	6.95811e-07	0.04266
0.25	-0.092	2.06607e-07	0.45235		1.05	0.8645	-3.78423e-07	0.3544		0.25	0.2118	7.9652e-07	0.33578		-0.996	-1.26	-1.44655e-07	0.90942		-0.996	-1.112	-2.09964e-07	0.95554		-1.396	-1.41	7.87365e-07	0.04954
0.251	-0.091	2.06912e-07	0.45244		1.049	0.8635	-3.75982e-07	0.35478		0.251	0.2128	7.93469e-07	0.33572		-0.992	-1.256	-1.43434e-07	0.91076		-0.992	-1.108	-1.92874e-07	0.96091		-1.392	-1.406	8.78919e-07	0.05642
0.252	-0.09	2.06912e-07	0.45244		1.048	0.8625	-3.73846e-07	0.35511		0.252	0.2138	7.9652e-07	0.33578		-0.988	-1.252	-1.42214e-07	0.91209		-0.988	-1.104	-1.7792e-07	0.96562		-1.388	-1.402	1.01319e-06	0.06651
0.253	-0.089	2.07217e-07	0.45253		1.047	0.8615	-3.70794e-07	0.35558		0.253	0.2148	7.99572e-07	0.33584		-0.984	-1.248	-1.41908e-07	0.91242		-0.984	-1.1	-1.65407e-07	0.96956		-1.384	-1.398	1.16884e-06	0.07821
0.254	-0.088	2.07217e-07	0.45253		1.046	0.8605	-3.68657e-07	0.35591		0.254	0.2158	7.99572e-07	0.33584		-0.98	-1.244	-1.41603e-07	0.91275		-0.98	-1.096	-1.54421e-07	0.97301		-1.38	-1.394	1.32143e-06	0.08968
0.255	-0.087	2.07522e-07	0.45261		1.045	0.8595	-3.66216e-07	0.35629		0.255	0.2168	8.02624e-07	0.3359		-0.976	-1.24	-1.41298e-07	0.91309		-0.976	-1.092	-1.45265e-07	0.9759		-1.376	-1.39	1.49538e-06	0.10275
0.256	-0.086	2.08438e-07	0.45288		1.044	0.8585	-3.63164e-07	0.35676		0.256	0.2178	7.99572e-07	0.33584		-0.972	-1.236	-1.41298e-07	0.91309		-0.972	-1.088	-1.37026e-07	0.97849		-1.372	-1.386	1.71511e-06	0.11927
0.257	-0.085	2.08133e-07	0.45279		1.043	0.8575	-3.60112e-07	0.35723		0.257	0.2188	7.99572e-07	0.33584		-0.968	-1.232	-1.41908e-07	0.91242		-0.968	-1.084	-1.30312e-07	0.9806		-1.368	-1.382	1.94705e-06	0.1367
0.258	-0.084	2.08133e-07	0.45279		1.042	0.8565	-3.57061e-07	0.3577		0.258	0.2198	7.93469e-07	0.33572		-0.964	-1.228	-1.41908e-07	0.91242		-0.964	-1.08	-1.24513e-07	0.98243		-1.364	-1.378	2.2095e-06	0.15642
0.259	-0.083	2.08133e-07	0.45279		1.041	0.8555	-3.53704e-07	0.35822		0.259	0.2208	7.9652e-07	0.33578		-0.96	-1.224	-1.43129e-07	0.91109		-0.96	-1.076	-1.19935e-07	0.98387		-1.36	-1.374	2.50553e-06	0.17867
0.26	-0.082	2.08133e-07	0.45279		1.04	0.8545	-3.50652e-07	0.35869		0.26	0.2218	7.93469e-07	0.33572		-0.956	-1.22	-1.43739e-07	0.91042		-0.956	-1.072	-1.15663e-07	0.98521		-1.356	-1.37	2.82291e-06	0.20252
0.261	-0.081	2.08133e-07	0.45279		1.039	0.8535	-3.46379e-07	0.35935		0.261	0.2228	8.05676e-07	0.33596		-0.952	-1.216	-1.4496e-07	0.90909		-0.952	-1.068	-1.12611e-07	0.98617		-1.352	-1.366	3.17387e-06	0.2289
0.262	-0.08	2.08438e-07	0.45288		1.038	0.8525	-3.42717e-07	0.35992		0.262	0.2238	7.9652e-07	0.33578		-0.948	-1.212	-1.46181e-07	0.90776		-0.948	-1.064	-1.09254e-07	0.98723		-1.348	-1.362	3.55535e-06	0.25757
0.263	-0.079	2.08438e-07	0.45288		1.037	0.8515	-3.38445e-07	0.36058		0.263	0.2248	7.99572e-07	0.33584		-0.944	-1.208	-1.47096e-07	0.90676		-0.944	-1.06	-1.07118e-07	0.9879		-1.344	-1.358	3.95819e-06	0.28784
0.264	-0.078	2.08133e-07	0.45279		1.036	0.8505	-3.35088e-07	0.3611		0.264	0.2258	7.99572e-07	0.33584		-0.94	-1.204	-1.48928e-07	0.90476		-0.94	-1.056	-1.05287e-07	0.98848		-1.34	-1.354	4.38239e-06	0.31973
0.265	-0.077	2.09048e-07	0.45305		1.035	0.8495	-3.3051e-07	0.36181		0.265	0.2268	7.99572e-07	0.33584		-0.936	-1.2	-1.50759e-07	0.90276		-0.936	-1.052	-1.03456e-07	0.98905		-1.336	-1.35	4.82185e-06	0.35275
0.266	-0.076	2.09048e-07	0.45305		1.034	0.8485	-3.25932e-07	0.36252		0.266	0.2278	7.93469e-07	0.33572		-0.932	-1.196	-1.5259e-07	0.90077		-0.932	-1.048	-1.0193e-07	0.98953		-1.332	-1.346	5.26741e-06	0.38624
0.267	-0.075	2.08743e-07	0.45297		1.033	0.8475	-3.21965e-07	0.36313		0.267	0.2288	7.9652e-07	0.33578		-0.928	-1.192	-1.55031e-07	0.8981		-0.928	-1.044	-1.00709e-07	0.98992		-1.328	-1.342	5.71297e-06	0.41973
0.268	-0.074	2.09353e-07	0.45314		1.032	0.8465	-3.17082e-07	0.36389		0.268	0.2298	7.99572e-07	0.33584		-0.924	-1.188	-1.57167e-07	0.89577		-0.924	-1.04	-1.00099e-07	0.99011		-1.324	-1.338	6.14938e-06	0.45252
0.269	-0.073	2.09658e-07	0.45323		1.031	0.8455	-3.12504e-07	0.36459		0.269	0.2308	8.02624e-07	0.3359		-0.92	-1.184	-1.59609e-07	0.89311		-0.92	-1.036	-9.88784e-08	0.99049		-1.32	-1.334	6.56748e-06	0.48395
0.27	-0.072	2.09658e-07	0.45323		1.03	0.8445	-3.07927e-07	0.3653		0.27	0.2318	7.9652e-07	0.33578		-0.916	-1.18	-1.62661e-07	0.88978		-0.916	-1.032	-9.82681e-08	0.99068		-1.316	-1.33	6.96116e-06	0.51353
0.271	-0.071	2.09964e-07	0.45332		1.029	0.8435	-3.03349e-07	0.36601		0.271	0.2328	7.9652e-07	0.33578		-0.912	-1.176	-1.65712e-07	0.88645		-0.912	-1.028	-9.76577e-08	0.99088		-1.312	-1.326	7.31517e-06	0.54014
0.272	-0.07	2.09964e-07	0.45332		1.028	0.8425	-2.98771e-07	0.36672		0.272	0.2338	7.9652e-07	0.33578		-0.908	-1.172	-1.68764e-07	0.88312		-0.908	-1.024	-9.70473e-08	0.99107		-1.308	-1.322	7.62645e-06	0.56353
0.273	-0.069	2.09964e-07	0.45332		1.027	0.8415	-2.94193e-07	0.36743		0.273	0.2348	7.90417e-07	0.33566		-0.904	-1.168	-1.72426e-07	0.87912		-0.904	-1.02	-9.67421e-08	0.99116		-1.304	-1.318	7.8706e-06	0.58188
0.274	-0.068	2.09964e-07	0.45332		1.026	0.8405	-2.89311e-07	0.36818		0.274	0.2358	7.9652e-07	0.33578		-0.9	-1.164	-1.75783e-07	0.87546		-0.9	-1.016	-9.61318e-08	0.99136		-1.3	-1.314	8.04455e-06	0.59496
0.275	-0.067	2.10269e-07	0.4534		1.025	0.8395	-2.84428e-07	0.36894		0.275	0.2368	7.9652e-07	0.33578		-0.896	-1.16	-1.79751e-07	0.87113		-0.896	-1.012	-9.55214e-08	0.99155		-1.296	-1.31	8.13611e-06	0.60184
0.276	-0.066	2.10574e-07	0.45349		1.024	0.8385	-2.79545e-07	0.36969		0.276	0.2378	7.93469e-07	0.33572		-0.892	-1.156	-1.84328e-07	0.86613		-0.892	-1.008	-9.52162e-08	0.99165		-1.292	-1.306	8.14831e-06	0.60275
0.277	-0.065	2.10574e-07	0.45349		1.023	0.8375	-2.75272e-07	0.37035		0.277	0.2388	7.9652e-07	0.33578		-0.888	-1.152	-1.88296e-07	0.86181		-0.888	-1.004	-9.49111e-08	0.99174		-1.288	-1.302	8.08728e-06	0.59817
0.278	-0.064	2.11184e-07	0.45367		1.022	0.8365	-2.70389e-07	0.37111		0.278	0.2398	7.99572e-07	0.33584		-0.884	-1.148	-1.92263e-07	0.85748		-0.884	-1	-9.43007e-08	0.99193		-1.284	-1.298	7.953e-06	0.58808
0.279	-0.063	2.10879e-07	0.45358		1.021	0.8355	-2.64591e-07	0.372		0.279	0.2408	8.05676e-07	0.33596		-0.88	-1.144	-1.96841e-07	0.85248		-0.88	-0.996	-9.39955e-08	0.99203		-1.28	-1.294	7.75158e-06	0.57294
0.28	-0.062	2.1149e-07	0.45376		1.02	0.8345	-2.59403e-07	0.37281		0.28	0.2418	7.99572e-07	0.33584		-0.876	-1.14	-2.01724e-07	0.84715		-0.876	-0.992	-9.36903e-08	0.99213		-1.276	-1.29	7.48912e-06	0.55321
0.281	-0.061	2.11184e-07	0.45367		1.019	0.8335	-2.5452e-07	0.37356		0.281	0.2428	7.99572e-07	0.33584		-0.872	-1.136	-2.06912e-07	0.84149		-0.872	-0.988	-9.33852e-08	0.99222		-1.272	-1.286	7.17174e-06	0.52936
0.282	-0.06	2.1149e-07	0.45376		1.018	0.8325	-2.49942e-07	0.37427		0.282	0.2438	7.99572e-07	0.33584		-0.868	-1.132	-2.121e-07	0.83583		-0.868	-0.984	-9.308e-08	0.99232		-1.268	-1.282	6.81162e-06	0.50229
0.283	-0.059	2.11184e-07	0.45367		1.017	0.8315	-2.44754e-07	0.37507		0.283	0.2448	7.93469e-07	0.33572		-0.864	-1.128	-2.17288e-07	0.83017		-0.864	-0.98	-9.27748e-08	0.99241		-1.264	-1.278	6.41489e-06	0.47248
0.284	-0.058	2.121e-07	0.45393		1.016	0.8305	-2.39566e-07	0.37587		0.284	0.2458	8.02624e-07	0.3359		-0.86	-1.124	-2.22476e-07	0.82451		-0.86	-0.976	-9.24696e-08	0.99251		-1.26	-1.274	5.99984e-06	0.44129
0.285	-0.057	2.11795e-07	0.45384		1.015	0.8295	-2.34378e-07	0.37668		0.285	0.2468	7.99572e-07	0.33584		-0.856	-1.12	-2.27664e-07	0.81885		-0.856	-0.972	-9.21644e-08	0.99261		-1.256	-1.27	5.57259e-06	0.40918
0.286	-0.056	2.11184e-07	0.45367		1.014	0.8285	-2.28885e-07	0.37753		0.286	0.2478	8.05676e-07	0.33596		-0.852	-1.116	-2.32547e-07	0.81352		-0.852	-0.968	-9.18593e-08	0.9927		-1.252	-1.266	5.14839e-06	0.37729
0.287	-0.055	2.11795e-07	0.45384		1.013	0.8275	-2.24307e-07	0.37823		0.287	0.2488	7.9652e-07	0.33578		-0.848	-1.112	-2.3804e-07	0.80753		-0.848	-0.964	-9.18593e-08	0.9927		-1.248	-1.262	4.72419e-06	0.34541
0.288	-0.054	2.12405e-07	0.45402		1.012	0.8265	-2.19729e-07	0.37894		0.288	0.2498	7.99572e-07	0.33584		-0.844	-1.108	-2.42618e-07	0.80253		-0.844	-0.96	-9.12489e-08	0.99289		-1.244	-1.258	4.32135e-06	0.31514
0.289	-0.053	2.121e-07	0.45393		1.011	0.8255	-2.13321e-07	0.37993		0.289	0.2508	7.9652e-07	0.33578		-0.84	-1.104	-2.47501e-07	0.7972		-0.84	-0.956	-9.12489e-08	0.99289		-1.24	-1.254	3.95208e-06	0.28739
0.29	-0.052	2.12405e-07	0.45402		1.01	0.8245	-2.09353e-07	0.38055		0.29	0.2518	7.99572e-07	0.33584		-0.836	-1.1	-2.51773e-07	0.79254		-0.836	-0.952	-9.12489e-08	0.99289		-1.236	-1.25	3.60418e-06	0.26124
0.291	-0.051	2.1271e-07	0.45411		1.009	0.8235	-2.0386e-07	0.3814		0.291	0.2528	8.02624e-07	0.3359		-0.832	-1.096	-2.56351e-07	0.78755		-0.832	-0.948	-9.09437e-08	0.99299		-1.232	-1.246	3.29594e-06	0.23807
0.292	-0.05	2.1271e-07	0.45411		1.008	0.8225	-1.98672e-07	0.3822		0.292	0.2538	7.9652e-07	0.33578		-0.828	-1.092	-2.60013e-07	0.78355		-0.828	-0.944	-9.09437e-08	0.99299		-1.228	-1.242	3.03044e-06	0.21812
0.293	-0.049	2.13015e-07	0.45419		1.007	0.8215	-1.94094e-07	0.38291		0.293	0.2548	7.99572e-07	0.33584		-0.824	-1.088	-2.63065e-07	0.78022		-0.824	-0.94	-9.09437e-08	0.99299		-1.224	-1.238	2.8046e-06	0.20115
0.294	-0.048	2.1271e-07	0.45411		1.006	0.8205	-1.89517e-07	0.38361		0.294	0.2558	7.93469e-07	0.33572		-0.82	-1.084	-2.65506e-07	0.77756		-0.82	-0.936	-9.12489e-08	0.99289		-1.22	-1.234	2.61844e-06	0.18716
0.295	-0.047	2.13321e-07	0.45428		1.005	0.8195	-1.84939e-07	0.38432		0.295	0.2568	7.99572e-07	0.33584		-0.816	-1.08	-2.67948e-07	0.77489		-0.816	-0.932	-9.12489e-08	0.99289		-1.216	-1.23	2.47501e-06	0.17638
0.296	-0.046	2.13321e-07	0.45428		1.004	0.8185	-1.79446e-07	0.38517		0.296	0.2578	7.99572e-07	0.33584		-0.812	-1.076	-2.69169e-07	0.77356		-0.812	-0.928	-9.15541e-08	0.9928		-1.212	-1.226	2.3743e-06	0.16881
0.297	-0.045	2.13015e-07	0.45419		1.003	0.8175	-1.74868e-07	0.38588		0.297	0.2588	7.99572e-07	0.33584		-0.808	-1.072	-2.70084e-07	0.77256		-0.808	-0.924	-9.15541e-08	0.9928		-1.208	-1.222	2.31021e-06	0.16399
0.298	-0.044	2.13931e-07	0.45446		1.002	0.8165	-1.7029e-07	0.38659		0.298	0.2598	7.9652e-07	0.33578		-0.804	-1.068	-2.70084e-07	0.77256		-0.804	-0.92	-9.15541e-08	0.9928		-1.204	-1.218	2.2858e-06	0.16216
0.299	-0.043	2.13931e-07	0.45446		1.001	0.8155	-1.65407e-07	0.38734		0.299	0.2608	8.02624e-07	0.3359		-0.8	-1.064	-2.69169e-07	0.77356		-0.8	-0.916	-9.18593e-08	0.9927		-1.2	-1.214	2.29495e-06	0.16284
0.3	-0.042	2.14236e-07	0.45455		1	0.8145	-1.6083e-07	0.38805		0.3	0.2618	7.99572e-07	0.33584		-0.796	-1.06	-2.67643e-07	0.77522		-0.796	-0.912	-9.18593e-08	0.9927		-1.196	-1.21	2.34988e-06	0.16697
0.301	-0.041	2.14541e-07	0.45463		0.999	0.8135	-1.55947e-07	0.38881		0.301	0.2628	7.9652e-07	0.33578		-0.792	-1.056	-2.65506e-07	0.77756		-0.792	-0.908	-9.18593e-08	0.9927		-1.192	-1.206	2.43228e-06	0.17317
0.302	-0.04	2.14236e-07	0.45455		0.998	0.8125	-1.51674e-07	0.38947		0.302	0.2638	7.99572e-07	0.33584		-0.788	-1.052	-2.62455e-07	0.78089		-0.788	-0.904	-9.24696e-08	0.99251		-1.188	-1.202	2.56351e-06	0.18303
0.303	-0.039	2.14541e-07	0.45463		0.997	0.8115	-1.47096e-07	0.39017		0.303	0.2648	8.05676e-07	0.33596		-0.784	-1.048	-2.58793e-07	0.78488		-0.784	-0.9	-9.24696e-08	0.99251		-1.184	-1.198	2.72831e-06	0.19541
0.304	-0.038	2.15152e-07	0.45481		0.996	0.8105	-1.41603e-07	0.39102		0.304	0.2658	8.05676e-07	0.33596		-0.78	-1.044	-2.54215e-07	0.78988		-0.78	-0.896	-9.24696e-08	0.99251		-1.18	-1.194	2.92668e-06	0.21032
0.305	-0.037	2.14847e-07	0.45472		0.995	0.8095	-1.37941e-07	0.39159		0.305	0.2668	8.02624e-07	0.3359		-0.776	-1.04	-2.48722e-07	0.79587		-0.776	-0.892	-9.27748e-08	0.99241		-1.176	-1.19	3.16166e-06	0.22798
0.306	-0.036	2.15457e-07	0.4549		0.994	0.8085	-1.33058e-07	0.39235		0.306	0.2678	8.08728e-07	0.33602		-0.772	-1.036	-2.43228e-07	0.80187		-0.772	-0.888	-9.27748e-08	0.99241		-1.172	-1.186	3.43022e-06	0.24817
0.307	-0.035	2.15152e-07	0.45481		0.993	0.8075	-1.29396e-07	0.39291		0.307	0.2688	8.02624e-07	0.3359		-0.768	-1.032	-2.36514e-07	0.80919		-0.768	-0.884	-9.27748e-08	0.99241		-1.168	-1.182	3.72014e-06	0.26995
0.308	-0.034	2.16372e-07	0.45516		0.992	0.8065	-1.25123e-07	0.39357		0.308	0.2698	8.05676e-07	0.33596		-0.764	-1.028	-2.29495e-07	0.81685		-0.764	-0.88	-9.27748e-08	0.99241		-1.164	-1.178	4.03753e-06	0.29381
0.309	-0.033	2.15762e-07	0.45498		0.991	0.8055	-1.21156e-07	0.39419		0.309	0.2708	7.99572e-07	0.33584		-0.76	-1.024	-2.22171e-07	0.82484		-0.76	-0.876	-9.308e-08	0.99232		-1.16	-1.174	4.37323e-06	0.31904
0.31	-0.032	2.16067e-07	0.45507		0.99	0.8045	-1.16273e-07	0.39494		0.31	0.2718	7.99572e-07	0.33584		-0.756	-1.02	-2.14236e-07	0.8335		-0.756	-0.872	-9.308e-08	0.99232		-1.156	-1.17	4.71808e-06	0.34495
0.311	-0.031	2.16372e-07	0.45516		0.989	0.8035	-1.11696e-07	0.39565		0.311	0.2728	8.05676e-07	0.33596		-0.752	-1.016	-2.06912e-07	0.84149		-0.752	-0.868	-9.308e-08	0.99232		-1.152	-1.166	5.07209e-06	0.37156
0.312	-0.03	2.16067e-07	0.45507		0.988	0.8025	-1.07728e-07	0.39626		0.312	0.2738	7.99572e-07	0.33584		-0.748	-1.012	-1.98672e-07	0.85048		-0.748	-0.864	-9.36903e-08	0.99213		-1.148	-1.162	5.4261e-06	0.39817
0.313	-0.029	2.17288e-07	0.45542		0.987	0.8015	-1.04676e-07	0.39673		0.313	0.2748	7.99572e-07	0.33584		-0.744	-1.008	-1.90127e-07	0.85981		-0.744	-0.86	-9.33852e-08	0.99222		-1.144	-1.158	5.77706e-06	0.42454
0.314	-0.028	2.16678e-07	0.45525		0.986	0.8005	-9.9794e-08	0.39749		0.314	0.2758	8.02624e-07	0.3359		-0.74	-1.004	-1.82192e-07	0.86847		-0.74	-0.856	-9.36903e-08	0.99213		-1.14	-1.154	6.10666e-06	0.44931
0.315	-0.027	2.17288e-07	0.45542		0.985	0.7995	-9.58266e-08	0.3981		0.315	0.2768	8.02624e-07	0.3359		-0.736	-1	-1.74258e-07	0.87712		-0.736	-0.852	-9.33852e-08	0.99222		-1.136	-1.15	6.42099e-06	0.47294
0.316	-0.026	2.16372e-07	0.45516		0.984	0.7985	-9.18593e-08	0.39872		0.316	0.2778	8.08728e-07	0.33602		-0.732	-0.996	-1.66323e-07	0.88578		-0.732	-0.848	-9.36903e-08	0.99213		-1.132	-1.146	6.69565e-06	0.49358
0.317	-0.025	2.16678e-07	0.45525		0.983	0.7975	-8.78919e-08	0.39933		0.317	0.2788	7.99572e-07	0.33584		-0.728	-0.992	-1.58693e-07	0.89411		-0.728	-0.844	-9.36903e-08	0.99213		-1.128	-1.142	6.93675e-06	0.5117
0.318	-0.024	2.17288e-07	0.45542		0.982	0.7965	-8.36194e-08	0.39999		0.318	0.2798	8.02624e-07	0.3359		-0.724	-0.988	-1.51064e-07	0.90243		-0.724	-0.84	-9.39955e-08	0.99203		-1.124	-1.138	7.12901e-06	0.52615
0.319	-0.023	2.17288e-07	0.45542		0.981	0.7955	-8.08728e-08	0.40042		0.319	0.2808	7.99572e-07	0.33584		-0.72	-0.984	-1.43434e-07	0.91076		-0.72	-0.836	-9.39955e-08	0.99203		-1.12	-1.134	7.26939e-06	0.5367
0.32	-0.022	2.17593e-07	0.45551		0.98	0.7945	-7.81261e-08	0.40084		0.32	0.2818	8.02624e-07	0.3359		-0.716	-0.98	-1.36415e-07	0.91842		-0.716	-0.832	-9.43007e-08	0.99193		-1.116	-1.13	7.34874e-06	0.54266
0.321	-0.021	2.17593e-07	0.45551		0.979	0.7935	-7.38536e-08	0.4015		0.321	0.2828	8.02624e-07	0.3359		-0.712	-0.976	-1.29701e-07	0.92574		-0.712	-0.828	-9.43007e-08	0.99193		-1.112	-1.126	7.3701e-06	0.54427
0.322	-0.02	2.18204e-07	0.45569		0.978	0.7925	-7.01915e-08	0.40207		0.322	0.2838	8.05676e-07	0.33596		-0.708	-0.972	-1.23598e-07	0.9324		-0.708	-0.824	-9.46059e-08	0.99184		-1.108	-1.122	7.32738e-06	0.54106
0.323	-0.019	2.18204e-07	0.45569		0.977	0.7915	-6.71396e-08	0.40254		0.323	0.2848	8.02624e-07	0.3359		-0.704	-0.968	-1.18104e-07	0.9384		-0.704	-0.82	-9.46059e-08	0.99184		-1.104	-1.118	7.22362e-06	0.53326
0.324	-0.018	2.18204e-07	0.45569		0.976	0.7905	-6.31723e-08	0.40315		0.324	0.2858	8.02624e-07	0.3359		-0.7	-0.964	-1.12306e-07	0.94472		-0.7	-0.816	-9.46059e-08	0.99184		-1.1	-1.114	7.06187e-06	0.5211
0.325	-0.017	2.18204e-07	0.45569		0.975	0.7895	-6.04257e-08	0.40358		0.325	0.2868	8.02624e-07	0.3359		-0.696	-0.96	-1.07423e-07	0.95005		-0.696	-0.812	-9.49111e-08	0.99174		-1.096	-1.11	6.84214e-06	0.50459
0.326	-0.016	2.19119e-07	0.45595		0.974	0.7885	-5.73739e-08	0.40405		0.326	0.2878	8.08728e-07	0.33602		-0.692	-0.956	-1.02845e-07	0.95505		-0.692	-0.808	-9.49111e-08	0.99174		-1.092	-1.106	6.57663e-06	0.48463
0.327	-0.015	2.18814e-07	0.45586		0.973	0.7875	-5.37117e-08	0.40462		0.327	0.2888	8.02624e-07	0.3359		-0.688	-0.952	-9.82681e-08	0.96004		-0.688	-0.804	-9.52162e-08	0.99165		-1.088	-1.102	6.2684e-06	0.46147
0.328	-0.014	2.19424e-07	0.45604		0.972	0.7865	-5.06599e-08	0.40509		0.328	0.2898	8.02624e-07	0.3359		-0.684	-0.948	-9.39955e-08	0.9647		-0.684	-0.8	-9.49111e-08	0.99174		-1.084	-1.098	5.9266e-06	0.43578
0.329	-0.013	2.19424e-07	0.45604		0.971	0.7855	-4.79133e-08	0.40551		0.329	0.2908	8.08728e-07	0.33602		-0.68	-0.944	-9.06385e-08	0.96837		-0.68	-0.796	-9.52162e-08	0.99165		-1.08	-1.094	5.56649e-06	0.40872
0.33	-0.012	2.19424e-07	0.45604		0.97	0.7845	-4.54718e-08	0.40589		0.33	0.2918	8.08728e-07	0.33602		-0.676	-0.94	-8.72816e-08	0.97203		-0.676	-0.792	-9.55214e-08	0.99155		-1.076	-1.09	5.18196e-06	0.37982
0.331	-0.011	2.19729e-07	0.45612		0.969	0.7835	-4.27252e-08	0.40632		0.331	0.2928	8.05676e-07	0.33596		-0.672	-0.936	-8.39246e-08	0.97569		-0.672	-0.788	-9.55214e-08	0.99155		-1.072	-1.086	4.78828e-06	0.35023
0.332	-0.01	2.19729e-07	0.45612		0.968	0.7825	-3.96734e-08	0.40679		0.332	0.2938	8.05676e-07	0.33596		-0.668	-0.932	-8.11779e-08	0.97869		-0.668	-0.784	-9.58266e-08	0.99145		-1.068	-1.082	4.39765e-06	0.32087
0.333	-0.009	2.2034e-07	0.4563		0.967	0.7815	-3.63164e-08	0.40731		0.333	0.2948	8.11779e-07	0.33608		-0.664	-0.928	-7.87365e-08	0.98135		-0.664	-0.78	-9.58266e-08	0.99145		-1.064	-1.078	4.01312e-06	0.29197
0.334	-0.008	2.2034e-07	0.4563		0.966	0.7805	-3.41802e-08	0.40764		0.334	0.2958	8.08728e-07	0.33602		-0.66	-0.924	-7.69054e-08	0.98335		-0.66	-0.776	-9.58266e-08	0.99145		-1.06	-1.074	3.6408e-06	0.26399
0.335	-0.007	2.19729e-07	0.45612		0.965	0.7795	-3.20439e-08	0.40797		0.335	0.2968	8.08728e-07	0.33602		-0.656	-0.92	-7.4464e-08	0.98601		-0.656	-0.772	-9.61318e-08	0.99136		-1.056	-1.07	3.28374e-06	0.23716
0.336	-0.006	2.2034e-07	0.4563		0.964	0.7785	-2.89921e-08	0.40844		0.336	0.2978	8.05676e-07	0.33596		-0.652	-0.916	-7.32433e-08	0.98735		-0.652	-0.768	-9.61318e-08	0.99136		-1.052	-1.066	2.95109e-06	0.21216
0.337	-0.005	2.2095e-07	0.45648		0.963	0.7775	-2.68558e-08	0.40877		0.337	0.2988	8.05676e-07	0.33596		-0.648	-0.912	-7.1107e-08	0.98968		-0.648	-0.764	-9.6437e-08	0.99126		-1.048	-1.062	2.63981e-06	0.18876
0.338	-0.004	2.21255e-07	0.45656		0.962	0.7765	-2.47196e-08	0.4091		0.338	0.2998	8.11779e-07	0.33608		-0.644	-0.908	-7.01915e-08	0.99068		-0.644	-0.76	-9.6437e-08	0.99126		-1.044	-1.058	2.34988e-06	0.16697
0.339	-0.003	2.2156e-07	0.45665		0.961	0.7755	-2.22781e-08	0.40948		0.339	0.3008	8.05676e-07	0.33596		-0.64	-0.904	-6.83604e-08	0.99267		-0.64	-0.756	-9.67421e-08	0.99116		-1.04	-1.054	2.09048e-06	0.14748
0.34	-0.002	2.21866e-07	0.45674		0.96	0.7745	-2.0447e-08	0.40976		0.34	0.3018	8.05676e-07	0.33596		-0.636	-0.9	-6.74448e-08	0.99367		-0.636	-0.752	-9.67421e-08	0.99116		-1.036	-1.05	1.85549e-06	0.12982
0.341	-0.001	2.2156e-07	0.45665		0.959	0.7735	-1.80056e-08	0.41014		0.341	0.3028	8.08728e-07	0.33602		-0.632	-0.896	-6.65293e-08	0.99467		-0.632	-0.748	-9.67421e-08	0.99116		-1.032	-1.046	1.64187e-06	0.11376
0.342	-5.55112e-17	2.21866e-07	0.45674		0.958	0.7725	-1.55642e-08	0.41052		0.342	0.3038	8.11779e-07	0.33608		-0.628	-0.892	-6.59189e-08	0.99534		-0.628	-0.744	-9.67421e-08	0.99116		-1.028	-1.042	1.45265e-06	0.09954
0.343	0.001	2.22171e-07	0.45683		0.957	0.7715	-1.37331e-08	0.4108		0.343	0.3048	8.11779e-07	0.33608		-0.624	-0.888	-6.53086e-08	0.996		-0.624	-0.74	-9.67421e-08	0.99116		-1.024	-1.038	1.28175e-06	0.0867
0.344	0.002	2.22476e-07	0.45691		0.956	0.7705	-1.15968e-08	0.41113		0.344	0.3058	8.02624e-07	0.3359		-0.62	-0.884	-6.46982e-08	0.99667		-0.62	-0.736	-9.70473e-08	0.99107		-1.02	-1.034	1.13527e-06	0.07569
0.345	0.003	2.22781e-07	0.457		0.955	0.7695	-9.15541e-09	0.41151		0.345	0.3068	8.05676e-07	0.33596		-0.616	-0.88	-6.37827e-08	0.99767		-0.616	-0.732	-9.73525e-08	0.99097		-1.016	-1.03	1.00404e-06	0.06583
0.346	0.004	2.22781e-07	0.457		0.954	0.7685	-7.01915e-09	0.41184		0.346	0.3078	8.11779e-07	0.33608		-0.612	-0.876	-6.34775e-08	0.998		-0.612	-0.728	-9.70473e-08	0.99107		-1.012	-1.026	8.91126e-07	0.05734
0.347	0.005	2.23086e-07	0.45709		0.953	0.7675	-4.88288e-09	0.41217		0.347	0.3088	8.08728e-07	0.33602		-0.608	-0.872	-6.31723e-08	0.99834		-0.608	-0.724	-9.70473e-08	0.99107		-1.008	-1.022	7.93469e-07	0.05
0.348	0.006	2.23392e-07	0.45718		0.952	0.7665	-3.66216e-09	0.41236		0.348	0.3098	8.08728e-07	0.33602		-0.604	-0.868	-6.28671e-08	0.99867		-0.604	-0.72	-9.70473e-08	0.99107		-1.004	-1.018	7.08018e-07	0.04358
0.349	0.007	2.23392e-07	0.45718		0.951	0.7655	-3.0518e-10	0.41288		0.349	0.3108	8.08728e-07	0.33602		-0.6	-0.864	-6.28671e-08	0.99867		-0.6	-0.716	-9.73525e-08	0.99097		-1	-1.014	6.34775e-07	0.03807
0.35	0.008	2.23392e-07	0.45718		0.95	0.7645	9.15541e-10	0.41306		0.35	0.3118	8.08728e-07	0.33602		-0.596	-0.86	-6.25619e-08	0.999		-0.596	-0.712	-9.73525e-08	0.99097		-0.996	-1.01	5.70687e-07	0.03326
0.351	0.009	2.23697e-07	0.45727		0.949	0.7635	3.0518e-09	0.41339		0.351	0.3128	8.11779e-07	0.33608		-0.592	-0.856	-6.19516e-08	0.99967		-0.592	-0.708	-9.73525e-08	0.99097		-0.992	-1.006	5.15754e-07	0.02913
0.352	0.01	2.24002e-07	0.45735		0.948	0.7625	4.5777e-09	0.41363		0.352	0.3138	8.14831e-07	0.33614		-0.588	-0.852	-6.19516e-08	0.99967		-0.588	-0.704	-9.73525e-08	0.99097		-0.988	-1.002	4.69977e-07	0.02569
0.353	0.011	2.23697e-07	0.45727		0.947	0.7615	6.71396e-09	0.41396		0.353	0.3148	8.08728e-07	0.33602		-0.584	-0.848	-6.19516e-08	0.99967		-0.584	-0.7	-9.73525e-08	0.99097		-0.984	-0.998	4.27252e-07	0.02248
0.354	0.012	2.24612e-07	0.45753		0.946	0.7605	9.46059e-09	0.41439		0.354	0.3158	8.11779e-07	0.33608		-0.58	-0.844	-6.19516e-08	0.99967		-0.58	-0.696	-9.73525e-08	0.99097		-0.98	-0.994	3.93682e-07	0.01995
0.355	0.013	2.24612e-07	0.45753		0.945	0.7595	1.12916e-08	0.41467		0.355	0.3168	8.14831e-07	0.33614		-0.576	-0.84	-6.16464e-08	1		-0.576	-0.692	-9.73525e-08	0.99097		-0.976	-0.99	3.63164e-07	0.01766
0.356	0.014	2.24917e-07	0.45762		0.944	0.7585	1.40383e-08	0.41509		0.356	0.3178	8.14831e-07	0.33614		-0.572	-0.836	-6.16464e-08	1		-0.572	-0.688	-9.73525e-08	0.99097		-0.972	-0.986	3.3875e-07	0.01583
0.357	0.015	2.24917e-07	0.45762		0.943	0.7575	1.5259e-08	0.41528		0.357	0.3188	8.05676e-07	0.33596		-0.568	-0.832	-6.19516e-08	0.99967		-0.568	-0.684	-9.73525e-08	0.99097		-0.968	-0.982	3.14335e-07	0.01399
0.358	0.016	2.25528e-07	0.45779		0.942	0.7565	1.70901e-08	0.41557		0.358	0.3198	8.11779e-07	0.33608		-0.564	-0.828	-6.19516e-08	0.99967		-0.564	-0.68	-9.73525e-08	0.99097		-0.964	-0.978	2.96025e-07	0.01261
0.359	0.017	2.25833e-07	0.45788		0.941	0.7555	1.89211e-08	0.41585		0.359	0.3208	8.11779e-07	0.33608		-0.56	-0.824	-6.22568e-08	0.99933		-0.56	-0.676	-9.73525e-08	0.99097		-0.96	-0.974	2.80766e-07	0.01147
0.36	0.018	2.25528e-07	0.45779		0.94	0.7545	2.07522e-08	0.41613		0.36	0.3218	8.08728e-07	0.33602		-0.556	-0.82	-6.19516e-08	0.99967		-0.556	-0.672	-9.76577e-08	0.99088		-0.956	-0.97	2.68558e-07	0.01055
0.361	0.019	2.25223e-07	0.4577		0.939	0.7535	2.25833e-08	0.41642		0.361	0.3228	8.14831e-07	0.33614		-0.552	-0.816	-6.19516e-08	0.99967		-0.552	-0.668	-9.76577e-08	0.99088		-0.952	-0.966	2.53299e-07	0.0094
0.362	0.02	2.26138e-07	0.45797		0.938	0.7525	2.41092e-08	0.41665		0.362	0.3238	8.14831e-07	0.33614		-0.548	-0.812	-6.22568e-08	0.99933		-0.548	-0.664	-9.73525e-08	0.99097		-0.948	-0.962	2.44144e-07	0.00872
0.363	0.021	2.26443e-07	0.45806		0.937	0.7515	2.62455e-08	0.41698		0.363	0.3248	8.14831e-07	0.33614		-0.544	-0.808	-6.22568e-08	0.99933		-0.544	-0.66	-9.73525e-08	0.99097		-0.944	-0.958	2.3804e-07	0.00826
0.364	0.022	2.26443e-07	0.45806		0.936	0.7505	2.83817e-08	0.41731		0.364	0.3258	8.14831e-07	0.33614		-0.54	-0.804	-6.22568e-08	0.99933		-0.54	-0.656	-9.73525e-08	0.99097		-0.94	-0.954	2.28885e-07	0.00757
0.365	0.023	2.27664e-07	0.45841		0.935	0.7495	2.96025e-08	0.4175		0.365	0.3268	8.11779e-07	0.33608		-0.536	-0.8	-6.19516e-08	0.99967		-0.536	-0.652	-9.73525e-08	0.99097		-0.936	-0.95	2.19729e-07	0.00688
0.366	0.024	2.27359e-07	0.45832		0.934	0.7485	3.14335e-08	0.41778		0.366	0.3278	8.17883e-07	0.33619		-0.532	-0.796	-6.25619e-08	0.999		-0.532	-0.648	-9.70473e-08	0.99107		-0.932	-0.946	2.19729e-07	0.00688
0.367	0.025	2.27359e-07	0.45832		0.933	0.7475	3.35698e-08	0.41811		0.367	0.3288	8.14831e-07	0.33614		-0.528	-0.792	-6.25619e-08	0.999		-0.528	-0.644	-9.73525e-08	0.99097		-0.928	-0.942	2.10574e-07	0.00619
0.368	0.026	2.27359e-07	0.45832		0.932	0.7465	3.54009e-08	0.4184		0.368	0.3298	8.14831e-07	0.33614		-0.524	-0.788	-6.25619e-08	0.999		-0.524	-0.64	-9.73525e-08	0.99097		-0.924	-0.938	2.10574e-07	0.00619
0.369	0.027	2.27664e-07	0.45841		0.931	0.7455	3.7232e-08	0.41868		0.369	0.3308	8.14831e-07	0.33614		-0.52	-0.784	-6.28671e-08	0.99867		-0.52	-0.636	-9.70473e-08	0.99107		-0.92	-0.934	2.0447e-07	0.00573
0.37	0.028	2.2858e-07	0.45867		0.93	0.7445	3.81475e-08	0.41882		0.37	0.3318	8.14831e-07	0.33614		-0.516	-0.78	-6.28671e-08	0.99867		-0.516	-0.632	-9.73525e-08	0.99097		-0.916	-0.93	2.0447e-07	0.00573
0.371	0.029	2.2858e-07	0.45867		0.929	0.7435	4.08941e-08	0.41925		0.371	0.3328	8.14831e-07	0.33614		-0.512	-0.776	-6.28671e-08	0.99867		-0.512	-0.628	-9.70473e-08	0.99107		-0.912	-0.926	2.01419e-07	0.0055
0.372	0.03	2.28274e-07	0.45858		0.928	0.7425	4.242e-08	0.41948		0.372	0.3338	8.17883e-07	0.33619		-0.508	-0.772	-6.31723e-08	0.99834		-0.508	-0.624	-9.70473e-08	0.99107		-0.908	-0.922	1.98367e-07	0.00528
0.373	0.031	2.2919e-07	0.45884		0.927	0.7415	4.39459e-08	0.41972		0.373	0.3348	8.20935e-07	0.33625		-0.504	-0.768	-6.28671e-08	0.99867		-0.504	-0.62	-9.70473e-08	0.99107		-0.904	-0.918	1.95315e-07	0.00505
0.374	0.032	2.29495e-07	0.45893		0.926	0.7405	4.54718e-08	0.41995		0.374	0.3358	8.17883e-07	0.33619		-0.5	-0.764	-6.31723e-08	0.99834		-0.5	-0.616	-9.67421e-08	0.99116		-0.9	-0.914	1.95315e-07	0.00505
0.375	0.033	2.2858e-07	0.45867		0.925	0.7395	4.73029e-08	0.42024		0.375	0.3368	8.14831e-07	0.33614		-0.496	-0.76	-6.31723e-08	0.99834		-0.496	-0.612	-9.67421e-08	0.99116		-0.896	-0.91	1.92263e-07	0.00482
0.376	0.034	2.2919e-07	0.45884		0.924	0.7385	4.9134e-08	0.42052		0.376	0.3378	8.17883e-07	0.33619		-0.492	-0.756	-6.31723e-08	0.99834		-0.492	-0.608	-9.67421e-08	0.99116		-0.892	-0.906	1.89211e-07	0.00459
0.377	0.035	2.29495e-07	0.45893		0.923	0.7375	5.06599e-08	0.42076		0.377	0.3388	8.17883e-07	0.33619		-0.488	-0.752	-6.31723e-08	0.99834		-0.488	-0.604	-9.6437e-08	0.99126		-0.888	-0.902	1.89211e-07	0.00459
0.378	0.036	2.298e-07	0.45902		0.922	0.7365	5.2491e-08	0.42104		0.378	0.3398	8.23987e-07	0.33631		-0.484	-0.748	-6.34775e-08	0.998		-0.484	-0.6	-9.61318e-08	0.99136		-0.884	-0.898	1.89211e-07	0.00459
0.379	0.037	2.30411e-07	0.4592		0.921	0.7355	5.40169e-08	0.42128		0.379	0.3408	8.14831e-07	0.33614		-0.48	-0.744	-6.31723e-08	0.99834		-0.48	-0.596	-9.61318e-08	0.99136		-0.88	-0.894	1.89211e-07	0.00459
0.38	0.038	2.30716e-07	0.45928		0.92	0.7345	5.55428e-08	0.42151		0.38	0.3418	8.20935e-07	0.33625		-0.476	-0.74	-6.37827e-08	0.99767		-0.476	-0.592	-9.61318e-08	0.99136		-0.876	-0.89	1.83108e-07	0.00413
0.381	0.039	2.31021e-07	0.45937		0.919	0.7335	5.70687e-08	0.42175		0.381	0.3428	8.17883e-07	0.33619		-0.472	-0.736	-6.34775e-08	0.998		-0.472	-0.588	-9.61318e-08	0.99136		-0.872	-0.886	1.89211e-07	0.00459
0.382	0.04	2.30411e-07	0.4592		0.918	0.7325	5.88998e-08	0.42203		0.382	0.3438	8.20935e-07	0.33625		-0.468	-0.732	-6.34775e-08	0.998		-0.468	-0.584	-9.58266e-08	0.99145		-0.868	-0.882	1.8616e-07	0.00436
0.383	0.041	2.31021e-07	0.45937		0.917	0.7315	6.01205e-08	0.42222		0.383	0.3448	8.14831e-07	0.33614		-0.464	-0.728	-6.37827e-08	0.99767		-0.464	-0.58	-9.61318e-08	0.99136		-0.864	-0.878	1.83108e-07	0.00413
0.384	0.042	2.31326e-07	0.45946		0.916	0.7305	6.1036e-08	0.42236		0.384	0.3458	8.27038e-07	0.33637		-0.46	-0.724	-6.37827e-08	0.99767		-0.46	-0.576	-9.58266e-08	0.99145		-0.86	-0.874	1.83108e-07	0.00413
0.385	0.043	2.31631e-07	0.45955		0.915	0.7295	6.34775e-08	0.42274		0.385	0.3468	8.23987e-07	0.33631		-0.456	-0.72	-6.40878e-08	0.99734		-0.456	-0.572	-9.55214e-08	0.99155		-0.856	-0.87	1.83108e-07	0.00413
0.386	0.044	2.31631e-07	0.45955		0.914	0.7285	6.53086e-08	0.42302		0.386	0.3478	8.20935e-07	0.33625		-0.452	-0.716	-6.37827e-08	0.99767		-0.452	-0.568	-9.58266e-08	0.99145		-0.852	-0.866	1.83108e-07	0.00413
0.387	0.045	2.31937e-07	0.45963		0.913	0.7275	6.62241e-08	0.42316		0.387	0.3488	8.23987e-07	0.33631		-0.448	-0.712	-6.40878e-08	0.99734		-0.448	-0.564	-9.55214e-08	0.99155		-0.848	-0.862	1.83108e-07	0.00413
0.388	0.046	2.31937e-07	0.45963		0.912	0.7265	6.80552e-08	0.42345		0.388	0.3498	8.27038e-07	0.33637		-0.444	-0.708	-6.40878e-08	0.99734		-0.444	-0.56	-9.52162e-08	0.99165		-0.844	-0.858	1.83108e-07	0.00413
0.389	0.047	2.33157e-07	0.45999		0.911	0.7255	6.92759e-08	0.42364		0.389	0.3508	8.23987e-07	0.33631		-0.44	-0.704	-6.40878e-08	0.99734		-0.44	-0.556	-9.52162e-08	0.99165		-0.84	-0.854	1.80056e-07	0.0039
0.39	0.048	2.32852e-07	0.4599		0.91	0.7245	7.1107e-08	0.42392		0.39	0.3518	8.23987e-07	0.33631		-0.436	-0.7	-6.4393e-08	0.997		-0.436	-0.552	-9.52162e-08	0.99165		-0.836	-0.85	1.80056e-07	0.0039
0.391	0.049	2.32852e-07	0.4599		0.909	0.7235	7.26329e-08	0.42416		0.391	0.3528	8.23987e-07	0.33631		-0.432	-0.696	-6.4393e-08	0.997		-0.432	-0.548	-9.49111e-08	0.99174		-0.832	-0.846	1.80056e-07	0.0039
0.392	0.05	2.33157e-07	0.45999		0.908	0.7225	7.4464e-08	0.42444		0.392	0.3538	8.27038e-07	0.33637		-0.428	-0.692	-6.40878e-08	0.99734		-0.428	-0.544	-9.49111e-08	0.99174		-0.828	-0.842	1.80056e-07	0.0039
0.393	0.051	2.33768e-07	0.46016		0.907	0.7215	7.59899e-08	0.42467		0.393	0.3548	8.20935e-07	0.33625		-0.424	-0.688	-6.4393e-08	0.997		-0.424	-0.54	-9.49111e-08	0.99174		-0.824	-0.838	1.77004e-07	0.00367
0.394	0.052	2.33768e-07	0.46016		0.906	0.7205	7.7821e-08	0.42496		0.394	0.3558	8.23987e-07	0.33631		-0.42	-0.684	-6.46982e-08	0.99667		-0.42	-0.536	-9.46059e-08	0.99184		-0.82	-0.834	1.80056e-07	0.0039
0.395	0.053	2.33768e-07	0.46016		0.905	0.7195	7.87365e-08	0.4251		0.395	0.3568	8.23987e-07	0.33631		-0.416	-0.68	-6.4393e-08	0.997		-0.416	-0.532	-9.46059e-08	0.99184		-0.816	-0.83	1.80056e-07	0.0039
0.396	0.054	2.34073e-07	0.46025		0.904	0.7185	7.99572e-08	0.42529		0.396	0.3578	8.27038e-07	0.33637		-0.412	-0.676	-6.46982e-08	0.99667		-0.412	-0.528	-9.46059e-08	0.99184		-0.812	-0.826	1.80056e-07	0.0039
0.397	0.055	2.34073e-07	0.46025		0.903	0.7175	8.14831e-08	0.42552		0.397	0.3588	8.27038e-07	0.33637		-0.408	-0.672	-6.46982e-08	0.99667		-0.408	-0.524	-9.46059e-08	0.99184		-0.808	-0.822	1.80056e-07	0.0039
0.398	0.056	2.34988e-07	0.46051		0.902	0.7165	8.23987e-08	0.42567		0.398	0.3598	8.33142e-07	0.33649		-0.404	-0.668	-6.46982e-08	0.99667		-0.404	-0.52	-9.43007e-08	0.99193		-0.804	-0.818	1.80056e-07	0.0039
0.399	0.057	2.34378e-07	0.46034		0.901	0.7155	8.39246e-08	0.4259		0.399	0.3608	8.27038e-07	0.33637		-0.4	-0.664	-6.46982e-08	0.99667		-0.4	-0.516	-9.43007e-08	0.99193		-0.8	-0.814	1.83108e-07	0.00413
0.4	0.058	2.35294e-07	0.4606		0.9	0.7145	8.57557e-08	0.42618		0.4	0.3618	8.27038e-07	0.33637		-0.396	-0.66	-6.50034e-08	0.99634		-0.396	-0.512	-9.46059e-08	0.99184		-0.796	-0.81	1.80056e-07	0.0039
0.401	0.059	2.35599e-07	0.46069		0.899	0.7135	8.72816e-08	0.42642		0.401	0.3628	8.27038e-07	0.33637		-0.392	-0.656	-6.50034e-08	0.99634		-0.392	-0.508	-9.43007e-08	0.99193		-0.792	-0.806	1.80056e-07	0.0039
0.402	0.06	2.35599e-07	0.46069		0.898	0.7125	8.88075e-08	0.42666		0.402	0.3638	8.27038e-07	0.33637		-0.388	-0.652	-6.50034e-08	0.99634		-0.388	-0.504	-9.43007e-08	0.99193		-0.788	-0.802	1.83108e-07	0.00413
0.403	0.061	2.35904e-07	0.46078		0.897	0.7115	9.00282e-08	0.42685		0.403	0.3648	8.33142e-07	0.33649		-0.384	-0.648	-6.53086e-08	0.996		-0.384	-0.5	-9.39955e-08	0.99203		-0.784	-0.798	1.83108e-07	0.00413
0.404	0.062	2.35904e-07	0.46078		0.896	0.7105	9.06385e-08	0.42694		0.404	0.3658	8.33142e-07	0.33649		-0.38	-0.644	-6.50034e-08	0.99634		-0.38	-0.496	-9.43007e-08	0.99193		-0.78	-0.794	1.80056e-07	0.0039
0.405	0.063	2.36514e-07	0.46095		0.895	0.7095	9.24696e-08	0.42722		0.405	0.3668	8.33142e-07	0.33649		-0.376	-0.64	-6.53086e-08	0.996		-0.376	-0.492	-9.39955e-08	0.99203		-0.776	-0.79	1.80056e-07	0.0039
0.406	0.064	2.37125e-07	0.46113		0.894	0.7085	9.46059e-08	0.42755		0.406	0.3678	8.33142e-07	0.33649		-0.372	-0.636	-6.53086e-08	0.996		-0.372	-0.488	-9.43007e-08	0.99193		-0.772	-0.786	1.83108e-07	0.00413
0.407	0.065	2.37125e-07	0.46113		0.893	0.7075	9.52162e-08	0.42765		0.407	0.3688	8.36194e-07	0.33655		-0.368	-0.632	-6.53086e-08	0.996		-0.368	-0.484	-9.39955e-08	0.99203		-0.768	-0.782	1.83108e-07	0.00413
0.408	0.066	2.37735e-07	0.4613		0.892	0.7065	9.6437e-08	0.42784		0.408	0.3698	8.3009e-07	0.33643		-0.364	-0.628	-6.53086e-08	0.996		-0.364	-0.48	-9.39955e-08	0.99203		-0.764	-0.778	1.83108e-07	0.00413
0.409	0.067	2.3682e-07	0.46104		0.891	0.7055	9.70473e-08	0.42793		0.409	0.3708	8.27038e-07	0.33637		-0.36	-0.624	-6.50034e-08	0.99634		-0.36	-0.476	-9.36903e-08	0.99213		-0.76	-0.774	1.80056e-07	0.0039
0.41	0.068	2.3743e-07	0.46121		0.89	0.7045	9.88784e-08	0.42821		0.41	0.3718	8.3009e-07	0.33643		-0.356	-0.62	-6.53086e-08	0.996		-0.356	-0.472	-9.36903e-08	0.99213		-0.756	-0.77	1.83108e-07	0.00413
0.411	0.069	2.37735e-07	0.4613		0.889	0.7035	9.91836e-08	0.42826		0.411	0.3728	8.3009e-07	0.33643		-0.352	-0.616	-6.56137e-08	0.99567		-0.352	-0.468	-9.39955e-08	0.99203		-0.752	-0.766	1.80056e-07	0.0039
0.412	0.07	2.38345e-07	0.46148		0.888	0.7025	1.00404e-07	0.42845		0.412	0.3738	8.33142e-07	0.33649		-0.348	-0.612	-6.56137e-08	0.99567		-0.348	-0.464	-9.36903e-08	0.99213		-0.748	-0.762	1.83108e-07	0.00413
0.413	0.071	2.38345e-07	0.46148		0.887	0.7015	1.0193e-07	0.42869		0.413	0.3748	8.33142e-07	0.33649		-0.344	-0.608	-6.53086e-08	0.996		-0.344	-0.46	-9.36903e-08	0.99213		-0.744	-0.758	1.83108e-07	0.00413
0.414	0.072	2.38956e-07	0.46165		0.886	0.7005	1.0254e-07	0.42878		0.414	0.3758	8.33142e-07	0.33649		-0.34	-0.604	-6.56137e-08	0.99567		-0.34	-0.456	-9.36903e-08	0.99213		-0.74	-0.754	1.83108e-07	0.00413
0.415	0.073	2.39261e-07	0.46174		0.885	0.6995	1.03761e-07	0.42897		0.415	0.3768	8.33142e-07	0.33649		-0.336	-0.6	-6.59189e-08	0.99534		-0.336	-0.452	-9.36903e-08	0.99213		-0.736	-0.75	1.83108e-07	0.00413
0.416	0.074	2.38956e-07	0.46165		0.884	0.6985	1.04982e-07	0.42916		0.416	0.3778	8.33142e-07	0.33649		-0.332	-0.596	-6.56137e-08	0.99567		-0.332	-0.448	-9.36903e-08	0.99213		-0.732	-0.746	1.8616e-07	0.00436
0.417	0.075	2.39871e-07	0.46192		0.883	0.6975	1.06813e-07	0.42944		0.417	0.3788	8.36194e-07	0.33655		-0.328	-0.592	-6.56137e-08	0.99567		-0.328	-0.444	-9.33852e-08	0.99222		-0.728	-0.742	1.8616e-07	0.00436
0.418	0.076	2.39871e-07	0.46192		0.882	0.6965	1.07423e-07	0.42954		0.418	0.3798	8.36194e-07	0.33655		-0.324	-0.588	-6.59189e-08	0.99534		-0.324	-0.44	-9.36903e-08	0.99213		-0.724	-0.738	1.83108e-07	0.00413
0.419	0.077	2.40482e-07	0.46209		0.881	0.6955	1.09254e-07	0.42982		0.419	0.3808	8.36194e-07	0.33655		-0.32	-0.584	-6.59189e-08	0.99534		-0.32	-0.436	-9.33852e-08	0.99222		-0.72	-0.734	1.8616e-07	0.00436
0.42	0.078	2.40482e-07	0.46209		0.88	0.6945	1.09864e-07	0.42991		0.42	0.3818	8.39246e-07	0.33661		-0.316	-0.58	-6.56137e-08	0.99567		-0.316	-0.432	-9.33852e-08	0.99222		-0.716	-0.73	1.83108e-07	0.00413
0.421	0.079	2.41397e-07	0.46235		0.879	0.6935	1.1078e-07	0.43005		0.421	0.3828	8.36194e-07	0.33655		-0.312	-0.576	-6.59189e-08	0.99534		-0.312	-0.428	-9.308e-08	0.99232		-0.712	-0.726	1.83108e-07	0.00413
0.422	0.08	2.41092e-07	0.46227		0.878	0.6925	1.12306e-07	0.43029		0.422	0.3838	8.48401e-07	0.33679		-0.308	-0.572	-6.59189e-08	0.99534		-0.308	-0.424	-9.308e-08	0.99232		-0.708	-0.722	1.8616e-07	0.00436
0.423	0.081	2.41397e-07	0.46235		0.877	0.6915	1.12916e-07	0.43039		0.423	0.3848	8.33142e-07	0.33649		-0.304	-0.568	-6.59189e-08	0.99534		-0.304	-0.42	-9.308e-08	0.99232		-0.704	-0.718	1.83108e-07	0.00413
0.424	0.082	2.41397e-07	0.46235		0.876	0.6905	1.13527e-07	0.43048		0.424	0.3858	8.42298e-07	0.33667		-0.3	-0.564	-6.62241e-08	0.99501		-0.3	-0.416	-9.308e-08	0.99232		-0.7	-0.714	1.83108e-07	0.00413
0.425	0.083	2.42313e-07	0.46262		0.875	0.6895	1.14747e-07	0.43067		0.425	0.3868	8.39246e-07	0.33661		-0.296	-0.56	-6.59189e-08	0.99534		-0.296	-0.412	-9.27748e-08	0.99241		-0.696	-0.71	1.8616e-07	0.00436
0.426	0.084	2.42313e-07	0.46262		0.874	0.6885	1.15663e-07	0.43081		0.426	0.3878	8.42298e-07	0.33667		-0.292	-0.556	-6.62241e-08	0.99501		-0.292	-0.408	-9.27748e-08	0.99241		-0.692	-0.706	1.83108e-07	0.00413
0.427	0.085	2.42618e-07	0.46271		0.873	0.6875	1.17189e-07	0.43105		0.427	0.3888	8.39246e-07	0.33661		-0.288	-0.552	-6.62241e-08	0.99501		-0.288	-0.404	-9.27748e-08	0.99241		-0.688	-0.702	1.8616e-07	0.00436
0.428	0.086	2.42313e-07	0.46262		0.872	0.6865	1.17494e-07	0.43109		0.428	0.3898	8.42298e-07	0.33667		-0.284	-0.548	-6.62241e-08	0.99501		-0.284	-0.4	-9.24696e-08	0.99251		-0.684	-0.698	1.83108e-07	0.00413
0.429	0.087	2.42923e-07	0.46279		0.871	0.6855	1.1902e-07	0.43133		0.429	0.3908	8.39246e-07	0.33661		-0.28	-0.544	-6.62241e-08	0.99501		-0.28	-0.396	-9.24696e-08	0.99251		-0.68	-0.694	1.8616e-07	0.00436
0.43	0.088	2.42923e-07	0.46279		0.87	0.6845	1.19325e-07	0.43138		0.43	0.3918	8.42298e-07	0.33667		-0.276	-0.54	-6.62241e-08	0.99501		-0.276	-0.392	-9.21644e-08	0.99261		-0.676	-0.69	1.8616e-07	0.00436
0.431	0.089	2.43533e-07	0.46297		0.869	0.6835	1.20241e-07	0.43152		0.431	0.3928	8.45349e-07	0.33673		-0.272	-0.536	-6.62241e-08	0.99501		-0.272	-0.388	-9.18593e-08	0.9927		-0.672	-0.686	1.8616e-07	0.00436
0.432	0.09	2.43533e-07	0.46297		0.868	0.6825	1.21461e-07	0.43171		0.432	0.3938	8.39246e-07	0.33661		-0.268	-0.532	-6.62241e-08	0.99501		-0.268	-0.384	-9.18593e-08	0.9927		-0.668	-0.682	1.83108e-07	0.00413
0.433	0.091	2.43533e-07	0.46297		0.867	0.6815	1.22377e-07	0.43185		0.433	0.3948	8.45349e-07	0.33673		-0.264	-0.528	-6.62241e-08	0.99501		-0.264	-0.38	-9.18593e-08	0.9927		-0.664	-0.678	1.83108e-07	0.00413
0.434	0.092	2.44144e-07	0.46314		0.866	0.6805	1.23292e-07	0.43199		0.434	0.3958	8.45349e-07	0.33673		-0.26	-0.524	-6.62241e-08	0.99501		-0.26	-0.376	-9.15541e-08	0.9928		-0.66	-0.674	1.8616e-07	0.00436
0.435	0.093	2.44754e-07	0.46332		0.865	0.6795	1.24208e-07	0.43213		0.435	0.3968	8.39246e-07	0.33661		-0.256	-0.52	-6.62241e-08	0.99501		-0.256	-0.372	-9.12489e-08	0.99289		-0.656	-0.67	1.8616e-07	0.00436
0.436	0.094	2.44144e-07	0.46314		0.864	0.6785	1.25429e-07	0.43232		0.436	0.3978	8.45349e-07	0.33673		-0.252	-0.516	-6.62241e-08	0.99501		-0.252	-0.368	-9.12489e-08	0.99289		-0.652	-0.666	1.8616e-07	0.00436
0.437	0.095	2.44144e-07	0.46314		0.863	0.6775	1.25734e-07	0.43237		0.437	0.3988	8.45349e-07	0.33673		-0.248	-0.512	-6.62241e-08	0.99501		-0.248	-0.364	-9.09437e-08	0.99299		-0.648	-0.662	1.8616e-07	0.00436
0.438	0.096	2.44754e-07	0.46332		0.862	0.6765	1.26649e-07	0.43251		0.438	0.3998	8.48401e-07	0.33679		-0.244	-0.508	-6.65293e-08	0.99467		-0.244	-0.36	-9.06385e-08	0.99309		-0.644	-0.658	1.83108e-07	0.00413
0.439	0.097	2.45059e-07	0.46341		0.861	0.6755	1.27565e-07	0.43265		0.439	0.4008	8.45349e-07	0.33673		-0.24	-0.504	-6.65293e-08	0.99467		-0.24	-0.356	-9.06385e-08	0.99309		-0.64	-0.654	1.83108e-07	0.00413
0.44	0.098	2.45365e-07	0.4635		0.86	0.6745	1.28175e-07	0.43275		0.44	0.4018	8.45349e-07	0.33673		-0.236	-0.5	-6.62241e-08	0.99501		-0.236	-0.352	-9.03334e-08	0.99318		-0.636	-0.65	1.83108e-07	0.00413
0.441	0.099	2.4689e-07	0.46393		0.859	0.6735	1.29396e-07	0.43293		0.441	0.4028	8.51453e-07	0.33685		-0.232	-0.496	-6.65293e-08	0.99467		-0.232	-0.348	-9.03334e-08	0.99318		-0.632	-0.646	1.8616e-07	0.00436
0.442	0.1	2.46585e-07	0.46385		0.858	0.6725	1.29396e-07	0.43293		0.442	0.4038	8.48401e-07	0.33679		-0.228	-0.492	-6.65293e-08	0.99467		-0.228	-0.344	-9.00282e-08	0.99328		-0.628	-0.642	1.83108e-07	0.00413
0.443	0.101	2.46585e-07	0.46385		0.857	0.6715	1.30312e-07	0.43308		0.443	0.4048	8.51453e-07	0.33685		-0.224	-0.488	-6.65293e-08	0.99467		-0.224	-0.34	-8.9723e-08	0.99337		-0.624	-0.638	1.80056e-07	0.0039
0.444	0.102	2.46585e-07	0.46385		0.856	0.6705	1.31837e-07	0.43331		0.444	0.4058	8.48401e-07	0.33679		-0.22	-0.484	-6.68345e-08	0.99434		-0.22	-0.336	-8.9723e-08	0.99337		-0.62	-0.634	1.80056e-07	0.0039
0.445	0.103	2.47501e-07	0.46411		0.855	0.6695	1.32448e-07	0.43341		0.445	0.4068	8.54505e-07	0.33691		-0.216	-0.48	-6.65293e-08	0.99467		-0.216	-0.332	-8.94178e-08	0.99347		-0.616	-0.63	1.83108e-07	0.00413
0.446	0.104	2.47806e-07	0.4642		0.854	0.6685	1.33363e-07	0.43355		0.446	0.4078	8.51453e-07	0.33685		-0.212	-0.476	-6.68345e-08	0.99434		-0.212	-0.328	-8.91126e-08	0.99357		-0.612	-0.626	1.83108e-07	0.00413
0.447	0.105	2.48111e-07	0.46429		0.853	0.6675	1.33669e-07	0.43359		0.447	0.4088	8.57557e-07	0.33696		-0.208	-0.472	-6.68345e-08	0.99434		-0.208	-0.324	-8.88075e-08	0.99366		-0.608	-0.622	1.83108e-07	0.00413
0.448	0.106	2.48111e-07	0.46429		0.852	0.6665	1.34279e-07	0.43369		0.448	0.4098	8.54505e-07	0.33691		-0.204	-0.468	-6.68345e-08	0.99434		-0.204	-0.32	-8.81971e-08	0.99385		-0.604	-0.618	1.83108e-07	0.00413
0.449	0.107	2.48416e-07	0.46437		0.851	0.6655	1.35194e-07	0.43383		0.449	0.4108	8.54505e-07	0.33691		-0.2	-0.464	-6.68345e-08	0.99434		-0.2	-0.316	-8.81971e-08	0.99385		-0.6	-0.614	1.83108e-07	0.00413
0.45	0.108	2.48722e-07	0.46446		0.85	0.6645	1.35194e-07	0.43383		0.45	0.4118	8.60608e-07	0.33702		-0.196	-0.46	-6.71396e-08	0.99401		-0.196	-0.312	-8.78919e-08	0.99395		-0.596	-0.61	1.83108e-07	0.00413
0.451	0.109	2.49027e-07	0.46455		0.849	0.6635	1.3611e-07	0.43397		0.451	0.4128	8.54505e-07	0.33691		-0.192	-0.456	-6.71396e-08	0.99401		-0.192	-0.308	-8.72816e-08	0.99414		-0.592	-0.606	1.80056e-07	0.0039
0.452	0.11	2.49332e-07	0.46464		0.848	0.6625	1.37026e-07	0.43411		0.452	0.4138	8.54505e-07	0.33691		-0.188	-0.452	-6.68345e-08	0.99434		-0.188	-0.304	-8.75867e-08	0.99405		-0.588	-0.602	1.80056e-07	0.0039
0.453	0.111	2.49637e-07	0.46472		0.847	0.6615	1.37636e-07	0.43421		0.453	0.4148	8.60608e-07	0.33702		-0.184	-0.448	-6.71396e-08	0.99401		-0.184	-0.3	-8.72816e-08	0.99414		-0.584	-0.598	1.80056e-07	0.0039
0.454	0.112	2.50247e-07	0.4649		0.846	0.6605	1.38551e-07	0.43435		0.454	0.4158	8.6366e-07	0.33708		-0.18	-0.444	-6.71396e-08	0.99401		-0.18	-0.296	-8.69764e-08	0.99424		-0.58	-0.594	1.8616e-07	0.00436
0.455	0.113	2.49942e-07	0.46481		0.845	0.6595	1.39467e-07	0.43449		0.455	0.4168	8.60608e-07	0.33702		-0.176	-0.44	-6.71396e-08	0.99401		-0.176	-0.292	-8.6366e-08	0.99443		-0.576	-0.59	1.83108e-07	0.00413
0.456	0.114	2.49942e-07	0.46481		0.844	0.6585	1.40077e-07	0.43459		0.456	0.4178	8.6366e-07	0.33708		-0.172	-0.436	-6.74448e-08	0.99367		-0.172	-0.288	-8.60608e-08	0.99453		-0.572	-0.586	1.8616e-07	0.00436
0.457	0.115	2.50858e-07	0.46508		0.843	0.6575	1.40383e-07	0.43463		0.457	0.4188	8.57557e-07	0.33696		-0.168	-0.432	-6.74448e-08	0.99367		-0.168	-0.284	-8.57557e-08	0.99462		-0.568	-0.582	1.83108e-07	0.00413
0.458	0.116	2.50858e-07	0.46508		0.842	0.6565	1.40993e-07	0.43473		0.458	0.4198	8.57557e-07	0.33696		-0.164	-0.428	-6.74448e-08	0.99367		-0.164	-0.28	-8.54505e-08	0.99472		-0.564	-0.578	1.8616e-07	0.00436
0.459	0.117	2.50858e-07	0.46508		0.841	0.6555	1.41298e-07	0.43477		0.459	0.4208	8.57557e-07	0.33696		-0.16	-0.424	-6.775e-08	0.99334		-0.16	-0.276	-8.51453e-08	0.99481		-0.56	-0.574	1.83108e-07	0.00413
0.46	0.118	2.51773e-07	0.46534		0.84	0.6545	1.41908e-07	0.43487		0.46	0.4218	8.6366e-07	0.33708		-0.156	-0.42	-6.74448e-08	0.99367		-0.156	-0.272	-8.48401e-08	0.99491		-0.556	-0.57	1.83108e-07	0.00413
0.461	0.119	2.52079e-07	0.46543		0.839	0.6535	1.42824e-07	0.43501		0.461	0.4228	8.60608e-07	0.33702		-0.152	-0.416	-6.74448e-08	0.99367		-0.152	-0.268	-8.48401e-08	0.99491		-0.552	-0.566	1.89211e-07	0.00459
0.462	0.12	2.52384e-07	0.46551		0.838	0.6525	1.42824e-07	0.43501		0.462	0.4238	8.6366e-07	0.33708		-0.148	-0.412	-6.775e-08	0.99334		-0.148	-0.264	-8.45349e-08	0.99501		-0.548	-0.562	1.89211e-07	0.00459
0.463	0.121	2.52079e-07	0.46543		0.837	0.6515	1.43739e-07	0.43515		0.463	0.4248	8.66712e-07	0.33714		-0.144	-0.408	-6.80552e-08	0.99301		-0.144	-0.26	-8.39246e-08	0.9952		-0.544	-0.558	1.89211e-07	0.00459
0.464	0.122	2.52689e-07	0.4656		0.836	0.6505	1.4435e-07	0.43525		0.464	0.4258	8.66712e-07	0.33714		-0.14	-0.404	-6.775e-08	0.99334		-0.14	-0.256	-8.39246e-08	0.9952		-0.54	-0.554	1.89211e-07	0.00459
0.465	0.123	2.53299e-07	0.46578		0.835	0.6495	1.4435e-07	0.43525		0.465	0.4268	8.69764e-07	0.3372		-0.136	-0.4	-6.775e-08	0.99334		-0.136	-0.252	-8.33142e-08	0.99539		-0.536	-0.55	1.92263e-07	0.00482
0.466	0.124	2.53299e-07	0.46578		0.834	0.6485	1.4496e-07	0.43534		0.466	0.4278	8.6366e-07	0.33708		-0.132	-0.396	-6.80552e-08	0.99301		-0.132	-0.248	-8.33142e-08	0.99539		-0.532	-0.546	1.89211e-07	0.00459
0.467	0.125	2.54215e-07	0.46604		0.833	0.6475	1.4496e-07	0.43534		0.467	0.4288	8.69764e-07	0.3372		-0.128	-0.392	-6.83604e-08	0.99267		-0.128	-0.244	-8.27038e-08	0.99558		-0.528	-0.542	1.95315e-07	0.00505
0.468	0.126	2.54825e-07	0.46622		0.832	0.6465	1.45571e-07	0.43544		0.468	0.4298	8.66712e-07	0.33714		-0.124	-0.388	-6.83604e-08	0.99267		-0.124	-0.24	-8.27038e-08	0.99558		-0.524	-0.538	1.95315e-07	0.00505
0.469	0.127	2.54215e-07	0.46604		0.831	0.6455	1.46181e-07	0.43553		0.469	0.4308	8.6366e-07	0.33708		-0.12	-0.384	-6.83604e-08	0.99267		-0.12	-0.236	-8.23987e-08	0.99568		-0.52	-0.534	1.95315e-07	0.00505
0.47	0.128	2.54215e-07	0.46604		0.83	0.6445	1.46486e-07	0.43558		0.47	0.4318	8.69764e-07	0.3372		-0.116	-0.38	-6.86655e-08	0.99234		-0.116	-0.232	-8.20935e-08	0.99577		-0.516	-0.53	1.95315e-07	0.00505
0.471	0.129	2.54825e-07	0.46622		0.829	0.6435	1.47096e-07	0.43567		0.471	0.4328	8.66712e-07	0.33714		-0.112	-0.376	-6.86655e-08	0.99234		-0.112	-0.228	-8.17883e-08	0.99587		-0.512	-0.526	1.95315e-07	0.00505
0.472	0.13	2.5513e-07	0.4663		0.828	0.6425	1.47707e-07	0.43577		0.472	0.4338	8.69764e-07	0.3372		-0.108	-0.372	-6.89707e-08	0.99201		-0.108	-0.224	-8.14831e-08	0.99597		-0.508	-0.522	1.98367e-07	0.00528
0.473	0.131	2.56046e-07	0.46657		0.827	0.6415	1.48012e-07	0.43581		0.473	0.4348	8.6366e-07	0.33708		-0.104	-0.368	-6.89707e-08	0.99201		-0.104	-0.22	-8.14831e-08	0.99597		-0.504	-0.518	2.01419e-07	0.0055
0.474	0.132	2.56046e-07	0.46657		0.826	0.6405	1.48317e-07	0.43586		0.474	0.4358	8.69764e-07	0.3372		-0.1	-0.364	-6.86655e-08	0.99234		-0.1	-0.216	-8.11779e-08	0.99606		-0.5	-0.514	2.01419e-07	0.0055
0.475	0.133	2.56046e-07	0.46657		0.825	0.6395	1.48622e-07	0.43591		0.475	0.4368	8.69764e-07	0.3372		-0.096	-0.36	-6.89707e-08	0.99201		-0.096	-0.212	-8.08728e-08	0.99616		-0.496	-0.51	1.98367e-07	0.00528
0.476	0.134	2.56656e-07	0.46674		0.824	0.6385	1.48317e-07	0.43586		0.476	0.4378	8.66712e-07	0.33714		-0.092	-0.356	-6.89707e-08	0.99201		-0.092	-0.208	-8.05676e-08	0.99625		-0.492	-0.506	2.01419e-07	0.0055
0.477	0.135	2.57267e-07	0.46692		0.823	0.6375	1.50148e-07	0.43614		0.477	0.4388	8.75867e-07	0.33732		-0.088	-0.352	-6.92759e-08	0.99168		-0.088	-0.204	-8.05676e-08	0.99625		-0.488	-0.502	2.0447e-07	0.00573
0.478	0.136	2.56961e-07	0.46683		0.822	0.6365	1.49538e-07	0.43605		0.478	0.4398	8.69764e-07	0.3372		-0.084	-0.348	-6.92759e-08	0.99168		-0.084	-0.2	-8.02624e-08	0.99635		-0.484	-0.498	2.0447e-07	0.00573
0.479	0.137	2.57572e-07	0.46701		0.821	0.6355	1.50148e-07	0.43614		0.479	0.4408	8.72816e-07	0.33726		-0.08	-0.344	-6.95811e-08	0.99134		-0.08	-0.196	-7.99572e-08	0.99645		-0.48	-0.494	2.07522e-07	0.00596
0.48	0.138	2.57572e-07	0.46701		0.82	0.6345	1.50453e-07	0.43619		0.48	0.4418	8.72816e-07	0.33726		-0.076	-0.34	-6.95811e-08	0.99134		-0.076	-0.192	-7.9652e-08	0.99654		-0.476	-0.49	2.07522e-07	0.00596
0.481	0.139	2.58182e-07	0.46718		0.819	0.6335	1.49843e-07	0.4361		0.481	0.4428	8.75867e-07	0.33732		-0.072	-0.336	-6.98863e-08	0.99101		-0.072	-0.188	-7.9652e-08	0.99654		-0.472	-0.486	2.10574e-07	0.00619
0.482	0.14	2.58182e-07	0.46718		0.818	0.6325	1.48622e-07	0.43591		0.482	0.4438	8.75867e-07	0.33732		-0.068	-0.332	-7.01915e-08	0.99068		-0.068	-0.184	-7.9652e-08	0.99654		-0.468	-0.482	2.10574e-07	0.00619
0.483	0.141	2.58793e-07	0.46736		0.817	0.6315	1.49538e-07	0.43605		0.483	0.4448	8.78919e-07	0.33738		-0.064	-0.328	-7.01915e-08	0.99068		-0.064	-0.18	-7.93469e-08	0.99664		-0.464	-0.478	2.13626e-07	0.00642
0.484	0.142	2.59403e-07	0.46753		0.816	0.6305	1.50453e-07	0.43619		0.484	0.4458	8.78919e-07	0.33738		-0.06	-0.324	-7.04966e-08	0.99034		-0.06	-0.176	-7.90417e-08	0.99673		-0.46	-0.474	2.16678e-07	0.00665
0.485	0.143	2.59403e-07	0.46753		0.815	0.6295	1.50453e-07	0.43619		0.485	0.4468	8.85023e-07	0.3375		-0.056	-0.32	-7.04966e-08	0.99034		-0.056	-0.172	-7.90417e-08	0.99673		-0.456	-0.47	2.16678e-07	0.00665
0.486	0.144	2.60013e-07	0.46771		0.814	0.6285	1.51064e-07	0.43628		0.486	0.4478	8.81971e-07	0.33744		-0.052	-0.316	-7.08018e-08	0.99001		-0.052	-0.168	-7.90417e-08	0.99673		-0.452	-0.466	2.19729e-07	0.00688
0.487	0.145	2.59708e-07	0.46762		0.813	0.6275	1.51369e-07	0.43633		0.487	0.4488	8.78919e-07	0.33738		-0.048	-0.312	-7.08018e-08	0.99001		-0.048	-0.164	-7.90417e-08	0.99673		-0.448	-0.462	2.19729e-07	0.00688
0.488	0.146	2.60624e-07	0.46788		0.812	0.6265	1.51369e-07	0.43633		0.488	0.4498	8.78919e-07	0.33738		-0.044	-0.308	-7.14122e-08	0.98934		-0.044	-0.16	-7.90417e-08	0.99673		-0.444	-0.458	2.22781e-07	0.00711
0.489	0.147	2.60624e-07	0.46788		0.811	0.6255	1.51674e-07	0.43638		0.489	0.4508	8.78919e-07	0.33738		-0.04	-0.304	-7.14122e-08	0.98934		-0.04	-0.156	-7.90417e-08	0.99673		-0.44	-0.454	2.19729e-07	0.00688
0.49	0.148	2.60929e-07	0.46797		0.81	0.6245	1.5259e-07	0.43652		0.49	0.4518	8.78919e-07	0.33738		-0.036	-0.3	-7.14122e-08	0.98934		-0.036	-0.152	-7.87365e-08	0.99683		-0.436	-0.45	2.22781e-07	0.00711
0.491	0.149	2.60624e-07	0.46788		0.809	0.6235	1.5259e-07	0.43652		0.491	0.4528	8.85023e-07	0.3375		-0.032	-0.296	-7.17174e-08	0.98901		-0.032	-0.148	-7.84313e-08	0.99693		-0.432	-0.446	2.22781e-07	0.00711
0.492	0.15	2.61844e-07	0.46823		0.808	0.6225	1.52895e-07	0.43657		0.492	0.4538	8.78919e-07	0.33738		-0.028	-0.292	-7.17174e-08	0.98901		-0.028	-0.144	-7.87365e-08	0.99683		-0.428	-0.442	2.25833e-07	0.00734
0.493	0.151	2.62149e-07	0.46832		0.807	0.6215	1.52895e-07	0.43657		0.493	0.4548	8.85023e-07	0.3375		-0.024	-0.288	-7.20225e-08	0.98868		-0.024	-0.14	-7.87365e-08	0.99683		-0.424	-0.438	2.25833e-07	0.00734
0.494	0.152	2.61844e-07	0.46823		0.806	0.6205	1.5259e-07	0.43652		0.494	0.4558	8.85023e-07	0.3375		-0.02	-0.284	-7.20225e-08	0.98868		-0.02	-0.136	-7.87365e-08	0.99683		-0.42	-0.434	2.28885e-07	0.00757
0.495	0.153	2.6276e-07	0.4685		0.805	0.6195	1.52285e-07	0.43647		0.495	0.4568	8.88075e-07	0.33756		-0.016	-0.28	-7.23277e-08	0.98835		-0.016	-0.132	-7.87365e-08	0.99683		-0.416	-0.43	2.28885e-07	0.00757
0.496	0.154	2.62455e-07	0.46841		0.804	0.6185	1.532e-07	0.43662		0.496	0.4578	8.85023e-07	0.3375		-0.012	-0.276	-7.26329e-08	0.98801		-0.012	-0.128	-7.87365e-08	0.99683		-0.412	-0.426	2.31937e-07	0.0078
0.497	0.155	2.63065e-07	0.46859		0.803	0.6175	1.5259e-07	0.43652		0.497	0.4588	8.85023e-07	0.3375		-0.008	-0.272	-7.26329e-08	0.98801		-0.008	-0.124	-7.87365e-08	0.99683		-0.408	-0.422	2.28885e-07	0.00757
0.498	0.156	2.63065e-07	0.46859		0.802	0.6165	1.5259e-07	0.43652		0.498	0.4598	8.85023e-07	0.3375		-0.004	-0.268	-7.29381e-08	0.98768		-0.004	-0.12	-7.90417e-08	0.99673		-0.404	-0.418	2.31937e-07	0.0078
0.499	0.157	2.63675e-07	0.46876		0.801	0.6155	1.52895e-07	0.43657		0.499	0.4608	8.88075e-07	0.33756		0	-0.264	-7.29381e-08	0.98768		0	-0.116	-7.87365e-08	0.99683		-0.4	-0.414	2.31937e-07	0.0078
0.5	0.158	2.63981e-07	0.46885		0.8	0.6145	1.532e-07	0.43662		0.5	0.4618	8.88075e-07	0.33756		0.004	-0.26	-7.29381e-08	0.98768		0.004	-0.112	-7.90417e-08	0.99673		-0.396	-0.41	2.34988e-07	0.00803
0.501	0.159	2.64591e-07	0.46902		0.799	0.6135	1.52285e-07	0.43647		0.501	0.4628	8.88075e-07	0.33756		0.008	-0.256	-7.35484e-08	0.98701		0.008	-0.108	-7.90417e-08	0.99673		-0.392	-0.406	2.34988e-07	0.00803
0.502	0.16	2.64286e-07	0.46894		0.798	0.6125	1.52895e-07	0.43657		0.502	0.4638	8.9723e-07	0.33773		0.012	-0.252	-7.35484e-08	0.98701		0.012	-0.104	-7.90417e-08	0.99673		-0.388	-0.402	2.31937e-07	0.0078
0.503	0.161	2.65812e-07	0.46938		0.797	0.6115	1.5259e-07	0.43652		0.503	0.4648	8.9723e-07	0.33773		0.016	-0.248	-7.38536e-08	0.98668		0.016	-0.1	-7.90417e-08	0.99673		-0.384	-0.398	2.31937e-07	0.0078
0.504	0.162	2.65506e-07	0.46929		0.796	0.6105	1.5259e-07	0.43652		0.504	0.4658	8.94178e-07	0.33768		0.02	-0.244	-7.41588e-08	0.98635		0.02	-0.096	-7.90417e-08	0.99673		-0.38	-0.394	2.34988e-07	0.00803
0.505	0.163	2.66117e-07	0.46946		0.795	0.6095	1.52895e-07	0.43657		0.505	0.4668	8.91126e-07	0.33762		0.024	-0.24	-7.4464e-08	0.98601		0.024	-0.092	-7.93469e-08	0.99664		-0.376	-0.39	2.34988e-07	0.00803
0.506	0.164	2.66422e-07	0.46955		0.794	0.6085	1.52285e-07	0.43647		0.506	0.4678	8.94178e-07	0.33768		0.028	-0.236	-7.47692e-08	0.98568		0.028	-0.088	-7.9652e-08	0.99654		-0.372	-0.386	2.3804e-07	0.00826
0.507	0.165	2.66727e-07	0.46964		0.793	0.6075	1.51979e-07	0.43643		0.507	0.4688	9.00282e-07	0.33779		0.032	-0.232	-7.47692e-08	0.98568		0.032	-0.084	-7.9652e-08	0.99654		-0.368	-0.382	2.34988e-07	0.00803
0.508	0.166	2.67032e-07	0.46973		0.792	0.6065	1.532e-07	0.43662		0.508	0.4698	8.9723e-07	0.33773		0.036	-0.228	-7.47692e-08	0.98568		0.036	-0.08	-8.02624e-08	0.99635		-0.364	-0.378	2.34988e-07	0.00803
0.509	0.167	2.67338e-07	0.46981		0.791	0.6055	1.51674e-07	0.43638		0.509	0.4708	8.94178e-07	0.33768		0.04	-0.224	-7.53795e-08	0.98502		0.04	-0.076	-7.99572e-08	0.99645		-0.36	-0.374	2.34988e-07	0.00803
0.51	0.168	2.67338e-07	0.46981		0.79	0.6045	1.51674e-07	0.43638		0.51	0.4718	8.9723e-07	0.33773		0.044	-0.22	-7.53795e-08	0.98502		0.044	-0.072	-7.99572e-08	0.99645		-0.356	-0.37	2.34988e-07	0.00803
0.511	0.169	2.67643e-07	0.4699		0.789	0.6035	1.51064e-07	0.43628		0.511	0.4728	9.03334e-07	0.33785		0.048	-0.216	-7.59899e-08	0.98435		0.048	-0.068	-8.02624e-08	0.99635		-0.352	-0.366	2.34988e-07	0.00803
0.512	0.17	2.68253e-07	0.47008		0.788	0.6025	1.51064e-07	0.43628		0.512	0.4738	9.00282e-07	0.33779		0.052	-0.212	-7.59899e-08	0.98435		0.052	-0.064	-8.05676e-08	0.99625		-0.348	-0.362	2.31937e-07	0.0078
0.513	0.171	2.68558e-07	0.47016		0.787	0.6015	1.50453e-07	0.43619		0.513	0.4748	9.06385e-07	0.33791		0.056	-0.208	-7.62951e-08	0.98402		0.056	-0.06	-8.05676e-08	0.99625		-0.344	-0.358	2.34988e-07	0.00803
0.514	0.172	2.69169e-07	0.47034		0.786	0.6005	1.49843e-07	0.4361		0.514	0.4758	8.9723e-07	0.33773		0.06	-0.204	-7.62951e-08	0.98402		0.06	-0.056	-8.08728e-08	0.99616		-0.34	-0.354	2.31937e-07	0.0078
0.515	0.173	2.69169e-07	0.47034		0.785	0.5995	1.49538e-07	0.43605		0.515	0.4768	9.03334e-07	0.33785		0.064	-0.2	-7.66002e-08	0.98368		0.064	-0.052	-8.14831e-08	0.99597		-0.336	-0.35	2.31937e-07	0.0078
0.516	0.174	2.70084e-07	0.4706		0.784	0.5985	1.49233e-07	0.436		0.516	0.4778	9.06385e-07	0.33791		0.068	-0.196	-7.69054e-08	0.98335		0.068	-0.048	-8.11779e-08	0.99606		-0.332	-0.346	2.31937e-07	0.0078
0.517	0.175	2.69474e-07	0.47043		0.783	0.5975	1.48317e-07	0.43586		0.517	0.4788	9.00282e-07	0.33779		0.072	-0.192	-7.72106e-08	0.98302		0.072	-0.044	-8.14831e-08	0.99597		-0.328	-0.342	2.31937e-07	0.0078
0.518	0.176	2.70084e-07	0.4706		0.782	0.5965	1.48622e-07	0.43591		0.518	0.4798	9.09437e-07	0.33797		0.076	-0.188	-7.72106e-08	0.98302		0.076	-0.04	-8.14831e-08	0.99597		-0.324	-0.338	2.28885e-07	0.00757
0.519	0.177	2.70695e-07	0.47078		0.781	0.5955	1.48012e-07	0.43581		0.519	0.4808	9.09437e-07	0.33797		0.08	-0.184	-7.75158e-08	0.98268		0.08	-0.036	-8.17883e-08	0.99587		-0.32	-0.334	2.28885e-07	0.00757
0.52	0.178	2.71305e-07	0.47095		0.78	0.5945	1.47707e-07	0.43577		0.52	0.4818	9.06385e-07	0.33791		0.084	-0.18	-7.72106e-08	0.98302		0.084	-0.032	-8.20935e-08	0.99577		-0.316	-0.33	2.28885e-07	0.00757
0.521	0.179	2.71e-07	0.47087		0.779	0.5935	1.47096e-07	0.43567		0.521	0.4828	9.06385e-07	0.33791		0.088	-0.176	-7.7821e-08	0.98235		0.088	-0.028	-8.20935e-08	0.99577		-0.312	-0.326	2.28885e-07	0.00757
0.522	0.18	2.71305e-07	0.47095		0.778	0.5925	1.46486e-07	0.43558		0.522	0.4838	9.15541e-07	0.33809		0.092	-0.172	-7.7821e-08	0.98235		0.092	-0.024	-8.23987e-08	0.99568		-0.308	-0.322	2.25833e-07	0.00734
0.523	0.181	2.7222e-07	0.47122		0.777	0.5915	1.45876e-07	0.43548		0.523	0.4848	9.06385e-07	0.33791		0.096	-0.168	-7.7821e-08	0.98235		0.096	-0.02	-8.23987e-08	0.99568		-0.304	-0.318	2.22781e-07	0.00711
0.524	0.182	2.7222e-07	0.47122		0.776	0.5905	1.44655e-07	0.43529		0.524	0.4858	9.12489e-07	0.33803		0.1	-0.164	-7.81261e-08	0.98202		0.1	-0.016	-8.23987e-08	0.99568		-0.3	-0.314	2.22781e-07	0.00711
0.525	0.183	2.72526e-07	0.47131		0.775	0.5895	1.4435e-07	0.43525		0.525	0.4868	9.06385e-07	0.33791		0.104	-0.16	-7.84313e-08	0.98169		0.104	-0.012	-8.3009e-08	0.99549		-0.296	-0.31	2.19729e-07	0.00688
0.526	0.184	2.73441e-07	0.47157		0.774	0.5885	1.43434e-07	0.4351		0.526	0.4878	9.12489e-07	0.33803		0.108	-0.156	-7.87365e-08	0.98135		0.108	-0.008	-8.33142e-08	0.99539		-0.292	-0.306	2.19729e-07	0.00688
0.527	0.185	2.72831e-07	0.47139		0.773	0.5875	1.42519e-07	0.43496		0.527	0.4888	9.09437e-07	0.33797		0.112	-0.152	-7.87365e-08	0.98135		0.112	-0.004	-8.33142e-08	0.99539		-0.288	-0.302	2.19729e-07	0.00688
0.528	0.186	2.73441e-07	0.47157		0.772	0.5865	1.41908e-07	0.43487		0.528	0.4898	9.09437e-07	0.33797		0.116	-0.148	-7.87365e-08	0.98135		0.116	-1.38778e-17	-8.36194e-08	0.99529		-0.284	-0.298	2.16678e-07	0.00665
0.529	0.187	2.74357e-07	0.47183		0.771	0.5855	1.41603e-07	0.43482		0.529	0.4908	9.12489e-07	0.33803		0.12	-0.144	-7.90417e-08	0.98102		0.12	0.004	-8.36194e-08	0.99529		-0.28	-0.294	2.16678e-07	0.00665
0.53	0.188	2.74357e-07	0.47183		0.77	0.5845	1.40993e-07	0.43473		0.53	0.4918	9.15541e-07	0.33809		0.124	-0.14	-7.87365e-08	0.98135		0.124	0.008	-8.36194e-08	0.99529		-0.276	-0.29	2.10574e-07	0.00619
0.531	0.189	2.74967e-07	0.47201		0.769	0.5835	1.38857e-07	0.4344		0.531	0.4928	9.18593e-07	0.33815		0.128	-0.136	-7.90417e-08	0.98102		0.128	0.012	-8.42298e-08	0.9951		-0.272	-0.286	2.10574e-07	0.00619
0.532	0.19	2.75577e-07	0.47218		0.768	0.5825	1.37941e-07	0.43426		0.532	0.4938	9.18593e-07	0.33815		0.132	-0.132	-7.93469e-08	0.98069		0.132	0.016	-8.45349e-08	0.99501		-0.268	-0.282	2.07522e-07	0.00596
0.533	0.191	2.75577e-07	0.47218		0.767	0.5815	1.37331e-07	0.43416		0.533	0.4948	9.15541e-07	0.33809		0.136	-0.128	-7.9652e-08	0.98035		0.136	0.02	-8.48401e-08	0.99491		-0.264	-0.278	2.07522e-07	0.00596
0.534	0.192	2.75883e-07	0.47227		0.766	0.5805	1.355e-07	0.43388		0.534	0.4958	9.18593e-07	0.33815		0.14	-0.124	-7.93469e-08	0.98069		0.14	0.024	-8.48401e-08	0.99491		-0.26	-0.274	2.07522e-07	0.00596
0.535	0.193	2.76493e-07	0.47245		0.765	0.5795	1.355e-07	0.43388		0.535	0.4968	9.18593e-07	0.33815		0.144	-0.12	-7.9652e-08	0.98035		0.144	0.028	-8.51453e-08	0.99481		-0.256	-0.27	2.0447e-07	0.00573
0.536	0.194	2.76493e-07	0.47245		0.764	0.5785	1.33974e-07	0.43364		0.536	0.4978	9.12489e-07	0.33803		0.148	-0.116	-7.99572e-08	0.98002		0.148	0.032	-8.57557e-08	0.99462		-0.252	-0.266	2.01419e-07	0.0055
0.537	0.195	2.76798e-07	0.47253		0.763	0.5775	1.32448e-07	0.43341		0.537	0.4988	9.18593e-07	0.33815		0.152	-0.112	-8.02624e-08	0.97969		0.152	0.036	-8.6366e-08	0.99443		-0.248	-0.262	1.98367e-07	0.00528
0.538	0.196	2.77103e-07	0.47262		0.762	0.5765	1.31837e-07	0.43331		0.538	0.4998	9.21644e-07	0.33821		0.156	-0.108	-8.02624e-08	0.97969		0.156	0.04	-8.66712e-08	0.99433		-0.244	-0.258	1.95315e-07	0.00505
0.539	0.197	2.77409e-07	0.47271		0.761	0.5755	1.30617e-07	0.43312		0.539	0.5008	9.27748e-07	0.33833		0.16	-0.104	-8.05676e-08	0.97935		0.16	0.044	-8.72816e-08	0.99414		-0.24	-0.254	1.95315e-07	0.00505
0.54	0.198	2.77714e-07	0.4728		0.76	0.5745	1.29091e-07	0.43289		0.54	0.5018	9.18593e-07	0.33815		0.164	-0.1	-8.05676e-08	0.97935		0.164	0.048	-8.75867e-08	0.99405		-0.236	-0.25	1.92263e-07	0.00482
0.541	0.199	2.78324e-07	0.47297		0.759	0.5735	1.2726e-07	0.4326		0.541	0.5028	9.15541e-07	0.33809		0.168	-0.096	-8.05676e-08	0.97935		0.168	0.052	-8.81971e-08	0.99385		-0.232	-0.246	1.89211e-07	0.00459
0.542	0.2	2.78629e-07	0.47306		0.758	0.5725	1.25734e-07	0.43237		0.542	0.5038	9.24696e-07	0.33827		0.172	-0.092	-8.11779e-08	0.97869		0.172	0.056	-8.88075e-08	0.99366		-0.228	-0.242	1.89211e-07	0.00459
0.543	0.201	2.78934e-07	0.47315		0.757	0.5715	1.24208e-07	0.43213		0.543	0.5048	9.24696e-07	0.33827		0.176	-0.088	-8.11779e-08	0.97869		0.176	0.06	-8.94178e-08	0.99347		-0.224	-0.238	1.8616e-07	0.00436
0.544	0.202	2.79545e-07	0.47332		0.756	0.5705	1.23292e-07	0.43199		0.544	0.5058	9.308e-07	0.33839		0.18	-0.084	-8.14831e-08	0.97836		0.18	0.064	-8.94178e-08	0.99347		-0.22	-0.234	1.8616e-07	0.00436
0.545	0.203	2.80155e-07	0.4735		0.755	0.5695	1.21461e-07	0.43171		0.545	0.5068	9.21644e-07	0.33821		0.184	-0.08	-8.14831e-08	0.97836		0.184	0.068	-9.03334e-08	0.99318		-0.216	-0.23	1.83108e-07	0.00413
0.546	0.204	2.80155e-07	0.4735		0.754	0.5685	1.20546e-07	0.43157		0.546	0.5078	9.27748e-07	0.33833		0.188	-0.076	-8.20935e-08	0.97769		0.188	0.072	-9.09437e-08	0.99299		-0.212	-0.226	1.80056e-07	0.0039
0.547	0.205	2.80155e-07	0.4735		0.753	0.5675	1.17799e-07	0.43114		0.547	0.5088	9.33852e-07	0.33844		0.192	-0.072	-8.20935e-08	0.97769		0.192	0.076	-9.12489e-08	0.99289		-0.208	-0.222	1.77004e-07	0.00367
0.548	0.206	2.81071e-07	0.47376		0.752	0.5665	1.16273e-07	0.4309		0.548	0.5098	9.308e-07	0.33839		0.196	-0.068	-8.23987e-08	0.97736		0.196	0.08	-9.18593e-08	0.9927		-0.204	-0.218	1.73952e-07	0.00344
0.549	0.207	2.81376e-07	0.47385		0.751	0.5655	1.14137e-07	0.43057		0.549	0.5108	9.308e-07	0.33839		0.2	-0.064	-8.27038e-08	0.97702		0.2	0.084	-9.24696e-08	0.99251		-0.2	-0.214	1.73952e-07	0.00344
0.55	0.208	2.81376e-07	0.47385		0.75	0.5645	1.12001e-07	0.43024		0.55	0.5118	9.308e-07	0.33839		0.204	-0.06	-8.3009e-08	0.97669		0.204	0.088	-9.308e-08	0.99232		-0.196	-0.21	1.77004e-07	0.00367
0.551	0.209	2.82291e-07	0.47411		0.749	0.5635	1.1017e-07	0.42996		0.551	0.5128	9.33852e-07	0.33844		0.208	-0.056	-8.3009e-08	0.97669		0.208	0.092	-9.36903e-08	0.99213		-0.192	-0.206	1.73952e-07	0.00344
0.552	0.21	2.83207e-07	0.47438		0.748	0.5625	1.07728e-07	0.42958		0.552	0.5138	9.39955e-07	0.33856		0.212	-0.052	-8.33142e-08	0.97636		0.212	0.096	-9.46059e-08	0.99184		-0.188	-0.202	1.70901e-07	0.00321
0.553	0.211	2.82597e-07	0.4742		0.747	0.5615	1.05287e-07	0.42921		0.553	0.5148	9.39955e-07	0.33856		0.216	-0.048	-8.36194e-08	0.97602		0.216	0.1	-9.49111e-08	0.99174		-0.184	-0.198	1.67849e-07	0.00298
0.554	0.212	2.82902e-07	0.47429		0.746	0.5605	1.0315e-07	0.42887		0.554	0.5158	9.36903e-07	0.3385		0.22	-0.044	-8.36194e-08	0.97602		0.22	0.104	-9.55214e-08	0.99155		-0.18	-0.194	1.67849e-07	0.00298
0.555	0.213	2.83512e-07	0.47446		0.745	0.5595	1.00709e-07	0.4285		0.555	0.5168	9.36903e-07	0.3385		0.224	-0.04	-8.42298e-08	0.97536		0.224	0.108	-9.61318e-08	0.99136		-0.176	-0.19	1.64797e-07	0.00275
0.556	0.214	2.83817e-07	0.47455		0.744	0.5585	9.82681e-08	0.42812		0.556	0.5178	9.43007e-07	0.33862		0.228	-0.036	-8.45349e-08	0.97503		0.228	0.112	-9.70473e-08	0.99107		-0.172	-0.186	1.64797e-07	0.00275
0.557	0.215	2.84733e-07	0.47482		0.743	0.5575	9.61318e-08	0.42779		0.557	0.5188	9.43007e-07	0.33862		0.232	-0.032	-8.48401e-08	0.97469		0.232	0.116	-9.76577e-08	0.99088		-0.168	-0.182	1.61745e-07	0.00252
0.558	0.216	2.85343e-07	0.47499		0.742	0.5565	9.33852e-08	0.42736		0.558	0.5198	9.33852e-07	0.33844		0.236	-0.028	-8.51453e-08	0.97436		0.236	0.12	-9.88784e-08	0.99049		-0.164	-0.178	1.61745e-07	0.00252
0.559	0.217	2.85648e-07	0.47508		0.741	0.5555	9.06385e-08	0.42694		0.559	0.5208	9.43007e-07	0.33862		0.24	-0.024	-8.54505e-08	0.97403		0.24	0.124	-9.94888e-08	0.9903		-0.16	-0.174	1.61745e-07	0.00252
0.56	0.218	2.85343e-07	0.47499		0.74	0.5545	8.75867e-08	0.42647		0.56	0.5218	9.46059e-07	0.33868		0.244	-0.02	-8.57557e-08	0.97369		0.244	0.128	-1.00404e-07	0.99001		-0.156	-0.17	1.61745e-07	0.00252
0.561	0.219	2.85954e-07	0.47517		0.739	0.5535	8.48401e-08	0.42604		0.561	0.5228	9.43007e-07	0.33862		0.248	-0.016	-8.60608e-08	0.97336		0.248	0.132	-1.01319e-07	0.98972		-0.152	-0.166	1.61745e-07	0.00252
0.562	0.22	2.86564e-07	0.47534		0.738	0.5525	8.11779e-08	0.42548		0.562	0.5238	9.46059e-07	0.33868		0.252	-0.012	-8.60608e-08	0.97336		0.252	0.136	-1.0193e-07	0.98953		-0.148	-0.162	1.58693e-07	0.00229
0.563	0.221	2.86869e-07	0.47543		0.737	0.5515	7.81261e-08	0.42501		0.563	0.5248	9.49111e-07	0.33874		0.256	-0.008	-8.66712e-08	0.97269		0.256	0.14	-1.02845e-07	0.98924		-0.144	-0.158	1.58693e-07	0.00229
0.564	0.222	2.87174e-07	0.47552		0.736	0.5505	7.50743e-08	0.42453		0.564	0.5258	9.46059e-07	0.33868		0.26	-0.004	-8.69764e-08	0.97236		0.26	0.144	-1.03761e-07	0.98896		-0.14	-0.154	1.58693e-07	0.00229
0.565	0.223	2.87174e-07	0.47552		0.735	0.5495	7.1107e-08	0.42392		0.565	0.5268	9.46059e-07	0.33868		0.264	0	-8.72816e-08	0.97203		0.264	0.148	-1.04982e-07	0.98857		-0.136	-0.15	1.55642e-07	0.00206
0.566	0.224	2.8809e-07	0.47578		0.734	0.5485	6.74448e-08	0.42335		0.566	0.5278	9.49111e-07	0.33874		0.268	0.004	-8.75867e-08	0.9717		0.268	0.152	-1.05897e-07	0.98828		-0.132	-0.146	1.55642e-07	0.00206
0.567	0.225	2.8809e-07	0.47578		0.733	0.5475	6.40878e-08	0.42283		0.567	0.5288	9.49111e-07	0.33874		0.272	0.008	-8.78919e-08	0.97136		0.272	0.156	-1.06813e-07	0.988		-0.128	-0.142	1.55642e-07	0.00206
0.568	0.226	2.8809e-07	0.47578		0.732	0.5465	6.07309e-08	0.42231		0.568	0.5298	9.52162e-07	0.3388		0.276	0.012	-8.81971e-08	0.97103		0.276	0.16	-1.08339e-07	0.98752		-0.124	-0.138	1.55642e-07	0.00206
0.569	0.227	2.887e-07	0.47596		0.731	0.5455	5.64583e-08	0.42165		0.569	0.5308	9.52162e-07	0.3388		0.28	0.016	-8.85023e-08	0.9707		0.28	0.164	-1.09254e-07	0.98723		-0.12	-0.134	1.55642e-07	0.00206
0.57	0.228	2.89005e-07	0.47604		0.73	0.5445	5.27962e-08	0.42109		0.57	0.5318	9.52162e-07	0.3388		0.284	0.02	-8.88075e-08	0.97036		0.284	0.168	-1.1017e-07	0.98694		-0.116	-0.13	1.55642e-07	0.00206
0.571	0.229	2.89616e-07	0.47622		0.729	0.5435	4.9134e-08	0.42052		0.571	0.5328	9.52162e-07	0.3388		0.288	0.024	-8.91126e-08	0.97003		0.288	0.172	-1.1139e-07	0.98656		-0.112	-0.126	1.55642e-07	0.00206
0.572	0.23	2.89616e-07	0.47622		0.728	0.5425	4.36408e-08	0.41967		0.572	0.5338	9.49111e-07	0.33874		0.292	0.028	-8.9723e-08	0.96936		0.292	0.176	-1.12916e-07	0.98608		-0.108	-0.122	1.55642e-07	0.00206
0.573	0.231	2.90531e-07	0.47648		0.727	0.5415	3.96734e-08	0.41906		0.573	0.5348	9.52162e-07	0.3388		0.296	0.032	-8.9723e-08	0.96936		0.296	0.18	-1.13832e-07	0.98579		-0.104	-0.118	1.55642e-07	0.00206
0.574	0.232	2.91142e-07	0.47666		0.726	0.5405	3.50957e-08	0.41835		0.574	0.5358	9.6437e-07	0.33904		0.3	0.036	-9.00282e-08	0.96903		0.3	0.184	-1.15358e-07	0.98531		-0.1	-0.114	1.5259e-07	0.00183
0.575	0.233	2.91447e-07	0.47675		0.725	0.5395	3.11284e-08	0.41774		0.575	0.5368	9.61318e-07	0.33898		0.304	0.04	-9.06385e-08	0.96837		0.304	0.188	-1.16578e-07	0.98492		-0.096	-0.11	1.55642e-07	0.00206
0.576	0.234	2.91752e-07	0.47683		0.724	0.5385	2.53299e-08	0.41684		0.576	0.5378	9.58266e-07	0.33892		0.308	0.044	-9.09437e-08	0.96803		0.308	0.192	-1.1841e-07	0.98435		-0.092	-0.106	1.5259e-07	0.00183
0.577	0.235	2.91752e-07	0.47683		0.723	0.5375	2.10574e-08	0.41618		0.577	0.5388	9.6437e-07	0.33904		0.312	0.048	-9.12489e-08	0.9677		0.312	0.196	-1.19935e-07	0.98387		-0.088	-0.102	1.55642e-07	0.00206
0.578	0.236	2.92057e-07	0.47692		0.722	0.5365	1.55642e-08	0.41533		0.578	0.5398	9.58266e-07	0.33892		0.316	0.052	-9.18593e-08	0.96703		0.316	0.2	-1.21461e-07	0.98339		-0.084	-0.098	1.5259e-07	0.00183
0.579	0.237	2.92973e-07	0.47718		0.721	0.5355	9.76577e-09	0.41443		0.579	0.5408	9.67421e-07	0.3391		0.32	0.056	-9.21644e-08	0.9667		0.32	0.204	-1.23292e-07	0.98281		-0.08	-0.094	1.5259e-07	0.00183
0.58	0.238	2.92973e-07	0.47718		0.72	0.5345	5.18806e-09	0.41373		0.58	0.5418	9.61318e-07	0.33898		0.324	0.06	-9.24696e-08	0.96637		0.324	0.208	-1.24818e-07	0.98233		-0.076	-0.09	1.5259e-07	0.00183
0.581	0.239	2.93278e-07	0.47727		0.719	0.5335	-1.22072e-09	0.41273		0.581	0.5428	9.70473e-07	0.33916		0.328	0.064	-9.27748e-08	0.96603		0.328	0.212	-1.26649e-07	0.98175		-0.072	-0.086	1.5259e-07	0.00183
0.582	0.24	2.94193e-07	0.47754		0.718	0.5325	-7.01915e-09	0.41184		0.582	0.5438	9.73525e-07	0.33921		0.332	0.068	-9.308e-08	0.9657		0.332	0.216	-1.29091e-07	0.98099		-0.068	-0.082	1.55642e-07	0.00206
0.583	0.241	2.95109e-07	0.4778		0.717	0.5315	-1.28175e-08	0.41094		0.583	0.5448	9.73525e-07	0.33921		0.336	0.072	-9.36903e-08	0.96504		0.336	0.22	-1.31227e-07	0.98031		-0.064	-0.078	1.58693e-07	0.00229
0.584	0.242	2.95109e-07	0.4778		0.716	0.5305	-1.98367e-08	0.40985		0.584	0.5458	9.73525e-07	0.33921		0.34	0.076	-9.39955e-08	0.9647		0.34	0.224	-1.33669e-07	0.97954		-0.06	-0.074	1.55642e-07	0.00206
0.585	0.243	2.95719e-07	0.47797		0.715	0.5295	-2.62455e-08	0.40886		0.585	0.5468	9.73525e-07	0.33921		0.344	0.08	-9.46059e-08	0.96404		0.344	0.228	-1.3611e-07	0.97878		-0.056	-0.07	1.55642e-07	0.00206
0.586	0.244	2.96635e-07	0.47824		0.714	0.5285	-3.20439e-08	0.40797		0.586	0.5478	9.70473e-07	0.33916		0.348	0.084	-9.46059e-08	0.96404		0.348	0.232	-1.38551e-07	0.97801		-0.052	-0.066	1.58693e-07	0.00229
0.587	0.245	2.9633e-07	0.47815		0.713	0.5275	-3.9063e-08	0.40688		0.587	0.5488	9.73525e-07	0.33921		0.352	0.088	-9.52162e-08	0.96337		0.352	0.236	-1.41298e-07	0.97714		-0.048	-0.062	1.58693e-07	0.00229
0.588	0.246	2.96635e-07	0.47824		0.712	0.5265	-4.5777e-08	0.40584		0.588	0.5498	9.79629e-07	0.33933		0.356	0.092	-9.58266e-08	0.9627		0.356	0.24	-1.44655e-07	0.97609		-0.044	-0.058	1.58693e-07	0.00229
0.589	0.247	2.97245e-07	0.47841		0.711	0.5255	-5.31013e-08	0.40471		0.589	0.5508	9.70473e-07	0.33916		0.36	0.096	-9.58266e-08	0.9627		0.36	0.244	-1.48012e-07	0.97503		-0.04	-0.054	1.58693e-07	0.00229
0.59	0.248	2.9694e-07	0.47833		0.71	0.5245	-6.01205e-08	0.40362		0.59	0.5518	9.82681e-07	0.33939		0.364	0.1	-9.67421e-08	0.96171		0.364	0.248	-1.51674e-07	0.97388		-0.036	-0.05	1.61745e-07	0.00252
0.591	0.249	2.97245e-07	0.47841		0.709	0.5235	-6.80552e-08	0.4024		0.591	0.5528	9.76577e-07	0.33927		0.368	0.104	-9.67421e-08	0.96171		0.368	0.252	-1.56252e-07	0.97244		-0.032	-0.046	1.61745e-07	0.00252
0.592	0.25	2.98161e-07	0.47868		0.708	0.5225	-7.50743e-08	0.40131		0.592	0.5538	9.76577e-07	0.33927		0.372	0.108	-9.70473e-08	0.96137		0.372	0.256	-1.6083e-07	0.971		-0.028	-0.042	1.61745e-07	0.00252
0.593	0.251	2.98771e-07	0.47885		0.707	0.5215	-8.33142e-08	0.40004		0.593	0.5548	9.79629e-07	0.33933		0.376	0.112	-9.79629e-08	0.96037		0.376	0.26	-1.66018e-07	0.96937		-0.024	-0.038	1.61745e-07	0.00252
0.594	0.252	2.98161e-07	0.47868		0.706	0.5205	-9.15541e-08	0.39876		0.594	0.5558	9.82681e-07	0.33939		0.38	0.116	-9.85732e-08	0.95971		0.38	0.264	-1.71816e-07	0.96754		-0.02	-0.034	1.64797e-07	0.00275
0.595	0.253	2.99382e-07	0.47903		0.705	0.5195	-9.9794e-08	0.39749		0.595	0.5568	9.85732e-07	0.33945		0.384	0.12	-9.88784e-08	0.95937		0.384	0.268	-1.78225e-07	0.96552		-0.016	-0.03	1.64797e-07	0.00275
0.596	0.254	2.99687e-07	0.47912		0.704	0.5185	-1.08033e-07	0.39622		0.596	0.5578	9.85732e-07	0.33945		0.388	0.124	-9.91836e-08	0.95904		0.388	0.272	-1.85244e-07	0.96332		-0.012	-0.026	1.61745e-07	0.00252
0.597	0.255	2.99687e-07	0.47912		0.703	0.5175	-1.17189e-07	0.3948		0.597	0.5588	9.85732e-07	0.33945		0.392	0.128	-9.94888e-08	0.95871		0.392	0.276	-1.93789e-07	0.96063		-0.008	-0.022	1.64797e-07	0.00275
0.598	0.256	3.01213e-07	0.47955		0.702	0.5165	-1.25734e-07	0.39348		0.598	0.5598	9.88784e-07	0.33951		0.396	0.132	-9.9794e-08	0.95837		0.396	0.28	-2.03555e-07	0.95755		-0.004	-0.018	1.64797e-07	0.00275
0.599	0.257	3.01213e-07	0.47955		0.701	0.5155	-1.34889e-07	0.39206		0.599	0.5608	9.9794e-07	0.33969		0.4	0.136	-1.00404e-07	0.95771		0.4	0.284	-2.14541e-07	0.9541		0	-0.014	1.64797e-07	0.00275
0.6	0.258	3.00907e-07	0.47947		0.7	0.5145	-1.4435e-07	0.3906		0.6	0.5618	9.94888e-07	0.33963		0.404	0.14	-1.01014e-07	0.95704		0.404	0.288	-2.26749e-07	0.95025		0.004	-0.01	1.64797e-07	0.00275
0.601	0.259	3.02433e-07	0.4799		0.699	0.5135	-1.54421e-07	0.38904		0.601	0.5628	9.94888e-07	0.33963		0.408	0.144	-1.01319e-07	0.95671		0.408	0.292	-2.40482e-07	0.94593		0.008	-0.006	1.67849e-07	0.00298
0.602	0.26	3.02128e-07	0.47982		0.698	0.5125	-1.63881e-07	0.38758		0.602	0.5638	9.94888e-07	0.33963		0.412	0.148	-1.0193e-07	0.95604		0.412	0.296	-2.56656e-07	0.94084		0.012	-0.002	1.64797e-07	0.00275
0.603	0.261	3.03349e-07	0.48017		0.697	0.5115	-1.73647e-07	0.38607		0.603	0.5648	9.9794e-07	0.33969		0.416	0.152	-1.02235e-07	0.95571		0.416	0.3	-2.75883e-07	0.93479		0.016	0.002	1.67849e-07	0.00298
0.604	0.262	3.03044e-07	0.48008		0.696	0.5105	-1.84328e-07	0.38442		0.604	0.5658	9.9794e-07	0.33969		0.42	0.156	-1.02235e-07	0.95571		0.42	0.304	-2.9694e-07	0.92817		0.02	0.006	1.67849e-07	0.00298
0.605	0.263	3.04264e-07	0.48043		0.695	0.5095	-1.9501e-07	0.38276		0.605	0.5668	9.9794e-07	0.33969		0.424	0.16	-1.0315e-07	0.95471		0.424	0.308	-3.2166e-07	0.92039		0.024	0.01	1.70901e-07	0.00321
0.606	0.264	3.03959e-07	0.48034		0.694	0.5085	-2.05996e-07	0.38107		0.606	0.5678	1.00404e-06	0.33981		0.428	0.164	-1.03456e-07	0.95438		0.428	0.312	-3.50041e-07	0.91146		0.028	0.014	1.70901e-07	0.00321
0.607	0.265	3.0457e-07	0.48052		0.693	0.5075	-2.16983e-07	0.37937		0.607	0.5688	1.00099e-06	0.33975		0.432	0.168	-1.04066e-07	0.95371		0.432	0.316	-3.82391e-07	0.90128		0.032	0.018	1.67849e-07	0.00298
0.608	0.266	3.04875e-07	0.48061		0.692	0.5065	-2.27664e-07	0.37771		0.608	0.5698	1.00404e-06	0.33981		0.436	0.172	-1.04676e-07	0.95305		0.436	0.32	-4.19928e-07	0.88946		0.036	0.022	1.67849e-07	0.00298
0.609	0.267	3.0518e-07	0.48069		0.691	0.5055	-2.38651e-07	0.37601		0.609	0.5708	1.00404e-06	0.33981		0.44	0.176	-1.04982e-07	0.95271		0.44	0.324	-4.62348e-07	0.87612		0.04	0.026	1.70901e-07	0.00321
0.61	0.268	3.05485e-07	0.48078		0.69	0.5045	-2.49637e-07	0.37432		0.61	0.5718	9.9794e-07	0.33969		0.444	0.18	-1.05592e-07	0.95205		0.444	0.328	-5.10872e-07	0.86085		0.044	0.03	1.70901e-07	0.00321
0.611	0.269	3.06401e-07	0.48105		0.689	0.5035	-2.61844e-07	0.37243		0.611	0.5728	1.00404e-06	0.33981		0.448	0.184	-1.05897e-07	0.95172		0.448	0.332	-5.66109e-07	0.84346		0.048	0.034	1.70901e-07	0.00321
0.612	0.27	3.07927e-07	0.48148		0.688	0.5025	-2.74052e-07	0.37054		0.612	0.5738	1.01014e-06	0.33992		0.452	0.188	-1.06507e-07	0.95105		0.452	0.336	-6.28061e-07	0.82397		0.052	0.038	1.70901e-07	0.00321
0.613	0.271	3.06706e-07	0.48113		0.687	0.5015	-2.86869e-07	0.36856		0.613	0.5748	1.01319e-06	0.33998		0.456	0.192	-1.06813e-07	0.95072		0.456	0.34	-6.98252e-07	0.80188		0.056	0.042	1.70901e-07	0.00321
0.614	0.272	3.07927e-07	0.48148		0.686	0.5005	-2.98771e-07	0.36672		0.614	0.5758	1.01625e-06	0.34004		0.46	0.196	-1.07423e-07	0.95005		0.46	0.344	-7.76989e-07	0.7771		0.06	0.046	1.73952e-07	0.00344
0.615	0.273	3.08232e-07	0.48157		0.685	0.4995	-3.11284e-07	0.36478		0.615	0.5768	1.00404e-06	0.33981		0.464	0.2	-1.08033e-07	0.94938		0.464	0.348	-8.65186e-07	0.74935		0.064	0.05	1.73952e-07	0.00344
0.616	0.274	3.08842e-07	0.48175		0.684	0.4985	-3.24406e-07	0.36275		0.616	0.5778	1.01319e-06	0.33998		0.468	0.204	-1.08339e-07	0.94905		0.468	0.352	-9.62233e-07	0.71881		0.068	0.054	1.73952e-07	0.00344
0.617	0.275	3.08842e-07	0.48175		0.683	0.4975	-3.37834e-07	0.36068		0.617	0.5788	1.0193e-06	0.3401		0.472	0.208	-1.08949e-07	0.94839		0.472	0.356	-1.06965e-06	0.68501		0.072	0.058	1.73952e-07	0.00344
0.618	0.276	3.09452e-07	0.48192		0.682	0.4965	-3.50652e-07	0.35869		0.618	0.5798	1.0193e-06	0.3401		0.476	0.212	-1.09254e-07	0.94805		0.476	0.36	-1.18593e-06	0.64842		0.076	0.062	1.77004e-07	0.00367
0.619	0.277	3.09452e-07	0.48192		0.681	0.4955	-3.63775e-07	0.35666		0.619	0.5808	1.0193e-06	0.3401		0.48	0.216	-1.09864e-07	0.94739		0.48	0.364	-1.31105e-06	0.60905		0.08	0.066	1.73952e-07	0.00344
0.62	0.278	3.09758e-07	0.48201		0.68	0.4945	-3.77813e-07	0.35449		0.62	0.5818	1.0193e-06	0.3401		0.484	0.22	-1.10475e-07	0.94672		0.484	0.368	-1.44655e-06	0.56641		0.084	0.07	1.77004e-07	0.00367
0.621	0.279	3.10978e-07	0.48236		0.679	0.4935	-3.91851e-07	0.35232		0.621	0.5828	1.02235e-06	0.34016		0.488	0.224	-1.1078e-07	0.94639		0.488	0.372	-1.58999e-06	0.52127		0.088	0.074	1.77004e-07	0.00367
0.622	0.28	3.11589e-07	0.48254		0.678	0.4925	-4.05889e-07	0.35015		0.622	0.5838	1.0193e-06	0.3401		0.492	0.228	-1.1139e-07	0.94572		0.492	0.376	-1.73983e-06	0.47412		0.092	0.078	1.77004e-07	0.00367
0.623	0.281	3.11894e-07	0.48263		0.677	0.4915	-4.19317e-07	0.34807		0.623	0.5848	1.02235e-06	0.34016		0.496	0.232	-1.12306e-07	0.94472		0.496	0.38	-1.89608e-06	0.42495		0.096	0.082	1.77004e-07	0.00367
0.624	0.282	3.12504e-07	0.4828		0.676	0.4905	-4.33051e-07	0.34595		0.624	0.5858	1.02845e-06	0.34028		0.5	0.236	-1.12611e-07	0.94439		0.5	0.384	-2.05569e-06	0.37472		0.1	0.086	1.80056e-07	0.0039
0.625	0.283	3.11284e-07	0.48245		0.675	0.4895	-4.47699e-07	0.34369		0.625	0.5868	1.0254e-06	0.34022		0.504	0.24	-1.13221e-07	0.94372		0.504	0.388	-2.21683e-06	0.32402		0.104	0.09	1.83108e-07	0.00413
0.626	0.284	3.12199e-07	0.48271		0.674	0.4885	-4.62043e-07	0.34147		0.626	0.5878	1.0315e-06	0.34034		0.508	0.244	-1.13527e-07	0.94339		0.508	0.392	-2.37644e-06	0.27379		0.108	0.094	1.83108e-07	0.00413
0.627	0.285	3.1342e-07	0.48306		0.673	0.4875	-4.76386e-07	0.33925		0.627	0.5888	1.0193e-06	0.3401		0.512	0.248	-1.14137e-07	0.94272		0.512	0.396	-2.53147e-06	0.22501		0.112	0.098	1.80056e-07	0.0039
0.628	0.286	3.13115e-07	0.48298		0.672	0.4865	-4.9195e-07	0.33684		0.628	0.5898	1.02845e-06	0.34028		0.516	0.252	-1.14747e-07	0.94206		0.516	0.4	-2.67948e-06	0.17843		0.116	0.102	1.8616e-07	0.00436
0.629	0.287	3.14335e-07	0.48333		0.671	0.4855	-5.06294e-07	0.33462		0.629	0.5908	1.0315e-06	0.34034		0.52	0.256	-1.15053e-07	0.94172		0.52	0.404	-2.81681e-06	0.13521		0.12	0.106	1.83108e-07	0.00413
0.63	0.288	3.14641e-07	0.48342		0.67	0.4845	-5.21248e-07	0.33231		0.63	0.5918	1.0315e-06	0.34034		0.524	0.26	-1.15663e-07	0.94106		0.524	0.408	-2.9398e-06	0.09651		0.124	0.11	1.89211e-07	0.00459
0.631	0.289	3.15251e-07	0.48359		0.669	0.4835	-5.36507e-07	0.32995		0.631	0.5928	1.03761e-06	0.34046		0.528	0.264	-1.16273e-07	0.94039		0.528	0.412	-3.04539e-06	0.06329		0.128	0.114	1.89211e-07	0.00459
0.632	0.29	3.16166e-07	0.48385		0.668	0.4825	-5.51155e-07	0.32769		0.632	0.5938	1.03761e-06	0.34046		0.532	0.268	-1.16884e-07	0.93973		0.532	0.416	-3.13084e-06	0.0364		0.132	0.118	1.8616e-07	0.00436
0.633	0.291	3.16472e-07	0.48394		0.667	0.4815	-5.67025e-07	0.32523		0.633	0.5948	1.04676e-06	0.34064		0.536	0.272	-1.17189e-07	0.93939		0.536	0.42	-3.19462e-06	0.01633		0.136	0.122	1.89211e-07	0.00459
0.634	0.292	3.17082e-07	0.48412		0.666	0.4805	-5.82284e-07	0.32287		0.634	0.5958	1.03456e-06	0.3404		0.54	0.276	-1.18104e-07	0.9384		0.54	0.424	-3.23399e-06	0.00394		0.14	0.126	1.92263e-07	0.00482
0.635	0.293	3.16777e-07	0.48403		0.665	0.4795	-5.96627e-07	0.32065		0.635	0.5968	1.03761e-06	0.34046		0.544	0.28	-1.1841e-07	0.93806		0.544	0.428	-3.2465e-06	0		0.144	0.13	1.92263e-07	0.00482
0.636	0.294	3.17692e-07	0.48429		0.664	0.4785	-6.12497e-07	0.3182		0.636	0.5978	1.04371e-06	0.34058		0.548	0.284	-1.1902e-07	0.9374		0.548	0.432	-3.23308e-06	0.00422		0.148	0.134	1.92263e-07	0.00482
0.637	0.295	3.18303e-07	0.48447		0.663	0.4775	-6.2745e-07	0.31589		0.637	0.5988	1.04371e-06	0.34058		0.552	0.288	-1.19325e-07	0.93706		0.552	0.436	-3.19523e-06	0.01613		0.152	0.138	1.95315e-07	0.00505
0.638	0.296	3.17998e-07	0.48438		0.662	0.4765	-6.43015e-07	0.31348		0.638	0.5998	1.04982e-06	0.34069		0.556	0.292	-1.20546e-07	0.93573		0.556	0.44	-3.13084e-06	0.0364		0.156	0.142	1.98367e-07	0.00528
0.639	0.297	3.19218e-07	0.48473		0.661	0.4755	-6.58579e-07	0.31107		0.639	0.6008	1.05592e-06	0.34081		0.56	0.296	-1.20546e-07	0.93573		0.56	0.444	-3.04325e-06	0.06396		0.16	0.146	2.01419e-07	0.0055
0.64	0.298	3.19523e-07	0.48482		0.66	0.4745	-6.73533e-07	0.30876		0.64	0.6018	1.04982e-06	0.34069		0.564	0.3	-1.21156e-07	0.93507		0.564	0.448	-2.93644e-06	0.09757		0.164	0.15	1.98367e-07	0.00528
0.641	0.299	3.19523e-07	0.48482		0.659	0.4735	-6.88792e-07	0.3064		0.641	0.6028	1.05592e-06	0.34081		0.568	0.304	-1.22072e-07	0.93407		0.568	0.452	-2.81132e-06	0.13694		0.168	0.154	1.98367e-07	0.00528
0.642	0.3	3.20744e-07	0.48517		0.658	0.4725	-7.04356e-07	0.30399		0.642	0.6038	1.05287e-06	0.34075		0.572	0.308	-1.22682e-07	0.9334		0.572	0.456	-2.67215e-06	0.18074		0.172	0.158	2.01419e-07	0.0055
0.643	0.301	3.20439e-07	0.48508		0.657	0.4715	-7.18699e-07	0.30177		0.643	0.6048	1.05592e-06	0.34081		0.576	0.312	-1.22987e-07	0.93307		0.576	0.46	-2.52231e-06	0.22789		0.176	0.162	2.0447e-07	0.00573
0.644	0.302	3.21049e-07	0.48526		0.656	0.4705	-7.34569e-07	0.29932		0.644	0.6058	1.06202e-06	0.34093		0.58	0.316	-1.23903e-07	0.93207		0.58	0.464	-2.36545e-06	0.27725		0.18	0.166	2.0447e-07	0.00573
0.645	0.303	3.2166e-07	0.48543		0.655	0.4695	-7.49523e-07	0.29701		0.645	0.6068	1.06202e-06	0.34093		0.584	0.32	-1.24513e-07	0.9314		0.584	0.468	-2.20553e-06	0.32757		0.184	0.17	2.07522e-07	0.00596
0.646	0.304	3.22575e-07	0.4857		0.654	0.4685	-7.64171e-07	0.29474		0.646	0.6078	1.06202e-06	0.34093		0.588	0.324	-1.25123e-07	0.93074		0.588	0.472	-2.0444e-06	0.37828		0.188	0.174	2.10574e-07	0.00619
0.647	0.305	3.2227e-07	0.48561		0.653	0.4675	-7.79125e-07	0.29243		0.647	0.6088	1.05897e-06	0.34087		0.592	0.328	-1.25734e-07	0.93007		0.592	0.476	-1.88723e-06	0.42773		0.192	0.178	2.13626e-07	0.00642
0.648	0.306	3.23186e-07	0.48587		0.652	0.4665	-7.93163e-07	0.29026		0.648	0.6098	1.06202e-06	0.34093		0.596	0.332	-1.26039e-07	0.92974		0.596	0.48	-1.73434e-06	0.47585		0.196	0.182	2.13626e-07	0.00642
0.649	0.307	3.23491e-07	0.48596		0.651	0.4655	-8.08117e-07	0.28795		0.649	0.6108	1.06202e-06	0.34093		0.6	0.336	-1.26955e-07	0.92874		0.6	0.484	-1.58876e-06	0.52166		0.2	0.186	2.16678e-07	0.00665
0.65	0.308	3.24101e-07	0.48614		0.65	0.4645	-8.22766e-07	0.28568		0.65	0.6118	1.07118e-06	0.34111		0.604	0.34	-1.27565e-07	0.92807		0.604	0.488	-1.45052e-06	0.56516		0.204	0.19	2.16678e-07	0.00665
0.651	0.309	3.24711e-07	0.48631		0.649	0.4635	-8.37109e-07	0.28346		0.651	0.6128	1.07118e-06	0.34111		0.608	0.344	-1.28175e-07	0.92741		0.608	0.492	-1.32204e-06	0.60559		0.208	0.194	2.16678e-07	0.00665
0.652	0.31	3.25017e-07	0.4864		0.648	0.4625	-8.51148e-07	0.28129		0.652	0.6138	1.07423e-06	0.34117		0.612	0.348	-1.28786e-07	0.92674		0.612	0.496	-1.20363e-06	0.64285		0.212	0.198	2.19729e-07	0.00688
0.653	0.311	3.25627e-07	0.48657		0.647	0.4615	-8.64576e-07	0.27921		0.653	0.6148	1.07118e-06	0.34111		0.616	0.352	-1.29091e-07	0.92641		0.616	0.5	-1.09437e-06	0.67723		0.216	0.202	2.19729e-07	0.00688
0.654	0.312	3.25932e-07	0.48666		0.646	0.4605	-8.78614e-07	0.27704		0.654	0.6158	1.06813e-06	0.34105		0.62	0.356	-1.30312e-07	0.92507		0.62	0.504	-9.95803e-07	0.70825		0.22	0.206	2.22781e-07	0.00711
0.655	0.313	3.26543e-07	0.48684		0.645	0.4595	-8.92347e-07	0.27492		0.655	0.6168	1.07423e-06	0.34117		0.624	0.36	-1.30617e-07	0.92474		0.624	0.508	-9.06996e-07	0.73619		0.224	0.21	2.22781e-07	0.00711
0.656	0.314	3.26848e-07	0.48693		0.644	0.4585	-9.05775e-07	0.27284		0.656	0.6178	1.07423e-06	0.34117		0.628	0.364	-1.31532e-07	0.92374		0.628	0.512	-8.27344e-07	0.76126		0.228	0.214	2.25833e-07	0.00734
0.657	0.315	3.27153e-07	0.48701		0.643	0.4575	-9.18593e-07	0.27086		0.657	0.6188	1.08339e-06	0.34135		0.632	0.368	-1.32143e-07	0.92308		0.632	0.516	-7.56847e-07	0.78344		0.232	0.218	2.25833e-07	0.00734
0.658	0.316	3.28068e-07	0.48728		0.642	0.4565	-9.3141e-07	0.26888		0.658	0.6198	1.08339e-06	0.34135		0.636	0.372	-1.32753e-07	0.92241		0.636	0.52	-6.93675e-07	0.80332		0.236	0.222	2.28885e-07	0.00757
0.659	0.317	3.28068e-07	0.48728		0.641	0.4555	-9.44533e-07	0.26685		0.659	0.6208	1.08644e-06	0.34141		0.64	0.376	-1.33363e-07	0.92175		0.64	0.524	-6.37827e-07	0.8209		0.24	0.226	2.28885e-07	0.00757
0.66	0.318	3.28984e-07	0.48754		0.64	0.4545	-9.5613e-07	0.26506		0.66	0.6218	1.08949e-06	0.34146		0.644	0.38	-1.34279e-07	0.92075		0.644	0.528	-5.88998e-07	0.83626		0.244	0.23	2.34988e-07	0.00803
0.661	0.319	3.299e-07	0.4878		0.639	0.4535	-9.68032e-07	0.26322		0.661	0.6228	1.08644e-06	0.34141		0.648	0.384	-1.34889e-07	0.92008		0.648	0.532	-5.46578e-07	0.84961		0.248	0.234	2.34988e-07	0.00803
0.662	0.32	3.30205e-07	0.48789		0.638	0.4525	-9.79324e-07	0.26147		0.662	0.6238	1.08949e-06	0.34146		0.652	0.388	-1.355e-07	0.91941		0.652	0.536	-5.08735e-07	0.86152		0.252	0.238	2.31937e-07	0.0078
0.663	0.321	3.30205e-07	0.48789		0.637	0.4515	-9.90005e-07	0.25982		0.663	0.6248	1.08949e-06	0.34146		0.656	0.392	-1.3611e-07	0.91875		0.656	0.54	-4.75776e-07	0.87189		0.256	0.242	2.34988e-07	0.00803
0.664	0.322	3.31425e-07	0.48824		0.636	0.4505	-1.0016e-06	0.25802		0.664	0.6258	1.08949e-06	0.34146		0.66	0.396	-1.37026e-07	0.91775		0.66	0.544	-4.47089e-07	0.88092		0.26	0.246	2.34988e-07	0.00803
0.665	0.323	3.31731e-07	0.48833		0.635	0.4495	-1.01289e-06	0.25628		0.665	0.6268	1.09254e-06	0.34152		0.664	0.4	-1.37636e-07	0.91708		0.664	0.548	-4.22064e-07	0.88879		0.264	0.25	2.3804e-07	0.00826
0.666	0.324	3.32036e-07	0.48842		0.634	0.4485	-1.02388e-06	0.25458		0.666	0.6278	1.09254e-06	0.34152		0.668	0.404	-1.38551e-07	0.91608		0.668	0.552	-4.00091e-07	0.89571		0.268	0.254	2.41092e-07	0.00849
0.667	0.325	3.32646e-07	0.48859		0.633	0.4475	-1.03334e-06	0.25312		0.667	0.6288	1.1017e-06	0.3417		0.672	0.408	-1.39162e-07	0.91542		0.672	0.556	-3.8117e-07	0.90166		0.272	0.258	2.41092e-07	0.00849
0.668	0.326	3.33562e-07	0.48886		0.632	0.4465	-1.04371e-06	0.25151		0.668	0.6298	1.09864e-06	0.34164		0.676	0.412	-1.40077e-07	0.91442		0.676	0.56	-3.65606e-07	0.90656		0.276	0.262	2.44144e-07	0.00872
0.669	0.327	3.33867e-07	0.48894		0.631	0.4455	-1.05317e-06	0.25005		0.669	0.6308	1.09864e-06	0.34164		0.68	0.416	-1.40383e-07	0.91409		0.68	0.564	-3.51567e-07	0.91098		0.28	0.266	2.44144e-07	0.00872
0.67	0.328	3.34477e-07	0.48912		0.63	0.4445	-1.06355e-06	0.24844		0.67	0.6318	1.10475e-06	0.34176		0.684	0.42	-1.40993e-07	0.91342		0.684	0.568	-3.39665e-07	0.91472		0.284	0.27	2.47196e-07	0.00895
0.671	0.329	3.35393e-07	0.48938		0.629	0.4435	-1.07301e-06	0.24698		0.671	0.6328	1.10475e-06	0.34176		0.688	0.424	-1.42214e-07	0.91209		0.688	0.572	-3.29289e-07	0.91799		0.288	0.274	2.50247e-07	0.00917
0.672	0.33	3.34782e-07	0.48921		0.628	0.4425	-1.08064e-06	0.2458		0.672	0.6338	1.1078e-06	0.34182		0.692	0.428	-1.42519e-07	0.91176		0.692	0.576	-3.20744e-07	0.92068		0.292	0.278	2.50247e-07	0.00917
0.673	0.331	3.36308e-07	0.48965		0.627	0.4415	-1.08827e-06	0.24462		0.673	0.6348	1.10475e-06	0.34176		0.696	0.432	-1.43434e-07	0.91076		0.696	0.58	-3.13725e-07	0.92288		0.296	0.282	2.53299e-07	0.0094
0.674	0.332	3.36919e-07	0.48982		0.626	0.4405	-1.0962e-06	0.24339		0.674	0.6358	1.11085e-06	0.34188		0.7	0.436	-1.4435e-07	0.90976		0.7	0.584	-3.07316e-07	0.9249		0.3	0.286	2.50247e-07	0.00917
0.675	0.333	3.37529e-07	0.49		0.625	0.4395	-1.10322e-06	0.24231		0.675	0.6368	1.11696e-06	0.342		0.704	0.44	-1.4496e-07	0.90909		0.704	0.588	-3.01213e-07	0.92682		0.304	0.29	2.53299e-07	0.0094
0.676	0.334	3.37529e-07	0.49		0.624	0.4385	-1.11085e-06	0.24113		0.676	0.6378	1.1139e-06	0.34194		0.708	0.444	-1.45571e-07	0.90842		0.708	0.592	-2.9633e-07	0.92836		0.308	0.294	2.56351e-07	0.00963
0.677	0.335	3.38445e-07	0.49026		0.623	0.4375	-1.11726e-06	0.24014		0.677	0.6388	1.11696e-06	0.342		0.712	0.448	-1.46791e-07	0.90709		0.712	0.596	-2.92973e-07	0.92941		0.312	0.298	2.56351e-07	0.00963
0.678	0.336	3.39055e-07	0.49044		0.622	0.4365	-1.12428e-06	0.23905		0.678	0.6398	1.11696e-06	0.342		0.716	0.452	-1.47402e-07	0.90643		0.716	0.6	-2.90226e-07	0.93028		0.316	0.302	2.59403e-07	0.00986
0.679	0.337	3.38445e-07	0.49026		0.621	0.4355	-1.12947e-06	0.23825		0.679	0.6408	1.12001e-06	0.34206		0.72	0.456	-1.48317e-07	0.90543		0.72	0.604	-2.87479e-07	0.93114		0.32	0.306	2.59403e-07	0.00986
0.68	0.338	3.3936e-07	0.49052		0.62	0.4345	-1.13527e-06	0.23735		0.68	0.6418	1.12001e-06	0.34206		0.724	0.46	-1.48622e-07	0.9051		0.724	0.608	-2.85954e-07	0.93162		0.324	0.31	2.62455e-07	0.01009
0.681	0.339	3.39971e-07	0.4907		0.619	0.4335	-1.14168e-06	0.23636		0.681	0.6428	1.11696e-06	0.342		0.728	0.464	-1.49843e-07	0.90376		0.728	0.612	-2.86564e-07	0.93143		0.328	0.314	2.65506e-07	0.01032
0.682	0.34	3.40276e-07	0.49079		0.618	0.4325	-1.14656e-06	0.23561		0.682	0.6438	1.12611e-06	0.34217		0.732	0.468	-1.50453e-07	0.9031		0.732	0.616	-2.87174e-07	0.93124		0.332	0.318	2.68558e-07	0.01055
0.683	0.341	3.40581e-07	0.49087		0.617	0.4315	-1.15053e-06	0.23499		0.683	0.6448	1.12916e-06	0.34223		0.736	0.472	-1.51369e-07	0.9021		0.736	0.62	-2.87174e-07	0.93124		0.336	0.322	2.65506e-07	0.01032
0.684	0.342	3.42107e-07	0.49131		0.616	0.4305	-1.15449e-06	0.23438		0.684	0.6458	1.13221e-06	0.34229		0.74	0.476	-1.51979e-07	0.90143		0.74	0.624	-2.887e-07	0.93076		0.34	0.326	2.68558e-07	0.01055
0.685	0.343	3.41802e-07	0.49122		0.615	0.4295	-1.15846e-06	0.23377		0.685	0.6468	1.12916e-06	0.34223		0.744	0.48	-1.5259e-07	0.90077		0.744	0.628	-2.89616e-07	0.93047		0.344	0.33	2.7161e-07	0.01078
0.686	0.344	3.43327e-07	0.49166		0.614	0.4285	-1.16243e-06	0.23315		0.686	0.6478	1.13832e-06	0.34241		0.748	0.484	-1.53505e-07	0.89977		0.748	0.632	-2.89311e-07	0.93057		0.348	0.334	2.7161e-07	0.01078
0.687	0.345	3.43633e-07	0.49175		0.613	0.4275	-1.16578e-06	0.23263		0.687	0.6488	1.13832e-06	0.34241		0.752	0.488	-1.54421e-07	0.89877		0.752	0.636	-2.887e-07	0.93076		0.352	0.338	2.74662e-07	0.01101
0.688	0.346	3.43938e-07	0.49184		0.612	0.4265	-1.16884e-06	0.23216		0.688	0.6498	1.13832e-06	0.34241		0.756	0.492	-1.55336e-07	0.89777		0.756	0.64	-2.88395e-07	0.93086		0.356	0.342	2.74662e-07	0.01101
0.689	0.347	3.44243e-07	0.49193		0.611	0.4255	-1.17158e-06	0.23174		0.689	0.6508	1.13527e-06	0.34235		0.76	0.496	-1.56557e-07	0.89644		0.76	0.644	-2.87785e-07	0.93105		0.36	0.346	2.77714e-07	0.01124
0.69	0.348	3.44853e-07	0.4921		0.61	0.4245	-1.17311e-06	0.2315		0.69	0.6518	1.14747e-06	0.34259		0.764	0.5	-1.57167e-07	0.89577		0.764	0.648	-2.88395e-07	0.93086		0.364	0.35	2.77714e-07	0.01124
0.691	0.349	3.46074e-07	0.49245		0.609	0.4235	-1.17402e-06	0.23136		0.691	0.6528	1.15053e-06	0.34265		0.768	0.504	-1.58083e-07	0.89477		0.768	0.652	-2.887e-07	0.93076		0.368	0.354	2.80766e-07	0.01147
0.692	0.35	3.45769e-07	0.49237		0.608	0.4225	-1.17616e-06	0.23103		0.692	0.6538	1.14137e-06	0.34247		0.772	0.508	-1.59304e-07	0.89344		0.772	0.656	-2.90226e-07	0.93028		0.372	0.358	2.80766e-07	0.01147
0.693	0.351	3.4699e-07	0.49272		0.607	0.4215	-1.17616e-06	0.23103		0.693	0.6548	1.14442e-06	0.34253		0.776	0.512	-1.59914e-07	0.89277		0.776	0.66	-2.91447e-07	0.9299		0.376	0.362	2.83817e-07	0.0117
0.694	0.352	3.46684e-07	0.49263		0.606	0.4205	-1.17738e-06	0.23084		0.694	0.6558	1.14747e-06	0.34259		0.78	0.516	-1.61135e-07	0.89144		0.78	0.664	-2.92668e-07	0.92951		0.38	0.366	2.86869e-07	0.01193
0.695	0.353	3.476e-07	0.49289		0.605	0.4195	-1.17769e-06	0.23079		0.695	0.6568	1.15663e-06	0.34277		0.784	0.52	-1.61745e-07	0.89078		0.784	0.668	-2.94193e-07	0.92903		0.384	0.37	2.83817e-07	0.0117
0.696	0.354	3.47905e-07	0.49298		0.604	0.4185	-1.17799e-06	0.23074		0.696	0.6578	1.15663e-06	0.34277		0.788	0.524	-1.62966e-07	0.88944		0.788	0.672	-2.96635e-07	0.92826		0.388	0.374	2.89921e-07	0.01216
0.697	0.355	3.49736e-07	0.49351		0.603	0.4175	-1.17738e-06	0.23084		0.697	0.6588	1.15968e-06	0.34283		0.792	0.528	-1.64187e-07	0.88811		0.792	0.676	-2.98161e-07	0.92778		0.392	0.378	2.89921e-07	0.01216
0.698	0.356	3.49431e-07	0.49342		0.602	0.4165	-1.17738e-06	0.23084		0.698	0.6598	1.16273e-06	0.34289		0.796	0.532	-1.65102e-07	0.88711		0.796	0.68	-2.99992e-07	0.92721		0.396	0.382	2.92973e-07	0.01239
0.699	0.357	3.50347e-07	0.49368		0.601	0.4155	-1.17555e-06	0.23112		0.699	0.6608	1.16578e-06	0.34294		0.8	0.536	-1.66018e-07	0.88611		0.8	0.684	-3.02128e-07	0.92653		0.4	0.386	2.92973e-07	0.01239
0.7	0.358	3.50652e-07	0.49377		0.6	0.4145	-1.17463e-06	0.23126		0.7	0.6618	1.15663e-06	0.34277		0.804	0.54	-1.66933e-07	0.88512		0.804	0.688	-3.04875e-07	0.92567		0.404	0.39	2.96025e-07	0.01261
0.701	0.359	3.51262e-07	0.49395		0.599	0.4135	-1.17311e-06	0.2315		0.701	0.6628	1.16884e-06	0.343		0.808	0.544	-1.68154e-07	0.88378		0.808	0.692	-3.07316e-07	0.9249		0.408	0.394	2.99076e-07	0.01284
0.702	0.36	3.50957e-07	0.49386		0.598	0.4125	-1.17158e-06	0.23174		0.702	0.6638	1.17189e-06	0.34306		0.812	0.548	-1.69375e-07	0.88245		0.812	0.696	-3.09758e-07	0.92413		0.412	0.398	2.99076e-07	0.01284
0.703	0.361	3.52788e-07	0.49438		0.597	0.4115	-1.16945e-06	0.23207		0.703	0.6648	1.17494e-06	0.34312		0.816	0.552	-1.7029e-07	0.88145		0.816	0.7	-3.12809e-07	0.92317		0.416	0.402	3.02128e-07	0.01307
0.704	0.362	3.52788e-07	0.49438		0.596	0.4105	-1.167e-06	0.23244		0.704	0.6658	1.17799e-06	0.34318		0.82	0.556	-1.71206e-07	0.88045		0.82	0.704	-3.15556e-07	0.92231		0.42	0.406	3.02128e-07	0.01307
0.705	0.363	3.53704e-07	0.49465		0.595	0.4095	-1.16456e-06	0.23282		0.705	0.6668	1.17799e-06	0.34318		0.824	0.56	-1.72121e-07	0.87945		0.824	0.708	-3.19218e-07	0.92116		0.424	0.41	3.08232e-07	0.01353
0.706	0.364	3.54619e-07	0.49491		0.594	0.4085	-1.16182e-06	0.23325		0.706	0.6678	1.17799e-06	0.34318		0.828	0.564	-1.73342e-07	0.87812		0.828	0.712	-3.23491e-07	0.91981		0.428	0.414	3.0518e-07	0.0133
0.707	0.365	3.55535e-07	0.49517		0.593	0.4075	-1.15938e-06	0.23362		0.707	0.6688	1.18104e-06	0.34324		0.832	0.568	-1.74258e-07	0.87712		0.832	0.716	-3.27458e-07	0.91856		0.432	0.418	3.08232e-07	0.01353
0.708	0.366	3.55535e-07	0.49517		0.592	0.4065	-1.15602e-06	0.23414		0.708	0.6698	1.18715e-06	0.34336		0.836	0.572	-1.75478e-07	0.87579		0.836	0.72	-3.32341e-07	0.91703		0.436	0.422	3.11284e-07	0.01376
0.709	0.367	3.5584e-07	0.49526		0.591	0.4055	-1.15327e-06	0.23457		0.709	0.6708	1.18104e-06	0.34324		0.84	0.576	-1.76699e-07	0.87446		0.84	0.724	-3.36919e-07	0.91559		0.44	0.426	3.14335e-07	0.01399
0.71	0.368	3.5584e-07	0.49526		0.59	0.4045	-1.14961e-06	0.23513		0.71	0.6718	1.18715e-06	0.34336		0.844	0.58	-1.7792e-07	0.87313		0.844	0.728	-3.43022e-07	0.91367		0.444	0.43	3.17387e-07	0.01422
0.711	0.369	3.57061e-07	0.49561		0.589	0.4035	-1.14595e-06	0.2357		0.711	0.6728	1.19325e-06	0.34348		0.848	0.584	-1.7914e-07	0.8718		0.848	0.732	-3.49126e-07	0.91174		0.448	0.434	3.20439e-07	0.01445
0.712	0.37	3.57061e-07	0.49561		0.588	0.4025	-1.14076e-06	0.2365		0.712	0.6738	1.19325e-06	0.34348		0.852	0.588	-1.80361e-07	0.87046		0.852	0.736	-3.5645e-07	0.90944		0.452	0.438	3.20439e-07	0.01445
0.713	0.371	3.58281e-07	0.49596		0.587	0.4015	-1.13679e-06	0.23712		0.713	0.6748	1.1902e-06	0.34342		0.856	0.592	-1.81582e-07	0.86913		0.856	0.74	-3.6408e-07	0.90704		0.456	0.442	3.23491e-07	0.01468
0.714	0.372	3.58587e-07	0.49605		0.586	0.4005	-1.13282e-06	0.23773		0.714	0.6758	1.1963e-06	0.34354		0.86	0.596	-1.83108e-07	0.86747		0.86	0.744	-3.7293e-07	0.90425		0.46	0.446	3.26543e-07	0.01491
0.715	0.373	3.59197e-07	0.49623		0.585	0.3995	-1.12764e-06	0.23853		0.715	0.6768	1.1963e-06	0.34354		0.864	0.6	-1.84023e-07	0.86647		0.864	0.748	-3.82085e-07	0.90137		0.464	0.45	3.29594e-07	0.01514
0.716	0.374	3.59502e-07	0.49631		0.584	0.3985	-1.12428e-06	0.23905		0.716	0.6778	1.20241e-06	0.34366		0.868	0.604	-1.85244e-07	0.86514		0.868	0.752	-3.92156e-07	0.8982		0.468	0.454	3.29594e-07	0.01514
0.717	0.375	3.60723e-07	0.49667		0.583	0.3975	-1.1197e-06	0.23976		0.717	0.6788	1.21156e-06	0.34383		0.872	0.608	-1.8677e-07	0.86347		0.872	0.756	-4.04364e-07	0.89436		0.472	0.458	3.29594e-07	0.01514
0.718	0.376	3.61943e-07	0.49702		0.582	0.3965	-1.11482e-06	0.24051		0.718	0.6798	1.21156e-06	0.34383		0.876	0.612	-1.88296e-07	0.86181		0.876	0.76	-4.18097e-07	0.89004		0.476	0.462	3.35698e-07	0.0156
0.719	0.377	3.62249e-07	0.4971		0.581	0.3955	-1.10963e-06	0.24132		0.719	0.6808	1.20851e-06	0.34377		0.88	0.616	-1.89517e-07	0.86047		0.88	0.764	-4.33661e-07	0.88514		0.48	0.466	3.35698e-07	0.0156
0.72	0.378	3.62249e-07	0.4971		0.58	0.3945	-1.10536e-06	0.24198		0.72	0.6818	1.21156e-06	0.34383		0.884	0.62	-1.91042e-07	0.85881		0.884	0.768	-4.53192e-07	0.879		0.484	0.47	3.3875e-07	0.01583
0.721	0.379	3.63164e-07	0.49737		0.579	0.3935	-1.10017e-06	0.24278		0.721	0.6828	1.21156e-06	0.34383		0.888	0.624	-1.92263e-07	0.85748		0.888	0.772	-4.76691e-07	0.8716		0.488	0.474	3.41802e-07	0.01606
0.722	0.38	3.63164e-07	0.49737		0.578	0.3925	-1.09529e-06	0.24353		0.722	0.6838	1.21461e-06	0.34389		0.892	0.628	-1.94094e-07	0.85548		0.892	0.776	-5.05683e-07	0.86248		0.492	0.478	3.44853e-07	0.01628
0.723	0.381	3.64385e-07	0.49772		0.577	0.3915	-1.08979e-06	0.24438		0.723	0.6848	1.21766e-06	0.34395		0.896	0.632	-1.9562e-07	0.85381		0.896	0.78	-5.42e-07	0.85105		0.496	0.482	3.44853e-07	0.01628
0.724	0.382	3.653e-07	0.49798		0.576	0.3905	-1.0843e-06	0.24523		0.724	0.6858	1.22072e-06	0.34401		0.9	0.636	-1.96841e-07	0.85248		0.9	0.784	-5.86251e-07	0.83713		0.5	0.486	3.47905e-07	0.01651
0.725	0.383	3.653e-07	0.49798		0.575	0.3895	-1.0785e-06	0.24613		0.725	0.6868	1.23292e-06	0.34425		0.904	0.64	-1.98672e-07	0.85048		0.904	0.788	-6.38742e-07	0.82061		0.504	0.49	3.54009e-07	0.01697
0.726	0.384	3.66521e-07	0.49833		0.574	0.3885	-1.0727e-06	0.24703		0.726	0.6878	1.22987e-06	0.34419		0.908	0.644	-2.00198e-07	0.84882		0.908	0.792	-7.01609e-07	0.80083		0.508	0.494	3.54009e-07	0.01697
0.727	0.385	3.66826e-07	0.49842		0.573	0.3875	-1.06721e-06	0.24788		0.727	0.6888	1.22682e-06	0.34413		0.912	0.648	-2.02029e-07	0.84682		0.912	0.796	-7.72716e-07	0.77845		0.512	0.498	3.60112e-07	0.01743
0.728	0.386	3.67742e-07	0.49868		0.572	0.3865	-1.06172e-06	0.24873		0.728	0.6898	1.23598e-06	0.34431		0.916	0.652	-2.03555e-07	0.84516		0.916	0.8	-8.542e-07	0.75281		0.516	0.502	3.60112e-07	0.01743
0.729	0.387	3.68352e-07	0.49886		0.571	0.3855	-1.05683e-06	0.24948		0.729	0.6908	1.23292e-06	0.34425		0.92	0.656	-2.05081e-07	0.84349		0.92	0.804	-9.46669e-07	0.72371		0.52	0.506	3.63164e-07	0.01766
0.73	0.388	3.68963e-07	0.49903		0.57	0.3845	-1.05073e-06	0.25043		0.73	0.6918	1.23598e-06	0.34431		0.924	0.66	-2.06912e-07	0.84149		0.924	0.808	-1.04737e-06	0.69202		0.524	0.51	3.63164e-07	0.01766
0.731	0.389	3.69268e-07	0.49912		0.569	0.3835	-1.04524e-06	0.25127		0.731	0.6928	1.24208e-06	0.34442		0.928	0.664	-2.08743e-07	0.83949		0.928	0.812	-1.15693e-06	0.65755		0.528	0.514	3.69268e-07	0.01812
0.732	0.39	3.70183e-07	0.49939		0.568	0.3825	-1.03913e-06	0.25222		0.732	0.6938	1.24513e-06	0.34448		0.932	0.668	-2.10269e-07	0.83783		0.932	0.816	-1.27687e-06	0.6198		0.532	0.518	3.69268e-07	0.01812
0.733	0.391	3.70794e-07	0.49956		0.567	0.3815	-1.03303e-06	0.25316		0.733	0.6948	1.24818e-06	0.34454		0.936	0.672	-2.12405e-07	0.8355		0.936	0.82	-1.40474e-06	0.57956		0.536	0.522	3.75371e-07	0.01858
0.734	0.392	3.71099e-07	0.49965		0.566	0.3805	-1.02723e-06	0.25406		0.734	0.6958	1.25123e-06	0.3446		0.94	0.676	-2.14236e-07	0.8335		0.94	0.824	-1.53871e-06	0.53741		0.54	0.526	3.75371e-07	0.01858
0.735	0.393	3.72625e-07	0.50009		0.565	0.3795	-1.02113e-06	0.255		0.735	0.6968	1.24818e-06	0.34454		0.944	0.68	-2.16067e-07	0.8315		0.944	0.828	-1.67635e-06	0.49409		0.544	0.53	3.78423e-07	0.01881
0.736	0.394	3.72625e-07	0.50009		0.564	0.3785	-1.01594e-06	0.25581		0.736	0.6978	1.25734e-06	0.34472		0.948	0.684	-2.18509e-07	0.82884		0.948	0.832	-1.81612e-06	0.45011		0.548	0.534	3.81475e-07	0.01904
0.737	0.395	3.7354e-07	0.50035		0.563	0.3775	-1.00892e-06	0.25689		0.737	0.6988	1.26039e-06	0.34478		0.952	0.688	-2.20035e-07	0.82717		0.952	0.836	-1.95559e-06	0.40622		0.552	0.538	3.84527e-07	0.01927
0.738	0.396	3.73846e-07	0.50044		0.562	0.3765	-1.00373e-06	0.25769		0.738	0.6998	1.26344e-06	0.34484		0.956	0.692	-2.22476e-07	0.82451		0.956	0.84	-2.09353e-06	0.36282		0.556	0.542	3.84527e-07	0.01927
0.739	0.397	3.74456e-07	0.50061		0.561	0.3755	-9.98245e-07	0.25854		0.739	0.7008	1.25734e-06	0.34472		0.96	0.696	-2.24307e-07	0.82251		0.96	0.844	-2.2272e-06	0.32075		0.56	0.546	3.87579e-07	0.0195
0.74	0.398	3.74761e-07	0.5007		0.56	0.3745	-9.92141e-07	0.25949		0.74	0.7018	1.26649e-06	0.3449		0.964	0.7	-2.26443e-07	0.82018		0.964	0.848	-2.35355e-06	0.28099		0.564	0.55	3.93682e-07	0.01995
0.741	0.399	3.75982e-07	0.50105		0.559	0.3735	-9.86037e-07	0.26043		0.741	0.7028	1.26649e-06	0.3449		0.968	0.704	-2.28885e-07	0.81752		0.968	0.852	-2.47165e-06	0.24383		0.568	0.554	3.96734e-07	0.02018
0.742	0.4	3.76287e-07	0.50114		0.558	0.3725	-9.80239e-07	0.26133		0.742	0.7038	1.26955e-06	0.34496		0.972	0.708	-2.31326e-07	0.81485		0.972	0.856	-2.57907e-06	0.21003		0.572	0.558	3.96734e-07	0.02018
0.743	0.401	3.77203e-07	0.5014		0.557	0.3715	-9.74135e-07	0.26227		0.743	0.7048	1.2787e-06	0.34514		0.976	0.712	-2.33157e-07	0.81285		0.976	0.86	-2.67399e-06	0.18016		0.576	0.562	3.99786e-07	0.02041
0.744	0.402	3.77813e-07	0.50158		0.556	0.3705	-9.68337e-07	0.26317		0.744	0.7058	1.2726e-06	0.34502		0.98	0.716	-2.36209e-07	0.80952		0.98	0.864	-2.75425e-06	0.1549		0.58	0.566	4.02838e-07	0.02064
0.745	0.403	3.78728e-07	0.50184		0.555	0.3695	-9.62233e-07	0.26411		0.745	0.7068	1.27565e-06	0.34508		0.984	0.72	-2.38651e-07	0.80686		0.984	0.868	-2.81834e-06	0.13473		0.584	0.57	4.05889e-07	0.02087
0.746	0.404	3.78728e-07	0.50184		0.554	0.3685	-9.5613e-07	0.26506		0.746	0.7078	1.2848e-06	0.34525		0.988	0.724	-2.41092e-07	0.8042		0.988	0.872	-2.86381e-06	0.12042		0.588	0.574	4.08941e-07	0.0211
0.747	0.405	3.79339e-07	0.50202		0.553	0.3675	-9.50637e-07	0.26591		0.747	0.7088	1.2848e-06	0.34525		0.992	0.728	-2.43533e-07	0.80153		0.992	0.876	-2.88975e-06	0.11226		0.592	0.578	4.15045e-07	0.02156
0.748	0.406	3.80865e-07	0.50246		0.552	0.3665	-9.44533e-07	0.26685		0.748	0.7098	1.28786e-06	0.34531		0.996	0.732	-2.45975e-07	0.79887		0.996	0.88	-2.89738e-06	0.10986		0.596	0.582	4.15045e-07	0.02156
0.749	0.407	3.81475e-07	0.50263		0.551	0.3655	-9.39345e-07	0.26765		0.749	0.7108	1.28786e-06	0.34531		1	0.736	-2.48722e-07	0.79587		1	0.884	-2.88517e-06	0.1137		0.6	0.586	4.18097e-07	0.02179
0.75	0.408	3.82085e-07	0.50281		0.55	0.3645	-9.34157e-07	0.26845		0.75	0.7118	1.29396e-06	0.34543		1.004	0.74	-2.51468e-07	0.79287		1.004	0.888	-2.85404e-06	0.1235		0.604	0.59	4.21149e-07	0.02202
0.751	0.409	3.82085e-07	0.50281		0.549	0.3635	-9.28053e-07	0.2694		0.751	0.7128	1.29701e-06	0.34549		1.008	0.744	-2.54215e-07	0.78988		1.008	0.892	-2.80491e-06	0.13896		0.608	0.594	4.242e-07	0.02225
0.752	0.41	3.83306e-07	0.50316		0.548	0.3625	-9.2195e-07	0.27034		0.752	0.7138	1.30006e-06	0.34555		1.012	0.748	-2.56961e-07	0.78688		1.012	0.896	-2.74052e-06	0.15922		0.612	0.598	4.27252e-07	0.02248
0.753	0.411	3.83001e-07	0.50307		0.547	0.3615	-9.16456e-07	0.27119		0.753	0.7148	1.30312e-06	0.34561		1.016	0.752	-2.60013e-07	0.78355		1.016	0.9	-2.66239e-06	0.18381		0.616	0.602	4.30304e-07	0.02271
0.754	0.412	3.84527e-07	0.50351		0.546	0.3605	-9.12184e-07	0.27185		0.754	0.7158	1.30006e-06	0.34555		1.02	0.756	-2.6276e-07	0.78055		1.02	0.904	-2.57297e-06	0.21195		0.62	0.606	4.33356e-07	0.02294
0.755	0.413	3.85442e-07	0.50377		0.545	0.3595	-9.05165e-07	0.27294		0.755	0.7168	1.30922e-06	0.34573		1.024	0.76	-2.66117e-07	0.77689		1.024	0.908	-2.47348e-06	0.24325		0.624	0.61	4.36408e-07	0.02317
0.756	0.414	3.86358e-07	0.50404		0.544	0.3585	-8.99977e-07	0.27374		0.756	0.7178	1.30617e-06	0.34567		1.028	0.764	-2.68863e-07	0.77389		1.028	0.912	-2.36942e-06	0.276		0.628	0.614	4.36408e-07	0.02317
0.757	0.415	3.86968e-07	0.50421		0.543	0.3575	-8.95094e-07	0.2745		0.757	0.7188	1.31532e-06	0.34585		1.032	0.768	-2.7222e-07	0.77023		1.032	0.916	-2.26169e-06	0.3099		0.632	0.618	4.45563e-07	0.02385
0.758	0.416	3.87273e-07	0.5043		0.542	0.3565	-8.896e-07	0.27534		0.758	0.7198	1.31532e-06	0.34585		1.036	0.772	-2.75577e-07	0.76657		1.036	0.92	-2.15274e-06	0.34418		0.636	0.622	4.42511e-07	0.02362
0.759	0.417	3.87884e-07	0.50448		0.541	0.3555	-8.84107e-07	0.27619		0.759	0.7208	1.32143e-06	0.34596		1.04	0.776	-2.78934e-07	0.7629		1.04	0.924	-2.0444e-06	0.37828		0.64	0.626	4.48615e-07	0.02408
0.76	0.418	3.88799e-07	0.50474		0.54	0.3545	-8.78919e-07	0.277		0.76	0.7218	1.32448e-06	0.34602		1.044	0.78	-2.82291e-07	0.75924		1.044	0.928	-1.9385e-06	0.4116		0.644	0.63	4.51667e-07	0.02431
0.761	0.419	3.89715e-07	0.505		0.539	0.3535	-8.73121e-07	0.27789		0.761	0.7228	1.33058e-06	0.34614		1.048	0.784	-2.85648e-07	0.75558		1.048	0.932	-1.83718e-06	0.44348		0.648	0.634	4.5777e-07	0.02477
0.762	0.42	3.9002e-07	0.50509		0.538	0.3525	-8.67933e-07	0.2787		0.762	0.7238	1.33058e-06	0.34614		1.052	0.788	-2.89616e-07	0.75125		1.052	0.936	-1.74044e-06	0.47393		0.652	0.638	4.60822e-07	0.025
0.763	0.421	3.9063e-07	0.50526		0.537	0.3515	-8.62134e-07	0.27959		0.763	0.7248	1.33363e-06	0.3462		1.056	0.792	-2.93278e-07	0.74725		1.056	0.94	-1.6498e-06	0.50245		0.656	0.642	4.60822e-07	0.025
0.764	0.422	3.91546e-07	0.50553		0.536	0.3505	-8.57557e-07	0.2803		0.764	0.7258	1.33974e-06	0.34632		1.06	0.796	-2.9694e-07	0.74326		1.06	0.944	-1.56557e-06	0.52895		0.66	0.646	4.63874e-07	0.02523
0.765	0.423	3.92156e-07	0.5057		0.535	0.3495	-8.52674e-07	0.28106		0.765	0.7268	1.33974e-06	0.34632		1.064	0.8	-3.01213e-07	0.73859		1.064	0.948	-1.48805e-06	0.55335		0.664	0.65	4.69977e-07	0.02569
0.766	0.424	3.93072e-07	0.50597		0.534	0.3485	-8.47486e-07	0.28186		0.766	0.7278	1.34889e-06	0.3465		1.068	0.804	-3.0518e-07	0.73427		1.068	0.952	-1.41695e-06	0.57572		0.668	0.654	4.76081e-07	0.02615
0.767	0.425	3.93682e-07	0.50614		0.533	0.3475	-8.42603e-07	0.28261		0.767	0.7288	1.34584e-06	0.34644		1.072	0.808	-3.09452e-07	0.7296		1.072	0.956	-1.35072e-06	0.59656		0.672	0.658	4.76081e-07	0.02615
0.768	0.426	3.93987e-07	0.50623		0.532	0.3465	-8.38025e-07	0.28332		0.768	0.7298	1.34889e-06	0.3465		1.076	0.812	-3.13725e-07	0.72494		1.076	0.96	-1.29396e-06	0.61442		0.676	0.662	4.82185e-07	0.02661
0.769	0.427	3.95513e-07	0.50667		0.531	0.3455	-8.33142e-07	0.28408		0.769	0.7308	1.35805e-06	0.34667		1.08	0.816	-3.18303e-07	0.71995		1.08	0.964	-1.2433e-06	0.63037		0.68	0.666	4.85236e-07	0.02683
0.77	0.428	3.96124e-07	0.50684		0.53	0.3445	-8.28259e-07	0.28483		0.77	0.7318	1.355e-06	0.34662		1.084	0.82	-3.2288e-07	0.71495		1.084	0.968	-1.19539e-06	0.64544		0.684	0.67	4.9134e-07	0.02729
0.771	0.429	3.96429e-07	0.50693		0.529	0.3435	-8.24292e-07	0.28544		0.771	0.7328	1.36415e-06	0.34679		1.088	0.824	-3.27763e-07	0.70962		1.088	0.972	-1.15388e-06	0.65851		0.688	0.674	4.94392e-07	0.02752
0.772	0.43	3.9826e-07	0.50746		0.528	0.3425	-8.19104e-07	0.28625		0.772	0.7338	1.3611e-06	0.34673		1.092	0.828	-3.32341e-07	0.70463		1.092	0.976	-1.11848e-06	0.66964		0.692	0.678	4.97444e-07	0.02775
0.773	0.431	3.98565e-07	0.50755		0.527	0.3415	-8.14831e-07	0.28691		0.773	0.7348	1.3672e-06	0.34685		1.096	0.832	-3.37834e-07	0.69864		1.096	0.98	-1.08644e-06	0.67973		0.696	0.682	5.03547e-07	0.02821
0.774	0.432	3.99176e-07	0.50772		0.526	0.3405	-8.09338e-07	0.28776		0.774	0.7358	1.3672e-06	0.34685		1.1	0.836	-3.42717e-07	0.69331		1.1	0.984	-1.05836e-06	0.68856		0.7	0.686	5.06599e-07	0.02844
0.775	0.433	4.00091e-07	0.50799		0.525	0.3395	-8.05065e-07	0.28842		0.775	0.7368	1.37331e-06	0.34697		1.104	0.84	-3.476e-07	0.68798		1.104	0.988	-1.03303e-06	0.69653		0.704	0.69	5.09651e-07	0.02867
0.776	0.434	4.00396e-07	0.50807		0.524	0.3385	-8.00793e-07	0.28908		0.776	0.7378	1.37941e-06	0.34709		1.108	0.844	-3.53704e-07	0.68132		1.108	0.992	-1.01045e-06	0.70364		0.708	0.694	5.15754e-07	0.02913
0.777	0.435	4.01312e-07	0.50834		0.523	0.3375	-7.9591e-07	0.28983		0.777	0.7388	1.38246e-06	0.34715		1.112	0.848	-3.59197e-07	0.67532		1.112	0.996	-9.91226e-07	0.70969		0.712	0.698	5.18806e-07	0.02936
0.778	0.436	4.01617e-07	0.50842		0.522	0.3365	-7.92553e-07	0.29035		0.778	0.7398	1.38551e-06	0.34721		1.116	0.852	-3.6469e-07	0.66933		1.116	1	-9.75356e-07	0.71468		0.716	0.702	5.2491e-07	0.02982
0.779	0.437	4.02532e-07	0.50869		0.521	0.3355	-7.8706e-07	0.2912		0.779	0.7408	1.38551e-06	0.34721		1.12	0.856	-3.71404e-07	0.66201		1.12	1.004	-9.60708e-07	0.71929		0.72	0.706	5.31013e-07	0.03028
0.78	0.438	4.03448e-07	0.50895		0.52	0.3345	-7.83398e-07	0.29177		0.78	0.7418	1.39467e-06	0.34739		1.124	0.86	-3.77508e-07	0.65534		1.124	1.008	-9.485e-07	0.72313		0.724	0.71	5.34065e-07	0.0305
0.781	0.439	4.04669e-07	0.5093		0.519	0.3335	-7.7943e-07	0.29238		0.781	0.7428	1.38857e-06	0.34727		1.128	0.864	-3.83916e-07	0.64835		1.128	1.012	-9.3904e-07	0.72611		0.728	0.714	5.43221e-07	0.03119
0.782	0.44	4.04974e-07	0.50939		0.518	0.3325	-7.75158e-07	0.29304		0.782	0.7438	1.40688e-06	0.34762		1.132	0.868	-3.9002e-07	0.64169		1.132	1.016	-9.31105e-07	0.72861		0.732	0.718	5.46272e-07	0.03142
0.783	0.441	4.05584e-07	0.50956		0.517	0.3315	-7.71801e-07	0.29356		0.783	0.7448	1.40077e-06	0.3475		1.136	0.872	-3.96734e-07	0.63437		1.136	1.02	-9.25001e-07	0.73053		0.736	0.722	5.49324e-07	0.03165
0.784	0.442	4.07415e-07	0.51009		0.516	0.3305	-7.67528e-07	0.29422		0.784	0.7458	1.40688e-06	0.34762		1.14	0.876	-4.03753e-07	0.62671		1.14	1.024	-9.21034e-07	0.73178		0.74	0.726	5.5848e-07	0.03234
0.785	0.443	4.07721e-07	0.51018		0.515	0.3295	-7.62951e-07	0.29493		0.785	0.7468	1.40688e-06	0.34762		1.144	0.88	-4.10772e-07	0.61905		1.144	1.028	-9.18898e-07	0.73245		0.744	0.73	5.61532e-07	0.03257
0.786	0.444	4.08026e-07	0.51027		0.514	0.3285	-7.58678e-07	0.29559		0.786	0.7478	1.41603e-06	0.3478		1.148	0.884	-4.18097e-07	0.61106		1.148	1.032	-9.17677e-07	0.73283		0.748	0.734	5.67635e-07	0.03303
0.787	0.445	4.08636e-07	0.51044		0.513	0.3275	-7.55016e-07	0.29616		0.787	0.7488	1.41908e-06	0.34786		1.152	0.888	-4.25726e-07	0.60273		1.152	1.036	-9.18593e-07	0.73255		0.752	0.738	5.70687e-07	0.03326
0.788	0.446	4.09246e-07	0.51062		0.512	0.3265	-7.51049e-07	0.29677		0.788	0.7498	1.41908e-06	0.34786		1.156	0.892	-4.33356e-07	0.59441		1.156	1.04	-9.19813e-07	0.73216		0.756	0.742	5.82894e-07	0.03417
0.789	0.447	4.10772e-07	0.51106		0.511	0.3255	-7.47997e-07	0.29724		0.789	0.7508	1.42824e-06	0.34804		1.16	0.896	-4.41596e-07	0.58541		1.16	1.044	-9.2256e-07	0.7313		0.76	0.746	5.88998e-07	0.03463
0.79	0.448	4.11078e-07	0.51114		0.51	0.3245	-7.44335e-07	0.29781		0.79	0.7518	1.42519e-06	0.34798		1.164	0.9	-4.49835e-07	0.57642		1.164	1.048	-9.26527e-07	0.73005		0.764	0.75	5.95101e-07	0.03509
0.791	0.449	4.11993e-07	0.51141		0.509	0.3235	-7.40367e-07	0.29842		0.791	0.7528	1.43434e-06	0.34816		1.168	0.904	-4.58381e-07	0.5671		1.168	1.052	-9.308e-07	0.7287		0.768	0.754	6.01205e-07	0.03555
0.792	0.45	4.12909e-07	0.51167		0.508	0.3225	-7.364e-07	0.29904		0.792	0.7538	1.42824e-06	0.34804		1.172	0.908	-4.67231e-07	0.55744		1.172	1.056	-9.36293e-07	0.72698		0.772	0.758	6.1036e-07	0.03624
0.793	0.451	4.13519e-07	0.51185		0.507	0.3215	-7.33348e-07	0.29951		0.793	0.7548	1.44045e-06	0.34827		1.176	0.912	-4.76386e-07	0.54745		1.176	1.06	-9.43007e-07	0.72486		0.776	0.762	6.16464e-07	0.0367
0.794	0.452	4.14435e-07	0.51211		0.506	0.3205	-7.29686e-07	0.30008		0.794	0.7558	1.44655e-06	0.34839		1.18	0.916	-4.85847e-07	0.53713		1.18	1.064	-9.50026e-07	0.72265		0.78	0.766	6.22568e-07	0.03716
0.795	0.453	4.1474e-07	0.5122		0.505	0.3195	-7.25719e-07	0.30069		0.795	0.7568	1.4496e-06	0.34845		1.184	0.92	-4.95918e-07	0.52614		1.184	1.068	-9.61013e-07	0.7192		0.784	0.77	6.31723e-07	0.03784
0.796	0.454	4.16266e-07	0.51264		0.504	0.3185	-7.22056e-07	0.30126		0.796	0.7578	1.44655e-06	0.34839		1.188	0.924	-5.06294e-07	0.51482		1.188	1.072	-9.71694e-07	0.71584		0.788	0.774	6.40878e-07	0.03853
0.797	0.455	4.16876e-07	0.51281		0.503	0.3175	-7.18699e-07	0.30177		0.797	0.7588	1.4496e-06	0.34845		1.192	0.928	-5.16975e-07	0.50316		1.192	1.076	-9.79934e-07	0.71324		0.792	0.778	6.50034e-07	0.03922
0.798	0.456	4.17486e-07	0.51299		0.502	0.3165	-7.15037e-07	0.30234		0.798	0.7598	1.45571e-06	0.34857		1.196	0.932	-5.28267e-07	0.49084		1.196	1.08	-9.91836e-07	0.7095		0.796	0.782	6.56137e-07	0.03968
0.799	0.457	4.19012e-07	0.51343		0.501	0.3155	-7.1168e-07	0.30286		0.799	0.7608	1.45876e-06	0.34863		1.2	0.936	-5.39559e-07	0.47852		1.2	1.084	-1.00526e-06	0.70527		0.8	0.786	6.68345e-07	0.0406
0.8	0.458	4.19317e-07	0.51351		0.5	0.3145	-7.08628e-07	0.30333		0.8	0.7618	1.46181e-06	0.34869		1.204	0.94	-5.52071e-07	0.46487		1.204	1.088	-1.0196e-06	0.70076		0.804	0.79	6.775e-07	0.04128
0.801	0.459	4.20538e-07	0.51386		0.499	0.3135	-7.05271e-07	0.30385		0.801	0.7628	1.47096e-06	0.34887		1.208	0.944	-5.63973e-07	0.45188		1.208	1.092	-1.03639e-06	0.69548		0.808	0.794	6.86655e-07	0.04197
0.802	0.46	4.21149e-07	0.51404		0.498	0.3125	-7.02525e-07	0.30428		0.802	0.7638	1.47402e-06	0.34892		1.212	0.948	-5.76791e-07	0.4379		1.212	1.096	-1.05439e-06	0.68981		0.812	0.798	6.95811e-07	0.04266
0.803	0.461	4.22064e-07	0.5143		0.497	0.3115	-6.99168e-07	0.3048		0.803	0.7648	1.47707e-06	0.34898		1.216	0.952	-5.89913e-07	0.42358		1.216	1.1	-1.07087e-06	0.68463		0.816	0.802	7.08018e-07	0.04358
0.804	0.462	4.2298e-07	0.51457		0.496	0.3105	-6.95506e-07	0.30536		0.804	0.7658	1.48012e-06	0.34904		1.22	0.956	-6.03646e-07	0.40859		1.22	1.104	-1.08888e-06	0.67896		0.82	0.806	7.20225e-07	0.0445
0.805	0.463	4.23285e-07	0.51465		0.495	0.3095	-6.92454e-07	0.30583		0.805	0.7668	1.49233e-06	0.34928		1.224	0.96	-6.1738e-07	0.39361		1.224	1.108	-1.10749e-06	0.6731		0.824	0.81	7.29381e-07	0.04518
0.806	0.464	4.2359e-07	0.51474		0.494	0.3085	-6.89707e-07	0.30626		0.806	0.7678	1.48317e-06	0.3491		1.228	0.964	-6.32333e-07	0.37729		1.228	1.112	-1.12703e-06	0.66695		0.828	0.814	7.41588e-07	0.0461
0.807	0.465	4.25421e-07	0.51527		0.493	0.3075	-6.86655e-07	0.30673		0.807	0.7688	1.49843e-06	0.3494		1.232	0.968	-6.46982e-07	0.36131		1.232	1.116	-1.1493e-06	0.65995		0.832	0.818	7.53795e-07	0.04702
0.808	0.466	4.25726e-07	0.51536		0.492	0.3065	-6.83909e-07	0.30716		0.808	0.7698	1.49843e-06	0.3494		1.236	0.972	-6.62851e-07	0.34399		1.236	1.12	-1.1725e-06	0.65265		0.836	0.822	7.66002e-07	0.04794
0.809	0.467	4.26337e-07	0.51553		0.491	0.3055	-6.80857e-07	0.30763		0.809	0.7708	1.50148e-06	0.34946		1.24	0.976	-6.78721e-07	0.32667		1.24	1.124	-1.19691e-06	0.64496		0.84	0.826	7.7821e-07	0.04885
0.81	0.468	4.27557e-07	0.51588		0.49	0.3045	-6.775e-07	0.30815		0.81	0.7718	1.50148e-06	0.34946		1.244	0.98	-6.95201e-07	0.30869		1.244	1.128	-1.22194e-06	0.63709		0.844	0.83	7.93469e-07	0.05
0.811	0.469	4.28473e-07	0.51615		0.489	0.3035	-6.75364e-07	0.30848		0.811	0.7728	1.51369e-06	0.34969		1.248	0.984	-7.1168e-07	0.29071		1.248	1.132	-1.24879e-06	0.62864		0.848	0.834	8.05676e-07	0.05092
0.812	0.47	4.28778e-07	0.51623		0.488	0.3025	-6.72922e-07	0.30885		0.812	0.7738	1.51369e-06	0.34969		1.252	0.988	-7.2877e-07	0.27206		1.252	1.136	-1.27687e-06	0.6198		0.852	0.838	8.20935e-07	0.05206
0.813	0.471	4.29999e-07	0.51658		0.487	0.3015	-6.69565e-07	0.30937		0.813	0.7748	1.51674e-06	0.34975		1.256	0.992	-7.46166e-07	0.25308		1.256	1.14	-1.30586e-06	0.61068		0.856	0.842	8.39246e-07	0.05344
0.814	0.472	4.30609e-07	0.51676		0.486	0.3005	-6.65903e-07	0.30994		0.814	0.7758	1.51979e-06	0.34981		1.26	0.996	-7.64782e-07	0.23277		1.26	1.144	-1.33638e-06	0.60108		0.86	0.846	8.54505e-07	0.05459
0.815	0.473	4.31219e-07	0.51694		0.485	0.2995	-6.63462e-07	0.31032		0.815	0.7768	1.52285e-06	0.34987		1.264	1	-7.83398e-07	0.21245		1.264	1.148	-1.36812e-06	0.59109		0.864	0.85	8.72816e-07	0.05596
0.816	0.474	4.3244e-07	0.51729		0.484	0.2985	-6.6041e-07	0.31079		0.816	0.7778	1.52285e-06	0.34987		1.268	1.004	-8.02929e-07	0.19114		1.268	1.152	-1.40047e-06	0.58091		0.868	0.854	8.94178e-07	0.05757
0.817	0.475	4.33356e-07	0.51755		0.483	0.2975	-6.57663e-07	0.31121		0.817	0.7788	1.532e-06	0.35005		1.272	1.008	-8.22766e-07	0.1695		1.272	1.156	-1.43343e-06	0.57054		0.872	0.858	9.15541e-07	0.05917
0.818	0.476	4.35187e-07	0.51808		0.482	0.2965	-6.55527e-07	0.31154		0.818	0.7798	1.54116e-06	0.35023		1.276	1.012	-8.43213e-07	0.14719		1.276	1.16	-1.46639e-06	0.56016		0.876	0.862	9.39955e-07	0.06101
0.819	0.477	4.35187e-07	0.51808		0.481	0.2955	-6.52475e-07	0.31202		0.819	0.7808	1.5381e-06	0.35017		1.28	1.016	-8.6366e-07	0.12488		1.28	1.164	-1.49935e-06	0.54979		0.88	0.866	9.6437e-07	0.06284
0.82	0.478	4.37628e-07	0.51878		0.48	0.2945	-6.50339e-07	0.31235		0.82	0.7818	1.55031e-06	0.35041		1.284	1.02	-8.85938e-07	0.10057		1.284	1.168	-1.53414e-06	0.53884		0.884	0.87	9.91836e-07	0.06491
0.821	0.479	4.38239e-07	0.51895		0.479	0.2935	-6.47287e-07	0.31282		0.821	0.7828	1.55947e-06	0.35058		1.288	1.024	-9.07911e-07	0.07659		1.288	1.172	-1.56618e-06	0.52876		0.888	0.874	1.0254e-06	0.06743
0.822	0.48	4.38849e-07	0.51913		0.478	0.2925	-6.45761e-07	0.31305		0.822	0.7838	1.56252e-06	0.35064		1.292	1.028	-9.30495e-07	0.05195		1.292	1.176	-1.60097e-06	0.51781		0.892	0.878	1.06507e-06	0.07041
0.823	0.481	4.4007e-07	0.51948		0.477	0.2915	-6.4271e-07	0.31353		0.823	0.7848	1.55642e-06	0.35052		1.296	1.032	-9.53994e-07	0.02631		1.296	1.18	-1.63302e-06	0.50773		0.896	0.882	1.1017e-06	0.07317
0.824	0.482	4.40375e-07	0.51957		0.476	0.2905	-6.40573e-07	0.31386		0.824	0.7858	1.56252e-06	0.35064		1.3	1.036	-9.78103e-07	0		1.3	1.184	-1.66567e-06	0.49746		0.9	0.886	1.14442e-06	0.07638
0.825	0.483	4.4129e-07	0.51983		0.475	0.2895	-6.38132e-07	0.31423		0.825	0.7868	1.56252e-06	0.35064												0.904	0.89	1.1963e-06	0.08027
0.826	0.484	4.42511e-07	0.52018		0.474	0.2885	-6.3569e-07	0.31461		0.826	0.7878	1.57473e-06	0.35088												0.908	0.894	1.25123e-06	0.0844
0.827	0.485	4.42816e-07	0.52027		0.473	0.2875	-6.32639e-07	0.31508		0.827	0.7888	1.58083e-06	0.351												0.912	0.898	1.31532e-06	0.08922
0.828	0.486	4.43732e-07	0.52053		0.472	0.2865	-6.30197e-07	0.31546		0.828	0.7898	1.58388e-06	0.35106												0.916	0.902	1.38857e-06	0.09473
0.829	0.487	4.44342e-07	0.52071		0.471	0.2855	-6.28061e-07	0.31579		0.829	0.7908	1.58693e-06	0.35112												0.92	0.906	1.46791e-06	0.10069
0.83	0.488	4.45258e-07	0.52097		0.47	0.2845	-6.25925e-07	0.31612		0.83	0.7918	1.59609e-06	0.35129												0.924	0.91	1.55947e-06	0.10757
0.831	0.489	4.46784e-07	0.52141		0.469	0.2835	-6.24093e-07	0.31641		0.831	0.7928	1.59914e-06	0.35135												0.928	0.914	1.66628e-06	0.1156
0.832	0.49	4.47089e-07	0.5215		0.468	0.2825	-6.21652e-07	0.31678		0.832	0.7938	1.60524e-06	0.35147												0.932	0.918	1.7792e-06	0.12408
0.833	0.491	4.48004e-07	0.52176		0.467	0.2815	-6.19516e-07	0.31711		0.833	0.7948	1.60219e-06	0.35141												0.936	0.922	1.91042e-06	0.13394
0.834	0.492	4.49225e-07	0.52211		0.466	0.2805	-6.17685e-07	0.3174		0.834	0.7958	1.6083e-06	0.35153												0.94	0.926	2.06301e-06	0.14541
0.835	0.493	4.50141e-07	0.52238		0.465	0.2795	-6.15243e-07	0.31777		0.835	0.7968	1.6144e-06	0.35165												0.944	0.93	2.22781e-06	0.1578
0.836	0.494	4.51056e-07	0.52264		0.464	0.2785	-6.12802e-07	0.31815		0.836	0.7978	1.61745e-06	0.35171												0.948	0.934	2.41397e-06	0.17179
0.837	0.495	4.51972e-07	0.5229		0.463	0.2775	-6.11581e-07	0.31834		0.837	0.7988	1.62355e-06	0.35183												0.952	0.938	2.62149e-06	0.18739
0.838	0.496	4.52582e-07	0.52308		0.462	0.2765	-6.0914e-07	0.31872		0.838	0.7998	1.63271e-06	0.352												0.956	0.942	2.84733e-06	0.20436
0.839	0.497	4.53498e-07	0.52334		0.461	0.2755	-6.07309e-07	0.319		0.839	0.8008	1.63576e-06	0.35206												0.96	0.946	3.09758e-06	0.22317
0.84	0.498	4.55329e-07	0.52387		0.46	0.2745	-6.04867e-07	0.31938		0.84	0.8018	1.63576e-06	0.35206												0.964	0.95	3.36919e-06	0.24358
0.841	0.499	4.55939e-07	0.52404		0.459	0.2735	-6.02731e-07	0.31971		0.841	0.8028	1.64797e-06	0.3523												0.968	0.954	3.66826e-06	0.26606
0.842	0.5	4.56855e-07	0.52431		0.458	0.2725	-6.00595e-07	0.32004		0.842	0.8038	1.64797e-06	0.3523												0.972	0.958	3.9826e-06	0.28968
0.843	0.501	4.58075e-07	0.52466		0.457	0.2715	-5.98764e-07	0.32032		0.843	0.8048	1.65712e-06	0.35248												0.976	0.962	4.3244e-06	0.31537
0.844	0.502	4.58686e-07	0.52483		0.456	0.2705	-5.96932e-07	0.32061		0.844	0.8058	1.66323e-06	0.3526												0.98	0.966	4.67536e-06	0.34174
0.845	0.503	4.60517e-07	0.52536		0.455	0.2695	-5.95101e-07	0.32089		0.845	0.8068	1.66628e-06	0.35266												0.984	0.97	5.04158e-06	0.36927
0.846	0.504	4.60822e-07	0.52545		0.454	0.2685	-5.9327e-07	0.32117		0.846	0.8078	1.66628e-06	0.35266												0.988	0.974	5.4139e-06	0.39725
0.847	0.505	4.61127e-07	0.52554		0.453	0.2675	-5.91439e-07	0.32146		0.847	0.8088	1.67849e-06	0.35289												0.992	0.978	5.79232e-06	0.42569
0.848	0.506	4.62348e-07	0.52589		0.452	0.2665	-5.89608e-07	0.32174		0.848	0.8098	1.68154e-06	0.35295												0.996	0.982	6.16769e-06	0.4539
0.849	0.507	4.63263e-07	0.52615		0.451	0.2655	-5.88082e-07	0.32197		0.849	0.8108	1.68764e-06	0.35307												1	0.986	6.52475e-06	0.48073
0.85	0.508	4.64789e-07	0.52659		0.45	0.2645	-5.85946e-07	0.32231		0.85	0.8118	1.69375e-06	0.35319												1.004	0.99	6.87266e-06	0.50688
0.851	0.509	4.65094e-07	0.52668		0.449	0.2635	-5.84115e-07	0.32259		0.851	0.8128	1.69375e-06	0.35319												1.008	0.994	7.18699e-06	0.53051
0.852	0.51	4.6662e-07	0.52711		0.448	0.2625	-5.81979e-07	0.32292		0.852	0.8138	1.69375e-06	0.35319												1.012	0.998	7.47692e-06	0.5523
0.853	0.511	4.67536e-07	0.52738		0.447	0.2615	-5.80148e-07	0.3232		0.853	0.8148	1.7029e-06	0.35337												1.016	1.002	7.71801e-06	0.57041
0.854	0.512	4.67841e-07	0.52747		0.446	0.2605	-5.78316e-07	0.32349		0.854	0.8158	1.71206e-06	0.35354												1.02	1.006	7.91943e-06	0.58555
0.855	0.513	4.69672e-07	0.52799		0.445	0.2595	-5.76791e-07	0.32372		0.855	0.8168	1.71511e-06	0.3536												1.024	1.01	8.06591e-06	0.59656
0.856	0.514	4.70893e-07	0.52834		0.444	0.2585	-5.75265e-07	0.32396		0.856	0.8178	1.72121e-06	0.35372												1.028	1.014	8.16357e-06	0.6039
0.857	0.515	4.72114e-07	0.52869		0.443	0.2575	-5.74654e-07	0.32405		0.857	0.8188	1.73037e-06	0.3539												1.032	1.018	8.20019e-06	0.60665
0.858	0.516	4.73029e-07	0.52896		0.442	0.2565	-5.72518e-07	0.32438		0.858	0.8198	1.72732e-06	0.35384												1.036	1.022	8.18493e-06	0.60551
0.859	0.517	4.73334e-07	0.52905		0.441	0.2555	-5.71297e-07	0.32457		0.859	0.8208	1.73647e-06	0.35402												1.04	1.026	8.11474e-06	0.60023
0.86	0.518	4.74555e-07	0.5294		0.44	0.2545	-5.69161e-07	0.3249		0.86	0.8218	1.74258e-06	0.35414												1.044	1.03	7.99572e-06	0.59129
0.861	0.519	4.76081e-07	0.52984		0.439	0.2535	-5.67635e-07	0.32514		0.861	0.8228	1.74868e-06	0.35425												1.048	1.034	7.83398e-06	0.57913
0.862	0.52	4.76386e-07	0.52992		0.438	0.2525	-5.66109e-07	0.32537		0.862	0.8238	1.75478e-06	0.35437												1.052	1.038	7.63256e-06	0.56399
0.863	0.521	4.78522e-07	0.53054		0.437	0.2515	-5.64278e-07	0.32566		0.863	0.8248	1.75783e-06	0.35443												1.056	1.042	7.39757e-06	0.54633
0.864	0.522	4.79133e-07	0.53071		0.436	0.2505	-5.63363e-07	0.3258		0.864	0.8258	1.76394e-06	0.35455												1.06	1.046	7.13817e-06	0.52684
0.865	0.523	4.80048e-07	0.53098		0.435	0.2495	-5.61226e-07	0.32613		0.865	0.8268	1.77309e-06	0.35473												1.064	1.05	6.85435e-06	0.50551
0.866	0.524	4.81269e-07	0.53133		0.434	0.2485	-5.59395e-07	0.32641		0.866	0.8278	1.7792e-06	0.35485												1.068	1.054	6.55832e-06	0.48326
0.867	0.525	4.81879e-07	0.5315		0.433	0.2475	-5.57564e-07	0.32669		0.867	0.8288	1.78225e-06	0.35491												1.072	1.058	6.25619e-06	0.46055
0.868	0.526	4.8371e-07	0.53203		0.432	0.2465	-5.56649e-07	0.32684		0.868	0.8298	1.7853e-06	0.35496												1.076	1.062	5.95101e-06	0.43762
0.869	0.527	4.84321e-07	0.5322		0.431	0.2455	-5.54512e-07	0.32717		0.869	0.8308	1.79446e-06	0.35514												1.08	1.066	5.64583e-06	0.41468
0.87	0.528	4.85542e-07	0.53256		0.43	0.2445	-5.53902e-07	0.32726		0.87	0.8318	1.80361e-06	0.35532												1.084	1.07	5.35591e-06	0.39289
0.871	0.529	4.86457e-07	0.53282		0.429	0.2435	-5.52376e-07	0.3275		0.871	0.8328	1.80361e-06	0.35532												1.088	1.074	5.07515e-06	0.37179
0.872	0.53	4.88288e-07	0.53335		0.428	0.2425	-5.51155e-07	0.32769		0.872	0.8338	1.80971e-06	0.35544												1.092	1.078	4.8249e-06	0.35298
0.873	0.531	4.88899e-07	0.53352		0.427	0.2415	-5.49629e-07	0.32792		0.873	0.8348	1.81582e-06	0.35556												1.096	1.082	4.59601e-06	0.33578
0.874	0.532	4.90424e-07	0.53396		0.426	0.2405	-5.48714e-07	0.32806		0.874	0.8358	1.81277e-06	0.3555												1.1	1.086	4.39765e-06	0.32087
0.875	0.533	4.9134e-07	0.53422		0.425	0.2395	-5.46883e-07	0.32835		0.875	0.8368	1.82803e-06	0.35579												1.104	1.09	4.22369e-06	0.3078
0.876	0.534	4.92561e-07	0.53457		0.424	0.2385	-5.45662e-07	0.32854		0.876	0.8378	1.83108e-06	0.35585												1.108	1.094	4.08026e-06	0.29702
0.877	0.535	4.94392e-07	0.5351		0.423	0.2375	-5.44136e-07	0.32877		0.877	0.8388	1.84328e-06	0.35609												1.112	1.098	3.95819e-06	0.28784
0.878	0.536	4.95002e-07	0.53528		0.422	0.2365	-5.42915e-07	0.32896		0.878	0.8398	1.84634e-06	0.35615												1.116	1.102	3.86663e-06	0.28096
0.879	0.537	4.95918e-07	0.53554		0.421	0.2355	-5.42e-07	0.3291		0.879	0.8408	1.84939e-06	0.35621												1.12	1.106	3.79339e-06	0.27546
0.88	0.538	4.96528e-07	0.53571		0.42	0.2345	-5.40474e-07	0.32934		0.88	0.8418	1.8616e-06	0.35644												1.124	1.11	3.74456e-06	0.27179
0.881	0.539	4.97749e-07	0.53607		0.419	0.2335	-5.39559e-07	0.32948		0.881	0.8428	1.87075e-06	0.35662												1.128	1.114	3.71099e-06	0.26927
0.882	0.54	4.9958e-07	0.53659		0.418	0.2325	-5.37727e-07	0.32976		0.882	0.8438	1.8738e-06	0.35668												1.132	1.118	3.69268e-06	0.26789
0.883	0.541	5.0019e-07	0.53677		0.417	0.2315	-5.36507e-07	0.32995		0.883	0.8448	1.87991e-06	0.3568												1.136	1.122	3.68963e-06	0.26766
0.884	0.542	5.01716e-07	0.53721		0.416	0.2305	-5.35286e-07	0.33014		0.884	0.8458	1.88601e-06	0.35692												1.14	1.126	3.69878e-06	0.26835
0.885	0.543	5.02937e-07	0.53756		0.415	0.2295	-5.3437e-07	0.33028		0.885	0.8468	1.89211e-06	0.35704												1.144	1.13	3.72014e-06	0.26995
0.886	0.544	5.03852e-07	0.53782		0.414	0.2285	-5.3315e-07	0.33047		0.886	0.8478	1.89517e-06	0.3571												1.148	1.134	3.75066e-06	0.27225
0.887	0.545	5.04768e-07	0.53808		0.413	0.2275	-5.32234e-07	0.33061		0.887	0.8488	1.90127e-06	0.35721												1.152	1.138	3.79034e-06	0.27523
0.888	0.546	5.05989e-07	0.53843		0.412	0.2265	-5.31013e-07	0.3308		0.888	0.8498	1.91042e-06	0.35739												1.156	1.142	3.83306e-06	0.27844
0.889	0.547	5.0782e-07	0.53896		0.411	0.2255	-5.29182e-07	0.33108		0.889	0.8508	1.91653e-06	0.35751												1.16	1.146	3.88799e-06	0.28257
0.89	0.548	5.08735e-07	0.53922		0.41	0.2245	-5.28572e-07	0.33118		0.89	0.8518	1.91958e-06	0.35757												1.164	1.15	3.94903e-06	0.28716
0.891	0.549	5.09346e-07	0.5394		0.409	0.2235	-5.27962e-07	0.33127		0.891	0.8528	1.92874e-06	0.35775												1.168	1.154	4.01007e-06	0.29174
0.892	0.55	5.10566e-07	0.53975		0.408	0.2225	-5.25825e-07	0.3316		0.892	0.8538	1.94094e-06	0.35798												1.172	1.158	4.07721e-06	0.29679
0.893	0.551	5.11787e-07	0.5401		0.407	0.2215	-5.24605e-07	0.33179		0.893	0.8548	1.93789e-06	0.35792												1.176	1.162	4.15045e-06	0.30229
0.894	0.552	5.12703e-07	0.54037		0.406	0.2205	-5.23384e-07	0.33198		0.894	0.8558	1.9501e-06	0.35816												1.18	1.166	4.22369e-06	0.3078
0.895	0.553	5.14534e-07	0.54089		0.405	0.2195	-5.23384e-07	0.33198		0.895	0.8568	1.95315e-06	0.35822												1.184	1.17	4.30609e-06	0.31399
0.896	0.554	5.15754e-07	0.54124		0.404	0.2185	-5.22163e-07	0.33217		0.896	0.8578	1.95925e-06	0.35834												1.188	1.174	4.39154e-06	0.32041
0.897	0.555	5.1606e-07	0.54133		0.403	0.2175	-5.20027e-07	0.3325		0.897	0.8588	1.96536e-06	0.35846												1.192	1.178	4.48004e-06	0.32706
0.898	0.556	5.17586e-07	0.54177		0.402	0.2165	-5.20027e-07	0.3325		0.898	0.8598	1.97146e-06	0.35858												1.196	1.182	4.57465e-06	0.33418
0.899	0.557	5.19417e-07	0.5423		0.401	0.2155	-5.18806e-07	0.33269		0.899	0.8608	1.98062e-06	0.35875												1.2	1.186	4.66926e-06	0.34129
0.9	0.558	5.20027e-07	0.54247		0.4	0.2145	-5.17891e-07	0.33283		0.9	0.8618	1.98672e-06	0.35887												1.204	1.19	4.76691e-06	0.34862
0.901	0.559	5.21553e-07	0.54291		0.399	0.2135	-5.16365e-07	0.33307		0.901	0.8628	1.99893e-06	0.35911												1.208	1.194	4.86762e-06	0.35619
0.902	0.56	5.22468e-07	0.54317		0.398	0.2125	-5.15754e-07	0.33316		0.902	0.8638	2.00808e-06	0.35929												1.212	1.198	4.97749e-06	0.36445
0.903	0.561	5.24299e-07	0.5437		0.397	0.2115	-5.14229e-07	0.3334		0.903	0.8648	2.00808e-06	0.35929												1.216	1.202	5.08125e-06
0.904	0.562	5.2552e-07	0.54405		0.396	0.2105	-5.13008e-07	0.33359		0.904	0.8658	2.01724e-06	0.35946												1.22	1.206	5.18196e-06
0.905	0.563	5.27046e-07	0.54449		0.395	0.2095	-5.12092e-07	0.33373		0.905	0.8668	2.02334e-06	0.35958												1.224	1.21	5.29488e-06
0.906	0.564	5.28267e-07	0.54484		0.394	0.2085	-5.11787e-07	0.33377		0.906	0.8678	2.0325e-06	0.35976												1.228	1.214	5.40474e-06
0.907	0.565	5.29488e-07	0.54519		0.393	0.2075	-5.11177e-07	0.33387		0.907	0.8688	2.0447e-06	0.36												1.232	1.218	5.52071e-06
0.908	0.566	5.31013e-07	0.54563		0.392	0.2065	-5.0904e-07	0.3342		0.908	0.8698	2.05691e-06	0.36023												1.236	1.222	5.63973e-06
0.909	0.567	5.32539e-07	0.54607		0.391	0.2055	-5.08735e-07	0.33425		0.909	0.8708	2.05996e-06	0.36029												1.24	1.226	5.76485e-06
0.91	0.568	5.3376e-07	0.54642		0.39	0.2045	-5.07515e-07	0.33443		0.91	0.8718	2.05996e-06	0.36029												1.244	1.23	5.88998e-06
0.911	0.569	5.34676e-07	0.54668		0.389	0.2035	-5.07209e-07	0.33448		0.911	0.8728	2.06912e-06	0.36047												1.248	1.234	6.03036e-06
0.912	0.57	5.36202e-07	0.54712		0.388	0.2025	-5.06294e-07	0.33462		0.912	0.8738	2.07522e-06	0.36059												1.252	1.238	6.17685e-06
0.913	0.571	5.37422e-07	0.54747		0.387	0.2015	-5.05073e-07	0.33481		0.913	0.8748	2.08743e-06	0.36083												1.256	1.242	6.33249e-06
0.914	0.572	5.38338e-07	0.54774		0.386	0.2005	-5.05073e-07	0.33481		0.914	0.8758	2.09353e-06	0.36094												1.26	1.246	6.50644e-06
0.915	0.573	5.40474e-07	0.54835		0.385	0.1995	-5.03547e-07	0.33505		0.915	0.8768	2.09964e-06	0.36106												1.264	1.25	6.6926e-06
0.916	0.574	5.40779e-07	0.54844		0.384	0.1985	-5.02937e-07	0.33514		0.916	0.8778	2.10574e-06	0.36118												1.268	1.254	6.90623e-06
0.917	0.575	5.42915e-07	0.54905		0.383	0.1975	-5.01411e-07	0.33538		0.917	0.8788	2.1149e-06	0.36136												1.272	1.258	7.12901e-06
0.918	0.576	5.44136e-07	0.5494		0.382	0.1965	-5.00801e-07	0.33547		0.918	0.8798	2.12405e-06	0.36154												1.276	1.262	7.38231e-06
0.919	0.577	5.45357e-07	0.54975		0.381	0.1955	-4.99885e-07	0.33561		0.919	0.8808	2.13321e-06	0.36171												1.28	1.266	7.65392e-06
0.92	0.578	5.47188e-07	0.55028		0.38	0.1945	-4.9958e-07	0.33566		0.92	0.8818	2.13626e-06	0.36177												1.284	1.27	7.94995e-06
0.921	0.579	5.48409e-07	0.55063		0.379	0.1935	-4.98664e-07	0.3358		0.921	0.8828	2.14541e-06	0.36195												1.288	1.274	8.26123e-06
0.922	0.58	5.49629e-07	0.55098		0.378	0.1925	-4.97138e-07	0.33604		0.922	0.8838	2.15457e-06	0.36213												1.292	1.278	8.58167e-06
0.923	0.581	5.5085e-07	0.55133		0.377	0.1915	-4.97444e-07	0.33599		0.923	0.8848	2.17898e-06	0.3626												1.296	1.282	8.92042e-06
0.924	0.582	5.52071e-07	0.55168		0.376	0.1905	-4.95613e-07	0.33628		0.924	0.8858	2.17593e-06	0.36254												1.3	1.286	9.26527e-06
0.925	0.583	5.53292e-07	0.55204		0.375	0.1895	-4.95002e-07	0.33637		0.925	0.8868	2.17898e-06	0.3626												1.304	1.29	9.61318e-06
0.926	0.584	5.55428e-07	0.55265		0.374	0.1885	-4.94392e-07	0.33646		0.926	0.8878	2.19424e-06	0.3629												1.308	1.294	9.95193e-06
0.927	0.585	5.56343e-07	0.55291		0.373	0.1875	-4.93781e-07	0.33656		0.927	0.8888	2.19729e-06	0.36296												1.312	1.298	1.02967e-05
0.928	0.586	5.58175e-07	0.55344		0.372	0.1865	-4.93476e-07	0.33661		0.928	0.8898	2.2095e-06	0.36319												1.316	1.302	1.06324e-05
0.929	0.587	5.60311e-07	0.55405		0.371	0.1855	-4.92256e-07	0.33679		0.929	0.8908	2.21866e-06	0.36337												1.32	1.306	1.09651e-05
0.93	0.588	5.61532e-07	0.55441		0.37	0.1845	-4.91645e-07	0.33689		0.93	0.8918	2.22476e-06	0.36349												1.324	1.31	1.12916e-05
0.931	0.589	5.62142e-07	0.55458		0.369	0.1835	-4.9073e-07	0.33703		0.931	0.8928	2.23392e-06	0.36367												1.328	1.314	1.16029e-05
0.932	0.59	5.63057e-07	0.55484		0.368	0.1825	-4.89814e-07	0.33717		0.932	0.8938	2.23392e-06	0.36367												1.332	1.318	1.1902e-05
0.933	0.591	5.64888e-07	0.55537		0.367	0.1815	-4.89509e-07	0.33722		0.933	0.8948	2.25528e-06	0.36408												1.336	1.322	1.21889e-05
0.934	0.592	5.66414e-07	0.55581		0.366	0.1805	-4.88593e-07	0.33736		0.934	0.8958	2.25223e-06	0.36402												1.34	1.326	1.24574e-05
0.935	0.593	5.68551e-07	0.55642		0.365	0.1795	-4.88288e-07	0.33741		0.935	0.8968	2.26749e-06	0.36432												1.344	1.33	1.27016e-05
0.936	0.594	5.69161e-07	0.5566		0.364	0.1785	-4.87983e-07	0.33746		0.936	0.8978	2.27664e-06	0.3645												1.348	1.334	1.29182e-05
0.937	0.595	5.71297e-07	0.55721		0.363	0.1775	-4.87067e-07	0.3376		0.937	0.8988	2.2858e-06	0.36467												1.352	1.338	1.31013e-05
0.938	0.596	5.72518e-07	0.55756		0.362	0.1765	-4.86152e-07	0.33774		0.938	0.8998	2.29495e-06	0.36485												1.356	1.342	1.32509e-05
0.939	0.597	5.74654e-07	0.55818		0.361	0.1755	-4.84931e-07	0.33793		0.939	0.9008	2.30716e-06	0.36509												1.36	1.346	1.33546e-05
0.94	0.598	5.75265e-07	0.55835		0.36	0.1745	-4.84626e-07	0.33797		0.94	0.9018	2.31326e-06	0.36521												1.364	1.35	1.34187e-05
0.941	0.599	5.76485e-07	0.5587		0.359	0.1735	-4.84016e-07	0.33807		0.941	0.9028	2.31021e-06	0.36515												1.368	1.354	1.3434e-05
0.942	0.6	5.78622e-07	0.55932		0.358	0.1725	-4.831e-07	0.33821		0.942	0.9038	2.32852e-06	0.3655												1.372	1.358	1.34035e-05
0.943	0.601	5.80453e-07	0.55985		0.357	0.1715	-4.8249e-07	0.3383		0.943	0.9048	2.33768e-06	0.36568												1.376	1.362	1.33272e-05
0.944	0.602	5.81368e-07	0.56011		0.356	0.1705	-4.82185e-07	0.33835		0.944	0.9058	2.34683e-06	0.36586												1.38	1.366	1.32051e-05
0.945	0.603	5.83199e-07	0.56064		0.355	0.1695	-4.81269e-07	0.33849		0.945	0.9068	2.35904e-06	0.3661												1.384	1.37	1.30495e-05
0.946	0.604	5.84725e-07	0.56107		0.354	0.1685	-4.81574e-07	0.33845		0.946	0.9078	2.3682e-06	0.36627												1.388	1.374	1.28542e-05
0.947	0.605	5.85641e-07	0.56134		0.353	0.1675	-4.80354e-07	0.33864		0.947	0.9088	2.3804e-06	0.36651												1.392	1.378	1.26253e-05
0.948	0.606	5.87472e-07	0.56186		0.352	0.1665	-4.78828e-07	0.33887		0.948	0.9098	2.38956e-06	0.36669												1.396	1.382	1.23781e-05
0.949	0.607	5.88693e-07	0.56222		0.351	0.1655	-4.79133e-07	0.33882		0.949	0.9108	2.39261e-06	0.36675												1.4	1.386	1.21156e-05
0.95	0.608	5.90218e-07	0.56265		0.35	0.1645	-4.78522e-07	0.33892		0.95	0.9118	2.40482e-06	0.36698												1.404	1.39	1.1844e-05
0.951	0.609	5.9205e-07	0.56318		0.349	0.1635	-4.77912e-07	0.33901		0.951	0.9128	2.42313e-06	0.36734												1.408	1.394	1.15785e-05
0.952	0.61	5.93881e-07	0.56371		0.348	0.1625	-4.76386e-07	0.33925		0.952	0.9138	2.42923e-06	0.36746												1.412	1.398	1.1316e-05
0.953	0.611	5.95101e-07	0.56406		0.347	0.1615	-4.76386e-07	0.33925		0.953	0.9148	2.43839e-06	0.36764												1.416	1.402	1.10627e-05
0.954	0.612	5.96627e-07	0.5645		0.346	0.1605	-4.75776e-07	0.33934		0.954	0.9158	2.45975e-06	0.36805												1.42	1.406	1.08308e-05
0.955	0.613	5.98458e-07	0.56502		0.345	0.1595	-4.7486e-07	0.33948		0.955	0.9168	2.4628e-06	0.36811												1.424	1.41	1.06172e-05
0.956	0.614	6.00289e-07	0.56555		0.344	0.1585	-4.7425e-07	0.33958		0.956	0.9178	2.47196e-06	0.36829												1.428	1.414	1.04249e-05
0.957	0.615	6.01815e-07	0.56599		0.343	0.1575	-4.73945e-07	0.33963		0.957	0.9188	2.49027e-06	0.36864												1.432	1.418	1.02662e-05
0.958	0.616	6.03952e-07	0.5666		0.342	0.1565	-4.73334e-07	0.33972		0.958	0.9198	2.49027e-06	0.36864												1.436	1.422	1.01228e-05
0.959	0.617	6.05477e-07	0.56704		0.341	0.1555	-4.73029e-07	0.33977		0.959	0.9208	2.50247e-06	0.36888												1.44	1.426	1.00038e-05
0.96	0.618	6.07309e-07	0.56757		0.34	0.1545	-4.72114e-07	0.33991		0.96	0.9218	2.51163e-06	0.36906												1.444	1.43	9.90005e-06
0.961	0.619	6.08529e-07	0.56792		0.339	0.1535	-4.72114e-07	0.33991		0.961	0.9228	2.52384e-06	0.36929												1.448	1.434	9.8146e-06
0.962	0.62	6.10055e-07	0.56836		0.338	0.1525	-4.71808e-07	0.33996		0.962	0.9238	2.53604e-06	0.36953												1.452	1.438	9.74135e-06
0.963	0.621	6.11276e-07	0.56871		0.337	0.1515	-4.70283e-07	0.34019		0.963	0.9248	2.5391e-06	0.36959												1.456	1.442	9.68032e-06
0.964	0.622	6.13412e-07	0.56932		0.336	0.1505	-4.69672e-07	0.34029		0.964	0.9258	2.5513e-06	0.36983												1.46	1.446	9.63759e-06
0.965	0.623	6.15548e-07	0.56994		0.335	0.1495	-4.69367e-07	0.34033		0.965	0.9268	2.56656e-06	0.37012												1.464	1.45	9.59487e-06
0.966	0.624	6.17074e-07	0.57038		0.334	0.1485	-4.68757e-07	0.34043		0.966	0.9278	2.57877e-06	0.37036												1.468	1.454	9.57045e-06
0.967	0.625	6.186e-07	0.57081		0.333	0.1475	-4.67841e-07	0.34057		0.967	0.9288	2.58793e-06	0.37054												1.472	1.458	9.55214e-06
0.968	0.626	6.20126e-07	0.57125		0.332	0.1465	-4.67231e-07	0.34066		0.968	0.9298	2.60624e-06	0.37089												1.476	1.462	9.53688e-06
0.969	0.627	6.22568e-07	0.57196		0.331	0.1455	-4.6601e-07	0.34085		0.969	0.9308	2.61539e-06	0.37107												1.48	1.466	9.53078e-06
0.97	0.628	6.23178e-07	0.57213		0.33	0.1445	-4.6601e-07	0.34085		0.97	0.9318	2.6337e-06	0.37142												1.484	1.47	9.53078e-06
0.971	0.629	6.25314e-07	0.57274		0.329	0.1435	-4.66315e-07	0.34081		0.971	0.9328	2.64591e-06	0.37166												1.488	1.474	9.53994e-06
0.972	0.63	6.27145e-07	0.57327		0.328	0.1425	-4.654e-07	0.34095		0.972	0.9338	2.65812e-06	0.3719												1.492	1.478	9.55214e-06
0.973	0.631	6.28976e-07	0.5738		0.327	0.1415	-4.65705e-07	0.3409		0.973	0.9348	2.67032e-06	0.37214												1.496	1.482	9.57351e-06
0.974	0.632	6.29892e-07	0.57406		0.326	0.1405	-4.64789e-07	0.34104		0.974	0.9358	2.68558e-06	0.37243												1.5	1.486	9.59792e-06
0.975	0.633	6.32333e-07	0.57476		0.325	0.1395	-4.64179e-07	0.34114		0.975	0.9368	2.69474e-06	0.37261												1.504	1.49	9.63759e-06
0.976	0.634	6.33859e-07	0.5752		0.324	0.1385	-4.63569e-07	0.34123		0.976	0.9378	2.70389e-06	0.37279												1.508	1.494	9.6498e-06
0.977	0.635	6.35996e-07	0.57582		0.323	0.1375	-4.62958e-07	0.34133		0.977	0.9388	2.71915e-06	0.37308												1.512	1.498	9.67116e-06
0.978	0.636	6.37827e-07	0.57634		0.322	0.1365	-4.62958e-07	0.34133		0.978	0.9398	2.73746e-06	0.37344												1.516	1.502	9.69558e-06
0.979	0.637	6.39658e-07	0.57687		0.321	0.1355	-4.61738e-07	0.34151		0.979	0.9408	2.74967e-06	0.37367												1.52	1.506	9.71694e-06
0.98	0.638	6.40573e-07	0.57713		0.32	0.1345	-4.62348e-07	0.34142		0.98	0.9418	2.75577e-06	0.37379												1.524	1.51	9.74441e-06
0.981	0.639	6.4332e-07	0.57792		0.319	0.1335	-4.60822e-07	0.34166		0.981	0.9428	2.77714e-06	0.37421												1.528	1.514	9.76272e-06
0.982	0.64	6.44541e-07	0.57827		0.318	0.1325	-4.60822e-07	0.34166		0.982	0.9438	2.78629e-06	0.37439												1.532	1.518	9.79629e-06
0.983	0.641	6.46677e-07	0.57889		0.317	0.1315	-4.60212e-07	0.34175		0.983	0.9448	2.8046e-06	0.37474												1.536	1.522	9.81765e-06
0.984	0.642	6.47898e-07	0.57924		0.316	0.1305	-4.59296e-07	0.34189		0.984	0.9458	2.81986e-06	0.37504												1.54	1.526	9.85427e-06
0.985	0.643	6.50034e-07	0.57985		0.315	0.1295	-4.59296e-07	0.34189		0.985	0.9468	2.82597e-06	0.37516												1.544	1.53	9.88479e-06
0.986	0.644	6.5217e-07	0.58047		0.314	0.1285	-4.58381e-07	0.34203		0.986	0.9478	2.84733e-06	0.37557												1.548	1.534	9.92141e-06
0.987	0.645	6.54306e-07	0.58108		0.313	0.1275	-4.58075e-07	0.34208		0.987	0.9488	2.85954e-06	0.37581												1.552	1.538	9.95803e-06
0.988	0.646	6.56137e-07	0.58161		0.312	0.1265	-4.57465e-07	0.34218		0.988	0.9498	2.87479e-06	0.3761												1.556	1.542	1.00007e-05
0.989	0.647	6.57969e-07	0.58213		0.311	0.1255	-4.5716e-07	0.34222		0.989	0.9508	2.89005e-06	0.3764												1.56	1.546	1.00495e-05
0.99	0.648	6.598e-07	0.58266		0.31	0.1245	-4.5716e-07	0.34222		0.99	0.9518	2.90226e-06	0.37664												1.564	1.55	1.00892e-05
0.991	0.649	6.61326e-07	0.5831		0.309	0.1235	-4.56549e-07	0.34232		0.991	0.9528	2.91752e-06	0.37693												1.568	1.554	1.0138e-05
0.992	0.65	6.63157e-07	0.58363		0.308	0.1225	-4.55329e-07	0.34251		0.992	0.9538	2.93888e-06	0.37735												1.572	1.558	1.01808e-05
0.993	0.651	6.65598e-07	0.58433		0.307	0.1215	-4.55329e-07	0.34251		0.993	0.9548	2.95719e-06	0.3777												1.576	1.562	1.02235e-05
0.994	0.652	6.67429e-07	0.58485		0.306	0.1205	-4.55329e-07	0.34251		0.994	0.9558	2.9755e-06	0.37806												1.58	1.566	1.02632e-05
0.995	0.653	6.69565e-07	0.58547		0.305	0.1195	-4.54718e-07	0.3426		0.995	0.9568	2.99076e-06	0.37835												1.584	1.57	1.03059e-05
0.996	0.654	6.71091e-07	0.58591		0.304	0.1185	-4.54108e-07	0.34269		0.996	0.9578	3.00602e-06	0.37865												1.588	1.574	1.03395e-05
0.997	0.655	6.72617e-07	0.58635		0.303	0.1175	-4.53498e-07	0.34279		0.997	0.9588	3.02128e-06	0.37894												1.592	1.578	1.04768e-05
0.998	0.656	6.75059e-07	0.58705		0.302	0.1165	-4.53803e-07	0.34274		0.998	0.9598	3.03959e-06	0.3793												1.596	1.582	1.05134e-05
0.999	0.657	6.76585e-07	0.58749		0.301	0.1155	-4.52887e-07	0.34288		0.999	0.9608	3.0579e-06	0.37965												1.6	1.586	1.05592e-05
1	0.658	6.78721e-07	0.5881		0.3	0.1145	-4.52277e-07	0.34298		1	0.9618	3.07316e-06	0.37995												1.604	1.59	1.05989e-05
1.001	0.659	6.81162e-07	0.5888		0.299	0.1135	-4.51972e-07	0.34302		1.001	0.9628	3.09452e-06	0.38037												1.608	1.594	1.06446e-05
1.002	0.66	6.82078e-07	0.58907		0.298	0.1125	-4.51972e-07	0.34302		1.002	0.9638	3.11589e-06	0.38078												1.612	1.598	1.06843e-05
1.003	0.661	6.8513e-07	0.58994		0.297	0.1115	-4.51056e-07	0.34317		1.003	0.9648	3.13115e-06	0.38108												1.616	1.602	1.0724e-05
1.004	0.662	6.86655e-07	0.59038		0.296	0.1105	-4.50751e-07	0.34321		1.004	0.9658	3.15556e-06	0.38155												1.62	1.606	1.07637e-05
1.005	0.663	6.89402e-07	0.59117		0.295	0.1095	-4.49835e-07	0.34336		1.005	0.9668	3.17387e-06	0.3819												1.624	1.61	1.08033e-05
1.006	0.664	6.91538e-07	0.59179		0.294	0.1085	-4.49835e-07	0.34336		1.006	0.9678	3.19218e-06	0.38226												1.628	1.614	1.08339e-05
1.007	0.665	6.92759e-07	0.59214		0.293	0.1075	-4.4831e-07	0.34359		1.007	0.9688	3.2166e-06	0.38273												1.632	1.618	1.08613e-05
1.008	0.666	6.94895e-07	0.59275		0.292	0.1065	-4.4831e-07	0.34359		1.008	0.9698	3.24101e-06	0.38321												1.636	1.622	1.08888e-05
1.009	0.667	6.97337e-07	0.59345		0.291	0.1055	-4.4831e-07	0.34359		1.009	0.9708	3.26237e-06	0.38362												1.64	1.626	1.08522e-05
1.01	0.668	6.99168e-07	0.59398		0.29	0.1045	-4.48004e-07	0.34364		1.01	0.9718	3.27458e-06	0.38386												1.644	1.63	1.08735e-05
1.011	0.669	7.00999e-07	0.59451		0.289	0.1035	-4.47089e-07	0.34378		1.011	0.9728	3.299e-06	0.38433												1.648	1.634	1.08949e-05
1.012	0.67	7.03135e-07	0.59512		0.288	0.1025	-4.47089e-07	0.34378		1.012	0.9738	3.31425e-06	0.38463												1.652	1.638	1.09132e-05
1.013	0.671	7.05577e-07	0.59582		0.287	0.1015	-4.47089e-07	0.34378		1.013	0.9748	3.34477e-06	0.38522												1.656	1.642	1.09315e-05
1.014	0.672	7.07103e-07	0.59626		0.286	0.1005	-4.47089e-07	0.34378		1.014	0.9758	3.36308e-06	0.38558												1.66	1.646	1.09437e-05
1.015	0.673	7.09239e-07	0.59688		0.285	0.0995	-4.46173e-07	0.34392		1.015	0.9768	3.39055e-06	0.38611												1.664	1.65	1.0962e-05
1.016	0.674	7.11375e-07	0.59749		0.284	0.0985	-4.45868e-07	0.34397		1.016	0.9778	3.41191e-06	0.38652												1.668	1.654	1.09681e-05
1.017	0.675	7.12901e-07	0.59793		0.283	0.0975	-4.45258e-07	0.34406		1.017	0.9788	3.43633e-06	0.387												1.672	1.658	1.09773e-05
1.018	0.676	7.15648e-07	0.59872		0.282	0.0965	-4.44953e-07	0.34411		1.018	0.9798	3.46379e-06	0.38753												1.676	1.662	1.09864e-05
1.019	0.677	7.17174e-07	0.59916		0.281	0.0955	-4.44342e-07	0.3442		1.019	0.9808	3.48821e-06	0.388												1.68	1.666	1.09895e-05
1.02	0.678	7.1992e-07	0.59995		0.28	0.0945	-4.43732e-07	0.3443		1.02	0.9818	3.50652e-06	0.38836												1.684	1.67	1.09895e-05
1.021	0.679	7.22056e-07	0.60056		0.279	0.0935	-4.43427e-07	0.34435		1.021	0.9828	3.53704e-06	0.38895												1.688	1.674	1.09956e-05
1.022	0.68	7.23887e-07	0.60109		0.278	0.0925	-4.42816e-07	0.34444		1.022	0.9838	3.57061e-06	0.3896												1.692	1.678	1.09895e-05
1.023	0.681	7.26329e-07	0.60179		0.277	0.0915	-4.42816e-07	0.34444		1.023	0.9848	3.59502e-06	0.39008												1.696	1.682	1.09864e-05
1.024	0.682	7.2816e-07	0.60232		0.276	0.0905	-4.42511e-07	0.34449		1.024	0.9858	3.62249e-06	0.39061												1.7	1.686	1.09803e-05
1.025	0.683	7.31212e-07	0.60319		0.275	0.0895	-4.42511e-07	0.34449		1.025	0.9868	3.6469e-06	0.39108
1.026	0.684	7.33348e-07	0.60381		0.274	0.0885	-4.41901e-07	0.34458		1.026	0.9878	3.68047e-06	0.39173
1.027	0.685	7.35179e-07	0.60434		0.273	0.0875	-4.40985e-07	0.34472		1.027	0.9888	3.70794e-06	0.39227
1.028	0.686	7.3701e-07	0.60486		0.272	0.0865	-4.40985e-07	0.34472		1.028	0.9898	3.73235e-06	0.39274
1.029	0.687	7.38841e-07	0.60539		0.271	0.0855	-4.4068e-07	0.34477		1.029	0.9908	3.76287e-06	0.39333
1.03	0.688	7.40978e-07	0.606		0.27	0.0845	-4.40985e-07	0.34472		1.03	0.9918	3.79339e-06	0.39392
1.031	0.689	7.43419e-07	0.6067		0.269	0.0835	-4.4068e-07	0.34477		1.031	0.9928	3.83001e-06	0.39464
1.032	0.69	7.4586e-07	0.60741		0.268	0.0825	-4.4007e-07	0.34487		1.032	0.9938	3.85748e-06	0.39517
1.033	0.691	7.48302e-07	0.60811		0.267	0.0815	-4.39154e-07	0.34501		1.033	0.9948	3.89105e-06	0.39582
1.034	0.692	7.50133e-07	0.60864		0.266	0.0805	-4.39154e-07	0.34501		1.034	0.9958	3.93072e-06	0.39659
1.035	0.693	7.52574e-07	0.60934		0.265	0.0795	-4.38544e-07	0.3451		1.035	0.9968	3.96124e-06	0.39718
1.036	0.694	7.55321e-07	0.61013		0.264	0.0785	-4.38239e-07	0.34515		1.036	0.9978	3.99481e-06	0.39783
1.037	0.695	7.57457e-07	0.61074		0.263	0.0775	-4.38239e-07	0.34515		1.037	0.9988	4.02838e-06	0.39848
1.038	0.696	7.59288e-07	0.61127		0.262	0.0765	-4.37628e-07	0.34524		1.038	0.9998	4.06805e-06	0.39925
1.039	0.697	7.6173e-07	0.61197		0.261	0.0755	-4.37323e-07	0.34529		1.039	1.0008	4.09552e-06	0.39979
1.04	0.698	7.64476e-07	0.61276		0.26	0.0745	-4.37018e-07	0.34534		1.04	1.0018	4.13519e-06	0.40056
1.041	0.699	7.66308e-07	0.61329		0.259	0.0735	-4.36713e-07	0.34538		1.041	1.0028	4.17792e-06	0.40139
1.042	0.7	7.68444e-07	0.6139		0.258	0.0725	-4.36408e-07	0.34543		1.042	1.0038	4.21759e-06	0.40215
1.043	0.701	7.7119e-07	0.61469		0.257	0.0715	-4.35797e-07	0.34553		1.043	1.0048	4.25421e-06	0.40287
1.044	0.702	7.73632e-07	0.61539		0.256	0.0705	-4.35492e-07	0.34557		1.044	1.0058	4.29083e-06	0.40358
1.045	0.703	7.75463e-07	0.61592		0.255	0.0695	-4.35797e-07	0.34553		1.045	1.0068	4.33356e-06	0.4044
1.046	0.704	7.7821e-07	0.61671		0.254	0.0685	-4.35492e-07	0.34557		1.046	1.0078	4.37628e-06	0.40523
1.047	0.705	7.80346e-07	0.61732		0.253	0.0675	-4.35492e-07	0.34557		1.047	1.0088	4.41596e-06	0.406
1.048	0.706	7.82482e-07	0.61794		0.252	0.0665	-4.35492e-07	0.34557		1.048	1.0098	4.45868e-06	0.40683
1.049	0.707	7.84618e-07	0.61855		0.251	0.0655	-4.33966e-07	0.34581		1.049	1.0108	4.50141e-06	0.40766
1.05	0.708	7.8767e-07	0.61943		0.25	0.0645	-4.33966e-07	0.34581		1.05	1.0118	4.54718e-06	0.40855
1.051	0.709	7.89196e-07	0.61987		0.249	0.0635	-4.33966e-07	0.34581		1.051	1.0128	4.58686e-06	0.40932
1.052	0.71	7.92248e-07	0.62074		0.248	0.0625	-4.33356e-07	0.3459		1.052	1.0138	4.62653e-06	0.41009
1.053	0.711	7.94384e-07	0.62136		0.247	0.0615	-4.32745e-07	0.346		1.053	1.0148	4.67536e-06	0.41104
1.054	0.712	7.96826e-07	0.62206		0.246	0.0605	-4.33356e-07	0.3459		1.054	1.0158	4.72724e-06	0.41204
1.055	0.713	7.99877e-07	0.62294		0.245	0.0595	-4.32745e-07	0.346		1.055	1.0168	4.77302e-06	0.41293
1.056	0.714	8.01709e-07	0.62346		0.244	0.0585	-4.3244e-07	0.34605		1.056	1.0178	4.8249e-06	0.41394
1.057	0.715	8.0415e-07	0.62417		0.243	0.0575	-4.3244e-07	0.34605		1.057	1.0188	4.87373e-06	0.41489
1.058	0.716	8.06897e-07	0.62496		0.242	0.0565	-4.3244e-07	0.34605		1.058	1.0198	4.92561e-06	0.41589
1.059	0.717	8.09033e-07	0.62557		0.241	0.0555	-4.3183e-07	0.34614		1.059	1.0208	4.98359e-06	0.41702
1.06	0.718	8.12085e-07	0.62645		0.24	0.0545	-4.31525e-07	0.34619		1.06	1.0218	5.02327e-06	0.41779
1.061	0.719	8.13916e-07	0.62697		0.239	0.0535	-4.30914e-07	0.34628		1.061	1.0228	5.07209e-06	0.41873
1.062	0.72	8.16968e-07	0.62785		0.238	0.0525	-4.31219e-07	0.34623		1.062	1.0238	5.12397e-06	0.41974
1.063	0.721	8.18799e-07	0.62838		0.237	0.0515	-4.30914e-07	0.34628		1.063	1.0248	5.18501e-06	0.42092
1.064	0.722	8.2185e-07	0.62926		0.236	0.0505	-4.30304e-07	0.34638		1.064	1.0258	5.23079e-06	0.42181
1.065	0.723	8.24597e-07	0.63005		0.235	0.0495	-4.30304e-07	0.34638		1.065	1.0268	5.28267e-06	0.42282
1.066	0.724	8.27038e-07	0.63075		0.234	0.0485	-4.29999e-07	0.34642		1.066	1.0278	5.34065e-06	0.42394
1.067	0.725	8.29785e-07	0.63154		0.233	0.0475	-4.29999e-07	0.34642		1.067	1.0288	5.39559e-06	0.42501
1.068	0.726	8.32227e-07	0.63224		0.232	0.0465	-4.29999e-07	0.34642		1.068	1.0298	5.45052e-06	0.42608
1.069	0.727	8.34668e-07	0.63294		0.231	0.0455	-4.29694e-07	0.34647		1.069	1.0308	5.50545e-06	0.42714
1.07	0.728	8.36804e-07	0.63356		0.23	0.0445	-4.29083e-07	0.34656		1.07	1.0318	5.56343e-06	0.42827
1.071	0.729	8.39856e-07	0.63443		0.229	0.0435	-4.27862e-07	0.34675		1.071	1.0328	5.62142e-06	0.42939
1.072	0.73	8.42603e-07	0.63522		0.228	0.0425	-4.28168e-07	0.34671		1.072	1.0338	5.67635e-06	0.43046
1.073	0.731	8.44739e-07	0.63584		0.227	0.0415	-4.28473e-07	0.34666		1.073	1.0348	5.73434e-06	0.43158
1.074	0.732	8.47791e-07	0.63672		0.226	0.0405	-4.27557e-07	0.3468		1.074	1.0358	5.78927e-06	0.43265
1.075	0.733	8.50843e-07	0.63759		0.225	0.0395	-4.27557e-07	0.3468		1.075	1.0368	5.8503e-06	0.43383
1.076	0.734	8.53589e-07	0.63838		0.224	0.0385	-4.27252e-07	0.34685		1.076	1.0378	5.90829e-06	0.43496
1.077	0.735	8.55725e-07	0.639		0.223	0.0375	-4.27252e-07	0.34685		1.077	1.0388	5.96322e-06	0.43602
1.078	0.736	8.58472e-07	0.63979		0.222	0.0365	-4.26947e-07	0.34689		1.078	1.0398	6.02426e-06	0.43721
1.079	0.737	8.61219e-07	0.64058		0.221	0.0355	-4.26947e-07	0.34689		1.079	1.0408	6.08224e-06	0.43833
1.08	0.738	8.63965e-07	0.64137		0.22	0.0345	-4.26642e-07	0.34694		1.08	1.0418	6.14023e-06	0.43946
1.081	0.739	8.66407e-07	0.64207		0.219	0.0335	-4.26642e-07	0.34694		1.081	1.0428	6.20126e-06	0.44064
1.082	0.74	8.69153e-07	0.64286		0.218	0.0325	-4.26337e-07	0.34699		1.082	1.0438	6.25619e-06	0.44171
1.083	0.741	8.71595e-07	0.64356		0.217	0.0315	-4.26031e-07	0.34704		1.083	1.0448	6.31418e-06	0.44283
1.084	0.742	8.74647e-07	0.64444		0.216	0.0305	-4.26031e-07	0.34704		1.084	1.0458	6.37827e-06	0.44408
1.085	0.743	8.77393e-07	0.64523		0.215	0.0295	-4.25116e-07	0.34718		1.085	1.0468	6.43625e-06	0.4452
1.086	0.744	8.80445e-07	0.6461		0.214	0.0285	-4.25421e-07	0.34713		1.086	1.0478	6.49423e-06	0.44633
1.087	0.745	8.82887e-07	0.64681		0.213	0.0275	-4.25421e-07	0.34713		1.087	1.0488	6.55222e-06	0.44745
1.088	0.746	8.85633e-07	0.6476		0.212	0.0265	-4.25421e-07	0.34713		1.088	1.0498	6.6102e-06	0.44858
1.089	0.747	8.88075e-07	0.6483		0.211	0.0255	-4.25116e-07	0.34718		1.089	1.0508	6.67124e-06	0.44976
1.09	0.748	8.91737e-07	0.64935		0.21	0.0245	-4.25116e-07	0.34718		1.09	1.0518	6.72007e-06	0.45071
1.091	0.749	8.94483e-07	0.65014		0.209	0.0235	-4.24505e-07	0.34727		1.091	1.0528	6.78721e-06	0.45201
1.092	0.75	8.96925e-07	0.65084		0.208	0.0225	-4.242e-07	0.34732		1.092	1.0538	6.84519e-06	0.45313
1.093	0.751	8.98451e-07	0.65128		0.207	0.0215	-4.24505e-07	0.34727		1.093	1.0548	6.90318e-06	0.45426
1.094	0.752	9.02418e-07	0.65242		0.206	0.0205	-4.242e-07	0.34732		1.094	1.0558	6.95811e-06	0.45533
1.095	0.753	9.05775e-07	0.65339		0.205	0.0195	-4.23895e-07	0.34737		1.095	1.0568	7.00999e-06	0.45633
1.096	0.754	9.08216e-07	0.65409		0.204	0.0185	-4.242e-07	0.34732		1.096	1.0578	7.06492e-06	0.4574
1.097	0.755	9.10963e-07	0.65488		0.203	0.0175	-4.23895e-07	0.34737		1.097	1.0588	7.11985e-06	0.45846
1.098	0.756	9.14015e-07	0.65576		0.202	0.0165	-4.24505e-07	0.34727		1.098	1.0598	7.17784e-06	0.45959
1.099	0.757	9.17067e-07	0.65663		0.201	0.0155	-4.23285e-07	0.34746		1.099	1.0608	7.23277e-06	0.46065
1.1	0.758	9.19508e-07	0.65734		0.2	0.0145	-4.23285e-07	0.34746		1.1	1.0618	7.2877e-06	0.46172
1.101	0.759	9.22255e-07	0.65813		0.199	0.0135	-4.2298e-07	0.34751		1.101	1.0628	7.33348e-06	0.46261
1.102	0.76	9.25612e-07	0.65909		0.198	0.0125	-4.22674e-07	0.34756		1.102	1.0638	7.38536e-06	0.46362
1.103	0.761	9.28358e-07	0.65988		0.197	0.0115	-4.2298e-07	0.34751		1.103	1.0648	7.43419e-06	0.46456
1.104	0.762	9.31715e-07	0.66085		0.196	0.0105	-4.22369e-07	0.3476		1.104	1.0658	7.48607e-06	0.46557
1.105	0.763	9.34767e-07	0.66172		0.195	0.0095	-4.22064e-07	0.34765		1.105	1.0668	7.541e-06	0.46663
1.106	0.764	9.37514e-07	0.66251		0.194	0.0085	-4.21759e-07	0.3477		1.106	1.0678	7.58983e-06	0.46758
1.107	0.765	9.40566e-07	0.66339		0.193	0.0075	-4.21454e-07	0.34774		1.107	1.0688	7.64171e-06	0.46859
1.108	0.766	9.43923e-07	0.66436		0.192	0.0065	-4.21149e-07	0.34779		1.108	1.0698	7.68139e-06	0.46936
1.109	0.767	9.46364e-07	0.66506		0.191	0.0055	-4.21454e-07	0.34774		1.109	1.0708	7.72716e-06	0.47025
1.11	0.768	9.49416e-07	0.66594		0.19	0.0045	-4.21759e-07	0.3477		1.11	1.0718	7.77294e-06	0.47113
1.111	0.769	9.52773e-07	0.6669		0.189	0.0035	-4.21149e-07	0.34779		1.111	1.0728	7.82482e-06	0.47214
1.112	0.77	9.55519e-07	0.66769		0.188	0.0025	-4.20538e-07	0.34789		1.112	1.0738	7.86755e-06	0.47297
1.113	0.771	9.59182e-07	0.66874		0.187	0.0015	-4.21149e-07	0.34779		1.113	1.0748	7.90722e-06	0.47374
1.114	0.772	9.61623e-07	0.66945		0.186	0.0005	-4.20233e-07	0.34793		1.114	1.0758	7.94689e-06	0.47451
1.115	0.773	9.65285e-07	0.6705		0.185	-0.0005	-4.20538e-07	0.34789		1.115	1.0768	7.99572e-06	0.47546
1.116	0.774	9.67727e-07	0.6712		0.184	-0.0015	-4.20233e-07	0.34793		1.116	1.0778	8.03845e-06	0.47629
1.117	0.775	9.70778e-07	0.67208		0.183	-0.0025	-4.19928e-07	0.34798		1.117	1.0788	8.07507e-06	0.477
1.118	0.776	9.73525e-07	0.67287		0.182	-0.0035	-4.20538e-07	0.34789		1.118	1.0798	8.11779e-06	0.47783
1.119	0.777	9.78103e-07	0.67418		0.181	-0.0045	-4.20538e-07	0.34789		1.119	1.0808	8.15442e-06	0.47854
1.12	0.778	9.80544e-07	0.67489		0.18	-0.0055	-4.20233e-07	0.34793		1.12	1.0818	8.19714e-06	0.47937
1.121	0.779	9.84206e-07	0.67594		0.179	-0.0065	-4.19623e-07	0.34803		1.121	1.0828	8.23376e-06	0.48008
1.122	0.78	9.87563e-07	0.6769		0.178	-0.0075	-4.19317e-07	0.34807		1.122	1.0838	8.27344e-06	0.48085
1.123	0.781	9.91226e-07	0.67796		0.177	-0.0085	-4.18707e-07	0.34817		1.123	1.0848	8.3009e-06	0.48138
1.124	0.782	9.94277e-07	0.67884		0.176	-0.0095	-4.19317e-07	0.34807		1.124	1.0858	8.34363e-06	0.48221
1.125	0.783	9.97634e-07	0.6798		0.175	-0.0105	-4.18402e-07	0.34822		1.125	1.0868	8.37415e-06	0.4828
1.126	0.784	1.00007e-06	0.6805		0.174	-0.0115	-4.18402e-07	0.34822		1.126	1.0878	8.41382e-06	0.48357
1.127	0.785	1.00312e-06	0.68138		0.173	-0.0125	-4.18707e-07	0.34817		1.127	1.0888	8.44434e-06	0.48416
1.128	0.786	1.0074e-06	0.68261		0.172	-0.0135	-4.19012e-07	0.34812		1.128	1.0898	8.48096e-06	0.48487
1.129	0.787	1.01045e-06	0.68349		0.171	-0.0145	-4.18402e-07	0.34822		1.129	1.0908	8.51148e-06	0.48546
1.13	0.788	1.01441e-06	0.68462		0.17	-0.0155	-4.18402e-07	0.34822		1.13	1.0918	8.54505e-06	0.48612
1.131	0.789	1.01747e-06	0.6855		0.169	-0.0165	-4.18402e-07	0.34822		1.131	1.0928	8.57862e-06	0.48677
1.132	0.79	1.02052e-06	0.68638		0.168	-0.0175	-4.17792e-07	0.34831		1.132	1.0938	8.61219e-06	0.48742
1.133	0.791	1.02449e-06	0.68752		0.167	-0.0185	-4.18097e-07	0.34826		1.133	1.0948	8.64576e-06	0.48807
1.134	0.792	1.02723e-06	0.68831		0.166	-0.0195	-4.17792e-07	0.34831		1.134	1.0958	8.67017e-06	0.48854
1.135	0.793	1.03181e-06	0.68963		0.165	-0.0205	-4.18402e-07	0.34822		1.135	1.0968	8.70069e-06	0.48913
1.136	0.794	1.03456e-06	0.69042		0.164	-0.0215	-4.17792e-07	0.34831		1.136	1.0978	8.72816e-06	0.48967
1.137	0.795	1.03852e-06	0.69156		0.163	-0.0225	-4.17792e-07	0.34831		1.137	1.0988	8.77088e-06	0.4905
1.138	0.796	1.04219e-06	0.69261		0.162	-0.0235	-4.18097e-07	0.34826		1.138	1.0998	8.79835e-06	0.49103
1.139	0.797	1.04524e-06	0.69349		0.161	-0.0245	-4.18097e-07	0.34826		1.139	1.1008	8.82276e-06	0.4915
1.14	0.798	1.04921e-06	0.69463		0.16	-0.0255	-4.17486e-07	0.34836		1.14	1.1018	8.84412e-06	0.49192
1.141	0.799	1.05256e-06	0.69559		0.159	-0.0265	-4.17486e-07	0.34836		1.141	1.1028	8.8838e-06	0.49269
1.142	0.8	1.05531e-06	0.69638		0.158	-0.0275	-4.17486e-07	0.34836		1.142	1.1038	8.90516e-06	0.4931
1.143	0.801	1.05989e-06	0.6977		0.157	-0.0285	-4.17181e-07	0.34841		1.143	1.1048	8.94789e-06	0.49393
1.144	0.802	1.06294e-06	0.69858		0.156	-0.0295	-4.17181e-07	0.34841		1.144	1.1058	8.96925e-06	0.49435
1.145	0.803	1.0666e-06	0.69963		0.155	-0.0305	-4.17181e-07	0.34841		1.145	1.1068	8.99671e-06	0.49488
1.146	0.804	1.07057e-06	0.70077		0.154	-0.0315	-4.16876e-07	0.34845		1.146	1.1078	9.03334e-06	0.49559
1.147	0.805	1.07392e-06	0.70174		0.153	-0.0325	-4.16876e-07	0.34845		1.147	1.1088	9.06691e-06	0.49624
1.148	0.806	1.07728e-06	0.7027		0.152	-0.0335	-4.16876e-07	0.34845		1.148	1.1098	9.09132e-06	0.49671
1.149	0.807	1.08125e-06	0.70384		0.151	-0.0345	-4.16876e-07	0.34845		1.149	1.1108	9.11879e-06	0.49725
1.15	0.808	1.08522e-06	0.70498		0.15	-0.0355	-4.16266e-07	0.34855		1.15	1.1118	9.15541e-06	0.49796
1.151	0.809	1.08857e-06	0.70595		0.149	-0.0365	-4.16571e-07	0.3485		1.151	1.1128	9.19203e-06	0.49867
1.152	0.81	1.09346e-06	0.70735		0.148	-0.0375	-4.16571e-07	0.3485		1.152	1.1138	9.21644e-06	0.49914
1.153	0.811	1.09651e-06	0.70823		0.147	-0.0385	-4.16266e-07	0.34855		1.153	1.1148	9.25001e-06	0.49979
1.154	0.812	1.09987e-06	0.7092		0.146	-0.0395	-4.16571e-07	0.3485		1.154	1.1158	9.27748e-06	0.50033
1.155	0.813	1.10414e-06	0.71042		0.145	-0.0405	-4.16266e-07	0.34855		1.155	1.1168	9.30495e-06	0.50086
1.156	0.814	1.10811e-06	0.71157		0.144	-0.0415	-4.16266e-07	0.34855		1.156	1.1178	9.34462e-06	0.50163
1.157	0.815	1.11177e-06	0.71262		0.143	-0.0425	-4.1596e-07	0.34859		1.157	1.1188	9.38124e-06	0.50234
1.158	0.816	1.11573e-06	0.71376		0.142	-0.0435	-4.16266e-07	0.34855		1.158	1.1198	9.41481e-06	0.50299
1.159	0.817	1.12001e-06	0.71499		0.141	-0.0445	-4.1596e-07	0.34859		1.159	1.1208	9.45143e-06	0.5037
1.16	0.818	1.12428e-06	0.71622		0.14	-0.0455	-4.15655e-07	0.34864		1.16	1.1218	9.485e-06	0.50435
1.161	0.819	1.12764e-06	0.71718		0.139	-0.0465	-4.1535e-07	0.34869		1.161	1.1228	9.51552e-06	0.50494
1.162	0.82	1.1316e-06	0.71832		0.138	-0.0475	-4.1535e-07	0.34869		1.162	1.1238	9.55519e-06	0.50571
1.163	0.821	1.13557e-06	0.71946		0.137	-0.0485	-4.1535e-07	0.34869		1.163	1.1248	9.59182e-06	0.50642
1.164	0.822	1.13984e-06	0.72069		0.136	-0.0495	-4.15655e-07	0.34864		1.164	1.1258	9.62539e-06	0.50708
1.165	0.823	1.14442e-06	0.72201		0.135	-0.0505	-4.15655e-07	0.34864		1.165	1.1268	9.67421e-06	0.50802
1.166	0.824	1.14869e-06	0.72323		0.134	-0.0515	-4.15045e-07	0.34874		1.166	1.1278	9.71084e-06	0.50873
1.167	0.825	1.15327e-06	0.72455		0.133	-0.0525	-4.1535e-07	0.34869		1.167	1.1288	9.75051e-06	0.5095
1.168	0.826	1.15693e-06	0.7256		0.132	-0.0535	-4.1535e-07	0.34869		1.168	1.1298	9.79324e-06	0.51033
1.169	0.827	1.1609e-06	0.72675		0.131	-0.0545	-4.1535e-07	0.34869		1.169	1.1308	9.83901e-06	0.51122
1.17	0.828	1.16456e-06	0.7278		0.13	-0.0555	-4.15045e-07	0.34874		1.17	1.1318	9.88174e-06	0.51205
1.171	0.829	1.16884e-06	0.72903		0.129	-0.0565	-4.1474e-07	0.34878		1.171	1.1328	9.92141e-06	0.51282
1.172	0.83	1.17311e-06	0.73026		0.128	-0.0575	-4.15045e-07	0.34874		1.172	1.1338	9.96414e-06	0.51365
1.173	0.831	1.1783e-06	0.73175		0.127	-0.0585	-4.14129e-07	0.34888		1.173	1.1348	1.00068e-05	0.51448
1.174	0.832	1.18165e-06	0.73271		0.126	-0.0595	-4.14129e-07	0.34888		1.174	1.1358	1.00556e-05	0.51542
1.175	0.833	1.18623e-06	0.73403		0.125	-0.0605	-4.14435e-07	0.34883		1.175	1.1368	1.01014e-05	0.51631
1.176	0.834	1.1905e-06	0.73526		0.124	-0.0615	-4.14435e-07	0.34883		1.176	1.1378	1.01472e-05	0.5172
1.177	0.835	1.19539e-06	0.73666		0.123	-0.0625	-4.1474e-07	0.34878		1.177	1.1388	1.01991e-05	0.51821
1.178	0.836	1.19966e-06	0.73789		0.122	-0.0635	-4.13824e-07	0.34892		1.178	1.1398	1.02449e-05	0.5191
1.179	0.837	1.20424e-06	0.73921		0.121	-0.0645	-4.14129e-07	0.34888		1.179	1.1408	1.03028e-05	0.52022
1.18	0.838	1.20912e-06	0.74061		0.12	-0.0655	-4.14129e-07	0.34888		1.18	1.1418	1.03517e-05	0.52117
1.181	0.839	1.21339e-06	0.74184		0.119	-0.0665	-4.13824e-07	0.34892		1.181	1.1428	1.04036e-05	0.52217
1.182	0.84	1.21858e-06	0.74333		0.118	-0.0675	-4.14435e-07	0.34883		1.182	1.1438	1.04554e-05	0.52318
1.183	0.841	1.22285e-06	0.74456		0.117	-0.0685	-4.14129e-07	0.34888		1.183	1.1448	1.05134e-05	0.5243
1.184	0.842	1.22743e-06	0.74588		0.116	-0.0695	-4.13824e-07	0.34892		1.184	1.1458	1.05592e-05	0.52519
1.185	0.843	1.2317e-06	0.7471		0.115	-0.0705	-4.13824e-07	0.34892		1.185	1.1468	1.06233e-05	0.52644
1.186	0.844	1.23659e-06	0.74851		0.114	-0.0715	-4.14129e-07	0.34888		1.186	1.1478	1.06691e-05	0.52733
1.187	0.845	1.24147e-06	0.74991		0.113	-0.0725	-4.13824e-07	0.34892		1.187	1.1488	1.07331e-05	0.52857
1.188	0.846	1.24666e-06	0.7514		0.112	-0.0735	-4.13519e-07	0.34897		1.188	1.1498	1.07911e-05	0.52969
1.189	0.847	1.25062e-06	0.75254		0.111	-0.0745	-4.14129e-07	0.34888		1.189	1.1508	1.08552e-05	0.53094
1.19	0.848	1.25551e-06	0.75395		0.11	-0.0755	-4.14129e-07	0.34888		1.19	1.1518	1.09163e-05	0.53212
1.191	0.849	1.2607e-06	0.75544		0.109	-0.0765	-4.13519e-07	0.34897		1.191	1.1528	1.09773e-05	0.53331
1.192	0.85	1.26527e-06	0.75676		0.108	-0.0775	-4.13824e-07	0.34892		1.192	1.1538	1.10353e-05	0.53443
1.193	0.851	1.26985e-06	0.75807		0.107	-0.0785	-4.13519e-07	0.34897		1.193	1.1548	1.10994e-05	0.53567
1.194	0.852	1.27473e-06	0.75948		0.106	-0.0795	-4.13824e-07	0.34892		1.194	1.1558	1.11696e-05	0.53704
1.195	0.853	1.27992e-06	0.76097		0.105	-0.0805	-4.13824e-07	0.34892		1.195	1.1568	1.12306e-05	0.53822
1.196	0.854	1.28511e-06	0.76246		0.104	-0.0815	-4.13519e-07	0.34897		1.196	1.1578	1.12977e-05	0.53952
1.197	0.855	1.28938e-06	0.76369		0.103	-0.0825	-4.13519e-07	0.34897		1.197	1.1588	1.13618e-05	0.54076
1.198	0.856	1.29518e-06	0.76536		0.102	-0.0835	-4.13824e-07	0.34892		1.198	1.1598	1.14381e-05	0.54225
1.199	0.857	1.30006e-06	0.76676		0.101	-0.0845	-4.14435e-07	0.34883		1.199	1.1608	1.15053e-05	0.54355
1.2	0.858	1.30556e-06	0.76834		0.1	-0.0855	-4.14435e-07	0.34883		1.2	1.1618	1.15785e-05	0.54497
1.201	0.859	1.31074e-06	0.76983		0.099	-0.0865	-4.14435e-07	0.34883		1.201	1.1628	1.16487e-05	0.54633
1.202	0.86	1.31563e-06	0.77124		0.098	-0.0875	-4.13519e-07	0.34897		1.202	1.1638	1.17097e-05	0.54751
1.203	0.861	1.32173e-06	0.77299		0.097	-0.0885	-4.14129e-07	0.34888		1.203	1.1648	1.17921e-05	0.54911
1.204	0.862	1.3257e-06	0.77413		0.096	-0.0895	-4.13214e-07	0.34902		1.204	1.1658	1.18532e-05	0.5503
1.205	0.863	1.3315e-06	0.7758		0.095	-0.0905	-4.13824e-07	0.34892		1.205	1.1668	1.19325e-05	0.55184
1.206	0.864	1.33638e-06	0.7772		0.094	-0.0915	-4.13214e-07	0.34902		1.206	1.1678	1.20149e-05	0.55344
1.207	0.865	1.34218e-06	0.77887		0.093	-0.0925	-4.13824e-07	0.34892		1.207	1.1688	1.20851e-05	0.5548
1.208	0.866	1.34767e-06	0.78045		0.092	-0.0935	-4.13214e-07	0.34902		1.208	1.1698	1.21705e-05	0.55646
1.209	0.867	1.35378e-06	0.78221		0.091	-0.0945	-4.14129e-07	0.34888		1.209	1.1708	1.22438e-05	0.55788
1.21	0.868	1.35866e-06	0.78361		0.09	-0.0955	-4.14129e-07	0.34888		1.21	1.1718	1.23231e-05	0.55942
1.211	0.869	1.36385e-06	0.7851		0.089	-0.0965	-4.13824e-07	0.34892		1.211	1.1728	1.23994e-05	0.5609
1.212	0.87	1.36934e-06	0.78668		0.088	-0.0975	-4.12909e-07	0.34907		1.212	1.1738	1.24849e-05	0.56256
1.213	0.871	1.37514e-06	0.78835		0.087	-0.0985	-4.14129e-07	0.34888		1.213	1.1748	1.25734e-05	0.56427
1.214	0.872	1.38124e-06	0.7901		0.086	-0.0995	-4.12909e-07	0.34907		1.214	1.1758	1.26527e-05	0.56581
1.215	0.873	1.38704e-06	0.79177		0.085	-0.1005	-4.12909e-07	0.34907		1.215	1.1768	1.27351e-05	0.56741
1.216	0.874	1.39253e-06	0.79335		0.084	-0.1015	-4.13214e-07	0.34902		1.216	1.1778	1.28267e-05	0.56919
1.217	0.875	1.39833e-06	0.79502		0.083	-0.1025	-4.13519e-07	0.34897		1.217	1.1788	1.2903e-05	0.57067
1.218	0.876	1.40444e-06	0.79677		0.082	-0.1035	-4.14129e-07	0.34888		1.218	1.1798	1.29884e-05	0.57232
1.219	0.877	1.41023e-06	0.79844		0.081	-0.1045	-4.14129e-07	0.34888		1.219	1.1808	1.30769e-05	0.57404
1.22	0.878	1.41573e-06	0.80002		0.08	-0.1055	-4.13824e-07	0.34892		1.22	1.1818	1.31746e-05	0.57594
1.221	0.879	1.42244e-06	0.80195		0.079	-0.1065	-4.13824e-07	0.34892		1.221	1.1828	1.3257e-05	0.57754
1.222	0.88	1.42824e-06	0.80362		0.078	-0.1075	-4.13214e-07	0.34902		1.222	1.1838	1.33546e-05	0.57943
1.223	0.881	1.43404e-06	0.80528		0.077	-0.1085	-4.13519e-07	0.34897		1.223	1.1848	1.34493e-05	0.58127
1.224	0.882	1.44014e-06	0.80704		0.076	-0.1095	-4.13214e-07	0.34902		1.224	1.1858	1.35378e-05	0.58298
1.225	0.883	1.44625e-06	0.80879		0.075	-0.1105	-4.12909e-07	0.34907		1.225	1.1868	1.36385e-05	0.58494
1.226	0.884	1.45204e-06	0.81046		0.074	-0.1115	-4.13824e-07	0.34892		1.226	1.1878	1.373e-05	0.58671
1.227	0.885	1.45937e-06	0.81257		0.073	-0.1125	-4.13519e-07	0.34897		1.227	1.1888	1.38277e-05	0.58861
1.228	0.886	1.46517e-06	0.81423		0.072	-0.1135	-4.13519e-07	0.34897		1.228	1.1898	1.39192e-05	0.59038
1.229	0.887	1.47219e-06	0.81625		0.071	-0.1145	-4.14129e-07	0.34888		1.229	1.1908	1.40108e-05	0.59216
1.23	0.888	1.47768e-06	0.81783		0.07	-0.1155	-4.14435e-07	0.34883		1.23	1.1918	1.41084e-05	0.59405
1.231	0.889	1.48409e-06	0.81967		0.069	-0.1165	-4.14129e-07	0.34888		1.231	1.1928	1.42061e-05	0.59595
1.232	0.89	1.49141e-06	0.82178		0.068	-0.1175	-4.13824e-07	0.34892		1.232	1.1938	1.43099e-05	0.59796
1.233	0.891	1.49813e-06	0.82371		0.067	-0.1185	-4.14435e-07	0.34883		1.233	1.1948	1.44106e-05	0.59992
1.234	0.892	1.50484e-06	0.82564		0.066	-0.1195	-4.14435e-07	0.34883		1.234	1.1958	1.45113e-05	0.60187
1.235	0.893	1.51125e-06	0.82748		0.065	-0.1205	-4.13214e-07	0.34902		1.235	1.1968	1.46089e-05	0.60376
1.236	0.894	1.51796e-06	0.82941		0.064	-0.1215	-4.14129e-07	0.34888		1.236	1.1978	1.47219e-05	0.60596
1.237	0.895	1.52468e-06	0.83135		0.063	-0.1225	-4.14129e-07	0.34888		1.237	1.1988	1.48195e-05	0.60785
1.238	0.896	1.532e-06	0.83345		0.062	-0.1235	-4.14435e-07	0.34883		1.238	1.1998	1.49294e-05	0.60998
1.239	0.897	1.53902e-06	0.83547		0.061	-0.1245	-4.14129e-07	0.34888		1.239	1.2008	1.50301e-05	0.61194
1.24	0.898	1.54634e-06	0.83757		0.06	-0.1255	-4.14129e-07	0.34888		1.24	1.2018	1.51369e-05	0.61401
1.241	0.899	1.55367e-06	0.83968		0.059	-0.1265	-4.14129e-07	0.34888		1.241	1.2028	1.52498e-05	0.6162
1.242	0.9	1.55947e-06	0.84135		0.058	-0.1275	-4.14435e-07	0.34883		1.242	1.2038	1.53536e-05	0.61821
1.243	0.901	1.5671e-06	0.84354		0.057	-0.1285	-4.1535e-07	0.34869		1.243	1.2048	1.54665e-05	0.6204
1.244	0.902	1.57442e-06	0.84565		0.056	-0.1295	-4.14435e-07	0.34883		1.244	1.2058	1.55733e-05	0.62248
1.245	0.903	1.58175e-06	0.84776		0.055	-0.1305	-4.14435e-07	0.34883		1.245	1.2068	1.56801e-05	0.62455
1.246	0.904	1.58937e-06	0.84995		0.054	-0.1315	-4.14129e-07	0.34888		1.246	1.2078	1.5793e-05	0.62674
1.247	0.905	1.5967e-06	0.85205		0.053	-0.1325	-4.1474e-07	0.34878		1.247	1.2088	1.5906e-05	0.62893
1.248	0.906	1.60463e-06	0.85433		0.052	-0.1335	-4.1474e-07	0.34878		1.248	1.2098	1.60189e-05	0.63112
1.249	0.907	1.61196e-06	0.85644		0.051	-0.1345	-4.14435e-07	0.34883		1.249	1.2108	1.61287e-05	0.63325
1.25	0.908	1.61989e-06	0.85872		0.05	-0.1355	-4.14129e-07	0.34888		1.25	1.2118	1.62447e-05	0.6355
1.251	0.909	1.62691e-06	0.86074		0.049	-0.1365	-4.1474e-07	0.34878		1.251	1.2128	1.63546e-05	0.63763
1.252	0.91	1.63485e-06	0.86302		0.048	-0.1375	-4.14435e-07	0.34883		1.252	1.2138	1.64705e-05	0.63988
1.253	0.911	1.64431e-06	0.86574		0.047	-0.1385	-4.1535e-07	0.34869		1.253	1.2148	1.65896e-05	0.64219
1.254	0.912	1.65133e-06	0.86776		0.046	-0.1395	-4.1474e-07	0.34878		1.254	1.2158	1.66933e-05	0.64421
1.255	0.913	1.65926e-06	0.87004		0.045	-0.1405	-4.1535e-07	0.34869		1.255	1.2168	1.68215e-05	0.64669
1.256	0.914	1.6672e-06	0.87233		0.044	-0.1415	-4.15045e-07	0.34874		1.256	1.2178	1.69283e-05	0.64876
1.257	0.915	1.67605e-06	0.87487		0.043	-0.1425	-4.15045e-07	0.34874		1.257	1.2188	1.70473e-05	0.65107
1.258	0.916	1.68337e-06	0.87697		0.042	-0.1435	-4.15655e-07	0.34864		1.258	1.2198	1.71633e-05	0.65332
1.259	0.917	1.69283e-06	0.87969		0.041	-0.1445	-4.15655e-07	0.34864		1.259	1.2208	1.72762e-05	0.65551
1.26	0.918	1.70107e-06	0.88206		0.04	-0.1455	-4.1535e-07	0.34869		1.26	1.2218	1.73952e-05	0.65782
1.261	0.919	1.70931e-06	0.88443		0.039	-0.1465	-4.1474e-07	0.34878		1.261	1.2228	1.75051e-05	0.65996
1.262	0.92	1.71786e-06	0.88689		0.038	-0.1475	-4.1535e-07	0.34869		1.262	1.2238	1.76424e-05	0.66262
1.263	0.921	1.7261e-06	0.88926		0.037	-0.1485	-4.15655e-07	0.34864		1.263	1.2248	1.77584e-05	0.66487
1.264	0.922	1.73525e-06	0.89189		0.036	-0.1495	-4.15655e-07	0.34864		1.264	1.2258	1.78805e-05	0.66724
1.265	0.923	1.74441e-06	0.89453		0.035	-0.1505	-4.1596e-07	0.34859		1.265	1.2268	1.80025e-05	0.66961
1.266	0.924	1.75326e-06	0.89707		0.034	-0.1515	-4.15655e-07	0.34864		1.266	1.2278	1.81216e-05	0.67192
1.267	0.925	1.7615e-06	0.89944		0.033	-0.1525	-4.1596e-07	0.34859		1.267	1.2288	1.82436e-05	0.67428
1.268	0.926	1.77096e-06	0.90216		0.032	-0.1535	-4.15655e-07	0.34864		1.268	1.2298	1.83627e-05	0.67659
1.269	0.927	1.78011e-06	0.90479		0.031	-0.1545	-4.16266e-07	0.34855		1.269	1.2308	1.84878e-05	0.67902
1.27	0.928	1.78927e-06	0.90742		0.03	-0.1555	-4.1596e-07	0.34859		1.27	1.2318	1.86099e-05	0.68139
1.271	0.929	1.79842e-06	0.91006		0.029	-0.1565	-4.16266e-07	0.34855		1.271	1.2328	1.8735e-05	0.68382
1.272	0.93	1.80788e-06	0.91278		0.028	-0.1575	-4.1596e-07	0.34859		1.272	1.2338	1.88509e-05	0.68607
1.273	0.931	1.81765e-06	0.91559		0.027	-0.1585	-4.16571e-07	0.3485		1.273	1.2348	1.89761e-05	0.6885
1.274	0.932	1.82772e-06	0.91848		0.026	-0.1595	-4.16876e-07	0.34845		1.274	1.2358	1.91042e-05	0.69098
1.275	0.933	1.83718e-06	0.9212		0.025	-0.1605	-4.16266e-07	0.34855		1.275	1.2368	1.92141e-05	0.69311
1.276	0.934	1.84695e-06	0.92401		0.024	-0.1615	-4.1596e-07	0.34859		1.276	1.2378	1.93423e-05	0.6956
1.277	0.935	1.85641e-06	0.92673		0.023	-0.1625	-4.16571e-07	0.3485		1.277	1.2388	1.94613e-05	0.69791
1.278	0.936	1.86709e-06	0.9298		0.022	-0.1635	-4.16876e-07	0.34845		1.278	1.2398	1.95864e-05	0.70034
1.279	0.937	1.87716e-06	0.9327		0.021	-0.1645	-4.17181e-07	0.34841		1.279	1.2408	1.97116e-05	0.70277
1.28	0.938	1.88723e-06	0.93559		0.02	-0.1655	-4.16571e-07	0.3485		1.28	1.2418	1.98397e-05	0.70525
1.281	0.939	1.89761e-06	0.93858		0.019	-0.1665	-4.17181e-07	0.34841		1.281	1.2428	1.99557e-05	0.7075
1.282	0.94	1.90798e-06	0.94156		0.018	-0.1675	-4.16876e-07	0.34845		1.282	1.2438	2.00839e-05	0.70999
1.283	0.941	1.91866e-06	0.94463		0.017	-0.1685	-4.17181e-07	0.34841		1.283	1.2448	2.02059e-05	0.71236
1.284	0.942	1.92813e-06	0.94735		0.016	-0.1695	-4.17486e-07	0.34836		1.284	1.2458	2.03311e-05	0.71478
1.285	0.943	1.93972e-06	0.95068		0.015	-0.1705	-4.16876e-07	0.34845		1.285	1.2468	2.04531e-05	0.71715
1.286	0.944	1.9504e-06	0.95376		0.014	-0.1715	-4.18097e-07	0.34826		1.286	1.2478	2.05752e-05	0.71952
1.287	0.945	1.96047e-06	0.95665		0.013	-0.1725	-4.18402e-07	0.34822		1.287	1.2488	2.07064e-05	0.72207
1.288	0.946	1.97238e-06	0.96008		0.012	-0.1735	-4.18097e-07	0.34826		1.288	1.2498	2.08316e-05	0.7245
1.289	0.947	1.98306e-06	0.96315		0.011	-0.1745	-4.18097e-07	0.34826		1.289	1.2508	2.09567e-05	0.72692
1.29	0.948	1.99404e-06	0.9663		0.01	-0.1755	-4.17486e-07	0.34836		1.29	1.2518	2.10879e-05	0.72947
1.291	0.949	2.00534e-06	0.96955		0.009	-0.1765	-4.17792e-07	0.34831		1.291	1.2528	2.12069e-05	0.73178
1.292	0.95	2.01693e-06	0.97289		0.008	-0.1775	-4.18707e-07	0.34817		1.292	1.2538	2.13321e-05	0.73421
1.293	0.951	2.02853e-06	0.97622		0.007	-0.1785	-4.17792e-07	0.34831		1.293	1.2548	2.14602e-05	0.73669
1.294	0.952	2.03982e-06	0.97947		0.006	-0.1795	-4.18097e-07	0.34826		1.294	1.2558	2.15762e-05	0.73894
1.295	0.953	2.05111e-06	0.98271		0.005	-0.1805	-4.18097e-07	0.34826		1.295	1.2568	2.17013e-05	0.74137
1.296	0.954	2.0624e-06	0.98596		0.004	-0.1815	-4.18402e-07	0.34822		1.296	1.2578	2.18265e-05	0.7438
1.297	0.955	2.07522e-06	0.98965		0.003	-0.1825	-4.18402e-07	0.34822		1.297	1.2588	2.19516e-05	0.74623
1.298	0.956	2.08743e-06	0.99316		0.002	-0.1835	-4.19012e-07	0.34812		1.298	1.2598	2.20798e-05	0.74871
1.299	0.957	2.09964e-06	0.99667		0.001	-0.1845	-4.19623e-07	0.34803		1.299	1.2608	2.22079e-05	0.7512
1.3	0.958	2.11123e-06	1		0	-0.1855	-4.19928e-07	0.34798		1.3	1.2618	2.2327e-05	0.75351
1.299	0.957	2.09781e-06	0.99614		-0.001	-0.1865	-4.242e-07	0.34732		1.301	1.2628	2.24521e-05	0.75594
1.298	0.956	2.04531e-06	0.98105		-0.002	-0.1875	-4.23895e-07	0.34737		1.302	1.2638	2.25803e-05	0.75842
1.297	0.955	1.98153e-06	0.96271		-0.003	-0.1885	-4.2298e-07	0.34751		1.303	1.2648	2.27115e-05	0.76097
1.296	0.954	1.91836e-06	0.94454		-0.004	-0.1895	-4.22369e-07	0.3476		1.304	1.2658	2.28336e-05	0.76334
1.295	0.953	1.8616e-06	0.92822		-0.005	-0.1905	-4.21454e-07	0.34774		1.305	1.2668	2.29587e-05	0.76576
1.294	0.952	1.81124e-06	0.91374		-0.006	-0.1915	-4.20843e-07	0.34784		1.306	1.2678	2.30777e-05	0.76807
1.293	0.951	1.76546e-06	0.90058		-0.007	-0.1925	-4.21454e-07	0.34774		1.307	1.2688	2.32089e-05	0.77062
1.292	0.95	1.72426e-06	0.88873		-0.008	-0.1935	-4.20843e-07	0.34784		1.308	1.2698	2.33279e-05	0.77293
1.291	0.949	1.6849e-06	0.87741		-0.009	-0.1945	-4.21149e-07	0.34779		1.309	1.2708	2.34531e-05	0.77536
1.29	0.948	1.64736e-06	0.86662		-0.01	-0.1955	-4.21149e-07	0.34779		1.31	1.2718	2.35721e-05	0.77767
1.289	0.947	1.61226e-06	0.85653		-0.011	-0.1965	-4.21149e-07	0.34779		1.311	1.2728	2.37033e-05	0.78021
1.288	0.946	1.57808e-06	0.8467		-0.012	-0.1975	-4.20843e-07	0.34784		1.312	1.2738	2.38254e-05	0.78258
1.287	0.945	1.54573e-06	0.8374		-0.013	-0.1985	-4.21454e-07	0.34774		1.313	1.2748	2.39475e-05	0.78495
1.286	0.944	1.5143e-06	0.82836		-0.014	-0.1995	-4.20843e-07	0.34784		1.314	1.2758	2.40726e-05	0.78738
1.285	0.943	1.48378e-06	0.81959		-0.015	-0.2005	-4.21454e-07	0.34774		1.315	1.2768	2.41947e-05	0.78975
1.284	0.942	1.45448e-06	0.81116		-0.016	-0.2015	-4.21149e-07	0.34779		1.316	1.2778	2.43076e-05	0.79194
1.283	0.941	1.4258e-06	0.80291		-0.017	-0.2025	-4.21454e-07	0.34774		1.317	1.2788	2.44327e-05	0.79436
1.282	0.94	1.39833e-06	0.79502		-0.018	-0.2035	-4.21759e-07	0.3477		1.318	1.2798	2.45548e-05	0.79673
1.281	0.939	1.37087e-06	0.78712		-0.019	-0.2045	-4.21759e-07	0.3477		1.319	1.2808	2.46829e-05	0.79922
1.28	0.938	1.34493e-06	0.77966		-0.02	-0.2055	-4.22064e-07	0.34765		1.32	1.2818	2.4805e-05	0.80159
1.279	0.937	1.3199e-06	0.77246		-0.021	-0.2065	-4.22064e-07	0.34765		1.321	1.2828	2.4924e-05	0.8039
1.278	0.936	1.29427e-06	0.76509		-0.022	-0.2075	-4.21759e-07	0.3477		1.322	1.2838	2.50461e-05	0.80626
1.277	0.935	1.26985e-06	0.75807		-0.023	-0.2085	-4.22064e-07	0.34765		1.323	1.2848	2.51651e-05	0.80857
1.276	0.934	1.24666e-06	0.7514		-0.024	-0.2095	-4.21759e-07	0.3477		1.324	1.2858	2.52933e-05	0.81106
1.275	0.933	1.22346e-06	0.74473		-0.025	-0.2105	-4.22064e-07	0.34765		1.325	1.2868	2.54154e-05	0.81343
1.274	0.932	1.20088e-06	0.73824		-0.026	-0.2115	-4.22064e-07	0.34765		1.326	1.2878	2.55374e-05	0.8158
1.273	0.931	1.17921e-06	0.73201		-0.027	-0.2125	-4.21759e-07	0.3477		1.327	1.2888	2.56595e-05	0.81817
1.272	0.93	1.15846e-06	0.72604		-0.028	-0.2135	-4.22064e-07	0.34765		1.328	1.2898	2.57816e-05	0.82053
1.271	0.929	1.13771e-06	0.72008		-0.029	-0.2145	-4.22064e-07	0.34765		1.329	1.2908	2.59037e-05	0.8229
1.27	0.928	1.11696e-06	0.71411		-0.03	-0.2155	-4.22064e-07	0.34765		1.33	1.2918	2.60227e-05	0.82521
1.269	0.927	1.09681e-06	0.70832		-0.031	-0.2165	-4.22674e-07	0.34756		1.331	1.2928	2.61478e-05	0.82764
1.268	0.926	1.07759e-06	0.70279		-0.032	-0.2175	-4.2298e-07	0.34751		1.332	1.2938	2.6276e-05	0.83013
1.267	0.925	1.05836e-06	0.69726		-0.033	-0.2185	-4.22674e-07	0.34756		1.333	1.2948	2.6395e-05	0.83244
1.266	0.924	1.04005e-06	0.692		-0.034	-0.2195	-4.22674e-07	0.34756		1.334	1.2958	2.65171e-05	0.8348
1.265	0.923	1.02143e-06	0.68664		-0.035	-0.2205	-4.22674e-07	0.34756		1.335	1.2968	2.66361e-05	0.83711
1.264	0.922	1.00312e-06	0.68138		-0.036	-0.2215	-4.2298e-07	0.34751		1.336	1.2978	2.67551e-05	0.83942
1.263	0.921	9.86037e-07	0.67647		-0.037	-0.2225	-4.22674e-07	0.34756		1.337	1.2988	2.68741e-05	0.84173
1.262	0.92	9.68642e-07	0.67146		-0.038	-0.2235	-4.2298e-07	0.34751		1.338	1.2998	2.69932e-05	0.84404
1.261	0.919	9.51857e-07	0.66664		-0.039	-0.2245	-4.2359e-07	0.34741		1.339	1.3008	2.71122e-05	0.84635
1.26	0.918	9.35072e-07	0.66181		-0.04	-0.2255	-4.23285e-07	0.34746		1.34	1.3018	2.72404e-05	0.84884
1.259	0.917	9.19508e-07	0.65734		-0.041	-0.2265	-4.2298e-07	0.34751		1.341	1.3028	2.73594e-05	0.85115
1.258	0.916	9.03334e-07	0.65269		-0.042	-0.2275	-4.2298e-07	0.34751		1.342	1.3038	2.74723e-05	0.85334
1.257	0.915	8.8838e-07	0.64839		-0.043	-0.2285	-4.2359e-07	0.34741		1.343	1.3048	2.75974e-05	0.85576
1.256	0.914	8.7251e-07	0.64382		-0.044	-0.2295	-4.2359e-07	0.34741		1.344	1.3058	2.77225e-05	0.85819
1.255	0.913	8.57862e-07	0.63961		-0.045	-0.2305	-4.23285e-07	0.34746		1.345	1.3068	2.78324e-05	0.86032
1.254	0.912	8.43213e-07	0.6354		-0.046	-0.2315	-4.23895e-07	0.34737		1.346	1.3078	2.79575e-05	0.86275
1.253	0.911	8.29175e-07	0.63136		-0.047	-0.2325	-4.2359e-07	0.34741		1.347	1.3088	2.80827e-05	0.86518
1.252	0.91	8.14221e-07	0.62706		-0.048	-0.2335	-4.23895e-07	0.34737		1.348	1.3098	2.81956e-05	0.86737
1.251	0.909	8.01098e-07	0.62329		-0.049	-0.2345	-4.23285e-07	0.34746		1.349	1.3108	2.83207e-05	0.8698
1.25	0.908	7.86449e-07	0.61908		-0.05	-0.2355	-4.2359e-07	0.34741		1.35	1.3118	2.84336e-05	0.87199
1.249	0.907	7.73937e-07	0.61548		-0.051	-0.2365	-4.23285e-07	0.34746		1.351	1.3128	2.85587e-05	0.87441
1.248	0.906	7.60509e-07	0.61162		-0.052	-0.2375	-4.23285e-07	0.34746		1.352	1.3138	2.86808e-05	0.87678
1.247	0.905	7.47386e-07	0.60785		-0.053	-0.2385	-4.242e-07	0.34732		1.353	1.3148	2.88059e-05	0.87921
1.246	0.904	7.35484e-07	0.60442		-0.054	-0.2395	-4.2359e-07	0.34741		1.354	1.3158	2.89188e-05	0.8814
1.245	0.903	7.22667e-07	0.60074		-0.055	-0.2405	-4.2359e-07	0.34741		1.355	1.3168	2.90379e-05	0.88371
1.244	0.902	7.11375e-07	0.59749		-0.056	-0.2415	-4.2359e-07	0.34741		1.356	1.3178	2.91599e-05	0.88608
1.243	0.901	6.98863e-07	0.59389		-0.057	-0.2425	-4.2298e-07	0.34751		1.357	1.3188	2.9279e-05	0.88839
1.242	0.9	6.86961e-07	0.59047		-0.058	-0.2435	-4.2298e-07	0.34751		1.358	1.3198	2.94041e-05	0.89082
1.241	0.899	6.75974e-07	0.58731		-0.059	-0.2445	-4.23285e-07	0.34746		1.359	1.3208	2.95109e-05	0.89289
1.24	0.898	6.63767e-07	0.5838		-0.06	-0.2455	-4.2298e-07	0.34751		1.36	1.3218	2.9636e-05	0.89532
1.239	0.897	6.53086e-07	0.58073		-0.061	-0.2465	-4.22674e-07	0.34756		1.361	1.3228	2.9755e-05	0.89762
1.238	0.896	6.41794e-07	0.57748		-0.062	-0.2475	-4.2359e-07	0.34741		1.362	1.3238	2.98741e-05	0.89994
1.237	0.895	6.31418e-07	0.5745		-0.063	-0.2485	-4.23285e-07	0.34746		1.363	1.3248	2.99961e-05	0.9023
1.236	0.894	6.20737e-07	0.57143		-0.064	-0.2495	-4.23285e-07	0.34746		1.364	1.3258	3.01121e-05	0.90455
1.235	0.893	6.1036e-07	0.56845		-0.065	-0.2505	-4.2359e-07	0.34741		1.365	1.3268	3.02403e-05	0.90704
1.234	0.892	6.00289e-07	0.56555		-0.066	-0.2515	-4.23285e-07	0.34746		1.366	1.3278	3.03624e-05	0.90941
1.233	0.891	5.90218e-07	0.56265		-0.067	-0.2525	-4.22369e-07	0.3476		1.367	1.3288	3.04875e-05	0.91184
1.232	0.89	5.80758e-07	0.55993		-0.068	-0.2535	-4.22674e-07	0.34756		1.368	1.3298	3.06095e-05	0.9142
1.231	0.889	5.70077e-07	0.55686		-0.069	-0.2545	-4.22674e-07	0.34756		1.369	1.3308	3.07316e-05	0.91657
1.23	0.888	5.60921e-07	0.55423		-0.07	-0.2555	-4.22674e-07	0.34756		1.37	1.3318	3.08598e-05	0.91906
1.229	0.887	5.51766e-07	0.5516		-0.071	-0.2565	-4.22674e-07	0.34756		1.371	1.3328	3.09819e-05	0.92143
1.228	0.886	5.42305e-07	0.54888		-0.072	-0.2575	-4.2298e-07	0.34751		1.372	1.3338	3.11009e-05	0.92374
1.227	0.885	5.3315e-07	0.54624		-0.073	-0.2585	-4.2298e-07	0.34751		1.373	1.3348	3.12321e-05	0.92628
1.226	0.884	5.24605e-07	0.54379		-0.074	-0.2595	-4.22369e-07	0.3476		1.374	1.3358	3.13633e-05	0.92883
1.225	0.883	5.15144e-07	0.54107		-0.075	-0.2605	-4.22064e-07	0.34765		1.375	1.3368	3.14854e-05	0.9312
1.224	0.882	5.06294e-07	0.53852		-0.076	-0.2615	-4.22064e-07	0.34765		1.376	1.3378	3.16136e-05	0.93368
1.223	0.881	4.98054e-07	0.53615		-0.077	-0.2625	-4.21759e-07	0.3477		1.377	1.3388	3.17387e-05	0.93611
1.222	0.88	4.89204e-07	0.53361		-0.078	-0.2635	-4.21454e-07	0.34774		1.378	1.3398	3.18699e-05	0.93866
1.221	0.879	4.80354e-07	0.53106		-0.079	-0.2645	-4.21149e-07	0.34779		1.379	1.3408	3.20042e-05	0.94126
1.22	0.878	4.72419e-07	0.52878		-0.08	-0.2655	-4.21149e-07	0.34779		1.38	1.3418	3.21355e-05	0.94381
1.219	0.877	4.654e-07	0.52676		-0.081	-0.2665	-4.21454e-07	0.34774		1.381	1.3428	3.22545e-05	0.94612
1.218	0.876	4.58075e-07	0.52466		-0.082	-0.2675	-4.20843e-07	0.34784		1.382	1.3438	3.23887e-05	0.94872
1.217	0.875	4.4892e-07	0.52203		-0.083	-0.2685	-4.20538e-07	0.34789		1.383	1.3448	3.2523e-05	0.95133
1.216	0.874	4.41596e-07	0.51992		-0.084	-0.2695	-4.20843e-07	0.34784		1.384	1.3458	3.26665e-05	0.95411
1.215	0.873	4.33966e-07	0.51773		-0.085	-0.2705	-4.20843e-07	0.34784		1.385	1.3468	3.28068e-05	0.95684
1.214	0.872	4.26337e-07	0.51553		-0.086	-0.2715	-4.20843e-07	0.34784		1.386	1.3478	3.29411e-05	0.95944
1.213	0.871	4.19928e-07	0.51369		-0.087	-0.2725	-4.20843e-07	0.34784		1.387	1.3488	3.30785e-05	0.96211
1.212	0.87	4.12603e-07	0.51158		-0.088	-0.2735	-4.19623e-07	0.34803		1.388	1.3498	3.3228e-05	0.96501
1.211	0.869	4.04974e-07	0.50939		-0.089	-0.2745	-4.19928e-07	0.34798		1.389	1.3508	3.33653e-05	0.96767
1.21	0.868	3.9826e-07	0.50746		-0.09	-0.2755	-4.19317e-07	0.34807		1.39	1.3518	3.35088e-05	0.97046
1.209	0.867	3.91241e-07	0.50544		-0.091	-0.2765	-4.19317e-07	0.34807		1.391	1.3528	3.36614e-05	0.97342
1.208	0.866	3.83916e-07	0.50333		-0.092	-0.2775	-4.18707e-07	0.34817		1.392	1.3538	3.38017e-05	0.97614
1.207	0.865	3.78118e-07	0.50167		-0.093	-0.2785	-4.18097e-07	0.34826		1.393	1.3548	3.39543e-05	0.9791
1.206	0.864	3.71099e-07	0.49965		-0.094	-0.2795	-4.18402e-07	0.34822		1.394	1.3558	3.41008e-05	0.98194
1.205	0.863	3.64995e-07	0.49789		-0.095	-0.2805	-4.17792e-07	0.34831		1.395	1.3568	3.42504e-05	0.98484
1.204	0.862	3.58587e-07	0.49605		-0.096	-0.2815	-4.17792e-07	0.34831		1.396	1.3578	3.44029e-05	0.9878
1.203	0.861	3.51262e-07	0.49395		-0.097	-0.2825	-4.18097e-07	0.34826		1.397	1.3588	3.45555e-05	0.99076
1.202	0.86	3.46074e-07	0.49245		-0.098	-0.2835	-4.17181e-07	0.34841		1.398	1.3598	3.47051e-05	0.99367
1.201	0.859	3.40581e-07	0.49087		-0.099	-0.2845	-4.17181e-07	0.34841		1.399	1.3608	3.48668e-05	0.9968
1.2	0.858	3.34477e-07	0.48912		-0.1	-0.2855	-4.16266e-07	0.34855		1.4	1.3618	3.50255e-05	0.99988
1.199	0.857	3.28068e-07	0.48728		-0.101	-0.2865	-4.1596e-07	0.34859		1.399	1.3608	3.50316e-05	1
1.198	0.856	3.21965e-07	0.48552		-0.102	-0.2875	-4.15655e-07	0.34864		1.398	1.3598	3.47478e-05	0.99449
1.197	0.855	3.16166e-07	0.48385		-0.103	-0.2885	-4.1596e-07	0.34859		1.397	1.3588	3.42839e-05	0.98549
1.196	0.854	3.10978e-07	0.48236		-0.104	-0.2895	-4.1474e-07	0.34878		1.396	1.3578	3.37315e-05	0.97478
1.195	0.853	3.05485e-07	0.48078		-0.105	-0.2905	-4.1474e-07	0.34878		1.395	1.3568	3.31731e-05	0.96394
1.194	0.852	2.99687e-07	0.47912		-0.106	-0.2915	-4.14129e-07	0.34888		1.394	1.3558	3.26176e-05	0.95316
1.193	0.851	2.94499e-07	0.47762		-0.107	-0.2925	-4.14129e-07	0.34888		1.393	1.3548	3.20958e-05	0.94304
1.192	0.85	2.89005e-07	0.47604		-0.108	-0.2935	-4.13519e-07	0.34897		1.392	1.3538	3.158e-05	0.93303
1.191	0.849	2.82902e-07	0.47429		-0.109	-0.2945	-4.13519e-07	0.34897		1.391	1.3528	3.10887e-05	0.9235
1.19	0.848	2.78019e-07	0.47289		-0.11	-0.2955	-4.12909e-07	0.34907		1.39	1.3518	3.06065e-05	0.91415
1.189	0.847	2.72831e-07	0.47139		-0.111	-0.2965	-4.12298e-07	0.34916		1.389	1.3508	3.01426e-05	0.90514
1.188	0.846	2.68253e-07	0.47008		-0.112	-0.2975	-4.11993e-07	0.34921		1.388	1.3498	2.96971e-05	0.8965
1.187	0.845	2.6276e-07	0.4685		-0.113	-0.2985	-4.11993e-07	0.34921		1.387	1.3488	2.92484e-05	0.8878
1.186	0.844	2.58182e-07	0.46718		-0.114	-0.2995	-4.11078e-07	0.34935		1.386	1.3478	2.88242e-05	0.87957
1.185	0.843	2.52994e-07	0.46569		-0.115	-0.3005	-4.10772e-07	0.3494		1.385	1.3468	2.84061e-05	0.87145
1.184	0.842	2.47806e-07	0.4642		-0.116	-0.3015	-4.10162e-07	0.34949		1.384	1.3458	2.79972e-05	0.86352
1.183	0.841	2.43839e-07	0.46306		-0.117	-0.3025	-4.10162e-07	0.34949		1.383	1.3448	2.75974e-05	0.85576
1.182	0.84	2.38956e-07	0.46165		-0.118	-0.3035	-4.08636e-07	0.34973		1.382	1.3438	2.72098e-05	0.84824
1.181	0.839	2.34988e-07	0.46051		-0.119	-0.3045	-4.08331e-07	0.34977		1.381	1.3428	2.68406e-05	0.84108
1.18	0.838	2.2919e-07	0.45884		-0.12	-0.3055	-4.08026e-07	0.34982		1.38	1.3418	2.6456e-05	0.83362
1.179	0.837	2.25528e-07	0.45779		-0.121	-0.3065	-4.07415e-07	0.34992		1.379	1.3408	2.60929e-05	0.82657
1.178	0.836	2.20645e-07	0.45639		-0.122	-0.3075	-4.06805e-07	0.35001		1.378	1.3398	2.57358e-05	0.81965
1.177	0.835	2.16372e-07	0.45516		-0.123	-0.3085	-4.06195e-07	0.3501		1.377	1.3388	2.53879e-05	0.8129
1.176	0.834	2.11795e-07	0.45384		-0.124	-0.3095	-4.05889e-07	0.35015		1.376	1.3378	2.50492e-05	0.80632
1.175	0.833	2.07827e-07	0.4527		-0.125	-0.3105	-4.05279e-07	0.35025		1.375	1.3368	2.47135e-05	0.79981
1.174	0.832	2.0386e-07	0.45156		-0.126	-0.3115	-4.05279e-07	0.35025		1.374	1.3358	2.439e-05	0.79353
1.173	0.831	1.98977e-07	0.45016		-0.127	-0.3125	-4.04058e-07	0.35043		1.373	1.3348	2.40787e-05	0.78749
1.172	0.83	1.95925e-07	0.44928		-0.128	-0.3135	-4.03448e-07	0.35053		1.372	1.3338	2.37613e-05	0.78134
1.171	0.829	1.91653e-07	0.44805		-0.129	-0.3145	-4.03143e-07	0.35058		1.371	1.3328	2.34592e-05	0.77548
1.17	0.828	1.87075e-07	0.44674		-0.13	-0.3155	-4.02227e-07	0.35072		1.37	1.3318	2.3154e-05	0.76955
1.169	0.827	1.83108e-07	0.44559		-0.131	-0.3165	-4.01617e-07	0.35081		1.369	1.3308	2.2861e-05	0.76387
1.168	0.826	1.79751e-07	0.44463		-0.132	-0.3175	-4.00701e-07	0.35095		1.368	1.3298	2.25711e-05	0.75824
1.167	0.825	1.75783e-07	0.44349		-0.133	-0.3185	-4.00701e-07	0.35095		1.367	1.3288	2.22873e-05	0.75274
1.166	0.824	1.72121e-07	0.44244		-0.134	-0.3195	-3.99786e-07	0.3511		1.366	1.3278	2.20126e-05	0.74741
1.165	0.823	1.68154e-07	0.44129		-0.135	-0.3205	-3.99176e-07	0.35119		1.365	1.3268	2.1738e-05	0.74208
1.164	0.822	1.64187e-07	0.44015		-0.136	-0.3215	-3.9826e-07	0.35133		1.364	1.3258	2.14724e-05	0.73693
1.163	0.821	1.60524e-07	0.4391		-0.137	-0.3225	-3.9826e-07	0.35133		1.363	1.3248	2.12069e-05	0.73178
1.162	0.82	1.57473e-07	0.43822		-0.138	-0.3235	-3.97039e-07	0.35152		1.362	1.3238	2.09536e-05	0.72686
1.161	0.819	1.5381e-07	0.43717		-0.139	-0.3245	-3.96429e-07	0.35161		1.361	1.3228	2.06973e-05	0.72189
1.16	0.818	1.50759e-07	0.43629		-0.14	-0.3255	-3.95819e-07	0.35171		1.36	1.3218	2.04592e-05	0.71727
1.159	0.817	1.47402e-07	0.43533		-0.141	-0.3265	-3.94903e-07	0.35185		1.359	1.3208	2.02121e-05	0.71248
1.158	0.816	1.43739e-07	0.43427		-0.142	-0.3275	-3.94598e-07	0.3519		1.358	1.3198	1.99679e-05	0.70774
1.157	0.815	1.39772e-07	0.43313		-0.143	-0.3285	-3.93682e-07	0.35204		1.357	1.3188	1.9736e-05	0.70324
1.156	0.814	1.3672e-07	0.43226		-0.144	-0.3295	-3.92767e-07	0.35218		1.356	1.3178	1.95101e-05	0.69886
1.155	0.813	1.33363e-07	0.43129		-0.145	-0.3305	-3.91851e-07	0.35232		1.355	1.3168	1.92813e-05	0.69442
1.154	0.812	1.29701e-07	0.43024		-0.146	-0.3315	-3.91546e-07	0.35237		1.354	1.3158	1.90676e-05	0.69027
1.153	0.811	1.26955e-07	0.42945		-0.147	-0.3325	-3.90325e-07	0.35256		1.353	1.3148	1.88448e-05	0.68595
1.152	0.81	1.23292e-07	0.4284		-0.148	-0.3335	-3.90325e-07	0.35256		1.352	1.3138	1.86312e-05	0.6818
1.151	0.809	1.20546e-07	0.42761		-0.149	-0.3345	-3.88799e-07	0.35279		1.351	1.3128	1.84176e-05	0.67766
1.15	0.808	1.17189e-07	0.42664		-0.15	-0.3355	-3.87884e-07	0.35294		1.35	1.3118	1.82131e-05	0.67369
1.149	0.807	1.14747e-07	0.42594		-0.151	-0.3365	-3.87884e-07	0.35294		1.349	1.3108	1.80056e-05	0.66967
1.148	0.806	1.12001e-07	0.42515		-0.152	-0.3375	-3.86663e-07	0.35312		1.348	1.3098	1.78072e-05	0.66582
1.147	0.805	1.08644e-07	0.42418		-0.153	-0.3385	-3.86663e-07	0.35312		1.347	1.3088	1.7615e-05	0.66209
1.146	0.804	1.05592e-07	0.42331		-0.154	-0.3395	-3.85137e-07	0.35336		1.346	1.3078	1.74166e-05	0.65824
1.145	0.803	1.02235e-07	0.42234		-0.155	-0.3405	-3.84222e-07	0.3535		1.345	1.3068	1.72213e-05	0.65445
1.144	0.802	9.9794e-08	0.42164		-0.156	-0.3415	-3.83306e-07	0.35364		1.344	1.3058	1.70412e-05	0.65096
1.143	0.801	9.73525e-08	0.42094		-0.157	-0.3425	-3.82696e-07	0.35374		1.343	1.3048	1.68551e-05	0.64734
1.142	0.8	9.43007e-08	0.42006		-0.158	-0.3435	-3.82085e-07	0.35383		1.342	1.3038	1.66689e-05	0.64373
1.141	0.799	9.15541e-08	0.41927		-0.159	-0.3445	-3.8117e-07	0.35397		1.341	1.3028	1.64919e-05	0.6403
1.14	0.798	8.94178e-08	0.41866		-0.16	-0.3455	-3.79949e-07	0.35416		1.34	1.3018	1.6321e-05	0.63698
1.139	0.797	8.57557e-08	0.4176		-0.161	-0.3465	-3.79034e-07	0.3543		1.339	1.3008	1.6147e-05	0.63361
1.138	0.796	8.33142e-08	0.4169		-0.162	-0.3475	-3.78118e-07	0.35445		1.338	1.2998	1.59792e-05	0.63035
1.137	0.795	8.05676e-08	0.41611		-0.163	-0.3485	-3.77813e-07	0.35449		1.337	1.2988	1.58144e-05	0.62715
1.136	0.794	7.7821e-08	0.41532		-0.164	-0.3495	-3.77813e-07	0.35449		1.336	1.2978	1.56466e-05	0.6239
1.135	0.793	7.53795e-08	0.41462		-0.165	-0.3505	-3.76287e-07	0.35473		1.335	1.2968	1.54818e-05	0.6207
1.134	0.792	7.20225e-08	0.41365		-0.166	-0.3515	-3.75066e-07	0.35492		1.334	1.2958	1.53261e-05	0.61768
1.133	0.791	6.95811e-08	0.41295		-0.167	-0.3525	-3.74761e-07	0.35497		1.333	1.2948	1.51674e-05	0.6146
1.132	0.79	6.71396e-08	0.41225		-0.168	-0.3535	-3.73235e-07	0.3552		1.332	1.2938	1.50057e-05	0.61146
1.131	0.789	6.56137e-08	0.41181		-0.169	-0.3545	-3.72625e-07	0.3553		1.331	1.2928	1.48622e-05	0.60868
1.13	0.788	6.28671e-08	0.41102		-0.17	-0.3555	-3.71709e-07	0.35544		1.33	1.2918	1.47035e-05	0.6056
1.129	0.787	6.01205e-08	0.41023		-0.171	-0.3565	-3.70489e-07	0.35563		1.329	1.2908	1.45571e-05	0.60276
1.128	0.786	5.79842e-08	0.40962		-0.172	-0.3575	-3.69878e-07	0.35572		1.328	1.2898	1.44136e-05	0.59998
1.127	0.785	5.5848e-08	0.409		-0.173	-0.3585	-3.69268e-07	0.35581		1.327	1.2888	1.42641e-05	0.59707
1.126	0.784	5.2491e-08	0.40804		-0.174	-0.3595	-3.68352e-07	0.35596		1.326	1.2878	1.41237e-05	0.59435
1.125	0.783	5.09651e-08	0.4076		-0.175	-0.3605	-3.68047e-07	0.356		1.325	1.2868	1.39833e-05	0.59163
1.124	0.782	4.82185e-08	0.40681		-0.176	-0.3615	-3.66216e-07	0.35629		1.324	1.2858	1.3846e-05	0.58896
1.123	0.781	4.5777e-08	0.40611		-0.177	-0.3625	-3.65911e-07	0.35633		1.323	1.2848	1.37056e-05	0.58624
1.122	0.78	4.39459e-08	0.40558		-0.178	-0.3635	-3.653e-07	0.35643		1.322	1.2838	1.35713e-05	0.58363
1.121	0.779	4.18097e-08	0.40497		-0.179	-0.3645	-3.63775e-07	0.35666		1.321	1.2828	1.34401e-05	0.58109
1.12	0.778	3.96734e-08	0.40435		-0.18	-0.3655	-3.62859e-07	0.35681		1.32	1.2818	1.33119e-05	0.5786
1.119	0.777	3.75371e-08	0.40374		-0.181	-0.3665	-3.61333e-07	0.35704		1.319	1.2808	1.31868e-05	0.57617
1.118	0.776	3.54009e-08	0.40312		-0.182	-0.3675	-3.60418e-07	0.35718		1.318	1.2798	1.30525e-05	0.57357
1.117	0.775	3.32646e-08	0.40251		-0.183	-0.3685	-3.60112e-07	0.35723		1.317	1.2788	1.29274e-05	0.57114
1.116	0.774	3.08232e-08	0.40181		-0.184	-0.3695	-3.59807e-07	0.35728		1.316	1.2778	1.28053e-05	0.56877
1.115	0.773	2.92973e-08	0.40137		-0.185	-0.3705	-3.58587e-07	0.35747		1.315	1.2768	1.26894e-05	0.56652
1.114	0.772	2.7161e-08	0.40075		-0.186	-0.3715	-3.57671e-07	0.35761		1.314	1.2758	1.25612e-05	0.56404
1.113	0.771	2.53299e-08	0.40023		-0.187	-0.3725	-3.57061e-07	0.3577		1.313	1.2748	1.24452e-05	0.56178
1.112	0.77	2.3804e-08	0.39979		-0.188	-0.3735	-3.5584e-07	0.35789		1.312	1.2738	1.23262e-05	0.55948
1.111	0.769	2.07522e-08	0.39891		-0.189	-0.3745	-3.54619e-07	0.35808		1.311	1.2728	1.22133e-05	0.55729
1.11	0.768	1.92263e-08	0.39847		-0.19	-0.3755	-3.54009e-07	0.35817		1.31	1.2718	1.20973e-05	0.55503
1.109	0.767	1.73952e-08	0.39795		-0.191	-0.3765	-3.53704e-07	0.35822		1.309	1.2708	1.19844e-05	0.55284
1.108	0.766	1.5259e-08	0.39733		-0.192	-0.3775	-3.52178e-07	0.35846		1.308	1.2698	1.18745e-05	0.55071
1.107	0.765	1.34279e-08	0.39681		-0.193	-0.3785	-3.51262e-07	0.3586		1.307	1.2688	1.17647e-05	0.54858
1.106	0.764	1.12916e-08	0.39619		-0.194	-0.3795	-3.50652e-07	0.35869		1.306	1.2678	1.16578e-05	0.54651
1.105	0.763	9.15541e-09	0.39558		-0.195	-0.3805	-3.49736e-07	0.35884		1.305	1.2668	1.1551e-05	0.54444
1.104	0.762	7.62951e-09	0.39514		-0.196	-0.3815	-3.49126e-07	0.35893		1.304	1.2658	1.14412e-05	0.54231
1.103	0.761	6.40878e-09	0.39479		-0.197	-0.3825	-3.4821e-07	0.35907		1.303	1.2648	1.13405e-05	0.54035
1.102	0.76	3.96734e-09	0.39409		-0.198	-0.3835	-3.4699e-07	0.35926		1.302	1.2638	1.12336e-05	0.53828
1.101	0.759	2.44144e-09	0.39365		-0.199	-0.3845	-3.46684e-07	0.35931		1.301	1.2628	1.11329e-05	0.53632
1.1	0.758	1.22072e-09	0.3933		-0.2	-0.3855	-3.45159e-07	0.35954		1.3	1.2618	1.10383e-05	0.53449
1.099	0.757	-9.15541e-10	0.39268		-0.201	-0.3865	-3.44853e-07	0.35959		1.299	1.2608	1.09407e-05	0.53259
1.098	0.756	-2.74662e-09	0.39215		-0.202	-0.3875	-3.44243e-07	0.35968		1.298	1.2598	1.08339e-05	0.53052
1.097	0.755	-3.96734e-09	0.3918		-0.203	-0.3885	-3.42717e-07	0.35992		1.297	1.2588	1.07392e-05	0.52869
1.096	0.754	-6.1036e-09	0.39119		-0.204	-0.3895	-3.41802e-07	0.36006		1.296	1.2578	1.06477e-05	0.52691
1.095	0.753	-7.62951e-09	0.39075		-0.205	-0.3905	-3.41191e-07	0.36016		1.295	1.2568	1.05531e-05	0.52507
1.094	0.752	-8.85023e-09	0.3904		-0.206	-0.3915	-3.40581e-07	0.36025		1.294	1.2558	1.04524e-05	0.52312
1.093	0.751	-1.15968e-08	0.38961		-0.207	-0.3925	-3.39665e-07	0.36039		1.293	1.2548	1.03639e-05	0.5214
1.092	0.75	-1.15968e-08	0.38961		-0.208	-0.3935	-3.38445e-07	0.36058		1.292	1.2538	1.02784e-05	0.51975
1.091	0.749	-1.37331e-08	0.389		-0.209	-0.3945	-3.37834e-07	0.36068		1.291	1.2528	1.01899e-05	0.51803
1.09	0.748	-1.58693e-08	0.38838		-0.21	-0.3955	-3.36614e-07	0.36086		1.29	1.2518	1.00923e-05	0.51613
1.089	0.747	-1.73952e-08	0.38794		-0.211	-0.3965	-3.36308e-07	0.36091		1.289	1.2508	1.00068e-05	0.51448
1.088	0.746	-1.8616e-08	0.38759		-0.212	-0.3975	-3.35088e-07	0.3611		1.288	1.2498	9.91836e-06	0.51276
1.087	0.745	-2.07522e-08	0.38698		-0.213	-0.3985	-3.34782e-07	0.36115		1.287	1.2488	9.83291e-06	0.5111
1.086	0.744	-2.19729e-08	0.38663		-0.214	-0.3995	-3.33867e-07	0.36129		1.286	1.2478	9.74746e-06	0.50944
1.085	0.743	-2.31937e-08	0.38628		-0.215	-0.4005	-3.32951e-07	0.36143		1.285	1.2468	9.66506e-06	0.50785
1.084	0.742	-2.47196e-08	0.38584		-0.216	-0.4015	-3.32646e-07	0.36148		1.284	1.2458	9.57961e-06	0.50619
1.083	0.741	-2.62455e-08	0.3854		-0.217	-0.4025	-3.3051e-07	0.36181		1.283	1.2448	9.49416e-06	0.50453
1.082	0.74	-2.74662e-08	0.38505		-0.218	-0.4035	-3.30815e-07	0.36176		1.282	1.2438	9.41481e-06	0.50299
1.081	0.739	-2.96025e-08	0.38443		-0.219	-0.4045	-3.29594e-07	0.36195		1.281	1.2428	9.33546e-06	0.50145
1.08	0.738	-3.08232e-08	0.38408		-0.22	-0.4055	-3.28374e-07	0.36214		1.28	1.2418	9.25612e-06	0.49991
1.079	0.737	-3.20439e-08	0.38373		-0.221	-0.4065	-3.28068e-07	0.36219		1.279	1.2408	9.17982e-06	0.49843
1.078	0.736	-3.35698e-08	0.38329		-0.222	-0.4075	-3.27458e-07	0.36228		1.278	1.2398	9.10048e-06	0.49689
1.077	0.735	-3.47905e-08	0.38294		-0.223	-0.4085	-3.27153e-07	0.36233		1.277	1.2388	9.02418e-06	0.49541
1.076	0.734	-3.63164e-08	0.3825		-0.224	-0.4095	-3.25017e-07	0.36266		1.276	1.2378	8.94178e-06	0.49381
1.075	0.733	-3.78423e-08	0.38206		-0.225	-0.4105	-3.25017e-07	0.36266		1.275	1.2368	8.87464e-06	0.49251
1.074	0.732	-3.9063e-08	0.38171		-0.226	-0.4115	-3.25017e-07	0.36266		1.274	1.2358	8.79835e-06	0.49103
1.073	0.731	-4.02838e-08	0.38136		-0.227	-0.4125	-3.23796e-07	0.36285		1.273	1.2348	8.7251e-06	0.48961
1.072	0.73	-4.18097e-08	0.38092		-0.228	-0.4135	-3.2288e-07	0.36299		1.272	1.2338	8.64881e-06	0.48813
1.071	0.729	-4.30304e-08	0.38057		-0.229	-0.4145	-3.22575e-07	0.36304		1.271	1.2328	8.58472e-06	0.48688
1.07	0.728	-4.36408e-08	0.3804		-0.23	-0.4155	-3.21049e-07	0.36327		1.27	1.2318	8.51148e-06	0.48546
1.069	0.727	-4.51667e-08	0.37996		-0.231	-0.4165	-3.20744e-07	0.36332		1.269	1.2308	8.44129e-06	0.4841
1.068	0.726	-4.69977e-08	0.37943		-0.232	-0.4175	-3.19523e-07	0.36351		1.268	1.2298	8.37109e-06	0.48274
1.067	0.725	-4.82185e-08	0.37908		-0.233	-0.4185	-3.19218e-07	0.36356		1.267	1.2288	8.3009e-06	0.48138
1.066	0.724	-4.97444e-08	0.37864		-0.234	-0.4195	-3.17692e-07	0.36379		1.266	1.2278	8.23682e-06	0.48013
1.065	0.723	-5.06599e-08	0.37838		-0.235	-0.4205	-3.17082e-07	0.36389		1.265	1.2268	8.16968e-06	0.47883
1.064	0.722	-5.21858e-08	0.37794		-0.236	-0.4215	-3.16472e-07	0.36398		1.264	1.2258	8.10254e-06	0.47753
1.063	0.721	-5.34065e-08	0.37759		-0.237	-0.4225	-3.16166e-07	0.36403		1.263	1.2248	8.0354e-06	0.47623
1.062	0.72	-5.40169e-08	0.37741		-0.238	-0.4235	-3.15556e-07	0.36412		1.262	1.2238	7.97131e-06	0.47498
1.061	0.719	-5.52376e-08	0.37706		-0.239	-0.4245	-3.15251e-07	0.36417		1.261	1.2228	7.91332e-06	0.47386
1.06	0.718	-5.67635e-08	0.37662		-0.24	-0.4255	-3.13725e-07	0.3644		1.26	1.2218	7.84313e-06	0.4725
1.059	0.717	-5.73739e-08	0.37645		-0.241	-0.4265	-3.13725e-07	0.3644		1.259	1.2208	7.7821e-06	0.47131
1.058	0.716	-5.9205e-08	0.37592		-0.242	-0.4275	-3.12809e-07	0.36455		1.258	1.2198	7.72106e-06	0.47013
1.057	0.715	-5.98153e-08	0.37575		-0.243	-0.4285	-3.12504e-07	0.36459		1.257	1.2188	7.65697e-06	0.46888
1.056	0.714	-6.1036e-08	0.37539		-0.244	-0.4295	-3.11589e-07	0.36473		1.256	1.2178	7.59899e-06	0.46776
1.055	0.713	-6.22568e-08	0.37504		-0.245	-0.4305	-3.10673e-07	0.36488		1.255	1.2168	7.53185e-06	0.46646
1.054	0.712	-6.37827e-08	0.3746		-0.246	-0.4315	-3.10368e-07	0.36492		1.254	1.2158	7.47081e-06	0.46527
1.053	0.711	-6.46982e-08	0.37434		-0.247	-0.4325	-3.09452e-07	0.36507		1.253	1.2148	7.42198e-06	0.46433
1.052	0.71	-6.56137e-08	0.37408		-0.248	-0.4335	-3.08537e-07	0.36521		1.252	1.2138	7.36095e-06	0.46314
1.051	0.709	-6.74448e-08	0.37355		-0.249	-0.4345	-3.08842e-07	0.36516		1.251	1.2128	7.30296e-06	0.46202
1.05	0.708	-6.775e-08	0.37346		-0.25	-0.4355	-3.07621e-07	0.36535		1.25	1.2118	7.24498e-06	0.46089
1.049	0.707	-6.89707e-08	0.37311		-0.251	-0.4365	-3.07011e-07	0.36544		1.249	1.2108	7.1931e-06	0.45988
1.048	0.706	-6.95811e-08	0.37294		-0.252	-0.4375	-3.06401e-07	0.36554		1.248	1.2098	7.13817e-06	0.45882
1.047	0.705	-7.08018e-08	0.37259		-0.253	-0.4385	-3.06095e-07	0.36558		1.247	1.2088	7.08018e-06	0.45769
1.046	0.704	-7.08018e-08	0.37259		-0.254	-0.4395	-3.05485e-07	0.36568		1.246	1.2078	7.01915e-06	0.45651
1.045	0.703	-7.26329e-08	0.37206		-0.255	-0.4405	-3.04875e-07	0.36577		1.245	1.2068	6.97032e-06	0.45556
1.044	0.702	-7.35484e-08	0.3718		-0.256	-0.4415	-3.03959e-07	0.36591		1.244	1.2058	6.91538e-06	0.4545
1.043	0.701	-7.4464e-08	0.37153		-0.257	-0.4425	-3.03044e-07	0.36606		1.243	1.2048	6.8574e-06	0.45337
1.042	0.7	-7.59899e-08	0.37109		-0.258	-0.4435	-3.02738e-07	0.3661		1.242	1.2038	6.81162e-06	0.45248
1.041	0.699	-7.69054e-08	0.37083		-0.259	-0.4445	-3.02738e-07	0.3661		1.241	1.2028	6.75669e-06	0.45142
1.04	0.698	-7.84313e-08	0.37039		-0.26	-0.4455	-3.01823e-07	0.36625		1.24	1.2018	6.69871e-06	0.45029
1.039	0.697	-7.90417e-08	0.37022		-0.261	-0.4465	-3.01823e-07	0.36625		1.239	1.2008	6.64988e-06	0.44935
1.038	0.696	-7.99572e-08	0.36995		-0.262	-0.4475	-3.00297e-07	0.36648		1.238	1.1998	6.6041e-06	0.44846
1.037	0.695	-8.02624e-08	0.36987		-0.263	-0.4485	-2.99992e-07	0.36653		1.237	1.1988	6.55222e-06	0.44745
1.036	0.694	-8.20935e-08	0.36934		-0.264	-0.4495	-2.99687e-07	0.36658		1.236	1.1978	6.50034e-06	0.44644
1.035	0.693	-8.20935e-08	0.36934		-0.265	-0.4505	-2.99382e-07	0.36662		1.235	1.1968	6.45151e-06	0.4455
1.034	0.692	-8.3009e-08	0.36908		-0.266	-0.4515	-2.99076e-07	0.36667		1.234	1.1958	6.39658e-06	0.44443
1.033	0.691	-8.39246e-08	0.36881		-0.267	-0.4525	-2.98466e-07	0.36676		1.233	1.1948	6.3569e-06	0.44366
1.032	0.69	-8.51453e-08	0.36846		-0.268	-0.4535	-2.97856e-07	0.36686		1.232	1.1938	6.29892e-06	0.44254
1.031	0.689	-8.6366e-08	0.36811		-0.269	-0.4545	-2.96635e-07	0.36705		1.231	1.1928	6.25619e-06	0.44171
1.03	0.688	-8.69764e-08	0.36794		-0.27	-0.4555	-2.9633e-07	0.36709		1.23	1.1918	6.21042e-06	0.44082
1.029	0.687	-8.81971e-08	0.36758		-0.271	-0.4565	-2.9633e-07	0.36709		1.229	1.1908	6.16464e-06	0.43993
1.028	0.686	-8.91126e-08	0.36732		-0.272	-0.4575	-2.94804e-07	0.36733		1.228	1.1898	6.11581e-06	0.43898
1.027	0.685	-9.00282e-08	0.36706		-0.273	-0.4585	-2.95414e-07	0.36724		1.227	1.1888	6.06698e-06	0.43804
1.026	0.684	-9.09437e-08	0.36679		-0.274	-0.4595	-2.94193e-07	0.36743		1.226	1.1878	6.02426e-06	0.43721
1.025	0.683	-9.15541e-08	0.36662		-0.275	-0.4605	-2.93888e-07	0.36747		1.225	1.1868	5.98458e-06	0.43644
1.024	0.682	-9.24696e-08	0.36636		-0.276	-0.4615	-2.93583e-07	0.36752		1.224	1.1858	5.93575e-06	0.43549
1.023	0.681	-9.33852e-08	0.36609		-0.277	-0.4625	-2.92668e-07	0.36766		1.223	1.1848	5.88998e-06	0.4346
1.022	0.68	-9.43007e-08	0.36583		-0.278	-0.4635	-2.92362e-07	0.36771		1.222	1.1838	5.84725e-06	0.43377
1.021	0.679	-9.49111e-08	0.36565		-0.279	-0.4645	-2.91752e-07	0.3678		1.221	1.1828	5.80453e-06	0.43294
1.02	0.678	-9.55214e-08	0.36548		-0.28	-0.4655	-2.91142e-07	0.3679		1.22	1.1818	5.77096e-06	0.43229
1.019	0.677	-9.61318e-08	0.3653		-0.281	-0.4665	-2.91142e-07	0.3679		1.219	1.1808	5.71602e-06	0.43123
1.018	0.676	-9.73525e-08	0.36495		-0.282	-0.4675	-2.89616e-07	0.36813		1.218	1.1798	5.6733e-06	0.4304
1.017	0.675	-9.79629e-08	0.36478		-0.283	-0.4685	-2.89921e-07	0.36809		1.217	1.1788	5.63057e-06	0.42957
1.016	0.674	-9.94888e-08	0.36434		-0.284	-0.4695	-2.887e-07	0.36827		1.216	1.1778	5.5848e-06	0.42868
1.015	0.673	-1.00099e-07	0.36416		-0.285	-0.4705	-2.89005e-07	0.36823		1.215	1.1768	5.54512e-06	0.42791
1.014	0.672	-1.01014e-07	0.3639		-0.286	-0.4715	-2.89005e-07	0.36823		1.214	1.1758	5.50545e-06	0.42714
1.013	0.671	-1.01319e-07	0.36381		-0.287	-0.4725	-2.88395e-07	0.36832		1.213	1.1748	5.46272e-06	0.42631
1.012	0.67	-1.02235e-07	0.36355		-0.288	-0.4735	-2.87174e-07	0.36851		1.212	1.1738	5.42305e-06	0.42554
1.011	0.669	-1.02845e-07	0.36337		-0.289	-0.4745	-2.87174e-07	0.36851		1.211	1.1728	5.38338e-06	0.42477
1.01	0.668	-1.0315e-07	0.36329		-0.29	-0.4755	-2.87174e-07	0.36851		1.21	1.1718	5.34065e-06	0.42394
1.009	0.667	-1.04066e-07	0.36302		-0.291	-0.4765	-2.86869e-07	0.36856		1.209	1.1708	5.30098e-06	0.42317
1.008	0.666	-1.04982e-07	0.36276		-0.292	-0.4775	-2.85954e-07	0.3687		1.208	1.1698	5.26436e-06	0.42246
1.007	0.665	-1.05897e-07	0.3625		-0.293	-0.4785	-2.85954e-07	0.3687		1.207	1.1688	5.22468e-06	0.42169
1.006	0.664	-1.06507e-07	0.36232		-0.294	-0.4795	-2.85343e-07	0.36879		1.206	1.1678	5.18806e-06	0.42098
1.005	0.663	-1.07118e-07	0.36214		-0.295	-0.4805	-2.85038e-07	0.36884		1.205	1.1668	5.14229e-06	0.4201
1.004	0.662	-1.07728e-07	0.36197		-0.296	-0.4815	-2.84122e-07	0.36898		1.204	1.1658	5.10261e-06	0.41933
1.003	0.661	-1.08949e-07	0.36162		-0.297	-0.4825	-2.83817e-07	0.36903		1.203	1.1648	5.06599e-06	0.41862
1.002	0.66	-1.08949e-07	0.36162		-0.298	-0.4835	-2.83512e-07	0.36908		1.202	1.1638	5.02632e-06	0.41785
1.001	0.659	-1.1017e-07	0.36127		-0.299	-0.4845	-2.83207e-07	0.36912		1.201	1.1628	4.98664e-06	0.41708
1	0.658	-1.09864e-07	0.36135		-0.3	-0.4855	-2.83207e-07	0.36912		1.2	1.1618	4.95307e-06	0.41642
0.999	0.657	-1.1078e-07	0.36109		-0.301	-0.4865	-2.81681e-07	0.36936		1.199	1.1608	4.9134e-06	0.41565
0.998	0.656	-1.12306e-07	0.36065		-0.302	-0.4875	-2.81986e-07	0.36931		1.198	1.1598	4.86762e-06	0.41477
0.997	0.655	-1.12306e-07	0.36065		-0.303	-0.4885	-2.81681e-07	0.36936		1.197	1.1588	4.831e-06	0.41406
0.996	0.654	-1.12916e-07	0.36048		-0.304	-0.4895	-2.81071e-07	0.36945		1.196	1.1578	4.80048e-06	0.41346
0.995	0.653	-1.12916e-07	0.36048		-0.305	-0.4905	-2.81071e-07	0.36945		1.195	1.1568	4.76081e-06	0.41269
0.994	0.652	-1.14137e-07	0.36013		-0.306	-0.4915	-2.8046e-07	0.36955		1.194	1.1558	4.72724e-06	0.41204
0.993	0.651	-1.14442e-07	0.36004		-0.307	-0.4925	-2.80155e-07	0.3696		1.193	1.1548	4.68757e-06	0.41127
0.992	0.65	-1.15968e-07	0.3596		-0.308	-0.4935	-2.7924e-07	0.36974		1.192	1.1538	4.65094e-06	0.41056
0.991	0.649	-1.16578e-07	0.35942		-0.309	-0.4945	-2.80155e-07	0.3696		1.191	1.1528	4.61127e-06	0.40979
0.99	0.648	-1.16884e-07	0.35934		-0.31	-0.4955	-2.79545e-07	0.36969		1.19	1.1518	4.5716e-06	0.40902
0.989	0.647	-1.17799e-07	0.35907		-0.311	-0.4965	-2.79545e-07	0.36969		1.189	1.1508	4.52887e-06	0.40819
0.988	0.646	-1.18715e-07	0.35881		-0.312	-0.4975	-2.78934e-07	0.36979		1.188	1.1498	4.49225e-06	0.40748
0.987	0.645	-1.1902e-07	0.35872		-0.313	-0.4985	-2.78019e-07	0.36993		1.187	1.1488	4.45563e-06	0.40677
0.986	0.644	-1.19935e-07	0.35846		-0.314	-0.4995	-2.78019e-07	0.36993		1.186	1.1478	4.42816e-06	0.40624
0.985	0.643	-1.20241e-07	0.35837		-0.315	-0.5005	-2.77714e-07	0.36997		1.185	1.1468	4.38849e-06	0.40547
0.984	0.642	-1.20851e-07	0.3582		-0.316	-0.5015	-2.77409e-07	0.37002		1.184	1.1458	4.34576e-06	0.40464
0.983	0.641	-1.22072e-07	0.35784		-0.317	-0.5025	-2.77103e-07	0.37007		1.183	1.1448	4.31525e-06	0.40405
0.982	0.64	-1.22072e-07	0.35784		-0.318	-0.5035	-2.76493e-07	0.37016		1.182	1.1438	4.27557e-06	0.40328
0.981	0.639	-1.22377e-07	0.35776		-0.319	-0.5045	-2.76188e-07	0.37021		1.181	1.1428	4.242e-06	0.40263
0.98	0.638	-1.22987e-07	0.35758		-0.32	-0.5055	-2.75577e-07	0.3703		1.18	1.1418	4.20843e-06	0.40198
0.979	0.637	-1.22987e-07	0.35758		-0.321	-0.5065	-2.76188e-07	0.37021		1.179	1.1408	4.16876e-06	0.40121
0.978	0.636	-1.24818e-07	0.35705		-0.322	-0.5075	-2.75883e-07	0.37026		1.178	1.1398	4.12909e-06	0.40044
0.977	0.635	-1.24818e-07	0.35705		-0.323	-0.5085	-2.74662e-07	0.37045		1.177	1.1388	4.09552e-06	0.39979
0.976	0.634	-1.25429e-07	0.35688		-0.324	-0.5095	-2.74662e-07	0.37045		1.176	1.1378	4.05279e-06	0.39896
0.975	0.633	-1.25734e-07	0.35679		-0.325	-0.5105	-2.74357e-07	0.37049		1.175	1.1368	4.01617e-06	0.39825
0.974	0.632	-1.26649e-07	0.35653		-0.326	-0.5115	-2.74357e-07	0.37049		1.174	1.1358	3.9765e-06	0.39748
0.973	0.631	-1.27565e-07	0.35626		-0.327	-0.5125	-2.74357e-07	0.37049		1.173	1.1348	3.93682e-06	0.39671
0.972	0.63	-1.2787e-07	0.35618		-0.328	-0.5135	-2.73746e-07	0.37059		1.172	1.1338	3.89715e-06	0.39594
0.971	0.629	-1.2848e-07	0.356		-0.329	-0.5145	-2.73441e-07	0.37063		1.171	1.1328	3.86358e-06	0.39529
0.97	0.628	-1.29091e-07	0.35583		-0.33	-0.5155	-2.73441e-07	0.37063		1.17	1.1318	3.82085e-06	0.39446
0.969	0.627	-1.29091e-07	0.35583		-0.331	-0.5165	-2.73136e-07	0.37068		1.169	1.1308	3.78728e-06	0.39381
0.968	0.626	-1.29701e-07	0.35565		-0.332	-0.5175	-2.72526e-07	0.37078		1.168	1.1298	3.74761e-06	0.39304
0.967	0.625	-1.30312e-07	0.35547		-0.333	-0.5185	-2.7222e-07	0.37082		1.167	1.1288	3.70183e-06	0.39215
0.966	0.624	-1.30922e-07	0.3553		-0.334	-0.5195	-2.71915e-07	0.37087		1.166	1.1278	3.66826e-06	0.3915
0.965	0.623	-1.31837e-07	0.35504		-0.335	-0.5205	-2.71915e-07	0.37087		1.165	1.1268	3.62554e-06	0.39067
0.964	0.622	-1.31837e-07	0.35504		-0.336	-0.5215	-2.7161e-07	0.37092		1.164	1.1258	3.58587e-06	0.3899
0.963	0.621	-1.31837e-07	0.35504		-0.337	-0.5225	-2.7161e-07	0.37092		1.163	1.1248	3.56145e-06	0.38942
0.962	0.62	-1.32448e-07	0.35486		-0.338	-0.5235	-2.70695e-07	0.37106		1.162	1.1238	3.50957e-06	0.38842
0.961	0.619	-1.33363e-07	0.3546		-0.339	-0.5245	-2.70695e-07	0.37106		1.161	1.1228	3.47295e-06	0.38771
0.96	0.618	-1.33669e-07	0.35451		-0.34	-0.5255	-2.70695e-07	0.37106		1.16	1.1218	3.43022e-06	0.38688
0.959	0.617	-1.33974e-07	0.35442		-0.341	-0.5265	-2.70695e-07	0.37106		1.159	1.1208	3.39055e-06	0.38611
0.958	0.616	-1.34889e-07	0.35416		-0.342	-0.5275	-2.70389e-07	0.37111		1.158	1.1198	3.34782e-06	0.38528
0.957	0.615	-1.35194e-07	0.35407		-0.343	-0.5285	-2.70389e-07	0.37111		1.157	1.1188	3.3051e-06	0.38445
0.956	0.614	-1.35805e-07	0.3539		-0.344	-0.5295	-2.69779e-07	0.3712		1.156	1.1178	3.26237e-06	0.38362
0.955	0.613	-1.3611e-07	0.35381		-0.345	-0.5305	-2.69169e-07	0.3713		1.155	1.1168	3.21965e-06	0.38279
0.954	0.612	-1.37026e-07	0.35354		-0.346	-0.5315	-2.69779e-07	0.3712		1.154	1.1158	3.17387e-06	0.3819
0.953	0.611	-1.37941e-07	0.35328		-0.347	-0.5325	-2.68863e-07	0.37134		1.153	1.1148	3.1403e-06	0.38125
0.952	0.61	-1.37331e-07	0.35346		-0.348	-0.5335	-2.69169e-07	0.3713		1.152	1.1138	3.09147e-06	0.38031
0.951	0.609	-1.38246e-07	0.35319		-0.349	-0.5345	-2.69169e-07	0.3713		1.151	1.1128	3.0457e-06	0.37942
0.95	0.608	-1.38857e-07	0.35302		-0.35	-0.5355	-2.68253e-07	0.37144		1.15	1.1118	3.00602e-06	0.37865
0.949	0.607	-1.38551e-07	0.35311		-0.351	-0.5365	-2.68253e-07	0.37144		1.149	1.1108	2.95414e-06	0.37764
0.948	0.606	-1.39467e-07	0.35284		-0.352	-0.5375	-2.68253e-07	0.37144		1.148	1.1098	2.91447e-06	0.37687
0.947	0.605	-1.40077e-07	0.35267		-0.353	-0.5385	-2.67948e-07	0.37148		1.147	1.1088	2.86259e-06	0.37587
0.946	0.604	-1.40077e-07	0.35267		-0.354	-0.5395	-2.67643e-07	0.37153		1.146	1.1078	2.82291e-06	0.3751
0.945	0.603	-1.40993e-07	0.3524		-0.355	-0.5405	-2.67643e-07	0.37153		1.145	1.1068	2.76188e-06	0.37391
0.944	0.602	-1.40688e-07	0.35249		-0.356	-0.5415	-2.67643e-07	0.37153		1.144	1.1058	2.7161e-06	0.37302
0.943	0.601	-1.40688e-07	0.35249		-0.357	-0.5425	-2.66422e-07	0.37172		1.143	1.1048	2.67948e-06	0.37231
0.942	0.6	-1.42214e-07	0.35205		-0.358	-0.5435	-2.67032e-07	0.37163		1.142	1.1038	2.62149e-06	0.37119
0.941	0.599	-1.42519e-07	0.35197		-0.359	-0.5445	-2.66117e-07	0.37177		1.141	1.1028	2.56961e-06	0.37018
0.94	0.598	-1.43129e-07	0.35179		-0.36	-0.5455	-2.66727e-07	0.37167		1.14	1.1018	2.52994e-06	0.36941
0.939	0.597	-1.43129e-07	0.35179		-0.361	-0.5465	-2.67032e-07	0.37163		1.139	1.1008	2.47196e-06	0.36829
0.938	0.596	-1.43739e-07	0.35161		-0.362	-0.5475	-2.66422e-07	0.37172		1.138	1.0998	2.42618e-06	0.3674
0.937	0.595	-1.44045e-07	0.35153		-0.363	-0.5485	-2.66117e-07	0.37177		1.137	1.0988	2.3743e-06	0.36639
0.936	0.594	-1.4496e-07	0.35126		-0.364	-0.5495	-2.65812e-07	0.37181		1.136	1.0978	2.32547e-06	0.36544
0.935	0.593	-1.45265e-07	0.35118		-0.365	-0.5505	-2.65812e-07	0.37181		1.135	1.0968	2.27969e-06	0.36456
0.934	0.592	-1.45571e-07	0.35109		-0.366	-0.5515	-2.66117e-07	0.37177		1.134	1.0958	2.22171e-06	0.36343
0.933	0.591	-1.45876e-07	0.351		-0.367	-0.5525	-2.65201e-07	0.37191		1.133	1.0948	2.16983e-06	0.36242
0.932	0.59	-1.46486e-07	0.35082		-0.368	-0.5535	-2.65812e-07	0.37181		1.132	1.0938	2.10879e-06	0.36124
0.931	0.589	-1.46486e-07	0.35082		-0.369	-0.5545	-2.65506e-07	0.37186		1.131	1.0928	2.05996e-06	0.36029
0.93	0.588	-1.47096e-07	0.35065		-0.37	-0.5555	-2.65201e-07	0.37191		1.13	1.0918	2.00198e-06	0.35917
0.929	0.587	-1.46791e-07	0.35074		-0.371	-0.5565	-2.65201e-07	0.37191		1.129	1.0908	1.95315e-06	0.35822
0.928	0.586	-1.47096e-07	0.35065		-0.372	-0.5575	-2.64591e-07	0.372		1.128	1.0898	1.89517e-06	0.3571
0.927	0.585	-1.47402e-07	0.35056		-0.373	-0.5585	-2.64896e-07	0.37196		1.127	1.0888	1.84023e-06	0.35603
0.926	0.584	-1.48622e-07	0.35021		-0.374	-0.5595	-2.64286e-07	0.37205		1.126	1.0878	1.7853e-06	0.35496
0.925	0.583	-1.48622e-07	0.35021		-0.375	-0.5605	-2.64896e-07	0.37196		1.125	1.0868	1.72732e-06	0.35384
0.924	0.582	-1.49538e-07	0.34995		-0.376	-0.5615	-2.64286e-07	0.37205		1.124	1.0858	1.66933e-06	0.35271
0.923	0.581	-1.49538e-07	0.34995		-0.377	-0.5625	-2.64286e-07	0.37205		1.123	1.0848	1.6083e-06	0.35153
0.922	0.58	-1.49843e-07	0.34986		-0.378	-0.5635	-2.64286e-07	0.37205		1.122	1.0838	1.55642e-06	0.35052
0.921	0.579	-1.50759e-07	0.3496		-0.379	-0.5645	-2.6337e-07	0.37219		1.121	1.0828	1.49538e-06	0.34934
0.92	0.578	-1.50759e-07	0.3496		-0.38	-0.5655	-2.64286e-07	0.37205		1.12	1.0818	1.44045e-06	0.34827
0.919	0.577	-1.51369e-07	0.34942		-0.381	-0.5665	-2.63675e-07	0.37214		1.119	1.0808	1.37941e-06	0.34709
0.918	0.576	-1.51674e-07	0.34933		-0.382	-0.5675	-2.63675e-07	0.37214		1.118	1.0798	1.32143e-06	0.34596
0.917	0.575	-1.51674e-07	0.34933		-0.383	-0.5685	-2.64286e-07	0.37205		1.117	1.0788	1.26955e-06	0.34496
0.916	0.574	-1.5259e-07	0.34907		-0.384	-0.5695	-2.63675e-07	0.37214		1.116	1.0778	1.21156e-06	0.34383
0.915	0.573	-1.5259e-07	0.34907		-0.385	-0.5705	-2.6276e-07	0.37229		1.115	1.0768	1.15053e-06	0.34265
0.914	0.572	-1.5259e-07	0.34907		-0.386	-0.5715	-2.6337e-07	0.37219		1.114	1.0758	1.08949e-06	0.34146
0.913	0.571	-1.5259e-07	0.34907		-0.387	-0.5725	-2.6276e-07	0.37229		1.113	1.0748	1.03456e-06	0.3404
0.912	0.57	-1.53505e-07	0.34881		-0.388	-0.5735	-2.63065e-07	0.37224		1.112	1.0738	9.73525e-07	0.33921
0.911	0.569	-1.53505e-07	0.34881		-0.389	-0.5745	-2.63675e-07	0.37214		1.111	1.0728	9.12489e-07	0.33803
0.91	0.568	-1.54726e-07	0.34846		-0.39	-0.5755	-2.6276e-07	0.37229		1.11	1.0718	8.57557e-07	0.33696
0.909	0.567	-1.54421e-07	0.34854		-0.391	-0.5765	-2.63675e-07	0.37214		1.109	1.0708	7.9652e-07	0.33578
0.908	0.566	-1.54726e-07	0.34846		-0.392	-0.5775	-2.6276e-07	0.37229		1.108	1.0698	7.35484e-07	0.3346
0.907	0.565	-1.55642e-07	0.34819		-0.393	-0.5785	-2.63065e-07	0.37224		1.107	1.0688	6.80552e-07	0.33353
0.906	0.564	-1.55336e-07	0.34828		-0.394	-0.5795	-2.6276e-07	0.37229		1.106	1.0678	6.19516e-07	0.33235
0.905	0.563	-1.55031e-07	0.34837		-0.395	-0.5805	-2.63065e-07	0.37224		1.105	1.0668	5.64583e-07	0.33128
0.904	0.562	-1.56252e-07	0.34802		-0.396	-0.5815	-2.6276e-07	0.37229		1.104	1.0658	5.06599e-07	0.33016
0.903	0.561	-1.56252e-07	0.34802		-0.397	-0.5825	-2.63065e-07	0.37224		1.103	1.0648	4.54718e-07	0.32915
0.902	0.56	-1.55947e-07	0.3481		-0.398	-0.5835	-2.61844e-07	0.37243		1.102	1.0638	3.93682e-07	0.32796
0.901	0.559	-1.57167e-07	0.34775		-0.399	-0.5845	-2.62455e-07	0.37233		1.101	1.0628	3.29594e-07	0.32672
0.9	0.558	-1.56557e-07	0.34793		-0.4	-0.5855	-2.62149e-07	0.37238		1.1	1.0618	2.77714e-07	0.32571
0.899	0.557	-1.57473e-07	0.34767		-0.401	-0.5865	-2.62455e-07	0.37233		1.099	1.0608	2.22781e-07	0.32465
0.898	0.556	-1.58083e-07	0.34749		-0.402	-0.5875	-2.62149e-07	0.37238		1.098	1.0598	1.61745e-07	0.32346
0.897	0.555	-1.58388e-07	0.3474		-0.403	-0.5885	-2.61844e-07	0.37243		1.097	1.0588	1.09864e-07	0.32246
0.896	0.554	-1.58388e-07	0.3474		-0.404	-0.5895	-2.61844e-07	0.37243		1.096	1.0578	5.79842e-08	0.32145
0.895	0.553	-1.58388e-07	0.3474		-0.405	-0.5905	-2.61539e-07	0.37248		1.095	1.0568	0	0.32033
0.894	0.552	-1.58388e-07	0.3474		-0.406	-0.5915	-2.62455e-07	0.37233		1.094	1.0558	-5.79842e-08	0.3192
0.893	0.551	-1.58999e-07	0.34723		-0.407	-0.5925	-2.61844e-07	0.37243		1.093	1.0548	-1.12916e-07	0.31814
0.892	0.55	-1.59609e-07	0.34705		-0.408	-0.5935	-2.62149e-07	0.37238		1.092	1.0538	-1.67849e-07	0.31707
0.891	0.549	-1.59609e-07	0.34705		-0.409	-0.5945	-2.62149e-07	0.37238		1.091	1.0528	-2.19729e-07	0.31606
0.89	0.548	-1.59914e-07	0.34696		-0.41	-0.5955	-2.62149e-07	0.37238		1.09	1.0518	-2.74662e-07	0.315
0.889	0.547	-1.60524e-07	0.34679		-0.411	-0.5965	-2.61234e-07	0.37252		1.089	1.0508	-3.23491e-07	0.31405
0.888	0.546	-1.60524e-07	0.34679		-0.412	-0.5975	-2.61844e-07	0.37243		1.088	1.0498	-3.78423e-07	0.31298
0.887	0.545	-1.61135e-07	0.34661		-0.413	-0.5985	-2.62149e-07	0.37238		1.087	1.0488	-4.30304e-07	0.31198
0.886	0.544	-1.61135e-07	0.34661		-0.414	-0.5995	-2.61844e-07	0.37243		1.086	1.0478	-4.79133e-07	0.31103
0.885	0.543	-1.61135e-07	0.34661		-0.415	-0.6005	-2.61539e-07	0.37248		1.085	1.0468	-5.2491e-07	0.31014
0.884	0.542	-1.6144e-07	0.34652		-0.416	-0.6015	-2.61844e-07	0.37243		1.084	1.0458	-5.79842e-07	0.30908
0.883	0.541	-1.6205e-07	0.34635		-0.417	-0.6025	-2.61844e-07	0.37243		1.083	1.0448	-6.25619e-07	0.30819
0.882	0.54	-1.62661e-07	0.34617		-0.418	-0.6035	-2.62455e-07	0.37233		1.082	1.0438	-6.68345e-07	0.30736
0.881	0.539	-1.62355e-07	0.34626		-0.419	-0.6045	-2.61539e-07	0.37248		1.081	1.0428	-7.20225e-07	0.30635
0.88	0.538	-1.62966e-07	0.34609		-0.42	-0.6055	-2.62149e-07	0.37238		1.08	1.0418	-7.59899e-07	0.30558
0.879	0.537	-1.62661e-07	0.34617		-0.421	-0.6065	-2.61844e-07	0.37243		1.079	1.0408	-8.05676e-07	0.30469
0.878	0.536	-1.63576e-07	0.34591		-0.422	-0.6075	-2.61539e-07	0.37248		1.078	1.0398	-8.42298e-07	0.30398
0.877	0.535	-1.63271e-07	0.346		-0.423	-0.6085	-2.62149e-07	0.37238		1.077	1.0388	-8.85023e-07	0.30316
0.876	0.534	-1.63271e-07	0.346		-0.424	-0.6095	-2.61844e-07	0.37243		1.076	1.0378	-9.308e-07	0.30227
0.875	0.533	-1.63881e-07	0.34582		-0.425	-0.6105	-2.61844e-07	0.37243		1.075	1.0368	-9.61318e-07	0.30168
0.874	0.532	-1.64492e-07	0.34565		-0.426	-0.6115	-2.62149e-07	0.37238		1.074	1.0358	-1.00099e-06	0.30091
0.873	0.531	-1.64797e-07	0.34556		-0.427	-0.6125	-2.62149e-07	0.37238		1.073	1.0348	-1.03456e-06	0.30025
0.872	0.53	-1.65102e-07	0.34547		-0.428	-0.6135	-2.62149e-07	0.37238		1.072	1.0338	-1.07423e-06	0.29948
0.871	0.529	-1.64797e-07	0.34556		-0.429	-0.6145	-2.62149e-07	0.37238		1.071	1.0328	-1.10475e-06	0.29889
0.87	0.528	-1.64797e-07	0.34556		-0.43	-0.6155	-2.6276e-07	0.37229		1.07	1.0318	-1.15053e-06	0.298
0.869	0.527	-1.65407e-07	0.34538		-0.431	-0.6165	-2.62149e-07	0.37238		1.069	1.0308	-1.16578e-06	0.29771
0.868	0.526	-1.66628e-07	0.34503		-0.432	-0.6175	-2.62455e-07	0.37233		1.068	1.0298	-1.1963e-06	0.29712
0.867	0.525	-1.66018e-07	0.34521		-0.433	-0.6185	-2.62455e-07	0.37233		1.067	1.0288	-1.22682e-06	0.29652
0.866	0.524	-1.66323e-07	0.34512		-0.434	-0.6195	-2.6276e-07	0.37229		1.066	1.0278	-1.25123e-06	0.29605
0.865	0.523	-1.66933e-07	0.34495		-0.435	-0.6205	-2.61844e-07	0.37243		1.065	1.0268	-1.2726e-06	0.29564
0.864	0.522	-1.67238e-07	0.34486		-0.436	-0.6215	-2.62149e-07	0.37238		1.064	1.0258	-1.29396e-06	0.29522
0.863	0.521	-1.66628e-07	0.34503		-0.437	-0.6225	-2.62149e-07	0.37238		1.063	1.0248	-1.31532e-06	0.29481
0.862	0.52	-1.67238e-07	0.34486		-0.438	-0.6235	-2.62455e-07	0.37233		1.062	1.0238	-1.33669e-06	0.29439
0.861	0.519	-1.67238e-07	0.34486		-0.439	-0.6245	-2.62149e-07	0.37238		1.061	1.0228	-1.35194e-06	0.2941
0.86	0.518	-1.68154e-07	0.34459		-0.44	-0.6255	-2.62455e-07	0.37233		1.06	1.0218	-1.37636e-06	0.29362
0.859	0.517	-1.68154e-07	0.34459		-0.441	-0.6265	-2.62455e-07	0.37233		1.059	1.0208	-1.38551e-06	0.29345
0.858	0.516	-1.68764e-07	0.34442		-0.442	-0.6275	-2.62455e-07	0.37233		1.058	1.0198	-1.40688e-06	0.29303
0.857	0.515	-1.69069e-07	0.34433		-0.443	-0.6285	-2.62455e-07	0.37233		1.057	1.0188	-1.42214e-06	0.29273
0.856	0.514	-1.68459e-07	0.34451		-0.444	-0.6295	-2.6276e-07	0.37229		1.056	1.0178	-1.43129e-06	0.29256
0.855	0.513	-1.68764e-07	0.34442		-0.445	-0.6305	-2.62455e-07	0.37233		1.055	1.0168	-1.44655e-06	0.29226
0.854	0.512	-1.69069e-07	0.34433		-0.446	-0.6315	-2.62455e-07	0.37233		1.054	1.0158	-1.45876e-06	0.29202
0.853	0.511	-1.69069e-07	0.34433		-0.447	-0.6325	-2.6276e-07	0.37229		1.053	1.0148	-1.45876e-06	0.29202
0.852	0.51	-1.6968e-07	0.34416		-0.448	-0.6335	-2.63065e-07	0.37224		1.052	1.0138	-1.47096e-06	0.29179
0.851	0.509	-1.6968e-07	0.34416		-0.449	-0.6345	-2.6276e-07	0.37229		1.051	1.0128	-1.47096e-06	0.29179
0.85	0.508	-1.7029e-07	0.34398		-0.45	-0.6355	-2.6276e-07	0.37229		1.05	1.0118	-1.48012e-06	0.29161
0.849	0.507	-1.69985e-07	0.34407		-0.451	-0.6365	-2.63675e-07	0.37214		1.049	1.0108	-1.48928e-06	0.29143
0.848	0.506	-1.7029e-07	0.34398		-0.452	-0.6375	-2.63065e-07	0.37224		1.048	1.0098	-1.48317e-06	0.29155
0.847	0.505	-1.70595e-07	0.34389		-0.453	-0.6385	-2.6337e-07	0.37219		1.047	1.0088	-1.48928e-06	0.29143
0.846	0.504	-1.70595e-07	0.34389		-0.454	-0.6395	-2.6337e-07	0.37219		1.046	1.0078	-1.49538e-06	0.29131
0.845	0.503	-1.71206e-07	0.34372		-0.455	-0.6405	-2.63675e-07	0.37214		1.045	1.0068	-1.49843e-06	0.29125
0.844	0.502	-1.71206e-07	0.34372		-0.456	-0.6415	-2.63675e-07	0.37214		1.044	1.0058	-1.49538e-06	0.29131
0.843	0.501	-1.70595e-07	0.34389		-0.457	-0.6425	-2.63675e-07	0.37214		1.043	1.0048	-1.49538e-06	0.29131
0.842	0.5	-1.71511e-07	0.34363		-0.458	-0.6435	-2.63981e-07	0.3721		1.042	1.0038	-1.49233e-06	0.29137
0.841	0.499	-1.71511e-07	0.34363		-0.459	-0.6445	-2.63981e-07	0.3721		1.041	1.0028	-1.49538e-06	0.29131
0.84	0.498	-1.71816e-07	0.34354		-0.46	-0.6455	-2.64286e-07	0.37205		1.04	1.0018	-1.48928e-06	0.29143
0.839	0.497	-1.72121e-07	0.34345		-0.461	-0.6465	-2.63981e-07	0.3721		1.039	1.0008	-1.48928e-06	0.29143
0.838	0.496	-1.72732e-07	0.34328		-0.462	-0.6475	-2.63981e-07	0.3721		1.038	0.9998	-1.48012e-06	0.29161
0.837	0.495	-1.73037e-07	0.34319		-0.463	-0.6485	-2.63981e-07	0.3721		1.037	0.9988	-1.48012e-06	0.29161
0.836	0.494	-1.73037e-07	0.34319		-0.464	-0.6495	-2.64591e-07	0.372		1.036	0.9978	-1.47096e-06	0.29179
0.835	0.493	-1.73647e-07	0.34301		-0.465	-0.6505	-2.63981e-07	0.3721		1.035	0.9968	-1.46486e-06	0.29191
0.834	0.492	-1.73952e-07	0.34293		-0.466	-0.6515	-2.64591e-07	0.372		1.034	0.9958	-1.46181e-06	0.29196
0.833	0.491	-1.73037e-07	0.34319		-0.467	-0.6525	-2.64896e-07	0.37196		1.033	0.9948	-1.45876e-06	0.29202
0.832	0.49	-1.73952e-07	0.34293		-0.468	-0.6535	-2.64591e-07	0.372		1.032	0.9938	-1.4496e-06	0.2922
0.831	0.489	-1.74258e-07	0.34284		-0.469	-0.6545	-2.64591e-07	0.372		1.031	0.9928	-1.4435e-06	0.29232
0.83	0.488	-1.73952e-07	0.34293		-0.47	-0.6555	-2.65201e-07	0.37191		1.03	0.9918	-1.43129e-06	0.29256
0.829	0.487	-1.74563e-07	0.34275		-0.471	-0.6565	-2.65506e-07	0.37186		1.029	0.9908	-1.42214e-06	0.29273
0.828	0.486	-1.74258e-07	0.34284		-0.472	-0.6575	-2.65201e-07	0.37191		1.028	0.9898	-1.41603e-06	0.29285
0.827	0.485	-1.74563e-07	0.34275		-0.473	-0.6585	-2.65506e-07	0.37186		1.027	0.9888	-1.40993e-06	0.29297
0.826	0.484	-1.74868e-07	0.34266		-0.474	-0.6595	-2.64896e-07	0.37196		1.026	0.9878	-1.39772e-06	0.29321
0.825	0.483	-1.74868e-07	0.34266		-0.475	-0.6605	-2.65506e-07	0.37186		1.025	0.9868	-1.38857e-06	0.29339
0.824	0.482	-1.74868e-07	0.34266		-0.476	-0.6615	-2.65506e-07	0.37186		1.024	0.9858	-1.38246e-06	0.2935
0.823	0.481	-1.75783e-07	0.3424		-0.477	-0.6625	-2.66117e-07	0.37177		1.023	0.9848	-1.37636e-06	0.29362
0.822	0.48	-1.76394e-07	0.34222		-0.478	-0.6635	-2.66117e-07	0.37177		1.022	0.9838	-1.3611e-06	0.29392
0.821	0.479	-1.76089e-07	0.34231		-0.479	-0.6645	-2.66117e-07	0.37177		1.021	0.9828	-1.35194e-06	0.2941
0.82	0.478	-1.76394e-07	0.34222		-0.48	-0.6655	-2.66117e-07	0.37177		1.02	0.9818	-1.34584e-06	0.29421
0.819	0.477	-1.76394e-07	0.34222		-0.481	-0.6665	-2.66117e-07	0.37177		1.019	0.9808	-1.33669e-06	0.29439
0.818	0.476	-1.77615e-07	0.34187		-0.482	-0.6675	-2.67032e-07	0.37163		1.018	0.9798	-1.32753e-06	0.29457
0.817	0.475	-1.77309e-07	0.34196		-0.483	-0.6685	-2.66727e-07	0.37167		1.017	0.9788	-1.31837e-06	0.29475
0.816	0.474	-1.77615e-07	0.34187		-0.484	-0.6695	-2.66727e-07	0.37167		1.016	0.9778	-1.30006e-06	0.2951
0.815	0.473	-1.7792e-07	0.34179		-0.485	-0.6705	-2.66727e-07	0.37167		1.015	0.9768	-1.29701e-06	0.29516
0.814	0.472	-1.7792e-07	0.34179		-0.486	-0.6715	-2.67338e-07	0.37158		1.014	0.9758	-1.2848e-06	0.2954
0.813	0.471	-1.77309e-07	0.34196		-0.487	-0.6725	-2.66727e-07	0.37167		1.013	0.9748	-1.2848e-06	0.2954
0.812	0.47	-1.78225e-07	0.3417		-0.488	-0.6735	-2.66727e-07	0.37167		1.012	0.9738	-1.26649e-06	0.29575
0.811	0.469	-1.77615e-07	0.34187		-0.489	-0.6745	-2.67032e-07	0.37163		1.011	0.9728	-1.26344e-06	0.29581
0.81	0.468	-1.78225e-07	0.3417		-0.49	-0.6755	-2.67032e-07	0.37163		1.01	0.9718	-1.24513e-06	0.29617
0.809	0.467	-1.78225e-07	0.3417		-0.491	-0.6765	-2.67338e-07	0.37158		1.009	0.9708	-1.23903e-06	0.29629
0.808	0.466	-1.78835e-07	0.34152		-0.492	-0.6775	-2.68253e-07	0.37144		1.008	0.9698	-1.22987e-06	0.29646
0.807	0.465	-1.78225e-07	0.3417		-0.493	-0.6785	-2.68253e-07	0.37144		1.007	0.9688	-1.21766e-06	0.2967
0.806	0.464	-1.7853e-07	0.34161		-0.494	-0.6795	-2.67948e-07	0.37148		1.006	0.9678	-1.20851e-06	0.29688
0.805	0.463	-1.78225e-07	0.3417		-0.495	-0.6805	-2.69474e-07	0.37125		1.005	0.9668	-1.19935e-06	0.29706
0.804	0.462	-1.7914e-07	0.34144		-0.496	-0.6815	-2.68863e-07	0.37134		1.004	0.9658	-1.1902e-06	0.29723
0.803	0.461	-1.78835e-07	0.34152		-0.497	-0.6825	-2.69169e-07	0.3713		1.003	0.9648	-1.1841e-06	0.29735
0.802	0.46	-1.7914e-07	0.34144		-0.498	-0.6835	-2.69474e-07	0.37125		1.002	0.9638	-1.16884e-06	0.29765
0.801	0.459	-1.79446e-07	0.34135		-0.499	-0.6845	-2.69474e-07	0.37125		1.001	0.9628	-1.17189e-06	0.29759
0.8	0.458	-1.79446e-07	0.34135		-0.5	-0.6855	-2.69779e-07	0.3712		1	0.9618	-1.15968e-06	0.29783
0.799	0.457	-1.79446e-07	0.34135		-0.501	-0.6865	-2.69779e-07	0.3712		0.999	0.9608	-1.14747e-06	0.29806
0.798	0.456	-1.79446e-07	0.34135		-0.502	-0.6875	-2.69474e-07	0.37125		0.998	0.9598	-1.13832e-06	0.29824
0.797	0.455	-1.80056e-07	0.34117		-0.503	-0.6885	-2.69474e-07	0.37125		0.997	0.9588	-1.12611e-06	0.29848
0.796	0.454	-1.79446e-07	0.34135		-0.504	-0.6895	-2.70695e-07	0.37106		0.996	0.9578	-1.1139e-06	0.29871
0.795	0.453	-1.79751e-07	0.34126		-0.505	-0.6905	-2.70389e-07	0.37111		0.995	0.9568	-1.11696e-06	0.29866
0.794	0.452	-1.80056e-07	0.34117		-0.506	-0.6915	-2.70695e-07	0.37106		0.994	0.9558	-1.10475e-06	0.29889
0.793	0.451	-1.80361e-07	0.34108		-0.507	-0.6925	-2.70695e-07	0.37106		0.993	0.9548	-1.09559e-06	0.29907
0.792	0.45	-1.80971e-07	0.34091		-0.508	-0.6935	-2.71e-07	0.37101		0.992	0.9538	-1.08949e-06	0.29919
0.791	0.449	-1.80361e-07	0.34108		-0.509	-0.6945	-2.71305e-07	0.37096		0.991	0.9528	-1.09254e-06	0.29913
0.79	0.448	-1.80971e-07	0.34091		-0.51	-0.6955	-2.71915e-07	0.37087		0.99	0.9518	-1.07728e-06	0.29943
0.789	0.447	-1.80971e-07	0.34091		-0.511	-0.6965	-2.7161e-07	0.37092		0.989	0.9508	-1.06813e-06	0.2996
0.788	0.446	-1.81582e-07	0.34073		-0.512	-0.6975	-2.72831e-07	0.37073		0.988	0.9498	-1.05897e-06	0.29978
0.787	0.445	-1.82192e-07	0.34056		-0.513	-0.6985	-2.7222e-07	0.37082		0.987	0.9488	-1.04371e-06	0.30008
0.786	0.444	-1.81887e-07	0.34065		-0.514	-0.6995	-2.72831e-07	0.37073		0.986	0.9478	-1.04371e-06	0.30008
0.785	0.443	-1.82192e-07	0.34056		-0.515	-0.7005	-2.72831e-07	0.37073		0.985	0.9468	-1.04371e-06	0.30008
0.784	0.442	-1.81887e-07	0.34065		-0.516	-0.7015	-2.73136e-07	0.37068		0.984	0.9458	-1.03761e-06	0.30019
0.783	0.441	-1.82497e-07	0.34047		-0.517	-0.7025	-2.73441e-07	0.37063		0.983	0.9448	-1.0254e-06	0.30043
0.782	0.44	-1.82192e-07	0.34056		-0.518	-0.7035	-2.7222e-07	0.37082		0.982	0.9438	-1.02235e-06	0.30049
0.781	0.439	-1.82803e-07	0.34038		-0.519	-0.7045	-2.73441e-07	0.37063		0.981	0.9428	-1.01319e-06	0.30067
0.78	0.438	-1.82803e-07	0.34038		-0.52	-0.7055	-2.73746e-07	0.37059		0.98	0.9418	-1.01014e-06	0.30073
0.779	0.437	-1.82497e-07	0.34047		-0.521	-0.7065	-2.74052e-07	0.37054		0.979	0.9408	-1.00404e-06	0.30085
0.778	0.436	-1.83108e-07	0.34029		-0.522	-0.7075	-2.74357e-07	0.37049		0.978	0.9398	-1.00099e-06	0.30091
0.777	0.435	-1.82803e-07	0.34038		-0.523	-0.7085	-2.74357e-07	0.37049		0.977	0.9388	-1.00099e-06	0.30091
0.776	0.434	-1.83718e-07	0.34012		-0.524	-0.7095	-2.74967e-07	0.3704		0.976	0.9378	-9.85732e-07	0.3012
0.775	0.433	-1.83108e-07	0.34029		-0.525	-0.7105	-2.74967e-07	0.3704		0.975	0.9368	-9.82681e-07	0.30126
0.774	0.432	-1.83718e-07	0.34012		-0.526	-0.7115	-2.74967e-07	0.3704		0.974	0.9358	-9.76577e-07	0.30138
0.773	0.431	-1.83718e-07	0.34012		-0.527	-0.7125	-2.75272e-07	0.37035		0.973	0.9348	-9.67421e-07	0.30156
0.772	0.43	-1.84023e-07	0.34003		-0.528	-0.7135	-2.75883e-07	0.37026		0.972	0.9338	-9.6437e-07	0.30162
0.771	0.429	-1.84328e-07	0.33994		-0.529	-0.7145	-2.75577e-07	0.3703		0.971	0.9328	-9.58266e-07	0.30173
0.77	0.428	-1.84023e-07	0.34003		-0.53	-0.7155	-2.76188e-07	0.37021		0.97	0.9318	-9.55214e-07	0.30179
0.769	0.427	-1.84634e-07	0.33986		-0.531	-0.7165	-2.76188e-07	0.37021		0.969	0.9308	-9.58266e-07	0.30173
0.768	0.426	-1.84328e-07	0.33994		-0.532	-0.7175	-2.76493e-07	0.37016		0.968	0.9298	-9.43007e-07	0.30203
0.767	0.425	-1.84328e-07	0.33994		-0.533	-0.7185	-2.77103e-07	0.37007		0.967	0.9288	-9.43007e-07	0.30203
0.766	0.424	-1.84634e-07	0.33986		-0.534	-0.7195	-2.77103e-07	0.37007		0.966	0.9278	-9.43007e-07	0.30203
0.765	0.423	-1.84939e-07	0.33977		-0.535	-0.7205	-2.76798e-07	0.37012		0.965	0.9268	-9.33852e-07	0.30221
0.764	0.422	-1.84939e-07	0.33977		-0.536	-0.7215	-2.78019e-07	0.36993		0.964	0.9258	-9.27748e-07	0.30233
0.763	0.421	-1.85244e-07	0.33968		-0.537	-0.7225	-2.77409e-07	0.37002		0.963	0.9248	-9.308e-07	0.30227
0.762	0.42	-1.85854e-07	0.3395		-0.538	-0.7235	-2.78324e-07	0.36988		0.962	0.9238	-9.18593e-07	0.3025
0.761	0.419	-1.85549e-07	0.33959		-0.539	-0.7245	-2.77409e-07	0.37002		0.961	0.9228	-9.18593e-07	0.3025
0.76	0.418	-1.85854e-07	0.3395		-0.54	-0.7255	-2.78324e-07	0.36988		0.96	0.9218	-9.15541e-07	0.30256
0.759	0.417	-1.85854e-07	0.3395		-0.541	-0.7265	-2.78629e-07	0.36983		0.959	0.9208	-9.09437e-07	0.30268
0.758	0.416	-1.8616e-07	0.33942		-0.542	-0.7275	-2.78934e-07	0.36979		0.958	0.9198	-9.09437e-07	0.30268
0.757	0.415	-1.8616e-07	0.33942		-0.543	-0.7285	-2.78934e-07	0.36979		0.957	0.9188	-9.06385e-07	0.30274
0.756	0.414	-1.8616e-07	0.33942		-0.544	-0.7295	-2.79545e-07	0.36969		0.956	0.9178	-9.09437e-07	0.30268
0.755	0.413	-1.8616e-07	0.33942		-0.545	-0.7305	-2.7924e-07	0.36974		0.955	0.9168	-9.00282e-07	0.30286
0.754	0.412	-1.8677e-07	0.33924		-0.546	-0.7315	-2.7985e-07	0.36964		0.954	0.9158	-9.00282e-07	0.30286
0.753	0.411	-1.8677e-07	0.33924		-0.547	-0.7325	-2.80155e-07	0.3696		0.953	0.9148	-8.91126e-07	0.30304
0.752	0.41	-1.86465e-07	0.33933		-0.548	-0.7335	-2.80766e-07	0.3695		0.952	0.9138	-8.88075e-07	0.3031
0.751	0.409	-1.87075e-07	0.33915		-0.549	-0.7345	-2.81071e-07	0.36945		0.951	0.9128	-8.85023e-07	0.30316
0.75	0.408	-1.8738e-07	0.33907		-0.55	-0.7355	-2.81681e-07	0.36936		0.95	0.9118	-8.88075e-07	0.3031
0.749	0.407	-1.87075e-07	0.33915		-0.551	-0.7365	-2.81681e-07	0.36936		0.949	0.9108	-8.78919e-07	0.30327
0.748	0.406	-1.8738e-07	0.33907		-0.552	-0.7375	-2.81681e-07	0.36936		0.948	0.9098	-8.78919e-07	0.30327
0.747	0.405	-1.87075e-07	0.33915		-0.553	-0.7385	-2.82291e-07	0.36927		0.947	0.9088	-8.72816e-07	0.30339
0.746	0.404	-1.8738e-07	0.33907		-0.554	-0.7395	-2.81986e-07	0.36931		0.946	0.9078	-8.72816e-07	0.30339
0.745	0.403	-1.87991e-07	0.33889		-0.555	-0.7405	-2.83207e-07	0.36912		0.945	0.9068	-8.75867e-07	0.30333
0.744	0.402	-1.87685e-07	0.33898		-0.556	-0.7415	-2.82291e-07	0.36927		0.944	0.9058	-8.69764e-07	0.30345
0.743	0.401	-1.87991e-07	0.33889		-0.557	-0.7425	-2.82597e-07	0.36922		0.943	0.9048	-8.69764e-07	0.30345
0.742	0.4	-1.87991e-07	0.33889		-0.558	-0.7435	-2.82902e-07	0.36917		0.942	0.9038	-8.66712e-07	0.30351
0.741	0.399	-1.88296e-07	0.3388		-0.559	-0.7445	-2.84122e-07	0.36898		0.941	0.9028	-8.66712e-07	0.30351
0.74	0.398	-1.88601e-07	0.33871		-0.56	-0.7455	-2.84428e-07	0.36894		0.94	0.9018	-8.57557e-07	0.30369
0.739	0.397	-1.88296e-07	0.3388		-0.561	-0.7465	-2.84428e-07	0.36894		0.939	0.9008	-8.60608e-07	0.30363
0.738	0.396	-1.88601e-07	0.33871		-0.562	-0.7475	-2.84733e-07	0.36889		0.938	0.8998	-8.57557e-07	0.30369
0.737	0.395	-1.88906e-07	0.33863		-0.563	-0.7485	-2.85038e-07	0.36884		0.937	0.8988	-8.51453e-07	0.30381
0.736	0.394	-1.89211e-07	0.33854		-0.564	-0.7495	-2.84733e-07	0.36889		0.936	0.8978	-8.66712e-07	0.30351
0.735	0.393	-1.89211e-07	0.33854		-0.565	-0.7505	-2.85343e-07	0.36879		0.935	0.8968	-8.57557e-07	0.30369
0.734	0.392	-1.88906e-07	0.33863		-0.566	-0.7515	-2.85343e-07	0.36879		0.934	0.8958	-8.51453e-07	0.30381
0.733	0.391	-1.89211e-07	0.33854		-0.567	-0.7525	-2.86259e-07	0.36865		0.933	0.8948	-8.54505e-07	0.30375
0.732	0.39	-1.89822e-07	0.33836		-0.568	-0.7535	-2.85648e-07	0.36875		0.932	0.8938	-8.51453e-07	0.30381
0.731	0.389	-1.89517e-07	0.33845		-0.569	-0.7545	-2.87174e-07	0.36851		0.931	0.8928	-8.51453e-07	0.30381
0.73	0.388	-1.89517e-07	0.33845		-0.57	-0.7555	-2.86259e-07	0.36865		0.93	0.8918	-8.45349e-07	0.30393
0.729	0.387	-1.90127e-07	0.33828		-0.571	-0.7565	-2.86869e-07	0.36856		0.929	0.8908	-8.45349e-07	0.30393
0.728	0.386	-1.90432e-07	0.33819		-0.572	-0.7575	-2.87479e-07	0.36846		0.928	0.8898	-8.45349e-07	0.30393
0.727	0.385	-1.89822e-07	0.33836		-0.573	-0.7585	-2.88395e-07	0.36832		0.927	0.8888	-8.45349e-07	0.30393
0.726	0.384	-1.90737e-07	0.3381		-0.574	-0.7595	-2.8809e-07	0.36837		0.926	0.8878	-8.45349e-07	0.30393
0.725	0.383	-1.91042e-07	0.33801		-0.575	-0.7605	-2.88395e-07	0.36832		0.925	0.8868	-8.42298e-07	0.30398
0.724	0.382	-1.90432e-07	0.33819		-0.576	-0.7615	-2.887e-07	0.36827		0.924	0.8858	-8.42298e-07	0.30398
0.723	0.381	-1.90737e-07	0.3381		-0.577	-0.7625	-2.88395e-07	0.36832		0.923	0.8848	-8.42298e-07	0.30398
0.722	0.38	-1.91348e-07	0.33792		-0.578	-0.7635	-2.89005e-07	0.36823		0.922	0.8838	-8.45349e-07	0.30393
0.721	0.379	-1.90737e-07	0.3381		-0.579	-0.7645	-2.89311e-07	0.36818		0.921	0.8828	-8.45349e-07	0.30393
0.72	0.378	-1.90737e-07	0.3381		-0.58	-0.7655	-2.89616e-07	0.36813		0.92	0.8818	-8.45349e-07	0.30393
0.719	0.377	-1.91653e-07	0.33784		-0.581	-0.7665	-2.90226e-07	0.36804		0.919	0.8808	-8.45349e-07	0.30393
0.718	0.376	-1.91653e-07	0.33784		-0.582	-0.7675	-2.90226e-07	0.36804		0.918	0.8798	-8.42298e-07	0.30398
0.717	0.375	-1.91653e-07	0.33784		-0.583	-0.7685	-2.90531e-07	0.36799		0.917	0.8788	-8.39246e-07	0.30404
0.716	0.374	-1.92263e-07	0.33766		-0.584	-0.7695	-2.91142e-07	0.3679		0.916	0.8778	-8.39246e-07	0.30404
0.715	0.373	-1.92263e-07	0.33766		-0.585	-0.7705	-2.91752e-07	0.3678		0.915	0.8768	-8.39246e-07	0.30404
0.714	0.372	-1.92568e-07	0.33757		-0.586	-0.7715	-2.91142e-07	0.3679		0.914	0.8758	-8.42298e-07	0.30398
0.713	0.371	-1.91958e-07	0.33775		-0.587	-0.7725	-2.91447e-07	0.36785		0.913	0.8748	-8.39246e-07	0.30404
0.712	0.37	-1.92263e-07	0.33766		-0.588	-0.7735	-2.92362e-07	0.36771		0.912	0.8738	-8.48401e-07	0.30387
0.711	0.369	-1.92874e-07	0.33749		-0.589	-0.7745	-2.91447e-07	0.36785		0.911	0.8728	-8.42298e-07	0.30398
0.71	0.368	-1.92263e-07	0.33766		-0.59	-0.7755	-2.92362e-07	0.36771		0.91	0.8718	-8.39246e-07	0.30404
0.709	0.367	-1.92568e-07	0.33757		-0.591	-0.7765	-2.92973e-07	0.36761		0.909	0.8708	-8.42298e-07	0.30398
0.708	0.366	-1.93484e-07	0.33731		-0.592	-0.7775	-2.93278e-07	0.36757		0.908	0.8698	-8.39246e-07	0.30404
0.707	0.365	-1.93179e-07	0.3374		-0.593	-0.7785	-2.93278e-07	0.36757		0.907	0.8688	-8.39246e-07	0.30404
0.706	0.364	-1.93484e-07	0.33731		-0.594	-0.7795	-2.94193e-07	0.36743		0.906	0.8678	-8.39246e-07	0.30404
0.705	0.363	-1.92874e-07	0.33749		-0.595	-0.7805	-2.94499e-07	0.36738		0.905	0.8668	-8.39246e-07	0.30404
0.704	0.362	-1.93179e-07	0.3374		-0.596	-0.7815	-2.94193e-07	0.36743		0.904	0.8658	-8.36194e-07	0.3041
0.703	0.361	-1.92874e-07	0.33749		-0.597	-0.7825	-2.95414e-07	0.36724		0.903	0.8648	-8.39246e-07	0.30404
0.702	0.36	-1.93484e-07	0.33731		-0.598	-0.7835	-2.95109e-07	0.36728		0.902	0.8638	-8.42298e-07	0.30398
0.701	0.359	-1.92874e-07	0.33749		-0.599	-0.7845	-2.95719e-07	0.36719		0.901	0.8628	-8.42298e-07	0.30398
0.7	0.358	-1.93484e-07	0.33731		-0.6	-0.7855	-2.95719e-07	0.36719		0.9	0.8618	-8.42298e-07	0.30398
0.699	0.357	-1.93789e-07	0.33722		-0.601	-0.7865	-2.96635e-07	0.36705		0.899	0.8608	-8.39246e-07	0.30404
0.698	0.356	-1.94094e-07	0.33714		-0.602	-0.7875	-2.9755e-07	0.36691		0.898	0.8598	-8.42298e-07	0.30398
0.697	0.355	-1.93484e-07	0.33731		-0.603	-0.7885	-2.9694e-07	0.367		0.897	0.8588	-8.33142e-07	0.30416
0.696	0.354	-1.94094e-07	0.33714		-0.604	-0.7895	-2.96635e-07	0.36705		0.896	0.8578	-8.39246e-07	0.30404
0.695	0.353	-1.94399e-07	0.33705		-0.605	-0.7905	-2.97856e-07	0.36686		0.895	0.8568	-8.36194e-07	0.3041
0.694	0.352	-1.94705e-07	0.33696		-0.606	-0.7915	-2.9755e-07	0.36691		0.894	0.8558	-8.45349e-07	0.30393
0.693	0.351	-1.94399e-07	0.33705		-0.607	-0.7925	-2.98161e-07	0.36681		0.893	0.8548	-8.39246e-07	0.30404
0.692	0.35	-1.95925e-07	0.33661		-0.608	-0.7935	-2.98771e-07	0.36672		0.892	0.8538	-8.36194e-07	0.3041
0.691	0.349	-1.9501e-07	0.33687		-0.609	-0.7945	-2.99076e-07	0.36667		0.891	0.8528	-8.45349e-07	0.30393
0.69	0.348	-1.9501e-07	0.33687		-0.61	-0.7955	-2.99687e-07	0.36658		0.89	0.8518	-8.42298e-07	0.30398
0.689	0.347	-1.9501e-07	0.33687		-0.611	-0.7965	-2.99382e-07	0.36662		0.889	0.8508	-8.51453e-07	0.30381
0.688	0.346	-1.94399e-07	0.33705		-0.612	-0.7975	-2.99992e-07	0.36653		0.888	0.8498	-8.51453e-07	0.30381
0.687	0.345	-1.95315e-07	0.33678		-0.613	-0.7985	-3.00602e-07	0.36643		0.887	0.8488	-8.54505e-07	0.30375
0.686	0.344	-1.9501e-07	0.33687		-0.614	-0.7995	-2.99992e-07	0.36653		0.886	0.8478	-8.45349e-07	0.30393
0.685	0.343	-1.95315e-07	0.33678		-0.615	-0.8005	-3.01518e-07	0.36629		0.885	0.8468	-8.48401e-07	0.30387
0.684	0.342	-1.96536e-07	0.33643		-0.616	-0.8015	-3.01823e-07	0.36625		0.884	0.8458	-8.54505e-07	0.30375
0.683	0.341	-1.9562e-07	0.3367		-0.617	-0.8025	-3.01823e-07	0.36625		0.883	0.8448	-8.48401e-07	0.30387
0.682	0.34	-1.96536e-07	0.33643		-0.618	-0.8035	-3.01823e-07	0.36625		0.882	0.8438	-8.48401e-07	0.30387
0.681	0.339	-1.9562e-07	0.3367		-0.619	-0.8045	-3.02128e-07	0.3662		0.881	0.8428	-8.51453e-07	0.30381
0.68	0.338	-1.96841e-07	0.33635		-0.62	-0.8055	-3.02738e-07	0.3661		0.88	0.8418	-8.51453e-07	0.30381
0.679	0.337	-1.97146e-07	0.33626		-0.621	-0.8065	-3.03349e-07	0.36601		0.879	0.8408	-8.45349e-07	0.30393
0.678	0.336	-1.96536e-07	0.33643		-0.622	-0.8075	-3.03654e-07	0.36596		0.878	0.8398	-8.51453e-07	0.30381
0.677	0.335	-1.96536e-07	0.33643		-0.623	-0.8085	-3.04264e-07	0.36587		0.877	0.8388	-8.51453e-07	0.30381
0.676	0.334	-1.96841e-07	0.33635		-0.624	-0.8095	-3.04264e-07	0.36587		0.876	0.8378	-8.60608e-07	0.30363
0.675	0.333	-1.97146e-07	0.33626		-0.625	-0.8105	-3.04264e-07	0.36587		0.875	0.8368	-8.57557e-07	0.30369
0.674	0.332	-1.97146e-07	0.33626		-0.626	-0.8115	-3.04875e-07	0.36577		0.874	0.8358	-8.60608e-07	0.30363
0.673	0.331	-1.97756e-07	0.33608		-0.627	-0.8125	-3.0518e-07	0.36573		0.873	0.8348	-8.57557e-07	0.30369
[truncated: 5,673 more rows]

## Sheet: Panel d)
A-PBI Absorbance (a.u.)								D-PBI Absorbance (a.u.)											PBI-1 Absorbance (a.u.)														PBI-1 Absorbance (a.u.)
[truncated: 2,009 more rows]
