# Supplementary material for: Photoinduced stepwise charge hopping in π-stacked perylene bisimide donor–bridge–acceptor arrays
Source: Nat Chem. 2025 Mar 14;17(5):767–76. doi: 10.1038/s41557-025-01770-7 (PMC12055566; doi:10.1038/s41557-025-01770-7)
Supplement: Supplementary file 4 — Source data for Fig. 3. [file 41557_2025_1770_MOESM4_ESM.xlsx]

## Sheet: Panel a)
DA-PBI2 (optimized by wB97X-D/def2-SVP)					DA-PBI3 (optimized by wB97X-D/def2-SVP)					DA-PBI4 (optimized by wB97X-D/def2-SVP)
C	4.46976	-3.28724	-0.88243		C	7.20835	1.658	0.923066		C	-8.9516	-2.84234	-0.13987
C	3.07884	-3.20169	-1.1104		C	5.90256	1.85508	1.3858		C	-7.77973	-2.89338	0.646093
C	5.25296	-2.16467	-0.92657		C	7.68172	0.388535	0.692734		C	-9.61627	-1.65974	-0.32435
H	4.92971	-4.2494	-0.65403		H	7.85803	2.50903	0.71436		H	-9.32663	-3.74563	-0.62241
C	2.45534	-1.97359	-1.39284		C	5.04101	0.794854	1.65475		C	-7.25921	-1.7438	1.26716
C	2.38925	-4.45159	-0.94189		H	5.56	2.8731	1.5166		C	-7.16757	-4.19384	0.662707
C	4.66007	-0.89912	-1.14094		C	6.85255	-0.72198	0.963688		C	-9.10174	-0.46787	0.234839
C	6.71251	-2.30077	-0.68062		C	9.05461	0.212776	0.155956		C	-10.8397	-1.65258	-1.16898
C	3.25291	-0.78577	-1.33237		C	5.53713	-0.54381	1.48299		C	-7.90128	-0.49062	1.00282
C	1.02939	-1.83446	-1.737		C	3.64727	0.99316	2.09495		C	-6.08491	-1.74811	2.15973
N	1.9092	-5.48949	-0.75899		C	7.3439	-2.01799	0.684585		N	-6.73696	-5.26694	0.599672
C	5.48462	0.247446	-1.13426		N	9.46316	-1.09194	-0.12762		C	-9.7865	0.743619	-0.00675
N	7.46882	-1.13285	-0.70749		O	9.80152	1.14388	-0.04372		N	-11.4696	-0.42651	-1.35706
O	7.23495	-3.36979	-0.45481		C	4.74069	-1.69408	1.79167		O	-11.2746	-2.65682	-1.68781
C	2.67277	0.525624	-1.43329		C	2.99516	2.23562	2.11568		C	-7.35661	0.757066	1.46552
C	0.243576	-2.92393	-2.09649		C	2.89814	-0.15206	2.52019		C	-5.53828	-2.92481	2.65989
C	0.42977	-0.53378	-1.72051		C	6.54505	-3.10895	0.900457		C	-5.48316	-0.50192	2.53425
C	6.95514	0.146917	-0.94382		C	8.69574	-2.23292	0.099923		C	-11.039	0.785028	-0.80581
C	4.91556	1.48828	-1.2992		C	10.7979	-1.24491	-0.69174		C	-9.28081	1.91661	0.500692
C	8.89883	-1.28304	-0.47119		C	5.2519	-2.95815	1.44685		C	-12.6674	-0.43434	-2.18666
C	3.52888	1.62352	-1.43202		C	3.43141	-1.48026	2.43691		C	-8.07774	1.92149	1.21551
C	1.20559	0.654487	-1.51957		C	1.6852	2.37514	2.6116		C	-6.05899	0.757878	2.16693
C	-1.13056	-2.80951	-2.34078		O	3.6027	3.32777	1.58284		C	-4.37208	-2.94433	3.43508
H	0.682418	-3.91063	-2.20278		C	1.58788	0.010601	3.04867		H	-6.00725	-3.88179	2.45882
C	-0.97287	-0.44175	-1.93055		H	6.91164	-4.09946	0.628884		C	-4.28428	-0.54129	3.29797
O	7.67591	1.11809	-0.9817		O	9.10318	-3.33962	-0.1747		O	-11.6553	1.81131	-0.98145
H	5.56101	2.36759	-1.29661		H	10.9629	-2.30888	-0.88353		H	-9.81882	2.84679	0.313265
H	9.35645	-0.29178	-0.53226		H	10.8774	-0.66975	-1.6236		H	-13.0461	0.590144	-2.24086
H	9.0704	-1.72403	0.519852		H	11.5503	-0.86271	0.011022		H	-12.4246	-0.80731	-3.19058
H	9.33599	-1.95304	-1.22328		C	4.52593	-4.19622	1.52564		H	-13.4245	-1.09866	-1.7493
H	3.12224	2.62294	-1.51748		C	2.6915	-2.5264	2.97733		H	-7.69884	2.87394	1.56211
C	0.510918	1.86781	-1.4169		C	1.00209	1.29289	3.09291		C	-5.33683	1.917	2.49012
C	-1.74618	-1.58576	-2.22643		H	1.18766	3.34397	2.60591		C	-3.72895	-1.76583	3.73083
H	-1.7236	-3.68277	-2.61374		C	3.20833	4.58748	1.97219		H	-3.96481	-3.88858	3.79817
C	-1.61492	0.811979	-1.84586		C	0.846709	-1.09214	3.52819		C	-3.62257	0.659519	3.62929
O	1.18112	3.00507	-1.09245		N	4.01369	-5.2348	1.52918		O	-5.76416	3.12636	2.04304
C	-0.88842	1.93638	-1.56594		C	1.41111	-2.34564	3.51535		C	-4.1283	1.8588	3.20987
C	-3.2117	-1.48462	-2.46212		H	3.09125	-3.53433	2.99658		C	-2.47859	-1.79836	4.53304
C	-3.08367	0.946144	-2.04643		C	-0.36856	1.50615	3.63047		C	-2.35659	0.660874	4.4104
C	0.67075	4.22825	-1.46019		C	2.85749	5.53375	1.00057		C	-5.35447	4.27584	2.67951
H	-1.41378	2.88437	-1.45462		C	3.22879	4.90883	3.33074		H	-3.5683	2.76624	3.43154
N	-3.7856	-0.21958	-2.35112		C	-0.5225	-0.9129	4.0773		N	-1.85635	-0.58339	4.79646
O	-3.88532	-2.45249	-2.74312		H	0.854216	-3.19367	3.91557		O	-2.00563	-2.83663	4.94861
O	-3.64882	2.0135	-1.96438		N	-1.05341	0.37139	4.06753		O	-1.78122	1.68397	4.70544
C	0.541774	5.24018	-0.49965		O	-0.8732	2.6043	3.69093		C	-4.77862	5.31158	1.93239
C	0.355182	4.45213	-2.80172		C	2.46585	6.80158	1.46653		C	-5.58341	4.40458	4.05076
C	-5.21441	-0.09597	-2.60854		C	2.8419	6.17185	3.75805		C	-0.62449	-0.60882	5.57404
C	0.027626	6.47171	-0.94231		H	3.53966	4.14725	4.04869		C	-4.38443	6.45928	2.64299
C	-0.14698	5.68121	-3.20782		O	-1.16756	-1.84134	4.52058		C	-5.18775	5.55353	4.72232
H	0.499383	3.643	-3.52044		C	-2.39902	0.545804	4.59846		H	-6.06454	3.58304	4.58523
H	-5.61279	0.719759	-1.99654		C	2.444	7.12137	2.81843		H	-0.02742	0.269381	5.30768
H	-5.39708	0.139441	-3.66761		H	2.16009	7.54983	0.732427		H	-0.8439	-0.57228	6.65135
H	-5.7022	-1.04457	-2.36405		H	2.84979	6.41113	4.82289		H	-0.08559	-1.53655	5.35524
C	-0.32303	6.69528	-2.268		H	-2.82218	1.46112	4.17243		C	-4.57059	6.58341	4.01426
H	-0.11095	7.26844	-0.20863		H	-3.00109	-0.3318	4.33874		H	-3.9068	7.27049	2.08974
H	-0.4009	5.84411	-4.25673		H	-2.3748	0.641297	5.69398		H	-5.36019	5.64141	5.79646
H	-0.73099	7.66214	-2.56724		H	2.12146	8.11383	3.13764		H	-4.23878	7.48675	4.52883
C	0.97925	5.13835	0.922402		C	2.96171	5.33473	-0.47406		C	-4.64591	5.33004	0.447059
C	0.602301	4.12117	1.80948		C	2.38806	4.27882	-1.19559		C	-4.03582	4.33326	-0.32664
C	1.76563	6.17983	1.44549		C	3.62859	6.32505	-1.21696		C	-5.10614	6.47172	-0.23243
O	-0.17724	3.08657	1.35653		O	1.70226	3.29816	-0.51577		C	-3.85457	4.48449	-1.70216
C	0.949162	4.17014	3.16125		C	2.43649	4.23509	-2.58983		O	-3.5423	3.21165	0.299859
C	2.14554	6.22076	2.78125		C	3.71125	6.27828	-2.60289		C	-4.95849	6.62288	-1.60549
H	2.09616	6.97049	0.768704		H	4.10742	7.14456	-0.67691		H	-5.60859	7.25141	0.343916
C	0.211459	1.79763	1.57431		C	1.98609	1.98268	-0.72222		C	-4.32108	5.62591	-2.3418
C	1.72424	5.21392	3.64848		C	3.10285	5.23097	-3.29246		H	-3.37118	3.69089	-2.27785
H	0.611508	3.36889	3.82153		H	1.97101	3.40191	-3.12277		C	-3.86147	1.96662	-0.14706
H	2.76788	7.03989	3.14524		H	4.25024	7.05903	-3.1424		H	-5.34175	7.5179	-2.09866
C	-0.74159	0.768641	1.54652		H	-2.15879	-6.87455	-4.53005		H	0.523092	-6.47492	-4.43271
C	1.5844	1.53403	1.71586		C	-2.65985	-0.18659	-2.41716		C	-1.04184	-1.36632	-2.45067
H	1.9993	5.23844	4.70444		C	-4.72223	-1.2299	-1.46178		H	-1.06386	-3.47315	-2.2995
C	-0.26154	-0.58198	1.57947		C	-0.7138	-1.54988	-3.03461		C	0.790091	-0.18757	-1.32408
C	-2.1949	0.993254	1.43187		H	-0.80518	-3.61086	-2.57264		C	2.58426	-1.43687	-0.10981
C	2.03518	0.247979	1.84104		C	-3.24206	1.12257	-2.29745		C	-0.41442	-0.15902	-2.0841
H	2.31316	2.34377	1.70681		C	-1.34057	-0.29067	-2.94714		C	-2.27335	-1.3867	-3.28044
C	-1.13589	-1.70673	1.38629		C	-5.28707	0.081909	-1.30254		C	1.40441	1.06835	-0.98998
C	1.12818	-0.83024	1.7693		C	-5.49934	-2.33378	-1.11194		C	3.18353	-2.60621	0.357102
C	-3.05711	-0.1218	1.15531		C	0.653919	-1.70708	-3.59409		C	3.20982	-0.18184	0.205736
C	-2.76534	2.25577	1.58226		C	-2.46967	2.21666	-2.68228		C	-1.01617	1.05733	-2.4763
C	3.49715	0.026243	1.99894		C	-4.59613	1.27642	-1.71631		N	-2.82748	-0.14957	-3.60913
C	-0.57592	-2.98135	1.42876		C	-0.61077	0.85135	-3.34899		O	-2.77984	-2.4197	-3.65913
C	-2.5739	-1.4784	1.1075		C	-6.57957	0.18276	-0.71124		C	0.769399	2.24118	-1.39653
C	1.6372	-2.14642	1.84765		C	-6.77684	-2.21042	-0.55886		C	2.66746	1.07567	-0.22892
C	-4.43825	0.145557	0.932438		H	-5.107	-3.33159	-1.25036		C	4.35076	-2.60378	1.12473
C	-4.13243	2.48691	1.40348		N	1.31523	-0.53691	-3.97172		H	2.72905	-3.56195	0.139666
H	-2.13832	3.102	1.83044		O	1.18176	-2.78997	-3.71533		C	4.40888	-0.20603	0.97437
N	3.92356	-1.29251	2.12798		C	-1.17818	2.09366	-3.20397		C	-0.42103	2.24422	-2.12713
O	4.29133	0.941874	2.02011		H	-2.88472	3.20709	-2.53302		C	-2.27366	1.07724	-3.25733
C	0.78197	-3.20872	1.68186		C	-5.23551	2.51796	-1.52473		C	-4.05347	-0.13231	-4.3943
H	-1.22176	-3.82865	1.22944		C	0.762326	0.736029	-3.89457		H	1.20766	3.1975	-1.15037
C	-3.49135	-2.50157	0.799273		C	-7.15656	1.45218	-0.48259		C	3.39325	2.23903	0.080468
C	3.08026	-2.40679	2.08184		C	-7.31107	-0.96514	-0.33525		C	4.96916	-1.41823	1.4336
C	-5.31415	-0.90514	0.578353		H	-7.35227	-3.09413	-0.28063		H	4.77439	-3.53746	1.49463
C	-4.96383	1.45108	1.0522		C	2.66423	-0.65361	-4.50784		C	5.07143	0.999701	1.28464
H	-4.54944	3.48856	1.51465		H	-0.60986	2.98088	-3.48677		H	-0.87683	3.18632	-2.43244
C	5.3469	-1.51249	2.34288		C	-6.49145	2.57726	-0.88273		O	-2.8209	2.11065	-3.58994
H	1.17436	-4.22554	1.72289		N	-4.72527	3.73905	-2.01005		H	-4.68745	0.69145	-4.04721
C	-4.83604	-2.18449	0.506392		O	1.40087	1.70376	-4.26176		H	-3.83032	0.028477	-5.45942
N	-3.1722	-3.87702	0.839434		C	-8.48175	1.60606	0.175446		H	-4.5513	-1.10046	-4.27791
O	3.52243	-3.52757	2.20633		C	-8.65076	-0.85623	0.293019		C	4.58212	2.19148	0.827754
C	-6.75184	-0.66217	0.28629		H	3.09297	-1.5987	-4.15913		O	2.99227	3.44236	-0.41118
C	-6.40195	1.72758	0.81272		H	2.64666	-0.65499	-5.6077		C	6.19999	-1.44151	2.25978
H	5.91487	-0.80556	1.72762		H	3.25682	0.204663	-4.17204		C	6.30962	1.01829	2.10682
H	5.61074	-1.33888	3.39657		H	-6.97089	3.54348	-0.72061		H	5.14031	3.10069	1.04583
H	5.5843	-2.54707	2.07664		C	-5.04448	4.07278	-3.40013		C	3.37994	4.62153	0.183001
H	-5.53335	-2.98375	0.249418		C	-4.72998	4.94113	-1.16949		N	6.79001	-0.21152	2.55016
C	-3.41667	-4.55377	2.11587		N	-9.13777	0.431353	0.534778		O	6.68227	-2.4743	2.67564
C	-3.52797	-4.74963	-0.28687		O	-8.96081	2.69662	0.402959		O	6.87477	2.04976	2.39904
N	-7.1996	0.650899	0.416193		O	-9.31167	-1.8229	0.599869		C	3.86938	5.65859	-0.62385
O	-7.49461	-1.55515	-0.06155		C	-4.87441	5.58936	-3.4572		C	3.20492	4.78818	1.55777
O	-6.88722	2.82953	0.939045		H	-6.08551	3.78515	-3.64448		C	7.97305	-0.20341	3.39855
C	-3.51526	-6.0264	1.72835		H	-4.38442	3.54128	-4.10886		C	4.22269	6.85584	0.023372
H	-4.3631	-4.20612	2.57558		C	-5.32232	6.02915	-2.06208		C	3.56259	5.9856	2.16423
H	-2.60888	-4.35222	2.84168		H	-3.69248	5.19822	-0.88392		H	2.80986	3.96648	2.16018
C	-4.19627	-5.96179	0.360249		H	-5.27357	4.78364	-0.22746		H	8.62213	0.623826	3.09265
H	-2.60941	-5.0551	-0.82116		C	-10.4365	0.520506	1.18784		H	7.69237	-0.05403	4.45211
H	-4.16085	-4.23354	-1.02396		H	-3.81398	5.84663	-3.61426		H	8.48684	-1.16427	3.29729
C	-8.59992	0.947543	0.14623		H	-5.45319	6.04445	-4.27274		C	4.08407	7.02406	1.39535
H	-2.50733	-6.46187	1.63233		H	-4.98521	7.03876	-1.78923		H	4.63372	7.66854	-0.57915
H	-4.06815	-6.61861	2.47048		H	-6.42281	6.01267	-1.99926		H	3.43426	6.09796	3.2423
H	-4.0813	-6.87986	-0.23227		H	-10.6656	1.57869	1.3418		H	4.38327	7.96444	1.86154
H	-5.27547	-5.77659	0.488063		H	-11.2079	0.051551	0.562065		C	3.97795	5.62513	-2.11111
H	-9.08489	0.022794	-0.17869		H	-10.408	-0.01102	2.14812		C	4.64559	4.638	-2.84811
H	-9.08572	1.33421	1.05218		C	3.26607	1.65155	-1.1957		C	3.46112	6.71495	-2.83418
H	-8.67506	1.71588	-0.63454		C	1.04747	0.996581	-0.37306		O	5.1716	3.55046	-2.19566
H	-9.08572	1.33421	1.05218		H	3.14685	5.17985	-4.38188		C	4.84551	4.76693	-4.22413
H	-8.67506	1.71588	-0.63454		C	3.64018	0.344483	-1.33791		C	3.61749	6.83296	-4.20966
					H	3.98929	2.4287	-1.43807		H	2.91156	7.48415	-2.28766
					C	1.4595	-0.3762	-0.47117		C	4.85318	2.28964	-2.59998
					C	-0.31114	1.28781	0.121909		C	4.32828	5.85849	-4.90853
					C	2.75303	-0.691	-0.97803		H	5.39971	3.98804	-4.75143
					C	5.00343	0.058026	-1.85611		H	3.1899	7.68884	-4.73465
					C	0.61275	-1.46257	-0.05807		C	5.65709	1.20629	-2.20762
					C	-0.81917	2.5839	0.192319		C	3.6691	2.10486	-3.33222
					C	-1.15346	0.203825	0.547197		H	4.4788	5.94469	-5.98614
					C	3.1875	-2.02762	-1.11798		C	5.17639	-0.11392	-2.4962
					N	5.3507	-1.27984	-2.00743		C	6.92479	1.34617	-1.46557
					O	5.78343	0.940184	-2.14586		C	3.25004	0.848667	-3.67591
					C	1.10352	-2.76193	-0.18269		H	3.04853	2.95327	-3.61648
					C	-0.73369	-1.16856	0.47001		H	-4.18644	5.72744	-3.42017
					C	-2.09185	2.87169	0.691397		C	-3.06011	0.867903	0.206977
					H	-0.21029	3.41366	-0.1371		C	-5.05072	1.81	-0.87705
					C	-2.44819	0.522097	1.04905		C	-3.52761	-0.44018	-0.15672
					C	2.35982	-3.04951	-0.72398		C	-1.79526	0.977394	0.956739
					C	4.51895	-2.35668	-1.68196		C	-5.46414	0.569692	-1.27673
					C	6.66698	-1.56664	-2.55908		H	-5.67126	2.67025	-1.12358
					H	0.49246	-3.59777	0.125025		C	-2.83883	-1.6385	0.239705
					C	-1.65592	-2.15386	0.867258		C	-4.71965	-0.57505	-0.92429
					C	-2.90546	1.8561	1.12635		C	-1.11975	-0.21976	1.37624
					H	-2.44602	3.90078	0.752932		C	-1.21576	2.2057	1.26908
					C	-3.31291	-0.50967	1.46877		C	-6.72147	0.469938	-2.06298
					H	2.69218	-4.08204	-0.83228		C	-3.36918	-2.86439	-0.16028
					O	4.89112	-3.49796	-1.84151		C	-1.60399	-1.5301	1.04007
					H	6.93894	-2.5936	-2.29628		C	-5.1944	-1.84033	-1.33537
					H	6.65957	-1.46161	-3.65416		C	0.079911	-0.07766	2.13095
					H	7.38929	-0.84985	-2.15229		C	-0.03182	2.32001	2.00245
					C	-2.92781	-1.81724	1.36294		H	-1.6932	3.11876	0.943193
					O	-1.35445	-3.46814	0.703686		N	-7.10662	-0.8015	-2.47384
					C	-4.24053	2.18956	1.67842		O	-7.38402	1.44473	-2.34816
					C	-4.65652	-0.21636	2.03337		C	-4.51468	-2.97108	-0.95528
					H	-3.6357	-2.59207	1.65329		H	-2.87508	-3.78163	0.125757
					C	-2.01723	-4.45355	1.39994		C	-0.83632	-2.63358	1.45788
					N	-5.0291	1.1234	2.11167		C	-6.41113	-1.97722	-2.17228
					O	-4.64029	3.33192	1.76275		C	0.770876	-1.2236	2.57162
					O	-5.39483	-1.09211	2.42915		C	0.615674	1.19201	2.44139
					C	-2.50481	-5.56638	0.700621		H	0.378652	3.30282	2.23511
					C	-2.11606	-4.3658	2.78905		C	-8.30452	-0.90348	-3.29474
					C	-6.32175	1.42554	2.70967		H	-4.87787	-3.94851	-1.27323
					C	-3.14861	-6.5612	1.45736		O	-1.17389	-3.88656	1.0581
					C	-2.75669	-5.36809	3.50634		C	0.325615	-2.46993	2.23073
					H	-1.70515	-3.49883	3.31076		O	-6.80825	-3.05027	-2.56884
					H	-7.02248	0.620592	2.46434		C	2.00313	-1.12522	3.3951
					H	-6.23558	1.48915	3.8049		C	1.86105	1.32899	3.23092
					H	-6.67437	2.38566	2.32079		H	-9.03918	-0.16883	-2.94669
					C	-3.28708	-6.46862	2.83654		H	-8.07219	-0.6853	-4.34787
					H	-3.56106	-7.42517	0.932134		H	-8.69646	-1.92238	-3.21667
					H	-2.83911	-5.28053	4.59115		C	-0.65074	-4.99639	1.68628
					H	-3.80482	-7.25677	3.38591		H	0.910694	-3.33065	2.54915
					C	-2.32971	-5.82266	-0.75843		N	2.48379	0.15762	3.65214
					C	-2.70491	-4.94308	-1.78224		O	2.56818	-2.10408	3.83122
					C	-1.84693	-7.08375	-1.15052		O	2.34075	2.40935	3.51266
					O	-3.18001	-3.69649	-1.45473		C	-0.01605	-5.98137	0.918151
					C	-2.67079	-5.33025	-3.12335		C	-0.82705	-5.14423	3.0625
					C	-1.76484	-7.46324	-2.48451		C	3.70498	0.287109	4.43457
					H	-1.51817	-7.7763	-0.37298		C	0.492977	-7.09472	1.61074
					C	-2.63978	-2.58148	-2.01793		C	-0.31601	-6.25906	3.71441
					C	-2.19548	-6.58563	-3.47817		H	-1.34463	-4.36737	3.62938
					H	-3.00678	-4.62462	-3.88558		H	4.2784	-0.64047	4.33592
					H	-1.37055	-8.44624	-2.7473		H	4.2702	1.15192	4.0696
					C	-3.34704	-1.36747	-1.97972		H	3.47087	0.44863	5.49729
					C	-1.34418	-2.66499	-2.55415		C	0.3611	-7.23537	2.98643
										H	1.01415	-7.86486	1.03832
										H	-0.44711	-6.35607	4.79358
										H	0.781047	-8.10962	3.48697
										C	0.073086	-6.0037	-0.57115
										C	0.618991	-4.9945	-1.37592
										C	-0.34091	-7.18015	-1.22135
										O	1.04636	-3.82377	-0.78671
										C	0.803842	-5.17524	-2.74742
										C	-0.20078	-7.35732	-2.59192
										H	-0.79727	-7.96934	-0.62032
										C	0.638583	-2.61418	-1.25542
										C	0.388601	-6.35256	-3.3565
										H	1.24859	-4.37631	-3.34541
										H	-0.54879	-8.2799	-3.05977
										C	-0.5294	-2.56288	-2.03395
										C	1.34237	-1.44674	-0.90562
										C	5.84405	-1.29114	-2.01035
										C	3.97639	-0.28073	-3.24699
										C	7.56413	0.172975	-0.93681
										C	7.5277	2.58489	-1.25167
										C	1.99164	0.720124	-4.45517
										C	5.26621	-2.52824	-2.28762
										C	7.06925	-1.15642	-1.18795
										C	3.45678	-1.5629	-3.53696
										C	8.73032	0.353748	-0.13859
										C	8.69033	2.73408	-0.49039
										H	7.082	3.47755	-1.66848
										N	1.55331	-0.57497	-4.73101
										O	1.36529	1.6835	-4.83891
										C	4.10047	-2.67292	-3.04671
										H	5.7331	-3.41129	-1.86596
										C	7.76547	-2.24506	-0.62525
										C	2.22347	-1.73015	-4.34173
										C	9.36233	-0.76228	0.454158
										C	9.27927	1.6354	0.08608
										H	9.12825	3.71952	-0.32742
										C	0.327852	-0.72406	-5.50328
										H	3.68996	-3.66446	-3.24239
										C	8.88031	-2.0182	0.210798
										N	7.46274	-3.59308	-0.90821
										O	1.79427	-2.8239	-4.65329
										C	10.5534	-0.61543	1.33283
										C	10.4858	1.82157	0.929365
										H	-0.32533	0.128274	-5.28781
										H	0.545294	-0.73401	-6.58163
										H	-0.14855	-1.67141	-5.23034
										H	9.40166	-2.86542	0.658484
										C	7.40359	-4.5878	0.168924
										C	8.08927	-4.15991	-2.10541
										N	11.029	0.679636	1.52436
										O	11.0757	-1.56976	1.86845
										O	10.9942	2.90421	1.11684
										C	8.26617	-5.74452	-0.33009
										H	6.35777	-4.92014	0.30848
										H	7.7214	-4.1692	1.13423
										C	8.075	-5.66485	-1.84575
										H	9.12752	-3.79156	-2.21753
										H	7.54281	-3.87858	-3.02343
										C	12.189	0.885075	2.38071
										H	7.97563	-6.71297	0.100117
										H	9.32385	-5.56602	-0.07549
										H	7.09769	-6.08967	-2.12795
										H	8.84821	-6.19487	-2.41886
										H	12.4772	-0.08398	2.79759
										H	13.018	1.31084	1.79943
										H	11.9389	1.5907	3.18389
