# Supplementary material for: Photoinduced stepwise charge hopping in π-stacked perylene bisimide donor–bridge–acceptor arrays
Source: Nat Chem. 2025 Mar 14;17(5):767–76. doi: 10.1038/s41557-025-01770-7 (PMC12055566; doi:10.1038/s41557-025-01770-7)
Supplement: Supplementary file 5 — Source data for Fig. 4. [file 41557_2025_1770_MOESM5_ESM.xlsx]

## Sheet: Panel a)
Transient absorption DA-PBI4 650 nm Tol
Wavelength (nm)	500 fs	2 ps	10 ps	50 ps	200 ps	1 ns
449.97	9.8968e-06	2.7526e-06	2.8177e-06	-6.0961e-06	-1.2196e-05	5.3944e-06
450.56	1.9314e-05	-8.5021e-07	-1.3714e-06	-1.3362e-05	-2.3141e-05	2.3968e-05
451.15	-3.345e-06	-2.0362e-06	-7.1002e-06	2.449e-07	6.3335e-07	2.1548e-05
451.74	8.681e-06	-1.2191e-05	-8.7041e-06	1.6936e-05	-1.949e-05	2.5248e-05
452.33	-2.0181e-05	-1.0468e-05	-9.4166e-06	4.6955e-06	-1.2709e-05	7.9284e-06
452.92	-2.2068e-06	-8.1385e-06	5.3549e-06	1.7855e-05	1.2212e-05	1.1553e-05
453.51	-2.4234e-05	-3.5382e-05	-5.0608e-05	-3.0316e-05	-1.4342e-05	-8.3335e-06
454.1	-7.5115e-06	-9.0067e-06	-1.437e-06	1.0669e-05	6.1049e-06	3.3641e-05
454.69	-1.5466e-05	-5.2066e-06	-1.7919e-05	-9.5036e-06	-7.8046e-06	2.2316e-05
455.28	-6.4916e-06	-6.9849e-06	-1.2753e-06	-9.2448e-07	-1.2958e-05	4.33e-05
455.86	-1.3509e-05	-3.3001e-05	-5.8632e-06	-3.0771e-05	-1.2849e-05	3.838e-05
456.45	-1.1814e-05	3.2558e-06	1.0611e-07	-1.4338e-05	-1.5542e-05	-1.259e-05
457.04	-1.2373e-05	-3.9276e-06	5.6987e-06	2.0089e-06	-1.7805e-05	1.8048e-05
457.63	-2.1359e-05	-3.8017e-07	-9.7204e-06	1.148e-05	-3.2201e-07	3.3689e-05
458.22	-7.1227e-06	-2.3774e-05	-1.9474e-05	-1.6723e-06	-1.5667e-05	-7.4342e-06
458.81	-2.7024e-05	-9.1021e-07	-1.873e-05	-2.6056e-05	-4.3454e-05	7.5304e-07
459.4	-4.0268e-06	-2.0525e-06	-1.9648e-05	-4.7674e-06	5.097e-06	1.6027e-05
459.99	-1.3883e-05	-3.479e-05	-5.9178e-06	-2.641e-05	-7.2845e-06	-5.2735e-06
460.58	-2.1487e-05	-3.6016e-06	-7.9686e-06	2.3789e-06	1.8002e-05	1.464e-05
461.17	1.2642e-05	2.6019e-05	5.3635e-06	2.586e-05	1.9269e-05	4.2944e-05
461.76	2.2022e-05	6.3731e-06	8.7831e-06	3.7019e-05	1.2337e-05	2.3575e-05
462.35	4.1802e-06	2.4228e-05	1.6767e-06	-2.2869e-06	-1.3472e-06	4.1974e-05
462.93	-3.4e-06	-3.0733e-05	-3.55e-05	-2.1997e-05	-2.5403e-05	6.2343e-06
463.52	-6.1627e-06	-1.9999e-05	-8.8708e-06	-1.8493e-05	-5.4666e-06	-7.9926e-06
464.11	-9.5739e-06	-1.2783e-07	3.7081e-07	1.1085e-06	-1.4429e-05	1.1569e-05
464.7	-5.7545e-06	-1.8089e-05	-2.1107e-05	-2.7341e-05	-2.7716e-05	-7.1653e-07
465.29	-4.3865e-06	-3.0965e-05	-1.6767e-05	-1.8266e-05	-1.7235e-05	-1.6032e-06
465.88	1.3081e-06	-1.3848e-05	-1.7215e-05	-3.7613e-06	-4.4674e-05	2.8691e-06
466.47	1.354e-05	-1.7169e-07	-1.5581e-05	-2.8082e-05	-2.7143e-05	1.0433e-05
467.06	1.7083e-05	-1.5103e-05	4.4139e-06	-7.6013e-06	-3.3866e-06	-6.0879e-06
467.65	1.3267e-05	8.7287e-06	5.1264e-06	1.1571e-05	-1.0747e-05	5.842e-06
468.24	8.5008e-06	3.7376e-06	-1.9118e-05	3.7943e-06	-4.9345e-05	1.4232e-05
468.83	1.3262e-05	1.585e-05	-1.756e-05	-1.1026e-08	6.2669e-06	-4.5497e-06
469.42	-3.6575e-06	2.9125e-06	-1.4217e-05	-2.4067e-05	-2.7937e-05	-1.8617e-05
470	-3.5856e-05	-5.0612e-05	-1.0103e-05	-1.9106e-05	-3.8012e-05	-1.6896e-05
470.59	-1.5731e-05	-1.2976e-05	-2.8614e-05	-3.729e-05	-2.485e-05	-5.4602e-06
471.18	-1.5278e-05	8.3117e-06	-1.9917e-05	-3.9972e-05	-3.295e-05	-8.5294e-06
471.77	5.0387e-06	-1.0153e-05	-4.7336e-06	-1.8862e-05	-1.275e-05	-6.4741e-06
472.36	-1.3523e-05	-3.3437e-05	-1.3306e-05	-5.1427e-06	-5.8971e-05	8.9382e-06
472.95	-1.2943e-05	-3.8061e-05	-1.9383e-05	-3.7875e-05	-3.2712e-05	-1.7805e-05
473.54	-1.2907e-05	1.1134e-05	3.0597e-08	-3.3235e-05	-2.2124e-05	9.0398e-06
474.13	-9.274e-06	-1.5037e-05	-4.8697e-06	4.3019e-06	-9.0602e-06	-3.1052e-05
474.72	1.4151e-05	-8.6767e-06	-7.9255e-06	-1.3158e-05	-3.5041e-05	-2.6114e-05
475.31	-3.8103e-05	-1.7816e-05	-4.2705e-05	-4.2111e-05	-4.1405e-05	-2.1331e-05
475.9	-7.6872e-06	1.8238e-06	-4.1581e-05	-4.3311e-05	-4.035e-05	-9.5272e-06
476.49	-3.5956e-05	-4.2427e-05	-3.9991e-05	-4.4128e-05	-4.6024e-05	-1.3922e-05
477.07	-2.282e-05	1.0589e-05	-3.8006e-05	-4.5706e-05	-5.0319e-05	-3.9583e-05
477.66	-1.8054e-05	-1.2087e-05	-6.3281e-05	-3.9358e-05	-5.7771e-05	-3.3937e-05
478.25	-1.991e-05	-1.0547e-05	-4.8943e-05	-5.3595e-05	-4.3864e-05	-3.928e-05
478.84	-3.7389e-05	-1.8468e-05	-3.9096e-05	-4.4648e-05	-7.6383e-05	-3.5482e-05
479.43	-2.8097e-05	-2.3049e-05	-6.4125e-05	-4.3267e-05	-6.9306e-05	-3.9588e-05
480.02	5.6967e-06	-1.7229e-05	-1.5348e-05	-4.2037e-05	-7.1853e-05	-5.6185e-05
480.61	-1.7711e-05	-2.4921e-05	-2.8669e-05	-4.2676e-05	-6.0868e-05	-5.0662e-05
481.2	-3.7347e-05	-1.4642e-05	-6.5852e-05	-4.3418e-05	-4.6692e-05	-4.4596e-05
481.79	-2.7254e-05	-2.1078e-05	-5.4847e-05	-5.6931e-05	-7.0027e-05	-5.7826e-05
482.38	-3.3826e-05	-2.9791e-05	-4.5823e-05	-6.2118e-05	-8.3344e-05	-5.8799e-05
482.97	-5.2578e-05	-2.4166e-05	-4.7914e-05	-9.6396e-05	-9.5874e-05	-7.3282e-05
483.56	-2.7939e-05	-3.8025e-05	-4.2111e-05	-6.6901e-05	-7.3591e-05	-5.4124e-05
484.14	-1.8112e-05	-4.1201e-05	-4.218e-05	-5.6869e-05	-8.5977e-05	-5.5201e-05
484.73	-2.8579e-05	-4.2916e-05	-4.5967e-05	-6.8792e-05	-8.2054e-05	-5.4175e-05
485.32	-2.3525e-05	-4.1311e-05	-5.8372e-05	-8.8694e-05	-8.8073e-05	-5.9019e-05
485.91	-1.602e-05	-5.7585e-05	-5.8179e-05	-7.542e-05	-9.4284e-05	-6.6996e-05
486.5	-1.6253e-05	-2.9138e-05	-6.4839e-05	-7.4946e-05	-9.683e-05	-6.548e-05
487.09	-2.462e-05	-3.3843e-05	-7.7449e-05	-7.8857e-05	-9.8223e-05	-7.0748e-05
487.68	-2.3675e-05	-3.3555e-05	-5.4845e-05	-7.5052e-05	-0.00010918	-5.7776e-05
488.27	-2.8392e-05	-4.8226e-05	-7.6802e-05	-8.8231e-05	-0.0001049	-6.542e-05
488.86	-4.9816e-05	-5.0771e-05	-7.4507e-05	-9.2165e-05	-0.00010358	-7.5704e-05
489.45	-3.1187e-05	-4.1575e-05	-7.6295e-05	-9.7789e-05	-0.00010525	-7.3324e-05
490.04	-3.709e-05	-3.5453e-05	-5.9362e-05	-0.00010004	-0.00010601	-9.0374e-05
490.63	-2.8137e-05	-3.9926e-05	-6.012e-05	-8.5307e-05	-0.00011519	-8.7705e-05
491.21	-4.2713e-05	-5.1929e-05	-6.4911e-05	-9.1061e-05	-0.00011137	-8.8778e-05
491.8	-2.5434e-05	-4.0134e-05	-7.1676e-05	-7.6385e-05	-0.00012007	-7.8154e-05
492.39	-4.7665e-05	-5.3572e-05	-8.6924e-05	-0.00011774	-0.00013885	-9.7341e-05
492.98	-2.1377e-05	-4.219e-05	-7.4199e-05	-0.00010092	-0.00011367	-8.7498e-05
493.57	-2.2014e-05	-4.7161e-05	-8.5486e-05	-0.00011216	-0.00012424	-8.8285e-05
494.16	-4.54e-05	-6.969e-05	-8.6859e-05	-0.00012746	-0.00012677	-9.8844e-05
494.75	-2.9435e-07	-3.7237e-05	-6.8824e-05	-9.5678e-05	-0.00010346	-9.2025e-05
495.34	-2.9268e-05	-7.1067e-05	-9.2875e-05	-0.00011987	-0.00013892	-9.0288e-05
495.93	-2.1731e-05	-5.2282e-05	-8.6564e-05	-0.00011123	-0.00011428	-8.9891e-05
496.52	-1.4892e-05	-6.829e-05	-9.6981e-05	-0.00010801	-0.00012362	-9.3741e-05
497.11	-2.3715e-05	-5.3441e-05	-9.3342e-05	-0.00012733	-0.00013478	-9.4799e-05
497.7	-2.4574e-06	-3.6961e-05	-8.2014e-05	-0.00011738	-0.00012374	-8.942e-05
498.28	-3.6664e-05	-6.5186e-05	-9.0462e-05	-0.00011954	-0.00012525	-0.00010499
498.87	-2.7761e-05	-6.5821e-05	-9.9578e-05	-0.00012319	-0.00010629	-8.9986e-05
499.46	-2.725e-05	-5.7534e-05	-9.0481e-05	-0.0001109	-0.00016244	-8.7523e-05
500.05	-2.7485e-05	-6.5095e-05	-8.817e-05	-0.00013608	-0.00013754	-9.058e-05
500.64	-9.879e-06	-6.2323e-05	-7.904e-05	-0.00012591	-0.00012851	-9.2746e-05
501.23	-7.4097e-06	-4.8629e-05	-9.8639e-05	-0.00011488	-0.00015508	-0.00010674
501.82	-2.5981e-05	-7.3639e-05	-0.00010291	-0.00013071	-0.00014163	-0.00011313
502.41	-2.5673e-05	-6.4035e-05	-0.00010221	-0.0001241	-0.00014677	-0.00010035
503	-1.9443e-05	-6.4248e-05	-0.0001181	-0.00013481	-0.00016384	-0.00010535
503.59	-3.405e-05	-6.1523e-05	-0.00010526	-0.00014932	-0.00015564	-0.00011714
504.18	-3.3159e-05	-6.5417e-05	-0.00010387	-0.00013439	-0.00013374	-0.00010699
504.77	-4.4625e-05	-5.5527e-05	-9.474e-05	-0.00015082	-0.00015427	-0.00012388
505.35	-1.6298e-05	-5.5853e-05	-0.00011611	-0.0001459	-0.00013726	-0.00011214
505.94	-5.1203e-05	-7.6807e-05	-0.00011343	-0.00015869	-0.00015624	-0.00011636
506.53	-3.3441e-05	-7.0842e-05	-0.00011528	-0.00015143	-0.00013722	-0.00012635
507.12	-2.8151e-05	-6.5314e-05	-0.00011431	-0.00015332	-0.00013093	-0.00011506
507.71	-5.2465e-05	-3.1358e-05	-0.00011369	-0.00015193	-0.00015417	-0.00011158
508.3	-3.9848e-05	-6.6765e-05	-0.00012549	-0.00016618	-0.00016672	-0.00010994
508.89	-5.3758e-05	-5.3819e-05	-0.00011213	-0.00015874	-0.0001488	-9.2893e-05
509.48	-4.3497e-05	-5.6673e-05	-0.00012253	-0.0001513	-0.0001526	-0.00010312
510.07	-5.6911e-05	-4.9902e-05	-0.00012531	-0.00015728	-0.00018236	-9.8037e-05
510.66	-3.5263e-05	-6.5064e-05	-0.00010529	-0.00014639	-0.00017015	-9.5822e-05
511.25	-4.5193e-05	-8.8665e-05	-0.00013922	-0.00016053	-0.00016007	-0.00012108
511.84	-4.3825e-05	-5.8124e-05	-0.00013988	-0.00016877	-0.00016522	-0.00010953
512.42	-4.9819e-05	-7.1869e-05	-0.00012628	-0.00015976	-0.00016709	-0.00013478
513.01	-6.2024e-05	-9.8684e-05	-0.00015743	-0.00017901	-0.0001701	-0.00011764
513.6	-4.741e-05	-7.3364e-05	-0.0001318	-0.00017811	-0.00016013	-0.00011153
514.19	-7.5827e-05	-9.9387e-05	-0.00016742	-0.00020156	-0.00020993	-0.00012902
514.78	-7.2003e-05	-9.6205e-05	-0.00015757	-0.00018953	-0.00019348	-0.00013427
515.37	-7.1744e-05	-9.6761e-05	-0.00013274	-0.000184	-0.00017934	-0.00011695
515.96	-8.9478e-05	-0.00010218	-0.00014647	-0.0001872	-0.00018263	-0.00011565
516.55	-0.00010473	-9.4586e-05	-0.00016921	-0.00019868	-0.0001816	-0.00012152
517.14	-8.8989e-05	-0.00010357	-0.00014161	-0.00018937	-0.00018792	-0.0001294
517.73	-9.8327e-05	-0.00011171	-0.00016628	-0.00019933	-0.0001855	-0.00015578
518.32	-9.8303e-05	-0.00010397	-0.00018962	-0.00020078	-0.00020533	-0.00014172
518.91	-0.00010365	-0.00011046	-0.00019121	-0.00022315	-0.000206	-0.00015354
519.49	-0.00010691	-0.00013085	-0.00018498	-0.00022344	-0.00019747	-0.00013905
520.08	-0.00011244	-0.00013065	-0.00020203	-0.00023041	-0.00021133	-0.00014732
520.67	-0.00010846	-0.00013634	-0.00019735	-0.00022961	-0.00021666	-0.0001463
521.26	-0.00011424	-0.0001164	-0.0001861	-0.00023158	-0.00021456	-0.00015827
521.85	-0.00011289	-0.00013991	-0.00018522	-0.00022961	-0.00022272	-0.00016339
522.44	-0.00014092	-0.00015206	-0.00019665	-0.00023824	-0.00022784	-0.00012855
523.03	-0.00013326	-0.00015939	-0.00020526	-0.00024467	-0.00022863	-0.00016715
523.62	-0.00012181	-0.00013258	-0.00020659	-0.00024712	-0.0002333	-0.0001363
524.21	-0.00015602	-0.00014761	-0.00021517	-0.00024622	-0.00024225	-0.00015054
524.8	-0.00011729	-0.00013235	-0.00020839	-0.00024582	-0.0002427	-0.00016657
525.39	-0.0001247	-0.00014733	-0.00022501	-0.00026268	-0.00023257	-0.0001673
525.98	-0.00015088	-0.00017184	-0.00023232	-0.00026385	-0.00024817	-0.00016454
526.56	-0.00016962	-0.00019219	-0.00023691	-0.00027158	-0.00024323	-0.00018924
527.15	-0.00016869	-0.00017334	-0.0002418	-0.00026851	-0.00024687	-0.0001802
527.74	-0.00015403	-0.00019409	-0.00023746	-0.00026458	-0.00025125	-0.00018907
528.33	-0.00017382	-0.00018746	-0.00024583	-0.00028091	-0.00023945	-0.00018253
528.92	-0.0001529	-0.00018499	-0.0002353	-0.0002756	-0.00025527	-0.00018099
529.51	-0.00013378	-0.0001529	-0.00020891	-0.00026726	-0.00024412	-0.00014861
530.1	-0.00014831	-0.00019899	-0.00023338	-0.00028254	-0.00025265	-0.000161
530.69	-0.00016461	-0.00020912	-0.00025291	-0.00028384	-0.00027605	-0.00019161
531.28	-0.00014635	-0.00017842	-0.00022671	-0.00028968	-0.00026599	-0.0001741
531.87	-0.00015762	-0.00019476	-0.00024476	-0.00027499	-0.00026903	-0.00019051
532.46	-0.00014128	-0.00021099	-0.00023779	-0.00026829	-0.00027087	-0.00017212
533.05	-0.00014636	-0.00018988	-0.00021795	-0.00026623	-0.00027666	-0.00018997
533.63	-0.00014074	-0.00019547	-0.00026035	-0.00027693	-0.00026005	-0.00018924
534.22	-0.00013277	-0.000185	-0.00026179	-0.00028158	-0.00026269	-0.00016075
534.81	-0.00012292	-0.00020199	-0.00023856	-0.00027978	-0.00025179	-0.00018938
535.4	-0.00012486	-0.00020465	-0.00024559	-0.00028911	-0.00025556	-0.00017728
535.99	-0.00012936	-0.00018815	-0.00025057	-0.00028635	-0.00025225	-0.00018079
536.58	-0.00012134	-0.0001911	-0.00023642	-0.00027926	-0.00027585	-0.00017853
537.17	-0.00011705	-0.00018937	-0.0002236	-0.00027072	-0.00026955	-0.00019969
537.76	-0.00012839	-0.00019231	-0.00021057	-0.00028023	-0.00026279	-0.00016915
538.35	-0.00011645	-0.00019386	-0.0002286	-0.00028435	-0.00027885	-0.00017521
538.94	-0.00011058	-0.00018034	-0.00023622	-0.00027332	-0.00024426	-0.00018462
539.53	-0.00011998	-0.00017846	-0.00023355	-0.00027504	-0.00025914	-0.00017928
540.12	-0.00011728	-0.00018702	-0.00024481	-0.00026818	-0.00026231	-0.00016513
540.7	-0.00010675	-0.00018888	-0.00023918	-0.00027324	-0.00025618	-0.00016552
541.29	-0.00013286	-0.00018866	-0.00025273	-0.00028184	-0.00027363	-0.00018459
541.88	-0.00011058	-0.00017896	-0.00023707	-0.00026158	-0.00024907	-0.0001645
542.47	-0.0001213	-0.00020041	-0.00024607	-0.00030336	-0.00027026	-0.00017659
543.06	-0.00010373	-0.00016897	-0.00021889	-0.00025914	-0.00026322	-0.00015295
543.65	-0.00012834	-0.00018073	-0.00022928	-0.00027905	-0.00026164	-0.00018704
544.24	-0.00012383	-0.000199	-0.000253	-0.00028563	-0.0002666	-0.00016061
544.83	-0.00012774	-0.00018025	-0.0002521	-0.00027296	-0.00025379	-0.0001796
545.42	-0.00013399	-0.00021121	-0.00025521	-0.00026457	-0.00026462	-0.00019471
546.01	-0.0001511	-0.00020419	-0.00025144	-0.0002897	-0.00026336	-0.00018263
546.6	-0.00016084	-0.00020444	-0.00024543	-0.00027435	-0.00025484	-0.00019212
547.19	-0.00013776	-0.00019031	-0.00026074	-0.00027259	-0.00024813	-0.00019746
547.77	-0.00014896	-0.00019611	-0.00024978	-0.00029576	-0.00027247	-0.00019449
548.36	-0.00014104	-0.00020395	-0.00024871	-0.00026942	-0.00026582	-0.00017057
548.95	-0.00015519	-0.00021656	-0.00024856	-0.00026818	-0.00027642	-0.00018756
549.54	-0.00016192	-0.00020285	-0.00025003	-0.00026408	-0.00026594	-0.00018304
550.13	-0.00016898	-0.00020535	-0.00026251	-0.00029841	-0.00027007	-0.00020957
550.72	-0.00017863	-0.00021844	-0.00027949	-0.00029802	-0.00027032	-0.00020105
551.31	-0.00019329	-0.0002133	-0.00027062	-0.00030158	-0.00029228	-0.00021618
551.9	-0.00019312	-0.0002308	-0.00027138	-0.00030177	-0.00028948	-0.00019576
552.49	-0.00020204	-0.0002399	-0.00027719	-0.00030984	-0.00029576	-0.00020235
553.08	-0.00020798	-0.00024223	-0.00029284	-0.00031892	-0.00030042	-0.00020816
553.67	-0.00020543	-0.00022036	-0.00028529	-0.00030605	-0.00028844	-0.00019002
554.26	-0.0002082	-0.00022861	-0.00031151	-0.00032845	-0.00029808	-0.00023981
554.84	-0.00022095	-0.00025441	-0.00030734	-0.00035723	-0.00030776	-0.00022092
555.43	-0.00021611	-0.00026473	-0.00030594	-0.00033166	-0.00030901	-0.00023035
556.02	-0.00022125	-0.00028365	-0.0003307	-0.00036487	-0.00031711	-0.00024032
556.61	-0.00023304	-0.00026838	-0.0003207	-0.00033688	-0.00032813	-0.00024884
557.2	-0.00021264	-0.00027937	-0.00031325	-0.00033815	-0.00034061	-0.00020414
557.79	-0.00023435	-0.00029221	-0.00033401	-0.00036115	-0.00035026	-0.00022788
558.38	-0.00022055	-0.00027836	-0.00032823	-0.00036096	-0.00034981	-0.0002352
558.97	-0.00025156	-0.00031242	-0.00035854	-0.00038481	-0.00034931	-0.00023255
559.56	-0.000249	-0.0003128	-0.00035983	-0.00041178	-0.00036296	-0.00023784
560.15	-0.00024452	-0.00030386	-0.00035584	-0.0004007	-0.00034973	-0.00026368
560.74	-0.00028075	-0.00032417	-0.00037335	-0.00041925	-0.0003836	-0.00027408
561.33	-0.00029215	-0.00034782	-0.0004	-0.0004465	-0.00040375	-0.00028775
561.91	-0.0003086	-0.00034405	-0.00039023	-0.00042938	-0.00040112	-0.00027329
562.5	-0.00031988	-0.00037182	-0.00041276	-0.0004574	-0.00042	-0.00029523
563.09	-0.00030691	-0.00036225	-0.00041556	-0.00045364	-0.00041748	-0.00027676
563.68	-0.00033719	-0.00037976	-0.00043386	-0.00047185	-0.0004198	-0.00028446
564.27	-0.00035005	-0.00038193	-0.00044867	-0.00046696	-0.00044744	-0.00029665
564.86	-0.00035576	-0.00041247	-0.00047539	-0.00048584	-0.0004658	-0.00032185
565.45	-0.00036093	-0.00040717	-0.00047217	-0.00050216	-0.0004667	-0.0003224
566.04	-0.00039042	-0.00042933	-0.00049109	-0.00051606	-0.00047738	-0.00033476
566.63	-0.00038647	-0.000444	-0.00050907	-0.00052967	-0.00050198	-0.00034424
567.22	-0.00041249	-0.0004503	-0.00051569	-0.00055114	-0.00049156	-0.00036465
567.81	-0.00042648	-0.0004577	-0.0005272	-0.00056433	-0.0005337	-0.00036584
568.4	-0.00044008	-0.0004783	-0.00052193	-0.00058779	-0.00052162	-0.00037161
568.98	-0.00047134	-0.00049643	-0.00057014	-0.00061436	-0.00056245	-0.00038303
569.57	-0.00045738	-0.00047713	-0.00058066	-0.00059872	-0.00054716	-0.00037702
570.16	-0.00046632	-0.00051528	-0.00058747	-0.00061325	-0.00057042	-0.00040721
570.75	-0.000484	-0.00051522	-0.00060305	-0.000625	-0.00058488	-0.0004216
571.34	-0.00048311	-0.00053635	-0.00061073	-0.00064446	-0.00060786	-0.00042701
571.93	-0.00048243	-0.00058683	-0.00063495	-0.00066631	-0.00062217	-0.00042703
572.52	-0.00053335	-0.00057285	-0.00064852	-0.00069678	-0.00064011	-0.00043288
573.11	-0.00053503	-0.00057482	-0.00066307	-0.00070552	-0.00063752	-0.00045719
573.7	-0.00053826	-0.00057348	-0.00064891	-0.00071481	-0.00063875	-0.00044703
574.29	-0.00054238	-0.00058468	-0.00067361	-0.00071556	-0.00066764	-0.0004589
574.88	-0.00055847	-0.00061356	-0.00069495	-0.00074121	-0.00068087	-0.00048595
575.47	-0.00056004	-0.00059846	-0.00070394	-0.00075197	-0.00068787	-0.00048364
576.05	-0.00057754	-0.00063013	-0.00072655	-0.0007525	-0.00070326	-0.00051727
576.64	-0.00057893	-0.00063296	-0.0007246	-0.00076183	-0.00069694	-0.00051378
577.23	-0.00060047	-0.00067692	-0.00074828	-0.00081022	-0.00074216	-0.00053955
577.82	-0.00060041	-0.00067051	-0.00073277	-0.00079595	-0.00071654	-0.00051149
578.41	-0.00061322	-0.00067446	-0.00075078	-0.0007958	-0.00073383	-0.00054284
579	-0.00063469	-0.00071628	-0.00076552	-0.00082676	-0.00074348	-0.00053801
579.59	-0.00063595	-0.000705	-0.00076837	-0.00081157	-0.00074797	-0.00054541
580.18	-0.00064075	-0.00071387	-0.00079451	-0.00082461	-0.0007664	-0.00055298
580.77	-0.00064992	-0.00072018	-0.00081155	-0.00084373	-0.00078227	-0.00056995
581.36	-0.00064079	-0.00072514	-0.00080596	-0.00084876	-0.00078203	-0.000571
581.95	-0.00065471	-0.00073898	-0.0008153	-0.00084852	-0.00078804	-0.00057465
582.54	-0.00066749	-0.00074168	-0.00081036	-0.00086427	-0.00078079	-0.0005685
583.12	-0.00066525	-0.00073138	-0.00082487	-0.00087965	-0.00079944	-0.00060337
583.71	-0.00067425	-0.00074689	-0.00083051	-0.00087512	-0.0008146	-0.00061164
584.3	-0.00067241	-0.00075535	-0.00083956	-0.00088088	-0.00080344	-0.00062246
584.89	-0.00069507	-0.00077123	-0.00085419	-0.00088912	-0.00081122	-0.00062764
585.48	-0.00070567	-0.00079668	-0.00084747	-0.00089409	-0.00083637	-0.00063564
586.07	-0.00070546	-0.0007943	-0.00086066	-0.00088885	-0.00085016	-0.00062855
586.66	-0.00072184	-0.00077637	-0.00085454	-0.00089684	-0.00083004	-0.00064502
587.25	-0.00069822	-0.00078313	-0.00086632	-0.00090546	-0.00083716	-0.00062527
587.84	-0.00071321	-0.00077921	-0.0008495	-0.0009003	-0.00084983	-0.00064081
588.43	-0.00067075	-0.00079227	-0.00086328	-0.00089872	-0.00084323	-0.0006418
589.02	-0.00071186	-0.00080928	-0.00087886	-0.00091143	-0.00085678	-0.00065629
589.61	-0.00071488	-0.00080027	-0.00087824	-0.00092474	-0.00086028	-0.00065971
590.19	-0.00071678	-0.00081399	-0.00088465	-0.0009168	-0.00086106	-0.00066627
590.78	-0.00071395	-0.0008113	-0.00087514	-0.00090492	-0.00085565	-0.00066152
591.37	-0.00071956	-0.00080436	-0.00089	-0.00092756	-0.000861	-0.00067208
591.96	-0.00071206	-0.00081101	-0.00087689	-0.00091476	-0.00084918	-0.00064827
592.55	-0.00072524	-0.00080775	-0.00086149	-0.00091182	-0.00083917	-0.0006581
593.14	-0.00071446	-0.0008165	-0.00088287	-0.00092296	-0.00088222	-0.00068554
593.73	-0.00069601	-0.00079993	-0.00087451	-0.00090744	-0.00087732	-0.00066756
594.32	-0.00070373	-0.00081318	-0.00088181	-0.00092261	-0.00087335	-0.00068001
594.91	-0.0007112	-0.0008105	-0.00088231	-0.00092354	-0.00087078	-0.00069983
595.5	-0.00072883	-0.00081285	-0.00089525	-0.00092378	-0.00087301	-0.00069224
596.09	-0.00072754	-0.00081546	-0.00088393	-0.00092054	-0.00088489	-0.00068899
596.68	-0.0007132	-0.00080736	-0.0008746	-0.00091301	-0.00086456	-0.00067416
597.26	-0.0007142	-0.00081574	-0.00086943	-0.00091682	-0.00085732	-0.00069025
597.85	-0.00072431	-0.00080646	-0.00086952	-0.00090888	-0.00085759	-0.00069471
598.44	-0.00074152	-0.0008166	-0.00087075	-0.00092421	-0.00087179	-0.00069657
599.03	-0.00074188	-0.00081673	-0.00087676	-0.00090915	-0.0008704	-0.00069169
599.62	-0.0007428	-0.00080886	-0.00087939	-0.00091092	-0.00086435	-0.00069402
600.21	-0.00074712	-0.00079804	-0.00087316	-0.00089952	-0.00085788	-0.00068223
600.8	-0.00074508	-0.00079341	-0.00087352	-0.00091343	-0.00085524	-0.00067001
601.39	-0.0007333	-0.00079321	-0.00086758	-0.00090916	-0.00084149	-0.00066424
601.98	-0.00075974	-0.00078747	-0.00088696	-0.00088997	-0.00083471	-0.00069128
602.57	-0.00075666	-0.00080821	-0.00088301	-0.00091591	-0.00087025	-0.00070114
603.16	-0.0007561	-0.00080046	-0.00087882	-0.00091616	-0.00085772	-0.00068224
603.75	-0.00074409	-0.00080632	-0.0008723	-0.00089075	-0.00083935	-0.00068833
604.33	-0.00076256	-0.00081523	-0.00086987	-0.00088555	-0.00083913	-0.00069904
604.92	-0.0007258	-0.00078407	-0.00085206	-0.00088434	-0.00084641	-0.00066239
605.51	-0.00075355	-0.000802	-0.00085015	-0.00088756	-0.00082976	-0.00068357
606.1	-0.00074167	-0.00079162	-0.00083732	-0.00088069	-0.00083387	-0.00067673
606.69	-0.0007478	-0.0007998	-0.0008516	-0.00089711	-0.00083435	-0.00068326
607.28	-0.00073804	-0.00078965	-0.00084951	-0.00086579	-0.00083242	-0.00068583
607.87	-0.00074146	-0.00079655	-0.00085583	-0.00087816	-0.00082218	-0.00068243
608.46	-0.00074395	-0.00079833	-0.00085403	-0.00087184	-0.00082056	-0.00069096
609.05	-0.00074298	-0.00080002	-0.00083343	-0.0008724	-0.00082514	-0.00068695
609.64	-0.00073516	-0.00077496	-0.00082259	-0.00085587	-0.00081294	-0.00066828
610.23	-0.00073066	-0.00077771	-0.00081954	-0.00084843	-0.00081344	-0.00067616
610.82	-0.00071987	-0.0007843	-0.00082492	-0.00084877	-0.0008162	-0.00068499
611.4	-0.00072864	-0.00076615	-0.00081584	-0.00084607	-0.00081533	-0.00066907
611.99	-0.00070062	-0.00077193	-0.00080688	-0.00083446	-0.00078342	-0.00064811
612.58	-0.00072424	-0.00076252	-0.00079894	-0.0008161	-0.00078141	-0.00065291
613.17	-0.00072199	-0.00075818	-0.00082253	-0.00082278	-0.00078443	-0.00065159
613.76	-0.00071195	-0.00076071	-0.00079393	-0.00082376	-0.00078035	-0.00066694
614.35	-0.00069737	-0.00075261	-0.00079667	-0.00080837	-0.00077537	-0.0006526
614.94	-0.00069874	-0.00074521	-0.00078653	-0.00079561	-0.00075767	-0.00065263
615.53	-0.0006893	-0.00074685	-0.0007763	-0.00079742	-0.00077421	-0.00063843
616.12	-0.00067839	-0.00075165	-0.00075862	-0.00080295	-0.0007494	-0.00064025
616.71	-0.00068226	-0.00074747	-0.00076698	-0.00077735	-0.00074546	-0.00063868
617.3	-0.00067339	-0.0007374	-0.00075945	-0.0007865	-0.00074791	-0.00063548
617.89	-0.00065178	-0.00072762	-0.0007611	-0.00077822	-0.00074127	-0.00061373
618.47	-0.00066125	-0.00070967	-0.00074205	-0.00076463	-0.00073562	-0.00061642
619.06	-0.00065688	-0.00070241	-0.0007366	-0.00075169	-0.0007145	-0.00062813
619.65	-0.00064657	-0.0007228	-0.00072742	-0.00076543	-0.00072948	-0.00060347
620.24	-0.00066212	-0.00071355	-0.00073427	-0.00074732	-0.00073669	-0.00061346
620.83	-0.00064318	-0.00068627	-0.00071821	-0.00073397	-0.00070986	-0.00059026
621.42	-0.00064021	-0.00070154	-0.00072338	-0.00073949	-0.00071788	-0.00060451
622.01	-0.00066375	-0.00071091	-0.0007033	-0.00072902	-0.00072153	-0.00062049
622.6	-0.00064037	-0.00068625	-0.0007033	-0.00070602	-0.00069201	-0.00059493
623.19	-0.00064513	-0.00068437	-0.0007113	-0.00071389	-0.00068582	-0.00060264
623.78	-0.00064493	-0.00068975	-0.00068312	-0.00070542	-0.00067974	-0.00058986
624.37	-0.00064962	-0.00068001	-0.00069441	-0.00069581	-0.00066664	-0.00059309
624.95	-0.00065165	-0.00066116	-0.00067656	-0.00069469	-0.00065825	-0.00056963
625.54	-0.00065706	-0.00068127	-0.00067538	-0.00069414	-0.00067148	-0.00058137
626.13	-0.00065802	-0.00066235	-0.00068061	-0.00067814	-0.00066617	-0.00057145
626.72	-0.00066425	-0.00067928	-0.00067579	-0.00069019	-0.00066134	-0.0005763
627.31	-0.00065346	-0.00065007	-0.0006789	-0.00067236	-0.0006717	-0.00057133
627.9	-0.00065519	-0.00064443	-0.00067448	-0.00066416	-0.00065841	-0.00059245
628.49	-0.00065355	-0.00063862	-0.00065456	-0.00065844	-0.00062811	-0.00055718
629.08	-0.00067436	-0.00064533	-0.00065377	-0.00067714	-0.0006387	-0.00056879
629.67	-0.00065626	-0.00063007	-0.00065085	-0.00064774	-0.00062677	-0.00056543
630.26	-0.00065665	-0.00062667	-0.00064735	-0.00064739	-0.00063154	-0.00057341
630.85	-0.00064508	-0.00062878	-0.00062736	-0.00062044	-0.00064006	-0.00057182
631.44	-0.0006377	-0.000619	-0.00062327	-0.00061814	-0.00061653	-0.00056548
632.02	-0.00064856	-0.000628	-0.00063292	-0.00063599	-0.00062201	-0.00056507
632.61	-0.00062787	-0.00061835	-0.00063428	-0.00063107	-0.00062636	-0.00055686
633.2	-0.00064719	-0.00059991	-0.00062378	-0.00060718	-0.00059666	-0.00055088
633.79	-0.0006206	-0.0006016	-0.00061072	-0.00061149	-0.00058425	-0.00054911
634.38	-0.00063251	-0.0006096	-0.00061617	-0.00061723	-0.00060344	-0.00055555
634.97	-0.00061794	-0.00060256	-0.00060519	-0.00059792	-0.00059382	-0.00053574
635.56	-0.00060879	-0.00056948	-0.00058815	-0.00059777	-0.00058619	-0.00052044
636.15	-0.00061911	-0.00060034	-0.00059847	-0.00059461	-0.00060349	-0.00054245
636.74	-0.00059894	-0.00057792	-0.00060318	-0.00059099	-0.00056825	-0.00054023
637.33	-0.00058585	-0.0005728	-0.00058101	-0.00059361	-0.00055944	-0.00052727
637.92	-0.00058595	-0.00056099	-0.00058658	-0.00056226	-0.00055608	-0.00052537
638.51	-0.00057549	-0.00055901	-0.0005761	-0.00056548	-0.00055954	-0.00051508
639.09	-0.00056992	-0.0005526	-0.00056378	-0.00056665	-0.0005549	-0.0005084
639.68	-0.00057769	-0.00055028	-0.00055449	-0.00055765	-0.00053923	-0.00050564
640.27	-0.00059375	-0.00055767	-0.00057118	-0.00055615	-0.00055419	-0.00051789
640.86	-0.00056709	-0.00055513	-0.00055451	-0.00055666	-0.00054436	-0.00050596
641.45	-0.00057223	-0.0005376	-0.00054248	-0.00053705	-0.00053267	-0.00050263
642.04	-0.00056656	-0.00052648	-0.00054039	-0.00053624	-0.00054029	-0.00048862
642.63	-0.00055521	-0.00053335	-0.00052409	-0.00050661	-0.00051088	-0.00048003
643.22	-0.00056254	-0.00052394	-0.00051766	-0.00052675	-0.00051805	-0.00046725
643.81	-0.00056292	-0.00051976	-0.00051976	-0.0005041	-0.00050416	-0.00048478
644.4	-0.00058037	-0.00053123	-0.00053284	-0.00051436	-0.00051457	-0.00050479
644.99	-0.00053658	-0.00050451	-0.00050053	-0.00049459	-0.00048718	-0.00047531
645.58	-0.00055824	-0.00050711	-0.00048947	-0.00048106	-0.00049907	-0.00047426
646.16	-0.00055274	-0.00049779	-0.00049112	-0.00048121	-0.00048823	-0.00047397
646.75	-0.00055011	-0.00049028	-0.00046776	-0.00046542	-0.00046998	-0.00046297
647.34	-0.00055445	-0.00048067	-0.00047799	-0.00045978	-0.00046177	-0.00047044
647.93	-0.00053331	-0.00046671	-0.00045536	-0.00044189	-0.00044295	-0.00044892
648.52	-0.00052868	-0.00046578	-0.00044769	-0.00043079	-0.00044356	-0.00044553
649.11	-0.00052129	-0.00043691	-0.00042691	-0.00040866	-0.00043125	-0.0004253
649.7	-0.00054035	-0.00045237	-0.00043238	-0.00041643	-0.00041621	-0.00044072
650.29	-0.00052633	-0.00044387	-0.00042683	-0.00040967	-0.00043034	-0.00043886
650.88	-0.000529	-0.0004404	-0.00040807	-0.00039545	-0.00040576	-0.00042659
651.47	-0.00050067	-0.00043108	-0.00038057	-0.00038342	-0.00039072	-0.0003995
652.06	-0.00050301	-0.00041804	-0.00037509	-0.00035555	-0.00039555	-0.00039958
652.65	-0.00049297	-0.00039268	-0.00036257	-0.00035745	-0.00035428	-0.00039056
653.23	-0.00048335	-0.00038718	-0.0003507	-0.00032545	-0.00032951	-0.00038657
653.82	-0.00048369	-0.00038188	-0.00033567	-0.00032287	-0.00033604	-0.00036807
654.41	-0.00046689	-0.00037674	-0.00032799	-0.00029165	-0.00032788	-0.00036542
655	-0.00046914	-0.00036929	-0.00031958	-0.0002911	-0.00031877	-0.00037342
655.59	-0.00045615	-0.00036015	-0.00029555	-0.00027715	-0.00029397	-0.00034935
656.18	-0.00044996	-0.00032688	-0.00027826	-0.00024938	-0.0002914	-0.0003474
656.77	-0.00042998	-0.00031782	-0.00026361	-0.00023377	-0.00027162	-0.00030936
657.36	-0.00042588	-0.00031588	-0.00025207	-0.00021826	-0.00024358	-0.00030574
657.95	-0.00041536	-0.00029795	-0.00022523	-0.00020174	-0.00022268	-0.00029109
658.54	-0.00040665	-0.00029826	-0.00022271	-0.00018807	-0.00021329	-0.00028886
659.13	-0.00039861	-0.00028851	-0.00020417	-0.0001708	-0.00019124	-0.00025261
659.72	-0.00038041	-0.00026046	-0.00018173	-0.00015091	-0.00017259	-0.00025943
660.3	-0.0003706	-0.00024767	-0.00016039	-0.0001311	-0.00017095	-0.00024233
660.89	-0.00036806	-0.00024368	-0.00013901	-0.00010602	-0.00013565	-0.00022602
661.48	-0.00034233	-0.00021593	-0.00010455	-8.1348e-05	-0.00011349	-0.00020438
662.07	-0.00033663	-0.00020438	-0.00010488	-5.1937e-05	-9.837e-05	-0.00019103
662.66	-0.00031964	-0.00018857	-8.5313e-05	-3.6139e-05	-7.7321e-05	-0.00019103
663.25	-0.00032211	-0.00018913	-6.4429e-05	-1.9735e-05	-6.8727e-05	-0.00018366
663.84	-0.00028729	-0.0001565	-4.4174e-05	1.4423e-07	-3.9416e-05	-0.00015716
664.43	-0.00028777	-0.00014549	-1.9704e-05	2.071e-05	-1.9739e-05	-0.00013895
665.02	-0.00028377	-0.00012952	-9.8096e-06	4.8367e-05	4.2511e-06	-0.00013002
665.61	-0.00026667	-0.00011736	2.0359e-05	6.626e-05	2.9976e-05	-0.00011636
666.2	-0.00024406	-0.00010419	4.5076e-05	0.00010326	4.7454e-05	-8.1155e-05
666.79	-0.0002375	-8.0933e-05	6.6865e-05	0.00012295	6.0102e-05	-7.8157e-05
667.37	-0.00021079	-6.1125e-05	8.2704e-05	0.00013389	8.8944e-05	-6.0734e-05
667.96	-0.00020606	-4.5039e-05	9.6189e-05	0.00016098	0.00011924	-4.6141e-05
668.55	-0.00017948	-2.0895e-05	0.00013702	0.00020537	0.0001489	-1.9259e-05
669.14	-0.00017762	-2.178e-05	0.00015223	0.0002139	0.00015683	-8.6666e-06
669.73	-0.00017411	-1.2197e-05	0.00016168	0.00021456	0.00016787	-1.5285e-05
670.32	-0.0001511	1.9233e-05	0.00018816	0.00025555	0.00019953	3.061e-06
670.91	-0.00015099	2.0126e-05	0.00019945	0.00027683	0.00023319	4.1448e-05
671.5	-0.00013438	4.1535e-05	0.00022879	0.00033131	0.00026375	5.3932e-05
672.09	-9.3035e-05	6.5212e-05	0.00025598	0.00033039	0.00027805	6.8914e-05
672.68	-8.6198e-05	8.1116e-05	0.00026295	0.00036896	0.00030303	8.6164e-05
673.27	-8.5297e-05	9.6177e-05	0.00029134	0.00039386	0.00031857	0.00012094
673.86	-6.983e-05	0.00010264	0.00031418	0.0004065	0.00035264	0.00011884
674.44	-4.8883e-05	0.00014111	0.00034537	0.00044147	0.00037848	0.00013914
675.03	-3.6319e-05	0.00015623	0.00035933	0.00046409	0.00038857	0.00014809
675.62	-1.9327e-05	0.0001508	0.00037715	0.00047542	0.0004253	0.00017817
676.21	-1.8959e-05	0.00018076	0.00039168	0.00050136	0.00044788	0.00018414
676.8	1.7007e-05	0.00019008	0.00041803	0.00052484	0.00046162	0.0002155
677.39	7.6389e-06	0.00020578	0.00043762	0.00054336	0.00047682	0.00021923
677.98	3.8372e-05	0.00023218	0.00046513	0.00057943	0.00051491	0.00024867
678.57	5.5903e-05	0.00024376	0.0004814	0.00060623	0.00053239	0.00026109
679.16	6.0168e-05	0.00025861	0.00052086	0.00062953	0.00056703	0.00027429
679.75	8.0381e-05	0.00027124	0.00052012	0.00066789	0.00057453	0.00031969
680.34	7.9453e-05	0.00028652	0.00052416	0.00067214	0.00058885	0.0003092
680.93	0.0001178	0.00031975	0.00056673	0.00071456	0.000635	0.00034069
681.51	0.00012836	0.00031328	0.00059216	0.00072353	0.00065047	0.00033559
682.1	0.00015085	0.00033817	0.00061099	0.00074487	0.00067515	0.00035234
682.69	0.00014309	0.00035209	0.00062559	0.00077073	0.00067831	0.00036547
683.28	0.00016088	0.00035846	0.00065592	0.00079869	0.00072943	0.00039587
683.87	0.00018373	0.0003881	0.00066552	0.00082544	0.00074048	0.00041692
684.46	0.0001957	0.00039305	0.00068393	0.00084152	0.00075747	0.00041343
685.05	0.00021133	0.00040151	0.00069968	0.00085627	0.00079636	0.00042951
685.64	0.00022145	0.00041523	0.0007227	0.00088362	0.0007911	0.00043606
686.23	0.00022574	0.00043644	0.00071738	0.00090754	0.00083881	0.00046548
686.82	0.00025889	0.00044447	0.00075314	0.00092328	0.00086459	0.00048682
687.41	0.00026351	0.00045926	0.00076515	0.00095955	0.00085726	0.00048318
688	0.00026979	0.00045956	0.00076494	0.00096533	0.00088362	0.0004964
688.58	0.00026618	0.00047771	0.00078314	0.00096751	0.00089835	0.00050708
689.17	0.00028633	0.00048178	0.00079541	0.0009917	0.00090109	0.00053282
689.76	0.00030212	0.00049593	0.00080364	0.00101	0.0009109	0.00053767
690.35	0.00031852	0.00053381	0.00083995	0.00103	0.00094613	0.00055466
690.94	0.0003298	0.00051403	0.00083465	0.00103	0.00094826	0.00053072
691.53	0.00033386	0.00053216	0.00084677	0.00106	0.00096564	0.00056694
692.12	0.00034461	0.0005508	0.00087841	0.00107	0.00098041	0.00059134
692.71	0.00034102	0.00055725	0.00087087	0.00106	0.001	0.00059547
693.3	0.00037029	0.0005675	0.00088988	0.00109	0.00102	0.00059846
693.89	0.00039233	0.00057584	0.0009067	0.00113	0.00102	0.00060919
694.48	0.0003875	0.0005813	0.00090996	0.00112	0.00104	0.00062073
695.07	0.0004095	0.00060848	0.00092639	0.00114	0.00106	0.00063123
695.65	0.0004154	0.00061658	0.00094942	0.00116	0.0011	0.00063832
696.24	0.00043857	0.00062106	0.00095349	0.00117	0.00109	0.0006693
696.83	0.00043259	0.0006332	0.00097253	0.00118	0.00111	0.00063871
697.42	0.00045325	0.00063924	0.0009807	0.00121	0.00113	0.00066901
698.01	0.00045224	0.00065031	0.00099453	0.00121	0.00113	0.00068659
698.6	0.00047557	0.00066333	0.001	0.00122	0.00114	0.000678
699.19	0.00048164	0.00067344	0.00101	0.00123	0.00114	0.00067847
699.78	0.00048103	0.00069342	0.00103	0.00126	0.00118	0.00069187
700.37	0.00049157	0.00068959	0.00103	0.00127	0.00117	0.00070901
700.96	0.00050736	0.00071795	0.00105	0.00127	0.0012	0.0007433
701.55	0.00051352	0.00072866	0.00105	0.00129	0.00121	0.0007312
702.14	0.00052562	0.00073294	0.00107	0.00131	0.00122	0.0007375
702.72	0.00051765	0.00073359	0.00106	0.00131	0.00122	0.0007366
703.31	0.00053288	0.00076273	0.00107	0.00132	0.00123	0.00073638
703.9	0.00053229	0.00075645	0.00108	0.00133	0.00126	0.0007526
704.49	0.00053571	0.00076016	0.0011	0.00134	0.00127	0.00076474
705.08	0.0005539	0.00076484	0.00111	0.00136	0.00128	0.00077117
705.67	0.00055728	0.0007748	0.00111	0.00137	0.00127	0.00076801
706.26	0.00055635	0.0007925	0.00111	0.00137	0.00128	0.00078423
706.85	0.00057494	0.00079537	0.00113	0.00137	0.00128	0.00077484
707.44	0.00055505	0.00080094	0.00113	0.00137	0.00128	0.00077177
708.03	0.0005717	0.00080989	0.00113	0.00139	0.00128	0.00078662
708.62	0.00056297	0.00080975	0.00114	0.00137	0.00128	0.00078048
709.21	0.00058477	0.00080175	0.00114	0.00136	0.00129	0.00078014
709.79	0.00058328	0.00082047	0.00115	0.00137	0.0013	0.00078601
710.38	0.00058136	0.00084346	0.00115	0.00139	0.00133	0.00079535
710.97	0.00059795	0.00084314	0.00115	0.00142	0.00131	0.00080327
711.56	0.00060797	0.00085714	0.00117	0.0014	0.00131	0.00079773
712.15	0.00061579	0.00085868	0.00118	0.00142	0.00133	0.00081446
712.74	0.00061538	0.00085461	0.0012	0.00143	0.00134	0.00078243
713.33	0.00062733	0.00087228	0.00119	0.00143	0.00133	0.00082046
713.92	0.00063682	0.00089361	0.0012	0.00144	0.00134	0.00082546
714.51	0.00066098	0.0009122	0.00121	0.00144	0.00136	0.00083902
715.1	0.00066028	0.00090482	0.00121	0.00146	0.00136	0.00083419
715.69	0.00067813	0.00091922	0.00123	0.00149	0.00138	0.00082324
716.28	0.00065909	0.00091208	0.00125	0.00149	0.00139	0.0008283
716.86	0.00069903	0.00094054	0.00126	0.00151	0.00141	0.00085204
717.45	0.00069389	0.00094252	0.00126	0.00151	0.00142	0.00084424
718.04	0.0007098	0.00096195	0.00129	0.00154	0.00142	0.00085571
718.63	0.00072388	0.00096831	0.0013	0.00155	0.00145	0.00085983
719.22	0.00074467	0.00098657	0.00132	0.00155	0.00144	0.00085279
719.81	0.00074548	0.00098878	0.00133	0.00156	0.00145	0.00087409
720.4	0.00074698	0.0009958	0.00134	0.00157	0.00146	0.0008862
720.99	0.0007654	0.00102	0.00136	0.0016	0.00148	0.00087417
721.58	0.00075342	0.00102	0.00136	0.0016	0.00147	0.00089319
722.17	0.00077979	0.00103	0.00137	0.00161	0.00149	0.00089958
722.76	0.00078872	0.00104	0.00138	0.00162	0.0015	0.00089433
723.35	0.00079175	0.00104	0.00138	0.00162	0.0015	0.00089206
723.93	0.00079222	0.00106	0.00139	0.00164	0.0015	0.00088981
724.52	0.00080167	0.00106	0.00139	0.00163	0.0015	0.00090555
725.11	0.00080857	0.00108	0.00141	0.00164	0.00153	0.00091486
725.7	0.00080051	0.00106	0.00139	0.00164	0.0015	0.00090447
726.29	0.00081046	0.00107	0.00141	0.00164	0.00152	0.00090607
726.88	0.00080508	0.00106	0.0014	0.00163	0.0015	0.00089665
727.47	0.00079358	0.00106	0.00138	0.00162	0.00149	0.00090282
728.06	0.00078186	0.00104	0.00137	0.00161	0.00149	0.00087757
728.65	0.00077682	0.00103	0.00135	0.00158	0.00147	0.00088288
729.24	0.00075117	0.00102	0.00135	0.00157	0.00145	0.00086739
729.83	0.0007525	0.001	0.00133	0.00155	0.00142	0.00085465
730.42	0.00073537	0.00097955	0.00131	0.00153	0.00139	0.00083014
731	0.00072321	0.00096635	0.00127	0.00147	0.00137	0.00082705
731.59	0.00070689	0.00093308	0.00123	0.00146	0.00132	0.00078673
732.18	0.00067493	0.00093471	0.00121	0.00141	0.0013	0.00078541
732.77	0.00064702	0.00087671	0.00117	0.00136	0.00123	0.00073366
733.36	0.00063	0.00085124	0.00112	0.0013	0.00122	0.00070593
733.95	0.00058835	0.00081763	0.00107	0.00125	0.00112	0.00067141
734.54	0.00055802	0.00076056	0.00101	0.00119	0.00108	0.00065963
735.13	0.0005305	0.00074116	0.00097245	0.00114	0.00104	0.00062707
735.72	0.00051	0.00068284	0.00092154	0.00108	0.00097973	0.00060225
736.31	0.00045886	0.00061294	0.00083675	0.0009627	0.00091032	0.00054407
736.9	0.00043923	0.00058921	0.00078321	0.00094108	0.00082994	0.00050166
737.49	0.00041157	0.00055131	0.00073772	0.00085757	0.00076881	0.00047008
738.07	0.00037245	0.00048734	0.0006772	0.00079372	0.00073179	0.00043033
738.66	0.00032529	0.00045452	0.00061036	0.00071032	0.00063629	0.00036184
739.25	0.00027546	0.00036705	0.00053947	0.00062646	0.00056031	0.00032133
739.84	0.00029496	0.00037404	0.00051228	0.00058481	0.00054977	0.00031907
740.43	0.0002637	0.00032448	0.00044861	0.00050821	0.00046418	0.00029166
741.02	0.00022058	0.00029271	0.00038447	0.00045921	0.00041297	0.00024
741.61	0.00018767	0.00026323	0.00035976	0.00042249	0.00036078	0.00023649
742.2	0.00015035	0.00021416	0.00029915	0.00034482	0.00028843	0.00021832
742.79	0.00013916	0.00020246	0.00025223	0.00030738	0.00029695	0.00017975
743.38	0.00012157	0.00014496	0.00021148	0.00024857	0.00022897	0.00014774
743.97	9.2163e-05	0.00011534	0.00016759	0.00018114	0.00019596	0.00011325
744.56	8.1703e-05	0.00011946	0.00017014	0.00018128	0.00018218	0.00011699
745.14	6.4405e-05	0.00012748	0.00014443	0.00019189	0.000156	0.00013149
745.73	5.8756e-05	6.6836e-05	0.00015195	0.00013284	0.00011142	0.00012915
746.32	8.2951e-05	7.994e-05	0.00011209	0.00012142	0.00014232	9.508e-05
746.91	4.3052e-05	5.4613e-05	6.3277e-05	0.0001117	8.0012e-05	5.7247e-05
747.5	6.0237e-05	4.069e-05	6.2577e-05	8.0848e-05	7.6089e-05	5.4582e-05
748.09	6.9909e-05	4.3241e-05	5.8665e-05	8.0195e-05	8.9909e-05	6.0915e-05
748.68	2.7451e-05	5.5565e-05	7.1559e-05	8.9155e-05	5.6168e-05	4.7666e-05
749.27	3.1594e-05	6.6283e-06	4.1318e-05	6.1819e-05	6.4334e-05	1.2834e-05
749.86	3.3666e-05	4.4666e-05	2.5666e-05	2.9166e-05	2.0416e-05	5.1916e-05

## Sheet: Panel b)
Global FItting DA-PBI4 650 nm Tol
Wavelength (nm)	EAS1	EAS2
449.97	-7.39754e-07	8.98772e-07
450.56	-4.17291e-06	-5.63827e-06
451.15	2.30575e-06	1.791e-06
451.74	-2.37099e-06	4.57801e-06
452.33	-5.63651e-06	2.02669e-06
452.92	2.2231e-06	1.12419e-05
453.51	-2.26076e-05	-2.23683e-05
454.1	3.16544e-06	8.43838e-06
454.69	6.33814e-07	1.07728e-05
455.27	3.7221e-06	1.0715e-05
455.86	-1.03329e-05	-6.36429e-06
456.45	2.56895e-06	1.869e-06
457.04	-1.37855e-06	2.72845e-06
457.63	9.40382e-06	1.57733e-05
458.22	-2.79866e-06	-2.10769e-06
458.81	-8.53968e-06	-1.41373e-05
459.4	-1.5196e-06	-6.60451e-06
459.99	-9.72372e-06	-7.49942e-06
460.58	-3.32994e-06	1.42426e-06
461.17	2.40393e-05	2.94651e-05
461.76	1.9802e-05	2.39203e-05
462.35	1.21121e-05	1.08171e-05
462.93	-1.1602e-05	-1.27817e-05
463.52	-9.67199e-06	-7.49266e-06
464.11	-3.62464e-06	-1.33464e-06
464.7	-1.5342e-05	-1.83857e-05
465.29	-8.60732e-06	-1.29459e-05
465.88	-1.47188e-05	-1.80567e-05
466.47	-8.86695e-06	-8.90852e-06
467.06	3.13397e-06	-1.57721e-06
467.65	1.27345e-05	1.01901e-05
468.24	3.08948e-07	-7.49562e-06
468.83	7.46031e-06	-1.78996e-06
469.42	-2.7967e-06	-1.53137e-05
470.01	-1.70243e-05	-2.54847e-05
470.59	-2.10524e-05	-3.14934e-05
471.18	-9.35965e-06	-2.53353e-05
471.77	1.31739e-06	-1.3169e-05
472.36	-5.56623e-06	-2.13497e-05
472.95	-1.86512e-05	-3.53461e-05
473.54	-3.36462e-06	-2.19621e-05
474.13	8.32378e-06	-6.88163e-06
474.72	6.68448e-06	-1.40059e-05
475.31	-1.47264e-05	-3.52161e-05
475.9	-1.24291e-05	-3.92968e-05
476.48	-2.17824e-05	-5.00862e-05
477.08	-1.025e-05	-4.05765e-05
477.66	-1.51321e-05	-5.08676e-05
478.25	-7.5955e-06	-4.70256e-05
478.84	-1.716e-05	-5.62369e-05
479.43	-1.77591e-05	-6.01052e-05
480.02	-3.0102e-06	-4.29768e-05
480.61	-9.40947e-06	-5.47083e-05
481.2	-1.93445e-05	-6.10979e-05
481.79	-1.48469e-05	-6.64114e-05
482.38	-1.85351e-05	-7.04299e-05
482.97	-3.67543e-05	-8.96653e-05
483.55	-1.75655e-05	-7.43548e-05
484.14	-1.68218e-05	-7.24666e-05
484.73	-2.41619e-05	-8.34755e-05
485.32	-3.10674e-05	-9.1119e-05
485.91	-2.00368e-05	-8.22349e-05
486.5	-1.95753e-05	-8.8206e-05
487.09	-2.19463e-05	-9.54621e-05
487.68	-9.27454e-06	-8.5217e-05
488.27	-2.3988e-05	-9.90906e-05
488.86	-2.6606e-05	-0.000103907
489.45	-2.02505e-05	-0.00010267
490.04	-2.35737e-05	-0.000105771
490.62	-1.8296e-05	-0.000102597
491.21	-2.45909e-05	-0.000110323
491.8	-2.3584e-05	-0.00011225
492.39	-3.03683e-05	-0.000133324
492.98	-2.38401e-05	-0.000120187
493.57	-3.19743e-05	-0.000127506
494.16	-2.62121e-05	-0.000131012
494.75	-1.75903e-05	-0.000121897
495.34	-3.29848e-05	-0.000132621
495.93	-1.98424e-05	-0.000122981
496.52	-2.51298e-05	-0.000132065
497.11	-3.0407e-05	-0.000137144
497.7	-2.05725e-05	-0.000133897
498.28	-3.04952e-05	-0.000141449
498.87	-2.79217e-05	-0.000140159
499.46	-2.76352e-05	-0.000146813
500.05	-2.09973e-05	-0.000140491
500.64	-2.36741e-05	-0.000141417
501.23	-2.04944e-05	-0.000135152
501.82	-2.84225e-05	-0.000151259
502.41	-2.75003e-05	-0.000147635
503	-3.6032e-05	-0.00015842
503.59	-3.10417e-05	-0.000154245
504.18	-3.03997e-05	-0.000151997
504.77	-3.78364e-05	-0.000160122
505.35	-3.25411e-05	-0.000151787
505.94	-4.50594e-05	-0.00017034
506.53	-4.11591e-05	-0.000170044
507.12	-3.31376e-05	-0.000155146
507.71	-3.44012e-05	-0.000152203
508.3	-4.29347e-05	-0.000168841
508.89	-3.78745e-05	-0.000160063
509.48	-3.96117e-05	-0.000163049
510.07	-4.93542e-05	-0.00017515
510.66	-4.32025e-05	-0.000166945
511.25	-5.99997e-05	-0.000180576
511.83	-4.63578e-05	-0.000172776
512.42	-5.2814e-05	-0.000178136
513.01	-6.83604e-05	-0.000193427
513.6	-5.76284e-05	-0.00018498
514.19	-8.05313e-05	-0.000204395
514.78	-7.37759e-05	-0.000196572
515.37	-6.90878e-05	-0.000184303
515.96	-7.60739e-05	-0.000196792
516.55	-8.36352e-05	-0.000201849
517.14	-8.21177e-05	-0.000198114
517.73	-9.40254e-05	-0.00021216
518.32	-0.000100842	-0.000220501
518.91	-0.000104734	-0.000227445
519.49	-0.000101662	-0.000225635
520.08	-0.000106989	-0.000229594
520.67	-0.000113266	-0.000239528
521.26	-0.000116463	-0.000239158
521.85	-0.000117344	-0.000237247
522.44	-0.000119297	-0.000240691
523.03	-0.000133353	-0.000254381
523.62	-0.000122126	-0.000238286
524.21	-0.000131299	-0.00025289
524.8	-0.000132987	-0.000253918
525.39	-0.000138142	-0.000259197
525.97	-0.000143288	-0.000262519
526.56	-0.000152641	-0.00027229
527.15	-0.000147449	-0.00026825
527.74	-0.000153021	-0.000276252
528.33	-0.000152884	-0.000274259
528.92	-0.000154543	-0.000278015
529.51	-0.000143095	-0.000265251
530.1	-0.000154113	-0.000279599
530.69	-0.000163101	-0.000290604
531.28	-0.000155631	-0.000277059
531.87	-0.000159941	-0.000283301
532.46	-0.000155641	-0.000274751
533.04	-0.000158263	-0.000280368
533.63	-0.000160376	-0.000283139
534.22	-0.000161848	-0.00028111
534.81	-0.000156365	-0.000285288
535.4	-0.000166505	-0.000292214
535.99	-0.000162598	-0.000286666
536.58	-0.000158789	-0.000281789
537.17	-0.000158025	-0.000278367
537.76	-0.000155853	-0.000276255
538.35	-0.000159952	-0.000282519
538.94	-0.00015108	-0.000271645
539.53	-0.000160715	-0.000278041
540.11	-0.000157663	-0.000278225
540.7	-0.000155809	-0.000277089
541.29	-0.000166628	-0.00029153
541.88	-0.000153239	-0.000271427
542.47	-0.000173576	-0.00029638
543.06	-0.000143659	-0.000261354
543.65	-0.000160226	-0.000280315
544.24	-0.000160715	-0.000287254
544.83	-0.000154888	-0.000279654
545.42	-0.000163135	-0.000276847
546.01	-0.000170987	-0.000287732
546.6	-0.000171009	-0.000285526
547.18	-0.000165245	-0.000281449
547.77	-0.000172556	-0.000291182
548.36	-0.000171184	-0.000280796
548.95	-0.000175734	-0.000283181
549.54	-0.000175314	-0.000286876
550.13	-0.000188357	-0.000301131
550.72	-0.0001889	-0.000298295
551.31	-0.000195347	-0.000305705
551.9	-0.000196337	-0.000302102
552.49	-0.00020016	-0.000310897
553.08	-0.000208748	-0.000319222
553.67	-0.000205879	-0.000315538
554.26	-0.000227168	-0.00033403
554.84	-0.000230958	-0.000347159
555.43	-0.000236395	-0.00034552
556.02	-0.000253531	-0.000364808
556.61	-0.000256093	-0.00035849
557.2	-0.000244491	-0.000346662
557.79	-0.000263421	-0.000369631
558.38	-0.000262801	-0.000363727
558.97	-0.000283483	-0.000388086
559.56	-0.000285608	-0.000389919
560.15	-0.000292503	-0.00039543
560.74	-0.000309524	-0.000414439
561.33	-0.000328198	-0.000434813
561.91	-0.000328715	-0.000431459
562.5	-0.000343629	-0.00045337
563.09	-0.000337309	-0.000445524
563.68	-0.000361421	-0.000465877
564.27	-0.00036438	-0.000479313
564.86	-0.000385094	-0.000500869
565.45	-0.000389404	-0.000505953
566.04	-0.000410624	-0.000525635
566.63	-0.000415187	-0.000538648
567.22	-0.000431093	-0.000551991
567.81	-0.00044278	-0.000568333
568.4	-0.000461338	-0.000581018
568.98	-0.000483692	-0.000608769
569.57	-0.000479039	-0.000603323
570.16	-0.000490124	-0.000617198
570.75	-0.000509796	-0.000637021
571.34	-0.00052138	-0.000651856
571.93	-0.000537162	-0.000674763
572.52	-0.000551572	-0.00069231
573.11	-0.000559476	-0.000703885
573.7	-0.000566958	-0.000711487
574.29	-0.000571622	-0.000715882
574.88	-0.000591902	-0.000743275
575.47	-0.000596028	-0.000748732
576.05	-0.000612443	-0.000771917
576.64	-0.00061131	-0.000768078
577.23	-0.000635912	-0.000803763
577.82	-0.000631036	-0.000790163
578.41	-0.000634183	-0.00079473
579	-0.000658787	-0.000826009
579.59	-0.000665937	-0.000830831
580.18	-0.000670863	-0.000834584
580.77	-0.000684794	-0.000858056
581.36	-0.000683016	-0.000851183
581.95	-0.000693285	-0.000865084
582.53	-0.000697454	-0.000869301
583.12	-0.000704136	-0.000883445
583.71	-0.000717652	-0.000891718
584.3	-0.000715048	-0.000890937
584.89	-0.000729038	-0.000907712
585.48	-0.000739093	-0.000919302
586.07	-0.000736	-0.000917319
586.66	-0.000747393	-0.000927608
587.25	-0.000738557	-0.000916228
587.84	-0.000738736	-0.000914556
588.43	-0.000745259	-0.000922631
589.02	-0.000756976	-0.000933283
589.6	-0.000763454	-0.00094164
590.19	-0.000764611	-0.000945474
590.78	-0.000763564	-0.000946203
591.37	-0.000770438	-0.000951151
591.96	-0.000757635	-0.00093865
592.55	-0.000762234	-0.000942127
593.14	-0.000778728	-0.000959542
593.73	-0.000766058	-0.000941083
594.32	-0.000775154	-0.00095193
594.91	-0.000776333	-0.000955515
595.5	-0.000779096	-0.000953635
596.09	-0.000783033	-0.000961578
596.67	-0.000776187	-0.000950291
597.26	-0.000774459	-0.000948478
597.85	-0.000771439	-0.000943094
598.44	-0.000782594	-0.000953261
599.03	-0.000782314	-0.000950339
599.62	-0.000775764	-0.000946294
600.21	-0.000780447	-0.00094591
600.8	-0.000777879	-0.000940567
601.39	-0.000775305	-0.000938571
601.98	-0.000776491	-0.000939448
602.57	-0.000782782	-0.000949286
603.16	-0.000776558	-0.000942034
603.74	-0.000774194	-0.000932274
604.33	-0.000778225	-0.00093872
604.92	-0.000761617	-0.000919574
605.51	-0.000769594	-0.000926729
606.1	-0.000760255	-0.000916966
606.69	-0.00076805	-0.00092577
607.28	-0.000761074	-0.000915854
607.87	-0.000760878	-0.00091449
608.46	-0.000760662	-0.000915088
609.05	-0.000767504	-0.000923122
609.64	-0.00074989	-0.000901582
610.23	-0.000748587	-0.000900181
610.82	-0.000749794	-0.000900692
611.4	-0.000736362	-0.000889858
611.99	-0.000728819	-0.000875897
612.58	-0.000725187	-0.000870247
613.17	-0.000728962	-0.000874637
613.76	-0.00072673	-0.000868907
614.35	-0.00071917	-0.000858062
614.94	-0.000711254	-0.000848891
615.53	-0.000704753	-0.000844389
616.12	-0.000705357	-0.000848119
616.71	-0.000698367	-0.000833411
617.3	-0.000694891	-0.000828468
617.89	-0.000686791	-0.000819426
618.47	-0.000681756	-0.000811325
619.06	-0.000675653	-0.000808014
619.65	-0.000678931	-0.000807753
620.24	-0.000672774	-0.000793997
620.83	-0.000656668	-0.000779116
621.42	-0.000657305	-0.000780005
622.01	-0.000661905	-0.000782231
622.6	-0.000647474	-0.000762528
623.19	-0.000646247	-0.000761269
623.78	-0.000648099	-0.000758077
624.37	-0.00064117	-0.000751592
624.96	-0.000635806	-0.00073932
625.54	-0.000633908	-0.000741938
626.13	-0.000633315	-0.000734385
626.72	-0.000638327	-0.000739116
627.31	-0.000628792	-0.000730092
627.9	-0.000625332	-0.000723401
628.49	-0.000610934	-0.000706515
629.08	-0.000622379	-0.000716174
629.67	-0.000609777	-0.000700956
630.26	-0.00060945	-0.000698298
630.85	-0.000606624	-0.000694204
631.44	-0.000601424	-0.000683929
632.03	-0.000608436	-0.000690106
632.61	-0.000606512	-0.000686206
633.2	-0.000594839	-0.00067014
633.79	-0.00059143	-0.00066355
634.38	-0.000605695	-0.000673575
634.97	-0.000593944	-0.000661305
635.56	-0.000581879	-0.000645327
636.15	-0.000594122	-0.000659754
636.74	-0.000588828	-0.000643097
637.33	-0.000583307	-0.000637217
637.92	-0.000578287	-0.000628227
638.51	-0.000577385	-0.000623868
639.09	-0.000572538	-0.000615599
639.68	-0.000569213	-0.000609443
640.27	-0.00057638	-0.000617842
640.86	-0.000565756	-0.000601431
641.45	-0.000563597	-0.000593905
642.04	-0.000559088	-0.000585259
642.63	-0.000547903	-0.00056716
643.22	-0.000548527	-0.000570468
643.81	-0.000548	-0.000562912
644.4	-0.000560734	-0.000577585
644.99	-0.000533851	-0.000543776
645.58	-0.000540119	-0.000546366
646.16	-0.000532391	-0.00053601
646.75	-0.000528265	-0.000525961
647.34	-0.000529122	-0.000522344
647.93	-0.00050923	-0.000496227
648.52	-0.000511104	-0.000492576
649.11	-0.000493456	-0.00046848
649.7	-0.000497223	-0.000468637
650.29	-0.000491291	-0.000459886
650.88	-0.000485502	-0.000449183
651.47	-0.00047147	-0.000427673
652.06	-0.000461111	-0.000411309
652.65	-0.000453242	-0.000400805
653.23	-0.000440199	-0.000381488
653.82	-0.000438132	-0.000368075
654.41	-0.00042583	-0.000353379
655	-0.000424444	-0.000349344
655.59	-0.000414634	-0.000329135
656.18	-0.000398547	-0.000302199
656.77	-0.000380447	-0.000279793
657.36	-0.000379536	-0.000272008
657.95	-0.000367689	-0.00025047
658.54	-0.000359303	-0.000236824
659.13	-0.000350395	-0.000221155
659.72	-0.000332526	-0.000192449
660.3	-0.000323386	-0.000176184
660.89	-0.000310656	-0.000153545
661.48	-0.000288886	-0.000119067
662.07	-0.000280235	-0.000104689
662.66	-0.000266599	-8.22368e-05
663.25	-0.000261075	-7.07598e-05
663.84	-0.000237393	-3.66042e-05
664.43	-0.000231063	-1.72643e-05
665.02	-0.000218299	2.06352e-06
665.61	-0.000201129	2.98564e-05
666.2	-0.00018571	5.96475e-05
666.79	-0.000175053	8.20448e-05
667.37	-0.000166428	9.9542e-05
667.96	-0.000153976	0.000121873
668.55	-0.000133564	0.000158601
669.14	-0.000123962	0.000175558
669.73	-0.000115936	0.000188707
670.32	-9.54157e-05	0.000224199
670.91	-8.65223e-05	0.00024342
671.5	-6.20216e-05	0.000282046
672.09	-4.79817e-05	0.000308981
672.68	-3.27643e-05	0.000332477
673.27	-2.39202e-05	0.000351509
673.86	-1.19251e-05	0.00037304
674.45	7.51364e-06	0.000406374
675.03	2.47815e-05	0.000428178
675.62	3.53389e-05	0.000456458
676.21	4.65948e-05	0.000474995
676.8	6.55316e-05	0.000502564
677.39	7.08556e-05	0.000523045
677.98	9.30923e-05	0.000555961
678.57	0.000109536	0.000582773
679.16	0.000119733	0.000605091
679.75	0.000134742	0.000634182
680.34	0.000135787	0.000644043
680.93	0.000162631	0.000685419
681.52	0.000170466	0.00070069
682.1	0.000187684	0.000727743
682.69	0.000193764	0.000743853
683.28	0.000212416	0.000776736
683.87	0.000227284	0.000798363
684.46	0.000234369	0.000811999
685.05	0.000244121	0.00083642
685.64	0.000256158	0.000855783
686.23	0.000268321	0.000878356
686.82	0.000285467	0.000908238
687.41	0.000294864	0.000924195
688	0.000298407	0.000933272
688.59	0.000309361	0.000955809
689.17	0.000313594	0.000965682
689.76	0.000326381	0.000980819
690.35	0.00034719	0.00101
690.94	0.0003424	0.00101
691.53	0.000353896	0.00103
692.12	0.00037015	0.00105
692.71	0.000370643	0.00106
693.3	0.000387456	0.00108
693.89	0.000401629	0.0011
694.48	0.000403881	0.00111
695.07	0.000421971	0.00113
695.66	0.00043031	0.00114
696.24	0.000440039	0.00116
696.83	0.000448218	0.00117
697.42	0.000459424	0.00118
698.01	0.000466843	0.00119
698.6	0.000478599	0.00121
699.19	0.000483375	0.00121
699.78	0.000497424	0.00123
700.37	0.000501452	0.00125
700.96	0.000521712	0.00126
701.55	0.000526841	0.00127
702.14	0.000535344	0.00129
702.72	0.000535271	0.00129
703.31	0.000547012	0.0013
703.9	0.00055502	0.00131
704.49	0.000564933	0.00132
705.08	0.000572568	0.00133
705.67	0.000581806	0.00134
706.26	0.000585051	0.00134
706.85	0.000595366	0.00136
707.44	0.000595318	0.00135
708.03	0.000602789	0.00136
708.62	0.000610024	0.00136
709.21	0.000612065	0.00136
709.79	0.000623231	0.00137
710.38	0.000630681	0.00138
710.97	0.000640189	0.00139
711.56	0.000644088	0.00139
712.15	0.000657784	0.00141
712.74	0.000667254	0.00141
713.33	0.000673651	0.00142
713.92	0.000686475	0.00142
714.51	0.000705349	0.00144
715.1	0.000706895	0.00144
715.69	0.000724226	0.00146
716.28	0.000725969	0.00146
716.86	0.000748927	0.00148
717.45	0.000750864	0.00149
718.04	0.000762077	0.0015
718.63	0.000778109	0.00151
719.22	0.000797236	0.00153
719.81	0.000799827	0.00154
720.4	0.000809023	0.00154
720.99	0.000825329	0.00156
721.58	0.000827233	0.00156
722.17	0.000848578	0.00158
722.76	0.00085524	0.00159
723.35	0.000847425	0.00158
723.93	0.000860762	0.00159
724.52	0.000868621	0.0016
725.11	0.000875585	0.0016
725.7	0.00087113	0.0016
726.29	0.000878661	0.0016
726.88	0.000870574	0.00159
727.47	0.000871839	0.00158
728.06	0.000856206	0.00157
728.65	0.000850982	0.00155
729.24	0.000837341	0.00153
729.83	0.000824506	0.00151
730.41	0.000811077	0.00148
731.01	0.000794245	0.00146
731.59	0.000766953	0.00141
732.18	0.000752661	0.00138
732.77	0.000720436	0.00132
733.36	0.000699253	0.00128
733.95	0.000660854	0.00121
734.54	0.000623145	0.00115
735.13	0.000599635	0.0011
735.72	0.000567001	0.00105
736.31	0.000515013	0.000954588
736.9	0.000487006	0.000898745
737.48	0.000453547	0.000836949
738.08	0.000418651	0.00076714
738.66	0.0003662	0.000679612
739.25	0.000327486	0.000603748
739.84	0.00030926	0.000575746
740.43	0.000268565	0.000500637
741.02	0.000237592	0.000436683
741.61	0.000226099	0.000405017
742.2	0.000175427	0.000337492
742.79	0.000162718	0.000304347
743.38	0.000133801	0.000248124
743.97	0.000107193	0.00020698
744.55	0.00010333	0.00018879
745.15	9.44375e-05	0.000166096
745.73	7.21165e-05	0.000132073
746.32	7.29536e-05	0.000133149
746.91	4.61577e-05	9.38978e-05
747.5	5.1154e-05	9.40474e-05
748.09	5.07654e-05	8.72302e-05
748.68	3.87233e-05	7.22026e-05
749.27	2.83375e-05	5.41949e-05
749.86	1.84619e-05	3.86252e-05

## Sheet: Panel c)
Composition DA-PBI4 650 nm Tol
Time (ps)	Comp1 (10 ps)	Comp2 (2.1 ns)	Comp3 (IRF)
-1.42	6.22095e-13	1.68892e-15	1.10744e-11
-1.38	2.5929e-12	7.22889e-15	4.49087e-11
-1.34	1.03912e-11	2.977e-14	1.74973e-10
-1.3	4.0042e-11	1.17968e-13	6.54998e-10
-1.26	1.48373e-10	4.49841e-13	2.35579e-09
-1.22	5.28691e-10	1.65083e-12	8.1407e-09
-1.18	1.81168e-09	5.83082e-12	2.70281e-08
-1.14	5.97055e-09	1.98238e-11	8.62178e-08
-1.1	1.89247e-08	6.48814e-11	2.64245e-07
-1.06	5.76969e-08	2.04445e-10	7.78117e-07
-1.02	1.69206e-07	6.20315e-10	2.20146e-06
-0.979	4.89668e-07	1.86087e-09	6.13254e-06
-0.939	1.3278e-06	5.23218e-09	1.60003e-05
-0.899	3.46433e-06	1.41716e-08	4.01093e-05
-0.859	8.69768e-06	3.69832e-08	9.66029e-05
-0.819	2.10154e-05	9.30077e-08	0.000223544
-0.779	4.88739e-05	2.25452e-07	0.000497009
-0.739	0.000109417	5.26874e-07	0.00106
-0.699	0.000235843	1.18738e-06	0.00218
-0.659	0.000489527	2.58119e-06	0.0043
-0.619	0.00097865	5.41415e-06	0.00814
-0.578	0.00192	1.11514e-05	0.01503
-0.538	0.00355	2.17807e-05	0.02627
-0.498	0.00635	4.10942e-05	0.04409
-0.458	0.01094	7.49296e-05	0.07112
-0.418	0.01818	0.000132101	0.1102
-0.378	0.02915	0.00022531	0.16407
-0.338	0.04514	0.000371997	0.2347
-0.298	0.06752	0.000594947	0.32257
-0.258	0.0976	0.0009224	0.42595
-0.218	0.13647	0.00139	0.5404
-0.178	0.18471	0.00203	0.65873
-0.138	0.24222	0.00288	0.77148
-0.0982	0.30774	0.00397	0.86768
-0.0581	0.38037	0.00535	0.9384
-0.0181	0.45692	0.00702	0.97484
0.0219	0.53459	0.009	0.97299
0.062	0.61042	0.0113	0.93292
0.102	0.68109	0.01389	0.85947
0.142	0.74441	0.01674	0.76076
0.182	0.79876	0.01983	0.64698
0.222	0.84338	0.02312	0.52864
0.262	0.87834	0.02656	0.41502
0.302	0.90435	0.03013	0.31304
0.342	0.92258	0.03378	0.22686
0.382	0.93443	0.0375	0.15796
0.422	0.94131	0.04125	0.10567
0.462	0.94453	0.04502	0.06792
0.502	0.94515	0.0488	0.04194
0.541	0.94409	0.05249	0.02523
0.581	0.9419	0.05626	0.01439
0.629	0.93839	0.06077	0.00696
0.678	0.93428	0.06536	0.00313
0.73	0.92966	0.0702	0.00125
0.784	0.92474	0.07521	0.000450754
0.841	0.91951	0.08046	0.000141615
0.9	0.91411	0.08587	3.92174e-05
0.963	0.90837	0.0916	9.04316e-06
1.03	0.90231	0.09767	1.70382e-06
1.09	0.89691	0.10306	3.47452e-07
1.17	0.88976	0.11021	3.62568e-08
1.24	0.88356	0.11641	4.4012e-09
1.32	0.87652	0.12344	3.40233e-10
1.4	0.86953	0.13042	2.24128e-11
1.49	0.86174	0.13821	8.67953e-13
1.58	0.85402	0.14592	2.74506e-14
1.67	0.84637	0.15357	7.09026e-16
1.77	0.83795	0.16198	9.62046e-18
1.87	0.82961	0.17031	1.01661e-19
1.98	0.82053	0.17938	5.10634e-22
2.09	0.81156	0.18835	1.89535e-24
2.21	0.80188	0.19802	2.99564e-27
2.34	0.79152	0.20836	1.84257e-30
2.47	0.7813	0.21857	7.42798e-34
2.6	0.77121	0.22865	1.96258e-37
2.74	0.76048	0.23935	1.71532e-41
2.89	0.74916	0.25066	4.46503e-46
3.05	0.73727	0.26253	3.09318e-51
3.21	0.72557	0.27421	1.1299e-56
3.38	0.71334	0.28642	9.36025e-63
3.56	0.70061	0.29912	1.54803e-69
3.75	0.68743	0.31228	4.46564e-77
3.95	0.67382	0.32586	1.94857e-85
4.15	0.66047	0.33917	3.12789e-94
4.37	0.6461	0.35351	2.08801e-104
4.59	0.63204	0.36753	4.15639e-115
4.83	0.61705	0.38247	2.21592e-127
5.08	0.60182	0.39766	7.8704e-141
5.34	0.58637	0.41306	1.54388e-155
5.61	0.57075	0.42862	1.37632e-171
5.89	0.55499	0.44433	4.55372e-189
6.19	0.53859	0.46066	9.65664e-209
6.5	0.52215	0.47704	4.25537e-230
6.83	0.5052	0.49391	5.60677e-254
7.17	0.48831	0.51072	8.09452e-280
7.52	0.47152	0.52743	9.92264e-308
7.9	0.45394	0.54491	0
8.29	0.43657	0.56217	0
8.7	0.41904	0.5796	0
9.13	0.4014	0.59711	0
9.58	0.38374	0.61465	0
10.1	0.36429	0.63394	0
10.5	0.35001	0.6481	0
11.1	0.32963	0.6683	0
11.6	0.31355	0.68421	0
12.2	0.29529	0.70228	0
12.8	0.27809	0.71927	0
13.4	0.2619	0.73526	0
14	0.24665	0.7503	0
14.7	0.22997	0.76672	0
15.4	0.21442	0.78201	0
16.2	0.19794	0.7982	0
17	0.18272	0.81311	0
17.8	0.16867	0.82685	0
18.6	0.1557	0.8395	0
19.5	0.1423	0.85254	0
20.5	0.12876	0.86568	0
21.5	0.11651	0.87752	0
22.5	0.10542	0.88819	0
23.6	0.09444	0.8987	0
24.7	0.0846	0.90807	0
25.9	0.07504	0.91712	0
27.1	0.06655	0.92508	0
28.4	0.05844	0.93262	0
29.8	0.0508	0.93963	0
31.2	0.04417	0.94564	0
32.7	0.03801	0.95112	0
34.3	0.03239	0.95602	0
35.9	0.0276	0.96008	0
37.6	0.02329	0.96363	0
39.4	0.01945	0.96664	0
41.3	0.01609	0.96913	0
43.2	0.0133	0.97104	0
45.3	0.01078	0.9726	0
47.4	0.00874	0.97367	0
49.7	0.00694	0.97441	0
52.1	0.00546	0.97478	0
54.5	0.0043	0.97484	0
57.1	0.00331	0.97462	0
59.8	0.00253	0.97416	0
62.7	0.00189	0.97346	0
65.7	0.0014	0.97257	0
68.8	0.00103	0.97151	0
72	0.000746735	0.97032	0
75.4	0.000531504	0.96898	0
79	0.000370818	0.96749	0
82.8	0.000253588	0.96586	0
86.7	0.000171693	0.96416	0
90.8	0.000113944	0.96235	0
95.1	7.41219e-05	0.96043	0
99.6	4.72622e-05	0.95841	0
104	3.04386e-05	0.95644	0
109	1.84619e-05	0.95419	0
114	1.11977e-05	0.95194	0
120	6.14544e-06	0.94924	0
125	3.7274e-06	0.947	0
131	2.04564e-06	0.94431	0
138	1.01583e-06	0.94119	0
144	5.57502e-07	0.93852	0
151	2.76847e-07	0.93541	0
158	1.37478e-07	0.93231	0
166	6.1773e-08	0.92879	0
173	3.06755e-08	0.92571	0
182	1.24717e-08	0.92178	0
190	5.60392e-09	0.91829	0
199	2.27838e-09	0.91439	0
209	8.3817e-10	0.91006	0
218	3.40775e-10	0.90619	0
229	1.13434e-10	0.90149	0
239	4.173e-11	0.89723	0
251	1.25688e-11	0.89214	0
263	3.78566e-12	0.88708	0
275	1.14022e-12	0.88206	0
288	3.10746e-13	0.87664	0
302	7.66291e-14	0.87085	0
316	1.88965e-14	0.86509	0
331	4.21638e-15	0.85897	0
346	9.40801e-16	0.85289	0
363	1.71869e-16	0.84605	0
380	3.13976e-17	0.83926	0
398	5.18999e-18	0.83214	0
416	8.57899e-19	0.82508	0
436	1.16104e-19	0.8173	0
457	1.42177e-20	0.80921	0
478	1.74105e-21	0.8012	0
501	1.74555e-22	0.79252	0
524	1.75007e-23	0.78393	0
549	1.43655e-24	0.77471	0
575	1.06697e-25	0.76523	0
602	7.17066e-27	0.7555	0
631	3.94553e-28	0.7452	0
660	2.17096e-29	0.73503	0
691	9.77998e-31	0.72432	0
724	3.60717e-32	0.71308	0
758	1.20383e-33	0.70169	0
794	3.28931e-35	0.68983	0
831	8.13234e-37	0.67785	0
871	1.48949e-38	0.66513	0
912	2.46848e-40	0.65234	0
955	3.34938e-42	0.63918	0
1000	3.72082e-44	0.62571	0
1050	2.50707e-46	0.61106	0
1100	1.68925e-48	0.59676	0
1150	1.13821e-50	0.5828	0
1200	7.66918e-53	0.56916	0
1260	1.901e-55	0.55321	0
1320	4.71211e-58	0.53771	0
1380	1.16801e-60	0.52265	0
1450	1.06509e-63	0.5056	0
1510	2.6401e-66	0.49144	0
1580	2.40746e-69	0.47541	0
1660	8.07612e-73	0.45773	0
1740	2.70924e-76	0.44072	0
1820	9.08848e-80	0.42433	0
1910	1.12161e-83	0.40662	0
1990	3.76257e-87	0.3915	0
2090	1.70821e-91	0.37339	0
2190	7.75524e-96	0.35612	0
2290	3.52087e-100	0.33965	0
2400	5.88046e-105	0.3224	0
2510	9.82137e-110	0.30604	0
2630	6.03446e-115	0.28913	0
2750	3.7077e-120	0.27316	0
2880	8.38062e-126	0.25684	0
3020	6.96872e-132	0.24037	0

## Sheet: Panel d)
Transient absorption DA-PBI4 650 nm THF
Wavelength (nm)	500 fs	2 ps	10 ps	50 ps	200 ps	1 ns
449.97	8.5019e-06	7.7422e-06	1.907e-05	6.9218e-06	2.5015e-06	3.0604e-05
450.56	-2.1298e-05	-1.5038e-05	1.3803e-07	-7.7788e-06	7.3e-06	1.7864e-05
451.15	-1.3465e-06	-2.5364e-05	-6.1997e-08	-5.2493e-06	1.7284e-05	1.5062e-05
451.74	1.8394e-05	-9.7041e-06	2.149e-05	7.0594e-06	6.4481e-06	1.3724e-05
452.33	-1.1871e-05	-1.0606e-05	-4.1951e-07	-1.3326e-05	-6.2421e-07	2.3506e-05
452.92	-3.5247e-06	-9.9449e-06	2.7541e-05	8.6762e-06	1.5814e-05	5.3008e-05
453.51	3.9681e-06	7.1268e-06	2.5451e-06	-1.4699e-05	2.1982e-06	4.477e-06
454.1	2.3413e-05	-2.6509e-06	3.2808e-05	2.1179e-05	1.9149e-05	1.9649e-05
454.69	-3.1709e-06	1.0294e-05	-3.0466e-06	-6.6145e-06	1.1005e-05	2.975e-06
455.28	-1.2586e-05	-1.5592e-05	-3.9764e-06	-1.8901e-05	-9.8083e-06	1.5843e-06
455.86	-1.9614e-06	9.5379e-06	9.7652e-06	-5.5936e-06	1.8781e-05	7.1831e-06
456.45	5.8929e-06	-1.0306e-05	7.0502e-06	-1.4426e-05	-3.1753e-06	1.5304e-05
457.04	-2.452e-05	9.7779e-06	7.8278e-07	-1.6251e-05	1.225e-05	3.519e-05
457.63	-4.6008e-06	-2.7259e-06	5.6135e-06	-1.0564e-05	8.3784e-06	1.1188e-05
458.22	-8.7649e-07	1.1232e-05	-3.9503e-06	-1.5284e-05	1.1212e-05	-1.2228e-05
458.81	-3.7563e-06	1.603e-05	1.6392e-06	-2.3606e-05	7.8866e-06	9.7354e-06
459.4	-1.4615e-05	-1.0868e-06	3.3099e-06	-6.2287e-06	3.1751e-06	-3.6063e-06
459.99	-1.3174e-05	-5.1568e-06	-3.883e-06	-1.7858e-05	-1.9566e-05	3.7259e-06
460.58	-2.7053e-05	-3.5645e-06	-1.9693e-05	-6.5171e-06	7.9193e-07	2.0428e-05
461.17	-2.2738e-06	5.5444e-06	1.9502e-06	-3.3438e-05	6.4623e-06	8.7086e-06
461.76	5.4067e-06	2.2795e-05	-9.0807e-06	5.3666e-06	3.2917e-07	1.0579e-05
462.35	2.7295e-05	1.267e-05	1.8982e-05	4.6635e-06	2.9668e-05	2.5941e-05
462.93	-6.149e-06	-3.1505e-06	-1.1866e-06	-7.2789e-06	-1.0509e-05	1.5314e-05
463.52	2.0135e-06	-1.3258e-05	3.0439e-06	-8.9587e-06	-8.486e-06	1.6235e-05
464.11	-1.0446e-05	-1.9069e-05	-1.3791e-05	-9.1115e-06	-1.2145e-05	2.322e-07
464.7	-1.1171e-05	-1.2352e-05	1.3127e-05	-2.4068e-05	-6.4125e-06	2.7783e-05
465.29	-2.826e-05	4.8368e-06	-5.0338e-06	-1.276e-05	-1.19e-05	2.1281e-05
465.88	-1.4657e-05	2.0108e-05	-5.7208e-06	-1.092e-05	-2.5858e-05	2.3224e-05
466.47	-3.5984e-05	2.1293e-05	-1.9347e-05	-2.3275e-05	-1.1377e-05	2.7884e-06
467.06	-2.3847e-05	-2.0876e-06	-3.4003e-05	-4.9937e-05	-1.9248e-05	1.2261e-05
467.65	-2.9991e-05	-3.2995e-05	-2.8633e-05	-5.4e-05	-4.2847e-05	-1.3687e-05
468.24	-3.884e-05	-1.9397e-05	-1.822e-05	-4.8982e-05	-3.3557e-05	-1.8587e-05
468.83	-6.0393e-06	-4.0421e-05	-3.8663e-05	-4.3358e-05	-3.3773e-05	2.1467e-05
469.42	-5.8772e-05	-5.8837e-05	-2.6255e-05	-5.2655e-05	-2.7954e-05	1.9558e-05
470	-3.8249e-05	-3.9642e-05	-7.274e-05	-5.9897e-05	-2.1425e-05	-2.7961e-05
470.59	-5.1135e-05	-2.9347e-05	-4.5853e-05	-6.7456e-05	-4.7839e-05	-1.0863e-05
471.18	-1.221e-05	-4.169e-05	-5.4394e-05	-7.2867e-05	-4.4317e-05	-5.5376e-06
471.77	-4.2256e-05	-4.2927e-05	-5.1013e-05	-7.3699e-05	-5.1739e-05	4.3967e-05
472.36	-2.357e-05	-4.6766e-05	-6.1891e-05	-7.0212e-05	-6.6226e-05	6.8264e-06
472.95	-3.1507e-05	-4.9951e-05	-6.542e-05	-7.67e-05	-6.172e-05	-1.3897e-05
473.54	-4.268e-05	-7.0422e-05	-6.7691e-05	-0.000108	-7.0998e-05	6.9797e-06
474.13	-3.12e-05	-6.6946e-05	-9.9439e-05	-9.9566e-05	-7.0603e-05	-1.3366e-05
474.72	-3.1206e-05	-3.994e-05	-9.6782e-05	-8.8809e-05	-9.2101e-05	2.1609e-05
475.31	-3.949e-05	-5.1126e-05	-9.0978e-05	-9.0584e-05	-9.7991e-05	3.4979e-06
475.9	-3.7614e-05	-8.037e-05	-0.00010106	-0.0001132	-9.1802e-05	-1.3928e-05
476.49	-3.5166e-05	-7.4733e-05	-0.00010808	-0.00012598	-8.0387e-05	-4.6705e-05
477.07	-1.3899e-05	-0.00010703	-0.00010198	-0.00011707	-0.0001016	-2.3691e-05
477.66	-4.9608e-05	-0.00012748	-0.00012642	-0.00014557	-0.00011158	-1.4661e-05
478.25	-6.9676e-05	-0.00010559	-0.00011958	-0.00015838	-0.00012313	-2.3383e-05
478.84	-6.8259e-05	-0.00012853	-0.00016048	-0.00018306	-0.00012729	-4.384e-05
479.43	-6.6128e-05	-9.8951e-05	-0.0001529	-0.00016106	-0.00012659	-1.3814e-05
480.02	-7.1613e-05	-0.00011848	-0.00016358	-0.00017826	-0.00014303	-3.6151e-05
480.61	-5.6534e-05	-0.00012207	-0.00015385	-0.00020355	-0.00013215	-2.5826e-05
481.2	-4.8861e-05	-0.00011609	-0.00017368	-0.00020033	-0.00012976	-4.6918e-05
481.79	-6.5891e-05	-0.00012278	-0.00019812	-0.00020729	-0.00015249	-3.2705e-05
482.38	-8.2635e-05	-0.00014153	-0.00020084	-0.00019659	-0.00016936	-2.6231e-05
482.97	-8.8668e-05	-0.00012317	-0.00018912	-0.0002068	-0.0001353	-2.0634e-05
483.56	-7.7009e-05	-0.00015456	-0.00021598	-0.00022287	-0.00015352	-4.3235e-05
484.14	-7.1097e-05	-0.00012894	-0.00022699	-0.00023496	-0.00016647	-2.8999e-05
484.73	-8.7521e-05	-0.00013887	-0.00021572	-0.00023363	-0.00015826	-3.7305e-05
485.32	-8.8684e-05	-0.00014618	-0.0001999	-0.00025606	-0.00018101	-2.5618e-05
485.91	-8.5725e-05	-0.0001531	-0.00024885	-0.00026881	-0.00018597	-3.4507e-05
486.5	-9.0794e-05	-0.00016661	-0.00024814	-0.00024956	-0.00018598	-4.2161e-05
487.09	-6.0738e-05	-0.00014257	-0.00025224	-0.00026379	-0.00019673	-4.4272e-05
487.68	-8.0968e-05	-0.00016324	-0.00025836	-0.00027712	-0.00021141	-3.9308e-05
488.27	-8.0384e-05	-0.00016201	-0.00027436	-0.00026392	-0.00022474	-2.797e-05
488.86	-7.9013e-05	-0.00017198	-0.00026048	-0.00026413	-0.00024653	-4.8263e-05
489.45	-7.8867e-05	-0.00016628	-0.0002549	-0.00027448	-0.0002292	-2.6291e-05
490.04	-7.6623e-05	-0.00016794	-0.00027622	-0.00031131	-0.00022996	-4.091e-05
490.63	-7.9537e-05	-0.00018904	-0.00029506	-0.00029902	-0.0002424	-2.4824e-05
491.21	-9.1692e-05	-0.0001756	-0.00030186	-0.00030667	-0.00023201	-4.4696e-05
491.8	-7.1617e-05	-0.00016859	-0.00029033	-0.0002992	-0.00023423	-4.1874e-05
492.39	-9.096e-05	-0.00019508	-0.00029024	-0.00032499	-0.00025726	-4.4258e-05
492.98	-7.8977e-05	-0.00018691	-0.00031778	-0.00031954	-0.00026004	-6.0709e-05
493.57	-9.351e-05	-0.00020286	-0.0003105	-0.00033177	-0.00025551	-8.136e-06
494.16	-8.8612e-05	-0.00017526	-0.00032862	-0.00033763	-0.00026152	-4.3322e-05
494.75	-8.6784e-05	-0.00019743	-0.00034271	-0.00036074	-0.00028218	-1.5961e-05
495.34	-7.7411e-05	-0.00020101	-0.00032523	-0.00035119	-0.00026891	-1.6383e-05
495.93	-8.7936e-05	-0.00018705	-0.0003175	-0.00035276	-0.00027004	-1.6442e-05
496.52	-9.2327e-05	-0.00017857	-0.00033704	-0.00035307	-0.00029058	-7.9227e-06
497.11	-8.71e-05	-0.00019589	-0.00034938	-0.00038335	-0.00027453	-1.6396e-05
497.7	-8.0113e-05	-0.00018711	-0.00033626	-0.00038619	-0.0002932	-2.0561e-05
498.28	-9.6763e-05	-0.00019315	-0.00034728	-0.00039478	-0.00030182	-3.4724e-05
498.87	-8.539e-05	-0.00019572	-0.00036346	-0.00040247	-0.00029125	-1.2284e-05
499.46	-9.7149e-05	-0.00021649	-0.00037836	-0.00040266	-0.00032302	-2.8635e-05
500.05	-7.8016e-05	-0.00020835	-0.0003717	-0.00041085	-0.00030088	-5.5928e-06
500.64	-9.8326e-05	-0.00021616	-0.00038097	-0.00043816	-0.00030828	-2.4276e-05
501.23	-9.8102e-05	-0.00023135	-0.00041042	-0.00043104	-0.00033607	-2.1275e-05
501.82	-9.5278e-05	-0.00022758	-0.0003936	-0.00044379	-0.00032977	-3.4534e-05
502.41	-8.1335e-05	-0.00023749	-0.00039597	-0.00043499	-0.0003323	-2.0986e-05
503	-9.7963e-05	-0.00023489	-0.00040921	-0.00045153	-0.00035207	-1.4855e-05
503.59	-9.1785e-05	-0.00024479	-0.00042911	-0.00046224	-0.00034347	-2.6118e-05
504.18	-0.00011012	-0.00025053	-0.00042885	-0.00047275	-0.00036489	-3.8723e-05
504.77	-0.00011002	-0.00023786	-0.00043485	-0.00046559	-0.00035715	-2.5224e-05
505.35	-0.00010397	-0.00027466	-0.00044537	-0.00047485	-0.00037624	-2.4513e-05
505.94	-0.00012231	-0.00028438	-0.00045109	-0.00048586	-0.00037783	-2.7889e-05
506.53	-9.0701e-05	-0.00025957	-0.00046313	-0.00049496	-0.00036856	-6.7374e-06
507.12	-0.00011071	-0.00027877	-0.00046689	-0.00050656	-0.00040087	-5.2981e-05
507.71	-0.00013762	-0.00026152	-0.00047732	-0.00050887	-0.00037242	-3.7504e-05
508.3	-0.00012203	-0.000304	-0.00050087	-0.00052372	-0.0004252	-5.6589e-05
508.89	-0.0001451	-0.00028344	-0.00049381	-0.00052166	-0.00040294	-4.0849e-05
509.48	-0.00015738	-0.00031363	-0.00050762	-0.00053381	-0.00042528	-5.2471e-05
510.07	-0.0001311	-0.00029758	-0.00048623	-0.0005278	-0.00041812	-2.9583e-05
510.66	-0.00013603	-0.00028273	-0.0005101	-0.00051617	-0.00041	-2.3427e-05
511.25	-0.00017308	-0.00031833	-0.0005117	-0.00054647	-0.00043253	-4.9038e-05
511.84	-0.00016721	-0.00031155	-0.00052264	-0.00055156	-0.00041834	-5.9929e-05
512.42	-0.00015424	-0.00030723	-0.00051665	-0.00054666	-0.00044029	-6.9435e-05
513.01	-0.00019426	-0.00032974	-0.00052706	-0.00057556	-0.00045792	-8.2574e-05
513.6	-0.00016942	-0.00033672	-0.00052275	-0.00057826	-0.00042417	-4.2815e-05
514.19	-0.00020919	-0.00033504	-0.00054411	-0.000566	-0.00044448	-4.9001e-05
514.78	-0.00020451	-0.00035752	-0.00055419	-0.00056719	-0.00043403	-5.4242e-05
515.37	-0.00020422	-0.00037768	-0.00055033	-0.00059424	-0.00046063	-7.1638e-05
515.96	-0.00020773	-0.00036731	-0.0005673	-0.00059405	-0.00045711	-6.7754e-05
516.55	-0.00020127	-0.00038553	-0.00056182	-0.00058754	-0.00047499	-5.5079e-05
517.14	-0.00019549	-0.00037675	-0.00058533	-0.00061733	-0.00046916	-5.4278e-05
517.73	-0.00020475	-0.00038895	-0.00057318	-0.000602	-0.00046904	-4.5304e-05
518.32	-0.00021446	-0.0004017	-0.00058684	-0.00060533	-0.00046896	-6.9693e-05
518.91	-0.00020229	-0.00038779	-0.0005845	-0.0006065	-0.00047616	-6.978e-05
519.49	-0.00022851	-0.00040845	-0.00060574	-0.00061088	-0.00047958	-7.9057e-05
520.08	-0.00022477	-0.00044124	-0.00062403	-0.00063379	-0.00049674	-7.8667e-05
520.67	-0.00023407	-0.00042663	-0.00062924	-0.0006263	-0.00048123	-6.7977e-05
521.26	-0.0002063	-0.00041447	-0.00060032	-0.00060978	-0.0004793	-7.1405e-05
521.85	-0.00021432	-0.00042132	-0.0006026	-0.00063832	-0.00049071	-5.9034e-05
522.44	-0.00024872	-0.00041227	-0.00063165	-0.00064741	-0.00051666	-7.2336e-05
523.03	-0.00025926	-0.00043431	-0.00064131	-0.00064229	-0.00051077	-8.7153e-05
523.62	-0.00024789	-0.00044272	-0.00061401	-0.00064202	-0.00049977	-8.6161e-05
524.21	-0.00025109	-0.00042065	-0.00063768	-0.00063284	-0.00049995	-7.7551e-05
524.8	-0.00027997	-0.00044496	-0.00064954	-0.0006591	-0.00051266	-9.5232e-05
525.39	-0.00024679	-0.00042032	-0.0006373	-0.00065113	-0.00052985	-6.7586e-05
525.98	-0.00023781	-0.0004125	-0.00063622	-0.0006422	-0.00050844	-7.765e-05
526.56	-0.00026378	-0.000426	-0.00065797	-0.00067667	-0.00052552	-8.492e-05
527.15	-0.00026037	-0.00042229	-0.00066596	-0.00066939	-0.00052585	-7.1377e-05
527.74	-0.00025901	-0.00041126	-0.00067058	-0.00068058	-0.00051776	-7.5255e-05
528.33	-0.00026464	-0.00043846	-0.00067439	-0.00069846	-0.00054123	-8.1802e-05
528.92	-0.00026205	-0.00040078	-0.00066413	-0.00067632	-0.00052539	-6.6747e-05
529.51	-0.00026483	-0.00042564	-0.00068397	-0.00070195	-0.00053125	-8.1014e-05
530.1	-0.00025468	-0.0004167	-0.0006717	-0.00069662	-0.00054357	-7.0437e-05
530.69	-0.00028033	-0.00041118	-0.0006686	-0.00068141	-0.00053796	-7.4588e-05
531.28	-0.00025416	-0.00041783	-0.00066111	-0.00067878	-0.00051257	-6.6595e-05
531.87	-0.00026368	-0.00042658	-0.0006557	-0.00068938	-0.00052679	-6.6658e-05
532.46	-0.00027851	-0.0004201	-0.00067419	-0.00070704	-0.00054305	-8.9126e-05
533.05	-0.00026617	-0.0004084	-0.00069317	-0.0006994	-0.0005411	-9.6941e-05
533.63	-0.00026394	-0.00041955	-0.00067984	-0.00069627	-0.0005592	-0.00010228
534.22	-0.00025101	-0.00038623	-0.00068215	-0.00069177	-0.00054418	-6.0861e-05
534.81	-0.00026428	-0.0003969	-0.00066749	-0.00067912	-0.00052337	-7.2066e-05
535.4	-0.00023583	-0.00040161	-0.00066631	-0.00068376	-0.00053214	-6.7166e-05
535.99	-0.00022621	-0.00041093	-0.00066181	-0.00068521	-0.00054446	-6.504e-05
536.58	-0.00023936	-0.00039818	-0.00068737	-0.00066792	-0.00052623	-7.2067e-05
537.17	-0.00022728	-0.00040584	-0.00065553	-0.00068666	-0.00055787	-7.61e-05
537.76	-0.00023533	-0.00038312	-0.00066411	-0.00067572	-0.00053447	-7.7692e-05
538.35	-0.0002321	-0.00039818	-0.00066007	-0.00069087	-0.00054264	-7.4662e-05
538.94	-0.00022483	-0.00036815	-0.0006384	-0.00068255	-0.00054206	-6.0901e-05
539.53	-0.00021944	-0.00039444	-0.0006545	-0.00068472	-0.00054097	-6.731e-05
540.12	-0.00020168	-0.0003693	-0.00065692	-0.00066672	-0.00052184	-7.0543e-05
540.7	-0.00017506	-0.00036213	-0.00063905	-0.00066553	-0.00050262	-7.7921e-05
541.29	-0.00019214	-0.00037977	-0.00064851	-0.00067431	-0.0005315	-6.855e-05
541.88	-0.00020276	-0.00039285	-0.00066629	-0.00069035	-0.00054758	-9.3264e-05
542.47	-0.00020918	-0.00035359	-0.00065053	-0.00067682	-0.00053643	-9.7894e-05
543.06	-0.00021183	-0.00037124	-0.0006526	-0.00069102	-0.00052932	-9.9255e-05
543.65	-0.00018345	-0.00034976	-0.00063696	-0.00067322	-0.00051292	-7.2305e-05
544.24	-0.00019666	-0.00036698	-0.00063556	-0.00068369	-0.00052241	-7.9507e-05
544.83	-0.00020992	-0.00035886	-0.00062255	-0.00067691	-0.00051792	-8.5227e-05
545.42	-0.00020169	-0.00034617	-0.00062739	-0.00065873	-0.00049433	-6.4204e-05
546.01	-0.00021721	-0.00036732	-0.00062328	-0.00067844	-0.00051473	-0.00010449
546.6	-0.00022451	-0.00037586	-0.00064574	-0.00068201	-0.00052847	-8.1135e-05
547.19	-0.00023602	-0.00037679	-0.00063998	-0.00066844	-0.00053364	-9.133e-05
547.77	-0.00022677	-0.00037425	-0.00064968	-0.00067367	-0.00051112	-9.633e-05
548.36	-0.00023636	-0.00036049	-0.00065403	-0.00066254	-0.00052592	-7.5274e-05
548.95	-0.0002372	-0.00035688	-0.00062105	-0.00066553	-0.0004891	-6.4148e-05
549.54	-0.00025176	-0.00036328	-0.00063715	-0.00064938	-0.00051918	-9.711e-05
550.13	-0.00024248	-0.00036791	-0.0006351	-0.0006577	-0.00052821	-8.697e-05
550.72	-0.00025608	-0.00037852	-0.00065225	-0.00068569	-0.00052817	-0.00010197
551.31	-0.00029356	-0.00041629	-0.0006533	-0.00067644	-0.00050131	-0.00010065
551.9	-0.00026286	-0.00038191	-0.00064745	-0.00063891	-0.00049676	-8.5928e-05
552.49	-0.00028704	-0.00038838	-0.00064381	-0.00065703	-0.0005209	-0.00010538
553.08	-0.00027228	-0.00043171	-0.0006644	-0.00067415	-0.00052374	-8.8459e-05
553.67	-0.00031021	-0.0004314	-0.00066619	-0.00068492	-0.00050922	-0.00010473
554.26	-0.00033055	-0.00042779	-0.00068	-0.00068812	-0.00051997	-0.00011622
554.84	-0.00030929	-0.00043054	-0.00066308	-0.00064939	-0.00051803	-0.00010345
555.43	-0.00033849	-0.00045743	-0.00069712	-0.00069518	-0.0005304	-0.00010991
556.02	-0.00033319	-0.00044458	-0.00066554	-0.00065964	-0.00052536	-0.00011342
556.61	-0.00034664	-0.00047009	-0.00070585	-0.00068211	-0.00054134	-0.000108
557.2	-0.00039035	-0.00048282	-0.00070369	-0.00067501	-0.00052544	-0.00012261
557.79	-0.00037557	-0.0005025	-0.00070686	-0.00068731	-0.00053838	-0.00011061
558.38	-0.00038929	-0.00051707	-0.00071247	-0.00069132	-0.00055138	-0.00012014
558.97	-0.00039374	-0.00053313	-0.00073511	-0.00070001	-0.00052403	-0.00011747
559.56	-0.00041143	-0.0005365	-0.00072579	-0.00070001	-0.00053757	-0.00012521
560.15	-0.00043437	-0.00055903	-0.00077394	-0.00070737	-0.00056732	-0.00015076
560.74	-0.0004314	-0.0005693	-0.00076265	-0.00068642	-0.00054726	-0.00011382
561.33	-0.00046031	-0.00057009	-0.00077244	-0.0007128	-0.00058045	-0.00012803
561.91	-0.00048501	-0.00063726	-0.00079607	-0.00073696	-0.00058589	-0.00014175
562.5	-0.0004888	-0.00062081	-0.00082395	-0.00075663	-0.00058489	-0.00014559
563.09	-0.00050052	-0.00063341	-0.00083571	-0.00073703	-0.00057896	-0.0001301
563.68	-0.0005177	-0.00066043	-0.00084243	-0.00072858	-0.00058683	-0.00012366
564.27	-0.00050756	-0.00067485	-0.00083485	-0.00072677	-0.00057123	-0.0001247
564.86	-0.00051559	-0.00068888	-0.00086876	-0.00075641	-0.00060542	-0.00014692
565.45	-0.00053892	-0.00070248	-0.00086477	-0.0007569	-0.00060267	-0.00013237
566.04	-0.00055915	-0.00073588	-0.00088164	-0.00076601	-0.00061746	-0.00014527
566.63	-0.00057025	-0.00072874	-0.00090496	-0.0007586	-0.00060279	-0.00014918
567.22	-0.00059034	-0.00075662	-0.00091117	-0.00078117	-0.00061885	-0.00013481
567.81	-0.00061973	-0.00078422	-0.00091882	-0.00078241	-0.00063008	-0.00014223
568.4	-0.00062176	-0.00079923	-0.00095566	-0.00080198	-0.00062046	-0.00016925
568.98	-0.00062285	-0.00080707	-0.00094421	-0.00079988	-0.00062118	-0.00013259
569.57	-0.00066095	-0.00081726	-0.00096588	-0.00081822	-0.00064005	-0.000139
570.16	-0.00065228	-0.00082781	-0.0009766	-0.00082571	-0.00063867	-0.00015055
570.75	-0.00065599	-0.0008313	-0.00099211	-0.00081801	-0.00063691	-0.00015391
571.34	-0.00068614	-0.00085945	-0.00101	-0.00082132	-0.00065855	-0.00014557
571.93	-0.00069677	-0.00085287	-0.00101	-0.00082868	-0.00065514	-0.00015721
572.52	-0.00069288	-0.00086862	-0.00101	-0.00081505	-0.00065683	-0.00014994
573.11	-0.00070288	-0.00089058	-0.00103	-0.00083868	-0.0006464	-0.00015321
573.7	-0.00070084	-0.0008964	-0.00104	-0.00083664	-0.00065972	-0.0001448
574.29	-0.00072985	-0.00091632	-0.00105	-0.00083419	-0.0006722	-0.00015684
574.88	-0.00072705	-0.00092896	-0.00104	-0.00084742	-0.00068116	-0.00015021
575.47	-0.00072594	-0.00091419	-0.00107	-0.00083259	-0.00064208	-0.00012687
576.05	-0.00073524	-0.00092287	-0.00106	-0.00085255	-0.0006646	-0.00011789
576.64	-0.00073171	-0.00092902	-0.00105	-0.0008456	-0.00064042	-0.00015525
577.23	-0.00076609	-0.00094016	-0.00105	-0.00084707	-0.00066034	-0.00014952
577.82	-0.00076829	-0.00096452	-0.00108	-0.00084891	-0.00068046	-0.00015509
578.41	-0.00076891	-0.0009651	-0.00107	-0.0008478	-0.00066805	-0.00014274
579	-0.00076439	-0.00097222	-0.00108	-0.00085655	-0.00068057	-0.00015467
579.59	-0.00076493	-0.00096112	-0.00108	-0.00085115	-0.00066899	-0.00015013
580.18	-0.00077867	-0.00097167	-0.00109	-0.00085758	-0.00067042	-0.00015068
580.77	-0.00080323	-0.00098813	-0.00109	-0.00087156	-0.00067555	-0.00015664
581.36	-0.00078082	-0.00098643	-0.00106	-0.00084074	-0.00067066	-0.0001264
581.95	-0.00078043	-0.00099798	-0.00106	-0.00084271	-0.00066664	-0.00014185
582.54	-0.00079569	-0.001	-0.00108	-0.000861	-0.00066152	-0.00014287
583.12	-0.00081176	-0.00102	-0.00108	-0.00084931	-0.00065855	-0.00014053
583.71	-0.00080747	-0.00099677	-0.00106	-0.00083893	-0.00065012	-0.00013701
584.3	-0.0008119	-0.001	-0.00107	-0.00084094	-0.00065196	-0.00012101
584.89	-0.00081755	-0.00101	-0.00108	-0.00085309	-0.00066617	-0.0001292
585.48	-0.00084055	-0.00099808	-0.00108	-0.00083845	-0.00065112	-0.00013379
586.07	-0.00082219	-0.00102	-0.00106	-0.00084157	-0.00066894	-0.00013577
586.66	-0.00084585	-0.00102	-0.00107	-0.00085695	-0.0006759	-0.00013495
587.25	-0.00084672	-0.00103	-0.00105	-0.00084079	-0.00064218	-0.00010793
587.84	-0.00084148	-0.00102	-0.00105	-0.00082744	-0.00064995	-0.00012955
588.43	-0.00083665	-0.00101	-0.00104	-0.00082192	-0.00064766	-0.00012486
589.02	-0.00083231	-0.00099776	-0.00103	-0.00081136	-0.00064061	-9.8853e-05
589.61	-0.00084879	-0.001	-0.00104	-0.00081929	-0.00063725	-0.00012042
590.19	-0.0008348	-0.00099053	-0.00103	-0.00081908	-0.00062201	-0.00011842
590.78	-0.00082013	-0.00101	-0.00102	-0.00081624	-0.0006278	-0.00012762
591.37	-0.00083327	-0.00102	-0.00101	-0.00082674	-0.00062915	-0.00013245
591.96	-0.00082662	-0.00099768	-0.00099641	-0.00082338	-0.00061982	-0.00011275
592.55	-0.0008228	-0.00098068	-0.00099731	-0.00081529	-0.00061757	-0.00011144
593.14	-0.00081994	-0.00098849	-0.00101	-0.00081817	-0.00062304	-0.00011911
593.73	-0.00082172	-0.00098314	-0.00098862	-0.00081243	-0.00063241	-0.00012289
594.32	-0.00082057	-0.00097923	-0.00098383	-0.00080781	-0.00059815	-0.00012996
594.91	-0.00082393	-0.00096729	-0.00097827	-0.00078308	-0.00060644	-0.00012078
595.5	-0.0007998	-0.00094914	-0.00096934	-0.00079278	-0.00062348	-0.00011881
596.09	-0.00079229	-0.00093138	-0.00095762	-0.00077996	-0.00061611	-0.00010913
596.68	-0.00078698	-0.00096339	-0.00097014	-0.00079563	-0.00060685	-0.00013169
597.26	-0.00077592	-0.00094455	-0.00095457	-0.00079606	-0.00059554	-0.00011837
597.85	-0.00076922	-0.0009304	-0.00093915	-0.00078688	-0.00060308	-0.00012449
598.44	-0.00077103	-0.00091488	-0.00094275	-0.00079134	-0.00060242	-0.00011187
599.03	-0.00075904	-0.00092352	-0.00095278	-0.00077644	-0.00059661	-0.00013652
599.62	-0.00075125	-0.0009202	-0.00094321	-0.0007792	-0.00059253	-0.00014775
600.21	-0.00074516	-0.00089735	-0.00092057	-0.00077669	-0.00060417	-0.00013522
600.8	-0.00072514	-0.00088791	-0.00090768	-0.00075786	-0.00059524	-0.00013445
601.39	-0.0007224	-0.00087807	-0.00090405	-0.00076093	-0.00057491	-0.00012283
601.98	-0.00072	-0.00087242	-0.00092887	-0.00076696	-0.00059786	-0.00012939
602.57	-0.0006999	-0.00088081	-0.0009135	-0.00075095	-0.0005835	-0.0001274
603.16	-0.00069369	-0.00086622	-0.00089232	-0.0007577	-0.0005869	-0.00012738
603.75	-0.00068341	-0.00086828	-0.00088812	-0.00072922	-0.00056941	-0.00012058
604.33	-0.00069094	-0.00083551	-0.00087937	-0.00073248	-0.00055791	-0.00011998
604.92	-0.00067375	-0.00084102	-0.00086734	-0.00071981	-0.00057576	-0.00010815
605.51	-0.0006857	-0.00083534	-0.00086831	-0.0007169	-0.00056265	-0.00014388
606.1	-0.00069149	-0.00082288	-0.00085526	-0.00073529	-0.00055788	-0.00013743
606.69	-0.00068957	-0.00081604	-0.00087064	-0.00073567	-0.00056059	-0.00013253
607.28	-0.00068448	-0.00082406	-0.00084974	-0.00072	-0.00056409	-0.00012287
607.87	-0.00067671	-0.00081406	-0.00082562	-0.00071219	-0.0005542	-0.00013651
608.46	-0.00068085	-0.00079157	-0.00082688	-0.00070232	-0.00055418	-0.00013338
609.05	-0.00067266	-0.00078198	-0.00080649	-0.00068287	-0.00055095	-0.00014669
609.64	-0.00066651	-0.00077561	-0.00079909	-0.0006855	-0.0005343	-0.00013627
610.23	-0.00065173	-0.00076231	-0.00078595	-0.00067731	-0.00050454	-9.7942e-05
610.82	-0.00067284	-0.0007627	-0.00080236	-0.00068317	-0.00053439	-0.00012219
611.4	-0.0006655	-0.00075387	-0.00078288	-0.00067543	-0.00052643	-0.0001404
611.99	-0.00064151	-0.00074054	-0.00077704	-0.00066133	-0.00051284	-0.00013468
612.58	-0.00066533	-0.00075094	-0.00076009	-0.00065659	-0.00052445	-0.00015116
613.17	-0.00064222	-0.00074388	-0.00075517	-0.00064448	-0.00050445	-0.00013312
613.76	-0.00064318	-0.00072375	-0.00074021	-0.00062728	-0.00050545	-0.000134
614.35	-0.00062256	-0.00072207	-0.00073474	-0.00062563	-0.00048699	-0.00012519
614.94	-0.00061004	-0.00069501	-0.00072345	-0.00060594	-0.00048056	-0.00012062
615.53	-0.0005971	-0.00069036	-0.00072077	-0.00061625	-0.00046789	-0.0001062
616.12	-0.0006096	-0.00068886	-0.00070468	-0.00061306	-0.00046506	-0.00011123
616.71	-0.00058633	-0.00068397	-0.00068675	-0.00059315	-0.00045881	-0.0001141
617.3	-0.00059012	-0.00067397	-0.00067821	-0.00056829	-0.00047285	-0.00012127
617.89	-0.00057518	-0.00067203	-0.00066043	-0.00056227	-0.00043822	-0.00011241
618.47	-0.00057062	-0.00065867	-0.00065654	-0.00056939	-0.00044384	-0.00012212
619.06	-0.00057866	-0.00066791	-0.00065974	-0.00055406	-0.000456	-0.00012307
619.65	-0.00056665	-0.00065071	-0.00063649	-0.00054916	-0.00043661	-0.00012762
620.24	-0.00054973	-0.00063502	-0.00063306	-0.00053237	-0.0004271	-0.00012683
620.83	-0.00054455	-0.0006117	-0.0006274	-0.00051762	-0.00041019	-0.00014245
621.42	-0.00054495	-0.0006087	-0.00060205	-0.00050011	-0.0004199	-0.0001303
622.01	-0.00053136	-0.00060832	-0.00059301	-0.00049762	-0.00040236	-0.00012358
622.6	-0.00052026	-0.00060402	-0.00058556	-0.00049064	-0.0003911	-0.00012436
623.19	-0.00052067	-0.00059825	-0.00058519	-0.00048102	-0.00039811	-0.00013242
623.78	-0.00050667	-0.00058995	-0.00058038	-0.00045653	-0.00037933	-0.00010151
624.37	-0.00051585	-0.00057605	-0.00055874	-0.00045371	-0.00037452	-0.00012142
624.95	-0.00051446	-0.00055612	-0.00055472	-0.00044371	-0.00036748	-0.00012435
625.54	-0.00049316	-0.00055328	-0.00052583	-0.00043145	-0.00035606	-0.00012148
626.13	-0.00049138	-0.00053948	-0.00051552	-0.00042016	-0.0003516	-0.00012665
626.72	-0.00048208	-0.00055136	-0.00051694	-0.00040966	-0.00034871	-0.00011123
627.31	-0.00047451	-0.00052935	-0.00049833	-0.00039356	-0.00033308	-0.00012204
627.9	-0.00047806	-0.00053653	-0.00049845	-0.00039144	-0.00033421	-0.00012928
628.49	-0.00047057	-0.00052696	-0.00048577	-0.00036684	-0.00034237	-0.00012262
629.08	-0.00047316	-0.00053085	-0.00045897	-0.00038185	-0.00030394	-0.00013448
629.67	-0.00046385	-0.00051074	-0.00046743	-0.00035019	-0.00030778	-0.00011012
630.26	-0.00044637	-0.00049095	-0.00044873	-0.00034673	-0.00029405	-0.00010496
630.85	-0.00045836	-0.000481	-0.00043952	-0.00034534	-0.00030252	-0.00011632
631.44	-0.00046334	-0.00048213	-0.00042989	-0.00031952	-0.00028567	-0.00012903
632.02	-0.00044805	-0.00046136	-0.0004002	-0.00032388	-0.00028511	-0.00011197
632.61	-0.00043017	-0.0004659	-0.00039629	-0.00031004	-0.0002778	-0.00010979
633.2	-0.00042043	-0.00045512	-0.00038457	-0.00028678	-0.00025249	-9.5413e-05
633.79	-0.00042649	-0.00045131	-0.00039295	-0.00027622	-0.00025039	-0.00010437
634.38	-0.00042812	-0.00044663	-0.00035954	-0.00026499	-0.00023462	-0.00011007
634.97	-0.00042086	-0.00045429	-0.00035435	-0.00025533	-0.00022302	-0.0001058
635.56	-0.00040916	-0.00043513	-0.00034626	-0.00023394	-0.00021533	-0.00011889
636.15	-0.00040358	-0.00042918	-0.00031393	-0.00023335	-0.00019842	-0.00011593
636.74	-0.00040092	-0.00040744	-0.0003145	-0.00019817	-0.0001882	-9.2049e-05
637.33	-0.00041933	-0.00040225	-0.00030356	-0.00019747	-0.00017486	-0.00010649
637.92	-0.00038854	-0.00039654	-0.00029241	-0.00018086	-0.00015858	-0.00012583
638.51	-0.00039579	-0.00038515	-0.00027313	-0.00015867	-0.00014624	-9.6099e-05
639.09	-0.00038475	-0.00037796	-0.00027205	-0.00014961	-0.00014334	-9.8954e-05
639.68	-0.00035867	-0.00034438	-0.00025259	-0.00012614	-0.00012125	-8.7938e-05
640.27	-0.00037712	-0.0003451	-0.00023922	-0.00011274	-0.00010849	-9.9332e-05
640.86	-0.00035584	-0.0003495	-0.00021956	-0.00010947	-0.00010167	-8.1742e-05
641.45	-0.00034903	-0.00033321	-0.00022426	-7.9853e-05	-9.2779e-05	-8.1643e-05
642.04	-0.00034647	-0.00032351	-0.00019504	-6.8936e-05	-7.4669e-05	-7.6967e-05
642.63	-0.00033701	-0.00032226	-0.00016609	-5.4515e-05	-6.2541e-05	-9.4657e-05
643.22	-0.00032164	-0.0003053	-0.00016633	-2.5811e-05	-3.4851e-05	-7.4567e-05
643.81	-0.00032172	-0.00029115	-0.00015116	-1.7224e-05	-3.6522e-05	-8.6446e-05
644.4	-0.00031511	-0.00029356	-0.00013083	6.2386e-07	-3.7751e-05	-7.3088e-05
644.99	-0.00029141	-0.0002569	-0.00011158	2.4502e-05	-1.1379e-05	-7.646e-05
645.58	-0.00029333	-0.00025817	-9.1442e-05	4.3326e-05	7.2981e-06	-6.5417e-05
646.16	-0.00027357	-0.00023182	-7.6685e-05	5.6697e-05	2.1008e-05	-5.5367e-05
646.75	-0.00028044	-0.00021324	-5.7587e-05	8.1217e-05	4.4235e-05	-4.3278e-05
647.34	-0.00027134	-0.0002149	-4.0169e-05	0.00010671	5.3217e-05	-5.6324e-05
647.93	-0.00028164	-0.00022032	-4.0073e-05	0.00010647	6.5929e-05	-5.8224e-05
648.52	-0.00025318	-0.00019392	-4.8647e-06	0.0001376	8.4587e-05	-7.2533e-05
649.11	-0.00024275	-0.00018518	1.2189e-05	0.00012845	8.2317e-05	-6.9391e-05
649.7	-0.00023104	-0.00017045	2.6284e-05	0.00014758	0.00010583	-4.9503e-05
650.29	-0.00023114	-0.00014976	5.4921e-05	0.00019287	0.00013323	-3.2711e-05
650.88	-0.00022406	-0.00014035	7.0526e-05	0.00020608	0.00013335	-4.2324e-05
651.47	-0.0002132	-0.0001415	7.9164e-05	0.00021734	0.00015332	-4.5025e-05
652.06	-0.0002134	-0.00010695	0.0001017	0.00024148	0.00017361	-3.379e-05
652.65	-0.00018823	-8.0755e-05	0.00011833	0.00027589	0.0001881	-1.6695e-05
653.23	-0.00018537	-8.3106e-05	0.00014137	0.00027851	0.00020965	-3.7249e-05
653.82	-0.00017396	-5.7499e-05	0.00016779	0.0002912	0.00022216	-1.7188e-05
654.41	-0.0001613	-3.7799e-05	0.00018367	0.00033048	0.00024748	-1.6021e-05
655	-0.00014915	-1.4316e-05	0.0002115	0.00035529	0.00026247	-9.9363e-06
655.59	-0.00014178	-2.0427e-06	0.0002196	0.00036665	0.00028507	-1.5751e-05
656.18	-0.00014099	2.7911e-06	0.00023751	0.00038466	0.00027107	-1.1866e-05
656.77	-0.0001225	1.4432e-05	0.00026852	0.00039615	0.00030296	-2.0264e-06
657.36	-0.00011905	5.3701e-05	0.00029024	0.0004341	0.0003435	6.9832e-06
657.95	-9.5663e-05	5.3667e-05	0.00032264	0.00045743	0.00035595	8.7958e-06
658.54	-8.3732e-05	8.9904e-05	0.00035125	0.00047945	0.00037491	2.1745e-05
659.13	-7.1428e-05	0.00011021	0.00036555	0.0005055	0.00039272	4.411e-05
659.72	-5.4293e-05	0.00013657	0.00039721	0.00054228	0.00042014	3.4025e-05
660.3	-6.1443e-05	0.00013588	0.00041055	0.00053832	0.00042484	3.7578e-05
660.89	-1.9898e-05	0.00016371	0.00043967	0.00057285	0.00045213	4.3473e-05
661.48	4.3395e-06	0.00019252	0.00047748	0.00060928	0.00047233	5.3213e-05
662.07	1.3575e-05	0.0002041	0.00049779	0.00063848	0.00048731	4.3287e-05
662.66	2.3836e-05	0.00022104	0.00052583	0.00064534	0.0005092	5.3492e-05
663.25	4.461e-05	0.0002383	0.00054369	0.00069118	0.00053498	6.1979e-05
663.84	5.3097e-05	0.00027089	0.00057401	0.0007153	0.00055738	6.0101e-05
664.43	6.5967e-05	0.0002991	0.00062174	0.00074899	0.0005853	7.5622e-05
665.02	7.7009e-05	0.00032203	0.00063996	0.00078131	0.0006165	7.0466e-05
665.61	0.00010598	0.00034437	0.0006803	0.00080845	0.00063952	8.6705e-05
666.2	0.00012977	0.00037608	0.00071355	0.00085147	0.00067709	0.00010109
666.79	0.00013758	0.00039422	0.00073727	0.00088736	0.00069915	8.781e-05
667.37	0.00013848	0.00041549	0.00078395	0.00090469	0.0007223	0.00010927
667.96	0.00017879	0.0004456	0.0007983	0.00095256	0.00074691	0.0001122
668.55	0.00017745	0.00046185	0.00084537	0.00096544	0.00076868	0.00013204
669.14	0.00019097	0.00049459	0.00086845	0.00102	0.00079797	0.00013808
669.73	0.00020034	0.00050406	0.00090416	0.00104	0.0008295	0.00012719
670.32	0.00020243	0.00051807	0.00092897	0.00107	0.00086029	0.00013905
670.91	0.00023648	0.00055903	0.00097709	0.00112	0.00088998	0.00014935
671.5	0.00026551	0.00060632	0.00102	0.00118	0.00093767	0.00017192
672.09	0.00027294	0.00060819	0.00104	0.00119	0.00095658	0.00017539
672.68	0.00027452	0.00064661	0.00108	0.00125	0.00098868	0.0001729
673.27	0.00028211	0.00066389	0.00111	0.00126	0.00101	0.00017
673.86	0.00031959	0.00069845	0.00116	0.00131	0.00104	0.0001909
674.44	0.00032263	0.00071828	0.00119	0.00136	0.00107	0.00021079
675.03	0.00033337	0.00074411	0.00124	0.00139	0.00111	0.00021489
675.62	0.00035293	0.00077867	0.00128	0.00143	0.00115	0.0002147
676.21	0.00037804	0.00078665	0.00132	0.00147	0.00118	0.00023169
676.8	0.00038838	0.00080916	0.00136	0.00152	0.00123	0.00023795
677.39	0.00040949	0.00086693	0.00142	0.00156	0.00125	0.0002641
677.98	0.00041667	0.0008805	0.00145	0.00161	0.00131	0.00025194
678.57	0.00042773	0.00089226	0.00148	0.00165	0.00132	0.00026029
679.16	0.00045086	0.00092642	0.00153	0.0017	0.00138	0.00027768
679.75	0.00048392	0.00097088	0.00157	0.00175	0.00141	0.00026474
680.34	0.00048939	0.00098589	0.00162	0.00179	0.00146	0.00029592
680.93	0.00047722	0.00099431	0.00165	0.00184	0.00148	0.00031667
681.51	0.00050697	0.00104	0.00172	0.00189	0.00154	0.00032941
682.1	0.00052155	0.00107	0.00174	0.00193	0.00158	0.00031785
682.69	0.00054899	0.00109	0.0018	0.00199	0.00164	0.00032825
683.28	0.00056063	0.00113	0.00184	0.00203	0.00167	0.00035102
683.87	0.00056778	0.00116	0.0019	0.00209	0.0017	0.00037487
684.46	0.00058661	0.00118	0.00193	0.00214	0.00176	0.00036877
685.05	0.00059272	0.0012	0.00198	0.0022	0.00181	0.00037235
685.64	0.00061104	0.00123	0.00203	0.00225	0.00184	0.00040167
686.23	0.00063605	0.00125	0.00207	0.00231	0.00188	0.00038963
686.82	0.00066931	0.00129	0.00213	0.00236	0.00192	0.00041935
687.41	0.00066361	0.00129	0.00216	0.00242	0.00196	0.00043294
688	0.00068613	0.00133	0.00221	0.00244	0.002	0.00044012
688.58	0.00069057	0.00137	0.00226	0.00251	0.00206	0.00046152
689.17	0.00071157	0.00139	0.00231	0.00257	0.00211	0.00046677
689.76	0.00073285	0.00141	0.00235	0.00263	0.00216	0.00047087
690.35	0.00073052	0.00143	0.00239	0.00268	0.0022	0.00049544
690.94	0.00075232	0.00146	0.00245	0.00272	0.00222	0.00050985
691.53	0.00076243	0.00148	0.00249	0.00279	0.00227	0.00051528
692.12	0.00077215	0.0015	0.00252	0.00283	0.00231	0.00052105
692.71	0.00079604	0.00153	0.00259	0.0029	0.00237	0.00055086
693.3	0.00081405	0.00156	0.00264	0.00296	0.00242	0.00055777
693.89	0.00082732	0.00158	0.00267	0.003	0.00247	0.00056311
694.48	0.00082991	0.00159	0.00271	0.00305	0.0025	0.00057278
695.07	0.00083463	0.00161	0.00275	0.0031	0.00255	0.00058319
695.65	0.00083581	0.00163	0.00278	0.00314	0.0026	0.00058586
696.24	0.00085795	0.00165	0.00282	0.00319	0.00263	0.00059668
696.83	0.00087064	0.00168	0.00287	0.00327	0.00266	0.00060478
697.42	0.00087508	0.0017	0.00291	0.00331	0.00269	0.00062442
698.01	0.00088062	0.00172	0.00294	0.00334	0.00275	0.00064192
698.6	0.00089779	0.00174	0.00298	0.00339	0.00278	0.00062585
699.19	0.00092507	0.00176	0.00303	0.00343	0.00283	0.00065319
699.78	0.00092504	0.00178	0.00307	0.00347	0.00285	0.00065662
700.37	0.0009311	0.0018	0.0031	0.00351	0.00287	0.00065272
700.96	0.00095036	0.00181	0.00313	0.00354	0.00291	0.00066512
701.55	0.00095996	0.00183	0.00316	0.00357	0.00293	0.00068576
702.14	0.00096787	0.00185	0.00319	0.00362	0.00298	0.00067762
702.72	0.00099345	0.00187	0.00323	0.00364	0.00301	0.00069615
703.31	0.00097638	0.00185	0.00322	0.00365	0.003	0.00068979
703.9	0.00097723	0.00188	0.00325	0.00368	0.00304	0.00069137
704.49	0.00098986	0.00191	0.00328	0.0037	0.00305	0.00070246
705.08	0.001	0.00192	0.00331	0.00374	0.00307	0.00071794
705.67	0.00102	0.00192	0.00331	0.00375	0.00307	0.00070137
706.26	0.00101	0.00193	0.00331	0.00375	0.00309	0.00070053
706.85	0.00102	0.00194	0.00333	0.00376	0.00307	0.00071627
707.44	0.00103	0.00195	0.00336	0.00376	0.00309	0.00072716
708.03	0.00104	0.00197	0.00337	0.00378	0.00309	0.00072327
708.62	0.00105	0.00197	0.00336	0.00378	0.00308	0.00070173
709.21	0.00105	0.00197	0.00336	0.00377	0.00311	0.00070429
709.79	0.00105	0.00198	0.00337	0.00376	0.00309	0.00071313
710.38	0.00106	0.00199	0.00337	0.00376	0.00308	0.00070961
710.97	0.00106	0.00198	0.00336	0.00374	0.00306	0.00069036
711.56	0.00107	0.00199	0.00338	0.00375	0.00305	0.00069903
712.15	0.00108	0.00199	0.00338	0.00373	0.00304	0.0006957
712.74	0.00108	0.00202	0.0034	0.00375	0.00305	0.00070244
713.33	0.00109	0.00204	0.0034	0.00373	0.00304	0.00069504
713.92	0.0011	0.00204	0.0034	0.00372	0.00304	0.00070137
714.51	0.00111	0.00205	0.00339	0.0037	0.00302	0.00068928
715.1	0.00113	0.00207	0.00339	0.0037	0.00303	0.00069177
715.69	0.00112	0.00207	0.00339	0.00366	0.00302	0.00067278
716.28	0.00114	0.00208	0.0034	0.00366	0.00301	0.00066654
716.86	0.00116	0.00209	0.0034	0.00367	0.00299	0.00067104
717.45	0.00116	0.00211	0.00342	0.00366	0.00299	0.00067554
718.04	0.00118	0.00212	0.00342	0.00365	0.00298	0.00067504
718.63	0.0012	0.00213	0.00344	0.00363	0.00297	0.0006691
719.22	0.0012	0.00215	0.00344	0.00365	0.00297	0.00068318
719.81	0.00121	0.00216	0.00345	0.00362	0.00294	0.00067118
720.4	0.00123	0.00219	0.00346	0.00363	0.00294	0.00066762
720.99	0.00122	0.00219	0.00347	0.00362	0.00293	0.00066027
721.58	0.00123	0.00219	0.00346	0.00359	0.00292	0.0006501
722.17	0.00124	0.00221	0.00345	0.00357	0.00289	0.00065827
722.76	0.00124	0.00222	0.00344	0.00358	0.00289	0.00065345
723.35	0.00125	0.00223	0.00345	0.00355	0.00287	0.00066534
723.93	0.00124	0.00223	0.00344	0.00354	0.00287	0.00063811
724.52	0.00124	0.00223	0.00346	0.00352	0.00285	0.00064659
725.11	0.00123	0.00223	0.00343	0.00349	0.00282	0.00062686
725.7	0.00125	0.00224	0.00343	0.00348	0.00281	0.00063353
726.29	0.00123	0.00222	0.00341	0.00344	0.00278	0.00063976
726.88	0.00124	0.00221	0.00339	0.00342	0.00277	0.00062786
727.47	0.00121	0.0022	0.00335	0.00337	0.00273	0.00060245
728.06	0.00121	0.00217	0.0033	0.00331	0.00268	0.00060184
728.65	0.00118	0.00215	0.00327	0.00326	0.00263	0.00059668
729.24	0.00118	0.00213	0.00322	0.00323	0.0026	0.00058401
729.83	0.00116	0.00209	0.00318	0.00315	0.00256	0.00056136
730.42	0.00112	0.00205	0.00312	0.00308	0.00249	0.00055485
731	0.00111	0.00202	0.00304	0.00302	0.00242	0.00056192
731.59	0.00107	0.00197	0.00294	0.00292	0.00234	0.00052909
732.18	0.00101	0.00188	0.00284	0.00281	0.00227	0.00051308
732.77	0.00099469	0.00185	0.00277	0.00272	0.00221	0.00050168
733.36	0.00094452	0.00177	0.00265	0.0026	0.00209	0.00047434
733.95	0.00091068	0.00167	0.00251	0.00247	0.00198	0.00045233
734.54	0.00086012	0.00159	0.0024	0.00235	0.00189	0.00043301
735.13	0.00081023	0.00151	0.00225	0.00222	0.00178	0.00041026
735.72	0.00077783	0.00142	0.00212	0.00208	0.00168	0.00039275
736.31	0.00070993	0.00132	0.00198	0.00193	0.00156	0.00035485
736.9	0.00067245	0.00123	0.00183	0.00178	0.00144	0.00032259
737.49	0.00064122	0.00112	0.00169	0.00164	0.00133	0.00028768
738.07	0.00057434	0.00103	0.00155	0.00149	0.00122	0.00024143
738.66	0.00050904	0.00092975	0.00138	0.00134	0.00108	0.00026583
739.25	0.00047368	0.00085575	0.00127	0.00122	0.000996	0.000251
739.84	0.00041323	0.00075729	0.00111	0.00111	0.00087831	0.00022758
740.43	0.00038246	0.00066606	0.00098129	0.00093547	0.0007771	0.00016091
741.02	0.0003553	0.00058856	0.00086728	0.0008207	0.00067661	0.00017033
741.61	0.00029812	0.00051932	0.00077218	0.00073779	0.00058081	0.00013059
742.2	0.00025146	0.00042244	0.00066663	0.00061974	0.00050484	0.00011084
742.79	0.00022557	0.00038435	0.00057317	0.00052312	0.00044333	0.00010734
743.38	0.00020156	0.00033448	0.00051937	0.00046903	0.00039881	8.7587e-05
743.97	0.00016257	0.00028292	0.00042154	0.00040306	0.00032573	8.1995e-05
744.56	0.00014611	0.00026366	0.0003427	0.00036788	0.00028157	6.8834e-05
745.14	0.00010352	0.00022091	0.00028019	0.00026357	0.00023343	3.317e-05
745.73	0.00010696	0.00017772	0.00025061	0.00022806	0.00022288	4.9164e-05
746.32	9.3341e-05	0.00016801	0.000205	0.00020685	0.00016276	4.15e-05
746.91	5.6582e-05	0.00011616	0.00021249	0.00016352	0.00017323	1.4002e-05
747.5	7.9107e-05	9.9905e-05	0.00016634	0.00017808	0.00014658	3.1084e-05
748.09	4.1282e-05	7.6584e-05	0.00014848	0.00010714	7.9851e-05	2.6084e-05
748.68	3.7951e-05	8.5931e-05	0.00012261	8.576e-05	0.00013574	4.1499e-05
749.27	3.0047e-05	6.2362e-05	9.2521e-05	0.00010026	0.0001035	1.45e-05
749.86	2.2e-05	5.1e-05	9.2499e-05	8.7249e-05	9.9749e-05	3.55e-05

## Sheet: Panel e)
Global FItting DA-PBI4 650 nm THF
Wavelength (nm)	SAS1	SAS2	SAS3
449.97	-9.54948e-06	2.74742e-06	-8.99053e-07
450.56	-1.54018e-05	-1.14198e-06	-4.9732e-06
451.15	-1.19427e-05	-1.1295e-05	-1.27543e-05
451.74	1.36194e-06	-1.55441e-05	3.49161e-06
452.33	-1.20492e-05	-1.22547e-05	-1.77837e-05
452.92	-4.33799e-06	5.75719e-06	6.19994e-06
453.51	-6.41375e-06	-7.10028e-06	-9.3771e-06
454.1	1.52808e-05	1.10459e-05	2.30949e-05
454.69	-1.41455e-05	-3.33442e-06	-6.61969e-06
455.27	-1.03423e-05	-1.6075e-05	-2.38379e-05
455.86	-4.32703e-06	3.81131e-07	-4.73728e-06
456.45	-1.88122e-07	-8.71738e-06	-4.67962e-06
457.04	1.25904e-07	-3.60484e-06	4.64508e-07
457.63	-8.70962e-06	-1.26696e-05	-7.53827e-06
458.22	-6.1367e-06	-8.58807e-06	-1.18498e-05
458.81	-2.03029e-06	-1.00856e-05	-1.25575e-05
459.4	2.2599e-05	-1.78778e-05	-9.19179e-06
459.99	-2.4069e-06	-1.8618e-05	-2.26046e-05
460.58	-1.58183e-05	-1.32187e-05	-1.46078e-05
461.17	-3.3043e-05	-1.33512e-05	-2.37056e-05
461.76	-4.9575e-06	-2.67618e-07	-5.82729e-06
462.35	3.11807e-05	-1.08825e-05	3.42892e-06
462.93	3.15816e-06	-1.05215e-05	-2.3238e-05
463.52	4.29415e-06	-1.22717e-05	-1.44293e-05
464.11	-2.03139e-06	-1.90785e-05	-2.9257e-05
464.7	1.99602e-06	5.48892e-08	-9.53413e-06
465.29	9.40328e-06	-1.25405e-05	-2.48488e-05
465.88	8.4063e-06	-1.09829e-05	-1.6181e-05
466.47	-1.0543e-05	-1.0437e-05	-3.11952e-05
467.06	-3.44938e-06	-1.88183e-05	-4.03513e-05
467.65	-1.67787e-05	-3.99829e-05	-6.13386e-05
468.24	-2.02258e-05	-3.81208e-05	-5.69181e-05
468.83	1.72149e-06	-3.09395e-05	-4.54431e-05
469.42	-1.57355e-05	-3.25152e-05	-6.3573e-05
470.01	-1.86915e-05	-4.352e-05	-7.08872e-05
470.59	-1.81617e-05	-3.91678e-05	-7.11783e-05
471.18	5.05214e-06	-3.84908e-05	-6.15736e-05
471.77	-2.11429e-05	-4.05058e-05	-8.61142e-05
472.36	-7.3168e-06	-5.05648e-05	-7.77409e-05
472.95	-2.23354e-05	-4.94152e-05	-0.000100577
473.54	-8.99949e-06	-6.22613e-05	-0.000104846
474.13	-2.46084e-05	-6.1429e-05	-0.000123935
474.72	-7.49501e-06	-4.8293e-05	-0.000101922
475.31	-1.96633e-05	-5.91807e-05	-0.000116033
475.9	-2.94782e-05	-7.53374e-05	-0.000140498
476.48	-3.40145e-05	-7.04389e-05	-0.000137397
477.08	-2.76976e-05	-8.17144e-05	-0.000143465
477.66	-9.63521e-06	-9.53967e-05	-0.000154041
478.25	-2.46732e-05	-9.92565e-05	-0.000176289
478.84	-4.94658e-05	-0.00010573	-0.000195866
479.43	-2.57336e-05	-9.57565e-05	-0.000176628
480.02	-3.99787e-05	-0.000118077	-0.000199315
480.61	-4.05753e-05	-0.000112561	-0.000200797
481.2	-3.05715e-05	-0.000118187	-0.00020931
481.79	-2.06325e-05	-0.000126838	-0.000219194
482.38	-1.52594e-05	-0.000132384	-0.00022224
482.97	-2.17121e-05	-0.000122428	-0.000224914
483.55	-3.323e-05	-0.000145332	-0.000249735
484.14	-2.31934e-05	-0.000136038	-0.000247778
484.73	-2.77782e-05	-0.000138958	-0.000256064
485.32	-3.37734e-05	-0.000138204	-0.000269408
485.91	-2.50586e-05	-0.000162231	-0.000285551
486.5	-1.19311e-05	-0.000157551	-0.00027735
487.09	-7.84167e-06	-0.000154418	-0.000280892
487.68	-2.85729e-05	-0.000166994	-0.000305002
488.27	-2.10605e-05	-0.000171574	-0.000305417
488.86	-1.27569e-05	-0.000168709	-0.000308914
489.45	1.74013e-06	-0.000175376	-0.000315704
490.04	-1.58585e-05	-0.000171635	-0.00032683
490.62	-1.3639e-05	-0.000185761	-0.000340892
491.21	-2.12239e-06	-0.000187135	-0.000346071
491.8	5.36947e-06	-0.000180575	-0.000335568
492.39	-3.14392e-06	-0.000192075	-0.000357291
492.98	-6.82632e-06	-0.000191072	-0.000369294
493.57	-2.87402e-06	-0.000184054	-0.000366803
494.16	8.31876e-06	-0.000186674	-0.000374855
494.75	-2.21695e-06	-0.000193252	-0.000392604
495.34	1.40815e-05	-0.00019354	-0.000391529
495.93	3.52011e-05	-0.000193675	-0.000384568
496.52	2.25096e-05	-0.000190392	-0.000396614
497.11	1.30343e-05	-0.000199758	-0.000415591
497.7	1.83261e-05	-0.000202013	-0.00041664
498.28	1.30569e-05	-0.000205134	-0.000425622
498.87	2.6215e-05	-0.000198866	-0.000424892
499.46	1.98453e-05	-0.000207221	-0.000439811
500.05	1.37306e-05	-0.000205825	-0.000445498
500.64	1.74258e-05	-0.00021578	-0.000456369
501.23	5.34804e-06	-0.000225809	-0.000481935
501.82	5.25505e-06	-0.000217067	-0.000480086
502.41	1.5162e-05	-0.000205374	-0.000466813
503	7.50619e-06	-0.000217122	-0.000490212
503.59	1.26156e-05	-0.000236794	-0.00050322
504.18	5.28115e-06	-0.000235427	-0.000512181
504.77	9.59577e-06	-0.000230934	-0.000511029
505.35	8.01715e-06	-0.000247855	-0.000532454
505.94	1.49995e-06	-0.000247222	-0.000539003
506.53	1.19657e-05	-0.000237199	-0.000525956
507.12	3.56329e-06	-0.000252479	-0.00054269
507.71	-9.53993e-06	-0.000251391	-0.000552432
508.3	-2.15214e-05	-0.000270202	-0.000580776
508.89	-6.23499e-06	-0.000270605	-0.000574877
509.48	-2.24448e-05	-0.000282687	-0.000594165
510.07	-7.91276e-06	-0.00028062	-0.000582911
510.66	-8.15118e-06	-0.000269942	-0.000577969
511.25	-2.46582e-05	-0.00029154	-0.000601289
511.83	-2.1215e-05	-0.000297157	-0.000603434
512.42	-1.43848e-05	-0.000301608	-0.000606981
513.01	-4.19031e-05	-0.000314397	-0.000632817
513.6	-3.15881e-05	-0.000316438	-0.00062377
514.19	-4.33697e-05	-0.000319242	-0.000633197
514.78	-4.50837e-05	-0.000331904	-0.000638987
515.37	-5.94202e-05	-0.000346372	-0.000653473
515.96	-6.2545e-05	-0.000347913	-0.000660041
516.55	-6.32095e-05	-0.000358435	-0.000661528
517.14	-5.90601e-05	-0.000363642	-0.000664564
517.73	-4.97788e-05	-0.000370768	-0.000659613
518.32	-6.77757e-05	-0.000376465	-0.000675984
518.91	-6.79513e-05	-0.00037706	-0.000681037
519.49	-6.73057e-05	-0.000385469	-0.000684492
520.08	-7.51798e-05	-0.000401267	-0.00070786
520.67	-6.7871e-05	-0.000402537	-0.000703495
521.26	-6.06288e-05	-0.000389283	-0.0006818
521.85	-6.46243e-05	-0.000403938	-0.000696108
522.44	-8.27408e-05	-0.000425914	-0.000721422
523.03	-9.81218e-05	-0.000424835	-0.000719353
523.62	-8.62199e-05	-0.00042085	-0.000716555
524.21	-7.96957e-05	-0.000424637	-0.000720716
524.8	-8.87837e-05	-0.000436295	-0.000729437
525.39	-7.31067e-05	-0.000424605	-0.000723186
525.97	-6.63638e-05	-0.000426312	-0.000717063
526.56	-9.37753e-05	-0.000437812	-0.000749762
527.15	-9.04183e-05	-0.00043749	-0.000748364
527.74	-9.31916e-05	-0.000437384	-0.000751037
528.33	-0.00010774	-0.000454654	-0.000768867
528.92	-9.13492e-05	-0.000440715	-0.000752745
529.51	-0.000106429	-0.000437638	-0.000765583
530.1	-9.7178e-05	-0.000443009	-0.000765467
530.69	-0.000107229	-0.00043596	-0.000768879
531.28	-8.63871e-05	-0.00043618	-0.000757543
531.87	-0.000108734	-0.000427955	-0.000764842
532.46	-0.000113253	-0.000435204	-0.000779122
533.04	-0.000101829	-0.000436575	-0.000782305
533.63	-0.000106234	-0.000428148	-0.000778939
534.22	-8.44909e-05	-0.000425473	-0.000767905
534.81	-0.000102817	-0.000409278	-0.000759095
535.4	-8.35566e-05	-0.000407542	-0.000763502
535.99	-9.24414e-05	-0.000409752	-0.000773181
536.58	-9.55429e-05	-0.00039107	-0.000760339
537.17	-8.6732e-05	-0.000386774	-0.000766692
537.76	-9.33254e-05	-0.00038128	-0.000759373
538.35	-9.37991e-05	-0.000372785	-0.000759741
538.94	-9.40732e-05	-0.000367862	-0.000755787
539.53	-0.000105147	-0.000366363	-0.000767416
540.11	-9.18402e-05	-0.000351118	-0.000748836
540.7	-7.66411e-05	-0.000340553	-0.000738893
541.29	-9.14619e-05	-0.000335784	-0.000745326
541.88	-9.71651e-05	-0.000356161	-0.000766557
542.47	-0.000105922	-0.000339288	-0.000755395
543.06	-0.000100093	-0.000344441	-0.000755372
543.65	-9.06593e-05	-0.000323413	-0.00073135
544.24	-0.000103745	-0.000333525	-0.00074658
544.83	-0.000106514	-0.000331557	-0.000749055
545.42	-9.59939e-05	-0.000319615	-0.000729391
546.01	-0.000107262	-0.000333788	-0.000742062
546.6	-0.000123552	-0.000342418	-0.000751928
547.18	-0.000118084	-0.000350125	-0.000748573
547.77	-0.000123907	-0.000342308	-0.000744947
548.36	-0.000117561	-0.00034302	-0.000735188
548.95	-0.000116957	-0.000349623	-0.000733274
549.54	-0.00012547	-0.000358224	-0.00073727
550.13	-0.000122125	-0.000365005	-0.000733201
550.72	-0.000134677	-0.000375627	-0.000747335
551.31	-0.000143949	-0.000401405	-0.000751939
551.9	-0.000131718	-0.000388347	-0.000729628
552.49	-0.000148111	-0.000402882	-0.000741641
553.08	-0.00015819	-0.000422182	-0.000753368
553.67	-0.000165783	-0.000438624	-0.000754702
554.26	-0.000177184	-0.000444722	-0.000760801
554.84	-0.000168167	-0.000452721	-0.000743223
555.43	-0.000189669	-0.000482669	-0.000768706
556.02	-0.000176572	-0.00047857	-0.00075075
556.61	-0.000187193	-0.000513886	-0.000764583
557.2	-0.000210479	-0.000521138	-0.000770126
557.79	-0.000212383	-0.000542079	-0.00077408
558.38	-0.000213959	-0.000559315	-0.000780237
558.97	-0.000229506	-0.000572217	-0.00077869
559.56	-0.000231512	-0.000589543	-0.00078353
560.15	-0.000256673	-0.000625709	-0.000808659
560.74	-0.000245337	-0.000638118	-0.000795888
561.33	-0.000267291	-0.000674909	-0.000819927
561.91	-0.000286471	-0.000715902	-0.000842074
562.5	-0.000297301	-0.000717704	-0.000840734
563.09	-0.00030028	-0.000731652	-0.000837968
563.68	-0.000309346	-0.000755737	-0.000848339
564.27	-0.000306735	-0.000775488	-0.000842159
564.86	-0.000329485	-0.000810334	-0.000871918
565.45	-0.000340786	-0.00082407	-0.000870128
566.04	-0.000360538	-0.000849216	-0.000887369
566.63	-0.000357732	-0.000879845	-0.000890354
567.22	-0.000378762	-0.00089949	-0.000900033
567.81	-0.000387894	-0.000923718	-0.000907066
568.4	-0.000394204	-0.000945408	-0.000922749
568.98	-0.000388997	-0.000972485	-0.000922492
569.57	-0.000410601	-0.000999038	-0.000941058
570.16	-0.000406844	-0.00102	-0.000941102
570.75	-0.00041625	-0.00103	-0.000941415
571.34	-0.000440829	-0.00106	-0.000966061
571.93	-0.000441097	-0.00108	-0.00096925
572.52	-0.00044519	-0.00109	-0.000951156
573.11	-0.000465949	-0.00112	-0.000980161
573.7	-0.000467053	-0.00112	-0.00097453
574.29	-0.000479988	-0.00114	-0.000987096
574.88	-0.000478777	-0.00116	-0.000986745
575.47	-0.00047601	-0.00116	-0.000970505
576.05	-0.000478344	-0.00117	-0.000975776
576.64	-0.000488397	-0.00118	-0.00097406
577.23	-0.000507667	-0.0012	-0.000982505
577.82	-0.000521127	-0.00121	-0.000995884
578.41	-0.000507015	-0.00122	-0.00098594
579	-0.00052009	-0.00122	-0.00099061
579.59	-0.000510687	-0.00123	-0.000980516
580.18	-0.000531804	-0.00124	-0.000998667
580.77	-0.000533599	-0.00125	-0.00099915
581.36	-0.000522946	-0.00123	-0.000971919
581.95	-0.00053154	-0.00124	-0.000979666
582.53	-0.000537476	-0.00125	-0.000987114
583.12	-0.00055023	-0.00125	-0.000984947
583.71	-0.000537955	-0.00124	-0.000965565
584.3	-0.00054416	-0.00124	-0.000973546
584.89	-0.000556125	-0.00124	-0.000969059
585.48	-0.000570274	-0.00124	-0.000969589
586.07	-0.000573834	-0.00123	-0.000969352
586.66	-0.000586055	-0.00124	-0.000978804
587.25	-0.000571062	-0.00122	-0.000957702
587.84	-0.000583289	-0.00121	-0.000949673
588.43	-0.000582129	-0.00121	-0.00095543
589.02	-0.000588222	-0.0012	-0.000944601
589.6	-0.000584166	-0.0012	-0.00094182
590.19	-0.000585621	-0.00119	-0.00093534
590.78	-0.000577921	-0.00118	-0.000926591
591.37	-0.000582578	-0.00118	-0.000925367
591.96	-0.000587716	-0.00115	-0.000918105
592.55	-0.000584058	-0.00115	-0.000910098
593.14	-0.000599158	-0.00115	-0.00091941
593.73	-0.000597438	-0.00114	-0.000919033
594.32	-0.000591046	-0.00113	-0.00090789
594.91	-0.000599578	-0.00112	-0.000902428
595.5	-0.000605502	-0.0011	-0.000903874
596.09	-0.000597387	-0.00108	-0.00088863
596.67	-0.000613039	-0.00109	-0.000909598
597.26	-0.00060857	-0.00108	-0.000895261
597.85	-0.000609104	-0.00107	-0.00088127
598.44	-0.000608315	-0.00106	-0.000879634
599.03	-0.000612985	-0.00105	-0.00088362
599.62	-0.000612457	-0.00104	-0.000878554
600.21	-0.000625287	-0.00103	-0.000878122
600.8	-0.000606132	-0.00102	-0.000860492
601.39	-0.000608792	-0.00101	-0.000853598
601.98	-0.000614189	-0.00101	-0.00086439
602.57	-0.000614026	-0.000993216	-0.0008563
603.16	-0.000618989	-0.000984202	-0.000851585
603.74	-0.000612892	-0.000976263	-0.000840923
604.33	-0.000608194	-0.000960034	-0.000831328
604.92	-0.000601786	-0.000945514	-0.000824247
605.51	-0.000612912	-0.000937472	-0.000825642
606.1	-0.000622077	-0.000936467	-0.000830806
606.69	-0.00061031	-0.000929657	-0.000824874
607.28	-0.000615509	-0.000917917	-0.000820219
607.87	-0.000600879	-0.000895706	-0.000796049
608.46	-0.000607603	-0.000893274	-0.000802127
609.05	-0.00060379	-0.00087847	-0.000784856
609.64	-0.000596102	-0.000865994	-0.000775166
610.23	-0.000585786	-0.000854507	-0.000762595
610.82	-0.000608565	-0.000845344	-0.000772783
611.4	-0.000598985	-0.00084394	-0.000764426
611.99	-0.000586671	-0.000820895	-0.000741144
612.58	-0.000609363	-0.000820744	-0.000755203
613.17	-0.000592959	-0.000802313	-0.000731781
613.76	-0.000593802	-0.000789878	-0.000726174
614.35	-0.000588566	-0.000787632	-0.000720624
614.94	-0.000584695	-0.000763129	-0.000701023
615.53	-0.000583005	-0.000756907	-0.000694319
616.12	-0.000581944	-0.000750498	-0.000684562
616.71	-0.000575288	-0.00073116	-0.000671351
617.3	-0.000579616	-0.000731079	-0.000668951
617.89	-0.000581732	-0.000714194	-0.00065576
618.47	-0.000576652	-0.000701219	-0.000642002
619.06	-0.00058367	-0.0006997	-0.000648905
619.65	-0.000568294	-0.000696918	-0.000636533
620.24	-0.000566843	-0.000678526	-0.000615799
620.83	-0.000563046	-0.000663705	-0.000607881
621.42	-0.000569191	-0.000647911	-0.000590045
622.01	-0.000555116	-0.000638709	-0.000578015
622.6	-0.000554805	-0.000632377	-0.000572499
623.19	-0.00055967	-0.000629776	-0.000566621
623.78	-0.00054964	-0.000614026	-0.000547346
624.37	-0.000554399	-0.000606009	-0.000540563
624.96	-0.000553561	-0.000589325	-0.000529329
625.54	-0.000546677	-0.00058095	-0.000514962
626.13	-0.000545905	-0.00057124	-0.000499949
626.72	-0.000546284	-0.000566775	-0.000498162
627.31	-0.000540853	-0.00055142	-0.000476612
627.9	-0.000542609	-0.000558018	-0.000474263
628.49	-0.000533603	-0.00054091	-0.000460145
629.08	-0.000540353	-0.000536001	-0.000454172
629.67	-0.000545686	-0.000521531	-0.00044099
630.26	-0.000524622	-0.000513218	-0.000414692
630.85	-0.000530918	-0.000507381	-0.00041294
631.44	-0.000525779	-0.000507892	-0.000404857
632.03	-0.000524072	-0.000495801	-0.000385307
632.61	-0.000527753	-0.000477006	-0.000373122
633.2	-0.000521452	-0.000466734	-0.000349538
633.79	-0.000523351	-0.000463898	-0.000345052
634.38	-0.000518894	-0.000463571	-0.00033905
634.97	-0.000513002	-0.00045613	-0.000320321
635.56	-0.000516098	-0.000441673	-0.000306794
636.15	-0.000516096	-0.000436014	-0.000289764
636.74	-0.000496743	-0.00042909	-0.000271149
637.33	-0.000511361	-0.000425471	-0.000269828
637.92	-0.000494843	-0.000413316	-0.000241885
638.51	-0.000495145	-0.000397951	-0.000223826
639.09	-0.00048807	-0.000392545	-0.000203699
639.68	-0.000479662	-0.00038255	-0.000184671
640.27	-0.000474214	-0.000382933	-0.000176455
640.86	-0.000467662	-0.000381502	-0.000160756
641.45	-0.000466615	-0.000365407	-0.000146173
642.04	-0.000458072	-0.000351128	-0.000124395
642.63	-0.000451935	-0.000345316	-0.000107169
643.22	-0.000441066	-0.000331936	-8.05725e-05
643.81	-0.000439655	-0.000327865	-6.93401e-05
644.4	-0.0004399	-0.000327029	-5.97138e-05
644.99	-0.000420522	-0.000306081	-2.9485e-05
645.58	-0.000412951	-0.000302068	-4.31037e-06
646.16	-0.000410031	-0.000284667	1.09191e-05
646.75	-0.000411855	-0.0002667	3.6496e-05
647.34	-0.000404475	-0.000262604	5.10073e-05
647.93	-0.000403451	-0.000257482	5.55368e-05
648.52	-0.000392608	-0.000238616	8.85974e-05
649.11	-0.000383315	-0.00022663	0.000106564
649.7	-0.000369561	-0.000224582	0.000125688
650.29	-0.000361989	-0.000205629	0.000156033
650.88	-0.000358234	-0.000188077	0.000177589
651.47	-0.00035614	-0.000181555	0.00019085
652.06	-0.000344932	-0.000165707	0.000221335
652.65	-0.000331091	-0.000144518	0.000248581
653.23	-0.00032107	-0.000136993	0.000261392
653.82	-0.000315985	-0.000114973	0.000290819
654.41	-0.0003081	-9.97958e-05	0.000317946
655	-0.000294359	-8.13522e-05	0.000345593
655.59	-0.000291142	-7.41378e-05	0.000365064
656.18	-0.000292433	-5.98117e-05	0.000379817
656.77	-0.000284945	-3.87801e-05	0.000406492
657.36	-0.000273472	-1.75698e-05	0.00044011
657.95	-0.000266569	7.49169e-06	0.00046811
658.54	-0.000255091	2.55327e-05	0.000502402
659.13	-0.000246183	3.76663e-05	0.000525648
659.72	-0.000234184	6.48713e-05	0.000556286
660.3	-0.000239437	7.74984e-05	0.000576254
660.89	-0.000228691	0.000106825	0.000611482
661.48	-0.000210961	0.000125402	0.000645253
662.07	-0.000199668	0.00014065	0.000674425
662.66	-0.000206835	0.000155357	0.000701473
663.25	-0.000194148	0.000178443	0.000732421
663.84	-0.00018327	0.00020255	0.000769793
664.43	-0.00017494	0.000231537	0.000808107
665.02	-0.000171143	0.000245906	0.000835282
665.61	-0.000156965	0.000269799	0.000877237
666.2	-0.000140691	0.00029606	0.000924156
666.79	-0.000138566	0.000315932	0.000951571
667.37	-0.000132463	0.000337514	0.000983844
667.96	-0.000121362	0.000358402	0.00103
668.55	-0.000118648	0.000382649	0.00106
669.14	-0.000108576	0.000402779	0.00111
669.73	-0.000102379	0.00041862	0.00114
670.32	-9.96537e-05	0.000432237	0.00117
670.91	-8.7265e-05	0.000465584	0.00122
671.5	-7.03738e-05	0.000498647	0.00128
672.09	-7.21864e-05	0.000506469	0.00131
672.68	-6.68183e-05	0.000534725	0.00135
673.27	-6.52377e-05	0.000557953	0.00139
673.86	-4.49343e-05	0.000571282	0.00144
674.45	-3.80615e-05	0.000600462	0.00148
675.03	-3.08392e-05	0.000621849	0.00153
675.62	-2.78705e-05	0.000647053	0.00158
676.21	-1.85069e-05	0.000672043	0.00163
676.8	-4.30628e-06	0.000696996	0.00168
677.39	-8.34357e-07	0.00072895	0.00174
677.98	5.82176e-06	0.00073531	0.00178
678.57	6.72729e-06	0.000754646	0.00183
679.16	1.46876e-05	0.000781396	0.00188
679.75	2.83259e-05	0.00081111	0.00194
680.34	3.85597e-05	0.000830329	0.002
680.93	4.53563e-05	0.000840769	0.00204
681.52	5.54551e-05	0.00087832	0.00211
682.1	5.80293e-05	0.000894259	0.00216
682.69	6.84669e-05	0.000915647	0.00223
683.28	8.27334e-05	0.00093758	0.00228
683.87	8.3374e-05	0.000966403	0.00235
684.46	8.52148e-05	0.000972742	0.0024
685.05	9.50272e-05	0.000994907	0.00246
685.64	9.80147e-05	0.00102	0.00252
686.23	0.000107889	0.00103	0.00258
686.82	0.000132589	0.00105	0.00265
687.41	0.000127953	0.00106	0.00269
688	0.000139111	0.00108	0.00275
688.59	0.000151027	0.0011	0.00283
689.17	0.000151728	0.00113	0.00288
689.76	0.000161335	0.00114	0.00295
690.35	0.000170745	0.00114	0.003
690.94	0.000178434	0.00116	0.00306
691.53	0.000193323	0.00118	0.00313
692.12	0.000203188	0.00118	0.00319
692.71	0.000214812	0.0012	0.00325
693.3	0.000217298	0.00122	0.00332
693.89	0.00023221	0.00123	0.00338
694.48	0.000247296	0.00123	0.00343
695.07	0.000246031	0.00124	0.00348
695.66	0.000250536	0.00126	0.00354
696.24	0.000262274	0.00126	0.00359
696.83	0.000276498	0.00128	0.00365
697.42	0.000279223	0.00128	0.00369
698.01	0.000289457	0.0013	0.00376
698.6	0.000302375	0.00131	0.0038
699.19	0.000313252	0.00133	0.00385
699.78	0.000307727	0.00134	0.0039
700.37	0.000319607	0.00136	0.00394
700.96	0.000327588	0.00136	0.00398
701.55	0.000341848	0.00138	0.00402
702.14	0.000349011	0.00139	0.00407
702.72	0.000357671	0.00142	0.00411
703.31	0.000351872	0.0014	0.00411
703.9	0.000356262	0.00142	0.00414
704.49	0.000362493	0.00144	0.00417
705.08	0.000378171	0.00147	0.00421
705.67	0.000378376	0.00147	0.00421
706.26	0.000373728	0.00148	0.00421
706.85	0.000384395	0.00149	0.00422
707.44	0.000385905	0.00151	0.00424
708.03	0.000392208	0.00153	0.00424
708.62	0.000397599	0.00154	0.00425
709.21	0.000396551	0.00155	0.00425
709.79	0.00040434	0.00157	0.00425
710.38	0.000397862	0.00158	0.00424
710.97	0.000393669	0.00158	0.00421
711.56	0.000399914	0.00161	0.00422
712.15	0.000399598	0.00163	0.00421
712.74	0.000405327	0.00165	0.00422
713.33	0.00040334	0.00167	0.0042
713.92	0.000408512	0.0017	0.0042
714.51	0.000404303	0.00171	0.00417
715.1	0.000407146	0.00175	0.00418
715.69	0.000397894	0.00176	0.00416
716.28	0.000400131	0.00179	0.00415
716.86	0.000405304	0.00182	0.00415
717.45	0.000409127	0.00185	0.00415
718.04	0.000412167	0.00188	0.00414
718.63	0.000412395	0.00191	0.00413
719.22	0.000416287	0.00194	0.00412
719.81	0.000408241	0.00197	0.00411
720.4	0.000418006	0.00201	0.00412
720.99	0.000404945	0.00203	0.0041
721.58	0.000402358	0.00205	0.00407
722.17	0.000410476	0.00208	0.00405
722.76	0.000405431	0.00211	0.00405
723.35	0.000413319	0.00212	0.00404
723.93	0.000409094	0.00214	0.00401
724.52	0.000399618	0.00216	0.004
725.11	0.000396189	0.00216	0.00396
725.7	0.000403427	0.00219	0.00396
726.29	0.000398379	0.00218	0.00392
726.88	0.000400659	0.00219	0.00389
727.47	0.000384186	0.00218	0.00384
728.06	0.000377542	0.00216	0.00378
728.65	0.000371219	0.00215	0.00372
729.24	0.000375443	0.00213	0.00366
729.83	0.00037202	0.00211	0.00361
730.41	0.000357144	0.00208	0.00352
731.01	0.000349406	0.00204	0.00343
731.59	0.000336885	0.00198	0.00333
732.18	0.000330015	0.00191	0.0032
732.77	0.000327546	0.00187	0.00312
733.36	0.000302703	0.0018	0.00297
733.95	0.000283098	0.00172	0.00282
734.54	0.000287163	0.00164	0.00268
735.13	0.000267542	0.00155	0.00253
735.72	0.000249616	0.00146	0.00238
736.31	0.000231624	0.00137	0.00221
736.9	0.000207884	0.00126	0.00204
737.48	0.000194889	0.00118	0.00187
738.08	0.000183926	0.00107	0.0017
738.66	0.000158864	0.000959169	0.00154
739.25	0.000142965	0.000900551	0.0014
739.84	0.000126152	0.000811489	0.00125
740.43	0.000103472	0.000713818	0.00109
741.02	0.000117066	0.000621781	0.000958011
741.61	8.89442e-05	0.000550338	0.000834197
742.2	7.10869e-05	0.000479037	0.000729233
742.79	6.94809e-05	0.000415776	0.000625793
743.38	6.90014e-05	0.000371212	0.000556289
743.97	4.53267e-05	0.000310039	0.000457709
744.55	5.22636e-05	0.000269062	0.000399865
745.15	4.19936e-05	0.000218129	0.000330142
745.73	3.8077e-05	0.000190882	0.000283817
746.32	3.95045e-05	0.000161655	0.000246975
746.91	3.20492e-05	0.000136562	0.000204012
747.5	3.15635e-05	0.000118258	0.000189264
748.09	2.02845e-05	9.68769e-05	0.000145745
748.68	1.88089e-05	8.08177e-05	0.000126737
749.27	1.40757e-05	7.2133e-05	0.000114532
749.86	2.16245e-05	7.10501e-05	0.000105153

## Sheet: Panel f)
Composition DA-PBI4 650 nm THF
Time (ps)	Comp1 (1 ps)	Comp2 (6 ps)	Comp3 (1.1 ns)	Comp4 (IRF)
-1.42	6.08497e-13	1.36974e-14	1.58364e-15	1.00254e-11
-1.38	2.53473e-12	5.85878e-14	6.78061e-15	4.06551e-11
-1.34	1.01518e-11	2.41106e-13	2.79339e-14	1.584e-10
-1.3	3.90941e-11	9.54704e-13	1.10733e-13	5.92959e-10
-1.26	1.44761e-10	3.63767e-12	4.22421e-13	2.13266e-09
-1.22	5.15446e-10	1.33385e-11	1.55084e-12	7.36965e-09
-1.18	1.76493e-09	4.70715e-11	5.48007e-12	2.44681e-08
-1.14	5.81176e-09	1.59888e-10	1.86399e-11	7.80516e-08
-1.1	1.84054e-08	5.22789e-10	6.10362e-11	2.39217e-07
-1.06	5.60623e-08	1.64565e-09	1.92428e-10	7.04416e-07
-1.02	1.64252e-07	4.98767e-09	5.8417e-10	1.99295e-06
-0.979	4.74821e-07	1.49447e-08	1.75348e-09	5.55169e-06
-0.939	1.28611e-06	4.19679e-08	4.93325e-09	1.44848e-05
-0.899	3.35153e-06	1.13523e-07	1.33707e-08	3.63103e-05
-0.859	8.4037e-06	2.95842e-07	3.49171e-08	8.7453e-05
-0.819	2.02771e-05	7.42891e-07	8.78763e-08	0.000202371
-0.779	4.70869e-05	1.7979e-06	2.13181e-07	0.000449934
-0.739	0.000105247	4.19445e-06	4.98616e-07	0.000961122
-0.699	0.000226463	9.43539e-06	1.12471e-06	0.00197
-0.659	0.000469173	2.04707e-05	2.4473e-06	0.00389
-0.619	0.000936041	4.28469e-05	5.13862e-06	0.00737
-0.578	0.00183	8.80431e-05	1.05959e-05	0.01361
-0.538	0.00338	0.000171538	2.07205e-05	0.02378
-0.498	0.00602	0.000322778	3.91443e-05	0.03992
-0.458	0.01035	0.000586831	7.14734e-05	0.06438
-0.418	0.01715	0.00103	0.000126197	0.09976
-0.378	0.02741	0.00175	0.000215589	0.14853
-0.338	0.04227	0.00288	0.000356571	0.21247
-0.298	0.06294	0.00459	0.000571357	0.29202
-0.258	0.09054	0.00709	0.000887646	0.3856
-0.218	0.12589	0.01061	0.00134	0.48922
-0.178	0.16933	0.01542	0.00196	0.59634
-0.138	0.22051	0.02177	0.00279	0.69841
-0.0982	0.27796	0.02984	0.00386	0.7855
-0.0581	0.34051	0.03992	0.00521	0.84951
-0.0181	0.40495	0.05202	0.00687	0.8825
0.0219	0.46843	0.06618	0.00884	0.88083
0.062	0.52806	0.08233	0.01113	0.84455
0.102	0.58077	0.10021	0.01373	0.77806
0.142	0.62462	0.11957	0.01663	0.6887
0.182	0.65829	0.14009	0.01978	0.5857
0.222	0.68139	0.16142	0.02317	0.47857
0.262	0.69431	0.1832	0.02675	0.37571
0.302	0.6981	0.20511	0.0305	0.28339
0.342	0.69421	0.22687	0.03437	0.20537
0.382	0.68426	0.24825	0.03835	0.143
0.422	0.66983	0.26908	0.04241	0.09566
0.462	0.65235	0.28923	0.04654	0.06149
0.502	0.63298	0.30864	0.05071	0.03797
0.541	0.61312	0.3268	0.05482	0.02284
0.581	0.5924	0.34463	0.05906	0.01303
0.629	0.56765	0.36496	0.0642	0.00631
0.678	0.54296	0.38454	0.06947	0.00283
0.73	0.51768	0.40407	0.0751	0.00113
0.784	0.49254	0.42305	0.08098	0.00040806
0.841	0.46727	0.4417	0.08721	0.000128201
0.9	0.44246	0.45959	0.09368	3.55029e-05
0.963	0.41742	0.4772	0.10062	8.18663e-06
1.03	0.39234	0.49434	0.10801	1.54244e-06
1.09	0.37115	0.50838	0.11464	3.14543e-07
1.17	0.34468	0.5253	0.1235	3.28227e-08
1.24	0.32307	0.53853	0.13125	3.98433e-09
1.32	0.30003	0.55199	0.1401	3.08008e-10
1.4	0.27863	0.56379	0.14894	2.02899e-11
1.49	0.25637	0.57526	0.15886	7.85743e-13
1.58	0.23589	0.58497	0.16874	2.48506e-14
1.67	0.21705	0.59307	0.17858	6.4187e-16
1.77	0.19787	0.60036	0.18945	8.70925e-18
1.87	0.18039	0.60602	0.20024	9.20324e-20
1.98	0.16294	0.61055	0.21203	4.62269e-22
2.09	0.14717	0.61349	0.2237	1.71583e-24
2.21	0.13171	0.6151	0.2363	2.7119e-27
2.34	0.11679	0.61517	0.24978	1.66805e-30
2.47	0.10356	0.61374	0.26308	6.72443e-34
2.6	0.09182	0.611	0.27619	1.77669e-37
2.74	0.08067	0.6068	0.29008	1.55285e-41
2.89	0.07022	0.60107	0.3047	4.04211e-46
3.05	0.06056	0.5938	0.31998	2.80021e-51
3.21	0.05223	0.58554	0.33494	1.02288e-56
3.38	0.04463	0.57589	0.35049	8.47368e-63
3.56	0.03778	0.56491	0.36654	1.4014e-69
3.75	0.03169	0.55265	0.38304	4.04267e-77
3.95	0.02634	0.53924	0.39991	1.764e-85
4.15	0.02189	0.52546	0.41627	2.83163e-94
4.37	0.01786	0.51006	0.4337	1.89024e-104
4.59	0.01457	0.49457	0.45055	3.76271e-115
4.83	0.01167	0.4777	0.46826	2.00604e-127
5.08	0.00926	0.46028	0.48601	7.12494e-141
5.34	0.00728	0.44247	0.50372	1.39765e-155
5.61	0.00567	0.42438	0.52133	1.24596e-171
5.89	0.00438	0.40613	0.53878	4.1224e-189
6.19	0.00332	0.38721	0.55661	8.74199e-209
6.5	0.00249	0.3684	0.57412	3.85232e-230
6.83	0.00184	0.34922	0.59179	5.07571e-254
7.17	0.00134	0.33038	0.60899	7.32783e-280
7.52	0.000969347	0.31194	0.62571	8.98281e-308
7.9	0.000682064	0.29301	0.64277	0
8.29	0.000475503	0.27472	0.65917	0
8.7	0.000325422	0.25667	0.67528	0
9.13	0.000218628	0.23897	0.69101	0
9.58	0.000144189	0.22174	0.70628	0
10.1	8.91324e-05	0.20334	0.72252	0
10.5	6.15668e-05	0.19023	0.73406	0
11.1	3.53438e-05	0.17211	0.74994	0
11.6	2.22563e-05	0.15833	0.76198	0
12.2	1.27767e-05	0.14325	0.77511	0
12.8	7.33475e-06	0.12959	0.78694	0
13.4	4.21068e-06	0.11724	0.79759	0
14	2.41723e-06	0.10606	0.80717	0
14.7	1.26506e-06	0.09436	0.81714	0
15.4	6.62075e-07	0.08395	0.82594	0
16.2	3.15885e-07	0.07345	0.83473	0
17	1.50713e-07	0.06427	0.84233	0
17.8	7.19073e-08	0.05623	0.8489	0
18.6	3.4308e-08	0.0492	0.85455	0
19.5	1.49226e-08	0.04233	0.85996	0
20.5	5.91729e-09	0.03582	0.86497	0
21.5	2.34639e-09	0.03031	0.86907	0
22.5	9.30418e-10	0.02565	0.8724	0
23.6	3.36344e-10	0.02135	0.87532	0
24.7	1.21587e-10	0.01776	0.87759	0
25.9	4.00702e-11	0.01454	0.87945	0
27.1	1.32055e-11	0.0119	0.88078	0
28.4	3.96749e-12	0.00958	0.88173	0
29.8	1.08669e-12	0.00758	0.88231	0
31.2	2.97641e-13	0.006	0.8825	0
32.7	7.43207e-14	0.00467	0.88239	0
34.3	1.69182e-14	0.00357	0.88198	0
35.9	3.85122e-15	0.00274	0.88133	0
37.6	7.99226e-16	0.00206	0.88046	0
39.4	1.51206e-16	0.00153	0.87937	0
41.3	2.60794e-17	0.00111	0.87809	0
43.2	4.49805e-18	0.000808692	0.87671	0
45.3	6.44774e-19	0.000569477	0.8751	0
47.4	9.24252e-20	0.000401023	0.87343	0
49.7	1.10111e-20	0.000273122	0.87156	0
52.1	1.1959e-21	0.000182933	0.86957	0
54.5	1.29886e-22	0.000122525	0.86756	0
57.1	1.17242e-23	7.93698e-05	0.86537	0
59.8	9.6479e-25	5.05629e-05	0.86308	0
62.7	6.59838e-26	3.11532e-05	0.86062	0
65.7	4.11406e-27	1.88765e-05	0.85808	0
68.8	2.33847e-28	1.12483e-05	0.85545	0
72	1.21177e-29	6.59175e-06	0.85275	0
75.4	5.21871e-31	3.73601e-06	0.84988	0
79	1.86794e-32	2.04791e-06	0.84686	0
82.8	5.55671e-34	1.08569e-06	0.84368	0
86.7	1.50695e-35	5.66045e-07	0.84042	0
90.8	3.39655e-37	2.85423e-07	0.83702	0
95.1	6.36256e-39	1.39195e-07	0.83346	0
99.6	9.90561e-41	6.56524e-08	0.82975	0
104	1.69162e-42	3.1487e-08	0.82614	0
109	1.65841e-44	1.36614e-08	0.82206	0
114	1.62584e-46	5.92733e-09	0.81799	0
120	6.3204e-49	2.17619e-09	0.81315	0
125	6.1963e-51	9.44191e-10	0.80913	0
131	2.40878e-53	3.46655e-10	0.80433	0
138	3.71314e-56	1.07698e-10	0.79877	0
144	1.44347e-58	3.95406e-11	0.79404	0
151	2.2251e-61	1.22844e-11	0.78855	0
158	3.42999e-64	3.81648e-12	0.7831	0
166	2.09659e-67	1.00333e-12	0.77691	0
173	3.2319e-70	3.11713e-13	0.77154	0
182	7.8335e-74	6.93443e-14	0.76469	0
190	4.78825e-77	1.82303e-14	0.75866	0
199	1.16058e-80	4.05554e-15	0.75192	0
209	1.11545e-84	7.63444e-16	0.74451	0
218	2.70364e-88	1.69837e-16	0.7379	0
229	1.03039e-92	2.70541e-17	0.7299	0
239	9.90329e-97	5.09286e-18	0.7227	0
251	1.49662e-101	6.86492e-19	0.71416	0
263	2.26174e-106	9.25357e-20	0.70572	0
275	3.41801e-111	1.24734e-20	0.69738	0
288	2.04824e-116	1.42275e-21	0.68845	0
302	4.86708e-122	1.37325e-22	0.67897	0
316	1.15652e-127	1.32547e-23	0.66961	0
331	1.08973e-133	1.08258e-24	0.65973	0
346	1.02679e-139	8.84206e-26	0.65	0
363	1.52126e-146	5.1712e-27	0.63914	0
380	2.25383e-153	3.02433e-28	0.62847	0
398	1.32409e-160	1.49672e-29	0.61736	0
416	7.77885e-168	7.40715e-31	0.60644	0
436	7.18567e-176	2.62487e-32	0.59454	0
457	2.63207e-184	7.87112e-34	0.5823	0
478	9.6411e-193	2.36029e-35	0.57031	0
501	5.55279e-202	5.06805e-37	0.55746	0
524	3.19813e-211	1.08822e-38	0.5449	0
549	2.89625e-221	1.67316e-40	0.53156	0
575	1.04005e-231	2.17686e-42	0.51804	0
602	1.48098e-242	2.3966e-44	0.50437	0
631	3.31589e-254	1.88933e-46	0.49008	0
660	7.42422e-266	1.48943e-48	0.4762	0
691	2.6137e-278	8.4077e-51	0.46179	0
724	1.44683e-291	3.39844e-53	0.44694	0
758	3.17582e-305	1.1624e-55	0.43213	0
794	1.09610e-319	2.84694e-58	0.41699	0
831	0	5.90027e-61	0.40198	0
871	0	7.40943e-64	0.38636	0
912	0	7.87355e-67	0.37098	0
955	0	5.99103e-70	0.3555	0
1000	0	3.26422e-73	0.34	0
1050	0	7.71649e-77	0.32356	0
1100	0	1.82415e-80	0.30792	0
1150	0	4.31223e-84	0.29304	0
1200	0	1.0194e-87	0.27888	0
1260	0	4.53641e-92	0.26278	0
1320	0	2.01875e-96	0.24761	0
1380	0	8.98361e-101	0.23332	0
1450	0	7.52573e-106	0.21768	0
1510	0	3.34902e-110	0.20512	0
1580	0	2.80553e-115	0.19137	0
1660	0	4.42426e-121	0.17679	0
1740	0	6.97697e-127	0.16332	0
1820	0	1.10025e-132	0.15087	0
1910	0	3.26623e-139	0.138	0
1990	0	5.15077e-145	0.12748	0
2090	0	2.87842e-152	0.11546	0
2190	0	1.60856e-159	0.10456	0
2290	0	8.98915e-167	0.0947	0
2400	0	9.45647e-175	0.08492	0
2510	0	9.94808e-183	0.07615	0
2630	0	1.97005e-191	0.06761	0
2750	0	3.90136e-200	0.06003	0
2880	0	1.4544e-209	0.05278	0
3020	0	1.02065e-219	0.04594	0
