# Supplementary material for: Photoinduced stepwise charge hopping in π-stacked perylene bisimide donor–bridge–acceptor arrays
Source: Nat Chem. 2025 Mar 14;17(5):767–76. doi: 10.1038/s41557-025-01770-7 (PMC12055566; doi:10.1038/s41557-025-01770-7)
Supplement: Supplementary file 6 — Source data for Fig. 6. [file 41557_2025_1770_MOESM6_ESM.xlsx]

## Sheet: Panel a)
Transient absorption DA-PBI4 500 nm Tol
Wavelength (nm)	500 fs	2 ps	10 ps	50 ps	200 ps	1 ns	3 ns
449.97	-2.8379e-05	-3.5559e-05	-1.0702e-05	-4.7296e-06	-5.3173e-05	-6.7917e-05	-2.1219e-05
450.56	-5.9766e-05	-2.4326e-05	-6.1806e-05	8.492e-06	-9.8059e-05	-3.3896e-05	-7.8422e-05
451.15	-6.0497e-06	-1.1075e-05	-1.0494e-05	2.5701e-05	-6.4712e-05	-2.9227e-05	-8.2561e-06
451.74	-1.5594e-05	-4.5816e-05	-6.3226e-06	9.3843e-06	-6.1558e-05	-4.5341e-05	-4.4695e-05
452.33	1.1962e-05	-1.5113e-05	-3.4329e-05	9.9586e-06	-5.8245e-05	-2.3904e-05	-6.3022e-05
452.92	-2.6526e-06	-2.1927e-05	-4.1639e-05	1.6629e-05	-3.8998e-05	-8.3805e-06	-7.8168e-05
453.51	-2.2966e-06	-1.4054e-05	-1.2205e-05	-6.0493e-06	-2.6441e-05	-4.5242e-05	-6.2373e-05
454.1	8.8221e-06	2.1578e-05	2.3308e-05	2.3889e-05	-1.8922e-05	-3.4407e-05	-3.2727e-05
454.69	2.5063e-05	6.103e-05	1.0962e-05	-3.4346e-05	-1.4992e-05	-3.9835e-05	-5.8762e-05
455.28	2.5444e-05	1.3433e-05	9.4483e-06	-1.346e-05	-1.2752e-05	-2.6942e-05	5.1316e-06
455.86	-4.4326e-06	-7.8885e-07	-3.7682e-05	9.2748e-06	-4.085e-05	-2.2413e-05	-4.5706e-05
456.45	-4.0484e-06	3.2134e-05	-3.4952e-05	7.1829e-06	-3.2345e-05	-3.6924e-05	-2.4765e-05
457.04	2.1027e-05	4.1523e-05	-2.298e-05	1.2059e-05	-5.5769e-05	-3.1213e-05	1.5135e-06
457.63	-2.6931e-05	1.0369e-05	-2.1938e-05	1.7075e-05	-6.8855e-05	-2.7007e-05	1.0876e-05
458.22	3.2497e-05	-2.6327e-05	-7.5648e-06	3.305e-05	-5.9781e-05	-2.6916e-05	5.4737e-05
458.81	4.4158e-05	1.0238e-05	-3.9305e-05	6.0492e-05	-3.0459e-05	-6.7883e-05	5.4103e-06
459.4	9.9593e-05	-4.4645e-06	5.604e-06	5.9789e-05	-6.2028e-05	-7.9062e-06	-1.9986e-05
459.99	2.0148e-05	-3.7675e-05	-6.6664e-05	1.3678e-05	-5.8673e-05	-0.00010187	-5.0833e-07
460.58	1.515e-05	-2.6064e-05	-3.3248e-05	-7.6268e-06	-5.0297e-05	-6.7374e-05	-5.1269e-05
461.17	-2.2249e-05	-1.3459e-05	-7.9372e-05	-2.0307e-06	-6.9635e-05	-9.7535e-05	-9.1129e-05
461.76	2.6151e-05	-7.4562e-06	-1.9931e-05	-2.9725e-06	-2.7922e-05	-7.1036e-05	4.8125e-07
462.35	2.209e-05	5.9004e-05	-6.5026e-06	1.7132e-05	-4.5671e-05	-5.7118e-05	-2.8399e-05
462.93	2.3404e-05	7.1438e-05	-2.3671e-05	3.2723e-05	-4.9873e-05	-2.1916e-05	-4.7099e-05
463.52	5.9754e-05	0.00011064	1.9261e-05	3.9547e-05	-7.4949e-06	-2.7171e-05	-2.3325e-05
464.11	4.575e-05	9.2232e-05	4.9932e-07	7.1018e-05	1.0249e-05	4.8318e-06	1.7796e-05
464.7	2.4964e-05	5.8295e-05	5.6046e-06	8.377e-05	-2.2586e-05	-2.365e-05	3.4527e-05
465.29	3.4134e-05	7.7975e-05	2.3279e-05	5.8851e-05	-6.5841e-05	-2.9023e-05	8.6757e-05
465.88	-1.9738e-05	7.3537e-05	-1.7208e-05	3.5914e-05	-1.6221e-05	5.8991e-06	5.36e-06
466.47	2.3136e-05	4.6298e-05	-2.5001e-05	5.6515e-05	-5.4223e-05	-8.0696e-06	3.6765e-05
467.06	4.4593e-06	7.7476e-05	6.5414e-06	3.247e-05	-7.2324e-05	-8.6906e-05	5.813e-05
467.65	-2.0882e-05	2.5944e-05	1.2951e-05	4.3696e-05	-3.8445e-05	-2.7857e-05	3.3795e-05
468.24	-2.0159e-05	6.8766e-05	-6.6264e-06	6.3059e-05	-1.9315e-05	-2.1353e-05	4.1649e-05
468.83	-1.4989e-05	3.7577e-05	-4.6478e-05	5.9199e-05	-4.3184e-05	-2.3535e-05	1.1195e-05
469.42	-5.7438e-05	-4.0725e-05	-1.5234e-05	3.6949e-05	-3.6511e-05	-2.1853e-05	2.1515e-05
470	-3.6492e-05	8.2423e-05	-3.0516e-05	8.4611e-05	-3.4219e-05	-2.8294e-05	7.0668e-05
470.59	2.3012e-06	-2.3641e-05	-2.5283e-05	4.9537e-05	-6.5405e-05	-1.5902e-05	3.4478e-05
471.18	4.3794e-06	1.7604e-05	-4.2642e-05	5.2768e-05	-4.8867e-05	-1.8054e-05	4.8096e-05
471.77	3.4569e-05	2.0284e-05	-3.8139e-05	2.4591e-05	-4.2189e-05	5.7427e-08	6.2654e-05
472.36	3.7955e-05	-6.5009e-06	-5.8647e-05	2.9594e-05	-9.1834e-05	-4.1531e-05	1.2945e-05
472.95	9.0579e-05	1.4546e-05	-1.8895e-05	5.7119e-05	-8.4016e-05	3.2206e-05	5.0705e-05
473.54	1.7273e-05	1.0227e-05	-4.434e-05	3.9928e-05	-9.2319e-05	-2.0657e-06	7.2611e-05
474.13	-1.5434e-05	-1.5871e-05	-4.4378e-05	3.7153e-05	-0.00011341	-2.5993e-05	8.3043e-05
474.72	-1.4067e-05	7.3813e-06	-4.5527e-05	2.7275e-05	-5.0052e-05	3.1024e-05	6.4593e-05
475.31	-3.0375e-05	-3.2616e-05	-7.3829e-05	-1.9589e-05	-8.7411e-05	-6.7588e-05	4.5068e-05
475.9	-5.6545e-05	-2.6078e-05	-7.6536e-05	3.0413e-05	-8.77e-05	-2.7611e-05	5.0168e-05
476.49	-0.00013415	-3.1285e-05	-9.3887e-05	-1.8238e-05	-9.2884e-05	-1.9323e-05	6.6144e-05
477.07	-0.00015317	-4.3031e-05	-8.4058e-05	-2.7707e-05	-0.00010181	-1.9466e-05	4.5358e-05
477.66	-0.00017333	-0.00010165	-0.00012582	-5.5641e-05	-0.00014523	-0.0001097	4.8574e-05
478.25	-0.0002069	-0.00013796	-0.00013111	-4.8385e-05	-0.0001398	-5.2601e-05	7.6634e-05
478.84	-0.00020801	-0.00015338	-0.00017276	-3.2932e-05	-0.00015413	-6.8835e-05	7.4242e-05
479.43	-0.00027755	-0.00016724	-0.00017959	-6.029e-05	-0.00018127	-5.4497e-05	4.3608e-05
480.02	-0.0002594	-0.00021269	-0.00018922	-0.0001086	-0.00017882	-7.9029e-05	4.5135e-05
480.61	-0.00033365	-0.00026519	-0.00021778	-0.00013329	-0.00021432	-0.00010382	3.7302e-05
481.2	-0.00039638	-0.00028894	-0.00021563	-0.00014109	-0.00022548	-0.00010452	5.1529e-05
481.79	-0.00043208	-0.00030618	-0.00024434	-0.00017242	-0.00026754	-0.00015817	1.989e-05
482.38	-0.00044374	-0.00032299	-0.00024279	-0.00013179	-0.00021929	-8.8719e-05	6.5398e-05
482.97	-0.00049327	-0.00035185	-0.00025784	-0.00014826	-0.00026698	-0.00010742	2.5865e-05
483.56	-0.00052564	-0.0003683	-0.00028301	-0.00013883	-0.00027775	-0.0001356	1.2022e-05
484.14	-0.00053887	-0.00039165	-0.00030484	-0.00016008	-0.00028718	-0.00015748	2.0379e-05
484.73	-0.0005696	-0.00047498	-0.0003168	-0.00018291	-0.00027711	-0.00016024	2.5721e-05
485.32	-0.00056326	-0.00047099	-0.00031317	-0.00017903	-0.00030767	-0.00015623	3.3986e-05
485.91	-0.00055142	-0.00048059	-0.00033019	-0.00023212	-0.0003112	-0.00012446	5.3472e-05
486.5	-0.00056161	-0.00049441	-0.00035066	-0.00021437	-0.00030754	-0.00013875	4.8885e-05
487.09	-0.00059611	-0.00054781	-0.00035192	-0.0002402	-0.00028935	-0.00015282	3.9669e-05
487.68	-0.00056719	-0.00057232	-0.00036794	-0.00024691	-0.00031078	-0.0001339	7.2151e-05
488.27	-0.00060074	-0.00060904	-0.00041252	-0.0002795	-0.00038498	-0.00014344	5.3745e-05
488.86	-0.00061794	-0.00060135	-0.00041672	-0.00028794	-0.00034418	-0.00018021	1.9114e-05
489.45	-0.00064965	-0.00064388	-0.00044018	-0.00032404	-0.00037053	-0.00016272	-7.5381e-06
490.04	-0.00066212	-0.000658	-0.00045601	-0.00031089	-0.00036312	-0.00017829	1.8401e-05
490.63	-0.00066862	-0.00063202	-0.00045662	-0.00032773	-0.00035755	-0.00020883	-2.9754e-05
491.21	-0.00074569	-0.00066864	-0.00047204	-0.00037807	-0.00042863	-0.00022035	-2.8791e-05
491.8	-0.00077474	-0.00066326	-0.00048876	-0.000365	-0.00042778	-0.00018149	-3.7425e-05
492.39	-0.00075704	-0.0006719	-0.0005072	-0.00039957	-0.00043045	-0.00023736	2.9537e-06
492.98	-0.00076122	-0.00060594	-0.00052293	-0.00036162	-0.0004006	-0.00018333	4.2438e-05
493.57	-0.00079937	-0.0006006	-0.0005525	-0.00038019	-0.00040745	-0.00020047	-2.1588e-05
494.16	-0.00084236	-0.00063074	-0.00056417	-0.00042982	-0.00047564	-0.00020518	-3.2708e-05
494.75	-0.00087241	-0.00063167	-0.00056374	-0.00044829	-0.00045786	-0.00023738	-5.3516e-06
495.34	-0.00093115	-0.00064402	-0.00058795	-0.00044145	-0.00045268	-0.00024138	-8.2841e-06
495.93	-0.00093321	-0.00069618	-0.00061582	-0.00046646	-0.00048997	-0.00022926	-2.4774e-05
496.52	-0.00099678	-0.00074748	-0.00066075	-0.00051534	-0.00049805	-0.00027124	-3.7719e-05
497.11	-0.001	-0.00080029	-0.00066361	-0.00053429	-0.00052847	-0.00024606	-3.7203e-05
497.7	-0.00102	-0.00083025	-0.00067371	-0.00051413	-0.00049524	-0.00025502	-1.9526e-05
498.28	-0.00107	-0.00089041	-0.00073936	-0.00055298	-0.00055261	-0.00028338	-2.6397e-05
498.87	-0.0011	-0.00090574	-0.00070656	-0.00053404	-0.00053615	-0.00026161	-1.1009e-05
499.46	-0.00108	-0.0009344	-0.00076193	-0.00055573	-0.00055147	-0.00027799	-3.5017e-05
500.05	-0.00113	-0.00097545	-0.00077585	-0.00061567	-0.00059801	-0.00030745	-7.1603e-05
500.64	-0.00119	-0.00101	-0.00078161	-0.00061341	-0.00062221	-0.00033309	-8.7245e-05
501.23	-0.00124	-0.00106	-0.00080326	-0.00065671	-0.00057012	-0.0003298	-0.00011746
501.82	-0.00125	-0.00109	-0.00080835	-0.00063803	-0.00061347	-0.00026361	-7.7209e-05
502.41	-0.00129	-0.0011	-0.00082926	-0.00065171	-0.00059165	-0.00033173	-6.574e-05
503	-0.00135	-0.00112	-0.00086299	-0.00068932	-0.00066504	-0.00034021	-4.3141e-05
503.59	-0.00137	-0.00118	-0.00089578	-0.00072036	-0.00067027	-0.00031203	-9.3332e-05
504.18	-0.00137	-0.00114	-0.00090384	-0.00072459	-0.00065405	-0.00028523	-7.8322e-05
504.77	-0.00142	-0.00121	-0.00090137	-0.00074765	-0.00066355	-0.00036186	-8.0843e-05
505.35	-0.00147	-0.00127	-0.00096584	-0.00078725	-0.0006973	-0.00036655	-8.2198e-05
505.94	-0.00145	-0.00128	-0.00093122	-0.00077581	-0.00072293	-0.00035784	-4.5753e-05
506.53	-0.00149	-0.00128	-0.00101	-0.00078093	-0.00069724	-0.00034832	-6.8223e-05
507.12	-0.00153	-0.0013	-0.0009894	-0.00081136	-0.00072237	-0.00033879	-8.8033e-05
507.71	-0.00156	-0.00139	-0.00109	-0.00087006	-0.00078068	-0.000398	-0.0001094
508.3	-0.00157	-0.00141	-0.00109	-0.00088874	-0.00075157	-0.00035516	-9.2289e-05
508.89	-0.00163	-0.00145	-0.00111	-0.00089469	-0.0008048	-0.00041395	-0.00011707
509.48	-0.00167	-0.0015	-0.00114	-0.0009495	-0.00080972	-0.00045204	-0.00012626
510.07	-0.00171	-0.00154	-0.00115	-0.00093761	-0.00085395	-0.00044779	-0.00013248
510.66	-0.00172	-0.00157	-0.00114	-0.00094191	-0.0008326	-0.00042538	-0.00011853
511.25	-0.00176	-0.00157	-0.0012	-0.00097959	-0.00088084	-0.00044458	-0.00010608
511.84	-0.00181	-0.00163	-0.00124	-0.00098715	-0.00087936	-0.0004637	-0.00014657
512.42	-0.00187	-0.00166	-0.00125	-0.00101	-0.00089099	-0.00044226	-0.00012758
513.01	-0.0019	-0.0017	-0.00128	-0.00107	-0.00090539	-0.00049717	-0.00017228
513.6	-0.00195	-0.00171	-0.00133	-0.0011	-0.00093386	-0.0005145	-0.00021432
514.19	-0.00195	-0.00176	-0.00131	-0.00104	-0.00092179	-0.00045866	-0.00016066
514.78	-0.00197	-0.00177	-0.00134	-0.00109	-0.00094186	-0.00047218	-0.00016958
515.37	-0.00201	-0.00181	-0.00138	-0.00113	-0.00096073	-0.00048107	-0.00019382
515.96	-0.00202	-0.00181	-0.00139	-0.00115	-0.00097461	-0.0004989	-0.00021001
516.55	-0.00202	-0.00182	-0.0014	-0.00114	-0.00096009	-0.00050993	-0.00011611
517.14	-0.00201	-0.00179	-0.00138	-0.00113	-0.00094626	-0.00048246	-0.0001659
517.73	-0.00205	-0.00179	-0.00139	-0.00115	-0.00097208	-0.00051616	-0.00014094
518.32	-0.00207	-0.00181	-0.00142	-0.00116	-0.001	-0.0005217	-0.00021468
518.91	-0.00206	-0.00179	-0.00142	-0.00116	-0.00097806	-0.00047391	-0.00018683
519.49	-0.00206	-0.00181	-0.00143	-0.00119	-0.00098754	-0.00051843	-0.00018295
520.08	-0.00206	-0.00181	-0.00147	-0.00123	-0.00102	-0.00052127	-0.00019731
520.67	-0.00211	-0.0018	-0.00147	-0.00123	-0.00104	-0.00053818	-0.00020612
521.26	-0.00208	-0.00178	-0.00146	-0.0012	-0.001	-0.00054736	-0.00018922
521.85	-0.00209	-0.00178	-0.00148	-0.00123	-0.00102	-0.00052506	-0.00018447
522.44	-0.00206	-0.00177	-0.00144	-0.00119	-0.00101	-0.00051084	-0.00015599
523.03	-0.00209	-0.00173	-0.00147	-0.0012	-0.00104	-0.00050534	-0.00015893
523.62	-0.00211	-0.00179	-0.00148	-0.00123	-0.00103	-0.00053117	-0.00022122
524.21	-0.0021	-0.00174	-0.00147	-0.00121	-0.00104	-0.00056065	-0.00017538
524.8	-0.0021	-0.00177	-0.00144	-0.0012	-0.00102	-0.0005109	-0.00015204
525.39	-0.00214	-0.00175	-0.00146	-0.0012	-0.00103	-0.00054508	-0.00019771
525.98	-0.00211	-0.00177	-0.00146	-0.00121	-0.00104	-0.00051853	-0.00015437
526.56	-0.00214	-0.0018	-0.00148	-0.00123	-0.00103	-0.00048403	-0.00018166
527.15	-0.00219	-0.00184	-0.00152	-0.00127	-0.00106	-0.00057438	-0.00026649
527.74	-0.00214	-0.00177	-0.00152	-0.00125	-0.00108	-0.00055229	-0.00021215
528.33	-0.00213	-0.0018	-0.00149	-0.00124	-0.00103	-0.00049809	-0.00018563
528.92	-0.00211	-0.00181	-0.00148	-0.00123	-0.00107	-0.00052571	-0.00016506
529.51	-0.00214	-0.0018	-0.00149	-0.00124	-0.00106	-0.00053451	-0.00020376
530.1	-0.00213	-0.00184	-0.0015	-0.00125	-0.00107	-0.00053086	-0.00020796
530.69	-0.00212	-0.00185	-0.00152	-0.00127	-0.00109	-0.00058162	-0.00017073
531.28	-0.00213	-0.00178	-0.00152	-0.00125	-0.00106	-0.00053244	-0.00017141
531.87	-0.00215	-0.00185	-0.0015	-0.00128	-0.00109	-0.00054387	-0.00019406
532.46	-0.00212	-0.00184	-0.0015	-0.00127	-0.00107	-0.00054619	-0.00018472
533.05	-0.0021	-0.00182	-0.00152	-0.00127	-0.00111	-0.00054505	-0.00018674
533.63	-0.00208	-0.00179	-0.00152	-0.00128	-0.00108	-0.00054132	-0.00018583
534.22	-0.00207	-0.00183	-0.00148	-0.00123	-0.00106	-0.00055785	-0.00019182
534.81	-0.00204	-0.00182	-0.0015	-0.00126	-0.00108	-0.00052976	-0.00016178
535.4	-0.00203	-0.0018	-0.00151	-0.00128	-0.00109	-0.0005438	-0.00018276
535.99	-0.00202	-0.0018	-0.00152	-0.00125	-0.00107	-0.00050482	-0.00018514
536.58	-0.00201	-0.00183	-0.00153	-0.0013	-0.00109	-0.00052684	-0.00018075
537.17	-0.00196	-0.00181	-0.0015	-0.00125	-0.00104	-0.00054805	-0.00017438
537.76	-0.00197	-0.0018	-0.00151	-0.00126	-0.00106	-0.0004976	-0.00019186
538.35	-0.00197	-0.00178	-0.00148	-0.00126	-0.00104	-0.00049811	-0.00015523
538.94	-0.00198	-0.00179	-0.00149	-0.00125	-0.00106	-0.00049342	-0.00017952
539.53	-0.00201	-0.00182	-0.00154	-0.00127	-0.00106	-0.00051546	-0.00017826
540.12	-0.00203	-0.00181	-0.00151	-0.00127	-0.00105	-0.00048552	-0.00016183
540.7	-0.00204	-0.0018	-0.0015	-0.00128	-0.00107	-0.00051791	-0.00016111
541.29	-0.00204	-0.00181	-0.0015	-0.00128	-0.00106	-0.00051282	-0.00021926
541.88	-0.00207	-0.00182	-0.00152	-0.00128	-0.00107	-0.00049425	-0.00017397
542.47	-0.0021	-0.00182	-0.00148	-0.0013	-0.00107	-0.00054809	-0.00018989
543.06	-0.0021	-0.00183	-0.00153	-0.00128	-0.00108	-0.00051513	-0.0002074
543.65	-0.00211	-0.00182	-0.00151	-0.00131	-0.00104	-0.00048549	-0.00016859
544.24	-0.00214	-0.00185	-0.00154	-0.0013	-0.00109	-0.00053917	-0.0002068
544.83	-0.00219	-0.00182	-0.00156	-0.0013	-0.00109	-0.00052515	-0.0002299
545.42	-0.00219	-0.00181	-0.00153	-0.00133	-0.00107	-0.00054523	-0.00021973
546.01	-0.00223	-0.00183	-0.00156	-0.00132	-0.0011	-0.00053832	-0.00020755
546.6	-0.00225	-0.00183	-0.00155	-0.00128	-0.00109	-0.00052105	-0.00017681
547.19	-0.00228	-0.00185	-0.00156	-0.00133	-0.00105	-0.00051304	-0.00019419
547.77	-0.00232	-0.00182	-0.00158	-0.00132	-0.00107	-0.00054217	-0.00024193
548.36	-0.00234	-0.00187	-0.0016	-0.00134	-0.00111	-0.00054751	-0.00020006
548.95	-0.00232	-0.00187	-0.0016	-0.00135	-0.00113	-0.00057994	-0.00022554
549.54	-0.00234	-0.00188	-0.00156	-0.00134	-0.00111	-0.00052777	-0.0002105
550.13	-0.00233	-0.00186	-0.00159	-0.00134	-0.0011	-0.00053831	-0.00019224
550.72	-0.00238	-0.00187	-0.00162	-0.00134	-0.00112	-0.00056933	-0.00020657
551.31	-0.0024	-0.00193	-0.00163	-0.0014	-0.00114	-0.00056354	-0.00023084
551.9	-0.00238	-0.00193	-0.00165	-0.00141	-0.00115	-0.00058559	-0.00023485
552.49	-0.00239	-0.00196	-0.00167	-0.0014	-0.00118	-0.00059548	-0.00024704
553.08	-0.00242	-0.00196	-0.00172	-0.00144	-0.0012	-0.00061067	-0.00025
553.67	-0.00241	-0.002	-0.00174	-0.0014	-0.00118	-0.00061372	-0.00027099
554.26	-0.00248	-0.00201	-0.00172	-0.00145	-0.0012	-0.00066137	-0.00025669
554.84	-0.00249	-0.00205	-0.00173	-0.00145	-0.00124	-0.00060105	-0.00025978
555.43	-0.00255	-0.00209	-0.00179	-0.00153	-0.00131	-0.00060902	-0.00030125
556.02	-0.00259	-0.00211	-0.00181	-0.00154	-0.00125	-0.00065255	-0.00030362
556.61	-0.00261	-0.0021	-0.0018	-0.0015	-0.00127	-0.00063167	-0.00029057
557.2	-0.00262	-0.00214	-0.00181	-0.00153	-0.00128	-0.00066711	-0.00027961
557.79	-0.00264	-0.00215	-0.00183	-0.00155	-0.00132	-0.00068555	-0.00024838
558.38	-0.00269	-0.0022	-0.00189	-0.00157	-0.00134	-0.00069244	-0.0002959
558.97	-0.00272	-0.00224	-0.00184	-0.00161	-0.00132	-0.00072085	-0.00030684
559.56	-0.00274	-0.00226	-0.00192	-0.00163	-0.00139	-0.00071662	-0.00033802
560.15	-0.00277	-0.00228	-0.00195	-0.00166	-0.00141	-0.00069401	-0.00033527
560.74	-0.0028	-0.00234	-0.00195	-0.00167	-0.00139	-0.00073083	-0.00031679
561.33	-0.00282	-0.00233	-0.00197	-0.00167	-0.00143	-0.000738	-0.00025846
561.91	-0.00288	-0.00239	-0.002	-0.00171	-0.00151	-0.00072616	-0.00033765
562.5	-0.0029	-0.0024	-0.00202	-0.00175	-0.0015	-0.00080625	-0.00034908
563.09	-0.00289	-0.00241	-0.00205	-0.00177	-0.0015	-0.00081297	-0.00031372
563.68	-0.00292	-0.00245	-0.0021	-0.00184	-0.00158	-0.00080928	-0.00036844
564.27	-0.00296	-0.00248	-0.00205	-0.00181	-0.00154	-0.0008163	-0.00036917
564.86	-0.00295	-0.00253	-0.00212	-0.00185	-0.00159	-0.0008268	-0.00038048
565.45	-0.00301	-0.00255	-0.00214	-0.0019	-0.00164	-0.00084677	-0.00032779
566.04	-0.00301	-0.00256	-0.0021	-0.00188	-0.00167	-0.0008585	-0.00035782
566.63	-0.00299	-0.00254	-0.00216	-0.00189	-0.00163	-0.00088415	-0.00039111
567.22	-0.00304	-0.00261	-0.00217	-0.00192	-0.00166	-0.00089703	-0.00036638
567.81	-0.00301	-0.00259	-0.0022	-0.00196	-0.00171	-0.00087914	-0.0003538
568.4	-0.00298	-0.00258	-0.00222	-0.00196	-0.0017	-0.00091767	-0.00037064
568.98	-0.003	-0.00263	-0.00226	-0.002	-0.00179	-0.00093035	-0.00039361
569.57	-0.00297	-0.00259	-0.00225	-0.00201	-0.00174	-0.00093194	-0.00039294
570.16	-0.00299	-0.00266	-0.00229	-0.00206	-0.00185	-0.000953	-0.00041942
570.75	-0.00296	-0.00264	-0.00226	-0.00211	-0.00184	-0.00097967	-0.00039693
571.34	-0.003	-0.00264	-0.00227	-0.00207	-0.00182	-0.00098702	-0.00039519
571.93	-0.00296	-0.00264	-0.00228	-0.00211	-0.00187	-0.001	-0.00037645
572.52	-0.00296	-0.0026	-0.00227	-0.0021	-0.00187	-0.00101	-0.00038874
573.11	-0.00298	-0.00262	-0.00229	-0.00209	-0.00189	-0.00103	-0.00039954
573.7	-0.00299	-0.00261	-0.00225	-0.00213	-0.00192	-0.00101	-0.00041094
574.29	-0.00297	-0.00258	-0.00228	-0.00216	-0.00195	-0.00102	-0.00040423
574.88	-0.00299	-0.00258	-0.00229	-0.00215	-0.00194	-0.00105	-0.00040409
575.47	-0.00295	-0.00251	-0.00225	-0.00216	-0.00194	-0.00101	-0.00039808
576.05	-0.00294	-0.00252	-0.00222	-0.00213	-0.00188	-0.00101	-0.00037309
576.64	-0.00296	-0.00252	-0.00222	-0.00216	-0.00195	-0.00105	-0.0004229
577.23	-0.00293	-0.00246	-0.00223	-0.00216	-0.00195	-0.00105	-0.00039982
577.82	-0.00289	-0.00243	-0.0022	-0.00215	-0.00195	-0.00106	-0.00040222
578.41	-0.00289	-0.00242	-0.00218	-0.00214	-0.0019	-0.00104	-0.00039494
579	-0.00281	-0.00237	-0.00214	-0.00215	-0.00194	-0.00104	-0.00036196
579.59	-0.00277	-0.00236	-0.00211	-0.00213	-0.00194	-0.00105	-0.00037493
580.18	-0.00272	-0.00235	-0.00212	-0.00216	-0.00196	-0.00107	-0.00038862
580.77	-0.00265	-0.00226	-0.00208	-0.00212	-0.00195	-0.00103	-0.00040529
581.36	-0.00259	-0.00222	-0.00207	-0.0021	-0.00196	-0.00104	-0.00038983
581.95	-0.00255	-0.00216	-0.00206	-0.00211	-0.00193	-0.00105	-0.00040027
582.54	-0.00249	-0.00213	-0.00203	-0.0021	-0.00195	-0.00102	-0.00039303
583.12	-0.00243	-0.00209	-0.002	-0.00208	-0.00192	-0.00102	-0.00040872
583.71	-0.00237	-0.00203	-0.00196	-0.00206	-0.0019	-0.00101	-0.00036563
584.3	-0.00223	-0.002	-0.00193	-0.00204	-0.00191	-0.00104	-0.0003495
584.89	-0.0022	-0.00193	-0.00191	-0.00203	-0.00188	-0.00102	-0.00036796
585.48	-0.00217	-0.00189	-0.00189	-0.00202	-0.0019	-0.00102	-0.00035358
586.07	-0.0021	-0.00182	-0.00184	-0.00197	-0.00188	-0.00104	-0.0003474
586.66	-0.00203	-0.00181	-0.0018	-0.00198	-0.00188	-0.00101	-0.00034671
587.25	-0.00195	-0.00173	-0.00178	-0.00197	-0.00184	-0.00101	-0.0003564
587.84	-0.00193	-0.00172	-0.00177	-0.00197	-0.00184	-0.00102	-0.00035819
588.43	-0.00185	-0.00168	-0.00174	-0.00195	-0.00183	-0.00098645	-0.00036695
589.02	-0.0018	-0.00163	-0.00171	-0.00195	-0.00181	-0.00102	-0.00035148
589.61	-0.00172	-0.00156	-0.00169	-0.0019	-0.00182	-0.00097555	-0.00032985
590.19	-0.00165	-0.00151	-0.00168	-0.00191	-0.00181	-0.00101	-0.00035977
590.78	-0.0016	-0.00148	-0.00162	-0.00186	-0.00182	-0.00098218	-0.00036428
591.37	-0.00156	-0.00144	-0.00159	-0.00185	-0.0018	-0.001	-0.00033406
591.96	-0.00149	-0.00139	-0.00155	-0.0018	-0.00177	-0.0009802	-0.00030501
592.55	-0.00145	-0.00137	-0.00155	-0.00181	-0.00178	-0.00095511	-0.00032994
593.14	-0.00139	-0.00131	-0.00153	-0.00181	-0.00176	-0.00096378	-0.00030488
593.73	-0.00134	-0.00125	-0.00147	-0.00178	-0.00174	-0.00101	-0.00031938
594.32	-0.00131	-0.00122	-0.00149	-0.00178	-0.00175	-0.00097134	-0.00035094
594.91	-0.00126	-0.00121	-0.00147	-0.00178	-0.00176	-0.0009643	-0.00032278
595.5	-0.00121	-0.00115	-0.00143	-0.00174	-0.00171	-0.00096881	-0.00031439
596.09	-0.00119	-0.00115	-0.00143	-0.00177	-0.00172	-0.00096901	-0.00032852
596.68	-0.00114	-0.00114	-0.00141	-0.00173	-0.00175	-0.00093999	-0.00033962
597.26	-0.00111	-0.00111	-0.0014	-0.00173	-0.00173	-0.00097939	-0.00031773
597.85	-0.00105	-0.00106	-0.00138	-0.0017	-0.00172	-0.00095747	-0.00029701
598.44	-0.00101	-0.00104	-0.00135	-0.0017	-0.0017	-0.00094397	-0.00032739
599.03	-0.00099709	-0.00102	-0.00134	-0.00172	-0.00169	-0.00095656	-0.00035243
599.62	-0.00093458	-0.0009781	-0.00131	-0.00167	-0.00168	-0.00093009	-0.00034217
600.21	-0.00086513	-0.0009746	-0.0013	-0.00164	-0.00166	-0.00095259	-0.0003147
600.8	-0.00084088	-0.00092552	-0.00126	-0.00163	-0.00167	-0.00089883	-0.00032647
601.39	-0.000817	-0.00089919	-0.00125	-0.00166	-0.00166	-0.00092277	-0.00032946
601.98	-0.00077472	-0.00087698	-0.00124	-0.00164	-0.00164	-0.00092202	-0.00031395
602.57	-0.00072988	-0.00086656	-0.00122	-0.00163	-0.00165	-0.00094509	-0.0003096
603.16	-0.00071694	-0.00085513	-0.00122	-0.00162	-0.00163	-0.0009391	-0.00032024
603.75	-0.00066954	-0.00078245	-0.00117	-0.00159	-0.0016	-0.00087362	-0.00027947
604.33	-0.00063186	-0.00080456	-0.0012	-0.00157	-0.00164	-0.0009421	-0.00032931
604.92	-0.00057965	-0.00077301	-0.00117	-0.00155	-0.00162	-0.00092715	-0.00029507
605.51	-0.00060044	-0.00076979	-0.00117	-0.00157	-0.0016	-0.00090794	-0.0003184
606.1	-0.00055054	-0.00073981	-0.00116	-0.00156	-0.00161	-0.00090808	-0.00031838
606.69	-0.00055011	-0.00071517	-0.00114	-0.00156	-0.00159	-0.00089044	-0.00030847
607.28	-0.00051329	-0.00068997	-0.00112	-0.00152	-0.00157	-0.00087939	-0.00029109
607.87	-0.00047563	-0.0006829	-0.00109	-0.00152	-0.00155	-0.00088954	-0.00032258
608.46	-0.00047941	-0.00069301	-0.00109	-0.00151	-0.00156	-0.00089257	-0.00031402
609.05	-0.00045606	-0.00064502	-0.0011	-0.00148	-0.00153	-0.00087857	-0.00029235
609.64	-0.00042142	-0.00064946	-0.00105	-0.0015	-0.00152	-0.00087637	-0.00029076
610.23	-0.00041568	-0.0006072	-0.00105	-0.00148	-0.00154	-0.00086509	-0.00029037
610.82	-0.00037719	-0.00057707	-0.00103	-0.00148	-0.0015	-0.000839	-0.00028172
611.4	-0.00037314	-0.00059823	-0.00102	-0.00145	-0.0015	-0.00084399	-0.00031946
611.99	-0.00034844	-0.00056896	-0.00098782	-0.00144	-0.0015	-0.00084507	-0.00029559
612.58	-0.00031531	-0.00053385	-0.00096912	-0.00144	-0.00149	-0.00084758	-0.0002683
613.17	-0.0003116	-0.00050868	-0.00096237	-0.00141	-0.00147	-0.0008736	-0.00028217
613.76	-0.00028073	-0.00053622	-0.00096404	-0.00141	-0.00148	-0.00084623	-0.00027661
614.35	-0.00026058	-0.00052258	-0.00098145	-0.0014	-0.00148	-0.00083667	-0.00029757
614.94	-0.00025922	-0.00049321	-0.00096634	-0.0014	-0.00148	-0.00084615	-0.00031699
615.53	-0.00018714	-0.00047696	-0.00092053	-0.00137	-0.00145	-0.00081769	-0.00027395
616.12	-0.00020493	-0.00046012	-0.00089369	-0.00137	-0.00143	-0.00081566	-0.00029819
616.71	-0.00020027	-0.0004455	-0.00089201	-0.00135	-0.00143	-0.0008215	-0.00026372
617.3	-0.00014739	-0.00041755	-0.00085785	-0.00132	-0.00139	-0.00077293	-0.0002702
617.89	-0.0001098	-0.00041587	-0.00086178	-0.00131	-0.00139	-0.00077628	-0.000245
618.47	-0.00011625	-0.00041677	-0.00086653	-0.00135	-0.00139	-0.00082391	-0.00030645
619.06	-0.00012502	-0.00043396	-0.00089832	-0.00133	-0.0014	-0.00081484	-0.00030902
619.65	-6.9065e-05	-0.00037907	-0.00082577	-0.0013	-0.00137	-0.00077247	-0.00024644
620.24	-2.6272e-05	-0.00039287	-0.00084047	-0.00129	-0.00139	-0.00076714	-0.00026849
620.83	-4.0412e-05	-0.00037766	-0.00083066	-0.00127	-0.00136	-0.00077325	-0.00026171
621.42	-2.4949e-05	-0.0003565	-0.00080953	-0.00127	-0.00134	-0.00077952	-0.00030392
622.01	-1.74e-05	-0.00034894	-0.00081458	-0.00126	-0.00135	-0.00078725	-0.00028052
622.6	5.3184e-06	-0.00034037	-0.00079465	-0.00127	-0.00135	-0.00076325	-0.00024754
623.19	6.8103e-07	-0.0003308	-0.00078518	-0.00123	-0.00135	-0.00076558	-0.00027218
623.78	1.5592e-05	-0.00029942	-0.00077796	-0.00124	-0.00132	-0.0007705	-0.00026152
624.37	2.0685e-05	-0.00030212	-0.00077628	-0.00123	-0.00133	-0.00078588	-0.00028518
624.95	5.1268e-05	-0.00026528	-0.00073017	-0.00121	-0.0013	-0.00075284	-0.0002649
625.54	4.7079e-05	-0.0002793	-0.00076553	-0.0012	-0.0013	-0.00076735	-0.0002736
626.13	6.2848e-05	-0.00027497	-0.00075496	-0.00119	-0.00127	-0.00075173	-0.00026567
626.72	8.1206e-05	-0.00025799	-0.00069757	-0.00116	-0.00128	-0.0007183	-0.00026457
627.31	8.4394e-05	-0.0002388	-0.00067681	-0.00117	-0.00124	-0.00073115	-0.00023797
627.9	9.8259e-05	-0.0002296	-0.00069034	-0.00114	-0.00124	-0.00073312	-0.00027571
628.49	0.00010341	-0.00022387	-0.00071245	-0.00115	-0.00125	-0.0007283	-0.00028177
629.08	8.0834e-05	-0.000223	-0.00068106	-0.00115	-0.00127	-0.00074702	-0.00027762
629.67	0.00011289	-0.00022058	-0.00069527	-0.00117	-0.00128	-0.00073877	-0.00028227
630.26	0.00013393	-0.00018457	-0.00064814	-0.00113	-0.00123	-0.00073321	-0.00023762
630.85	0.00011655	-0.00020798	-0.00067328	-0.00115	-0.00123	-0.00070817	-0.00030331
631.44	0.00015807	-0.00020784	-0.00068255	-0.00111	-0.00122	-0.00073292	-0.00024868
632.02	0.00016916	-0.00018103	-0.00066259	-0.00116	-0.00125	-0.00073699	-0.00028187
632.61	0.00018455	-0.00019001	-0.00063209	-0.00109	-0.0012	-0.00069968	-0.00026547
633.2	0.00017909	-0.00016178	-0.00064126	-0.0011	-0.00121	-0.00071305	-0.00026731
633.79	0.00019811	-0.0001528	-0.00065087	-0.00109	-0.0012	-0.00073363	-0.00028469
634.38	0.00021367	-0.00015555	-0.00064119	-0.00109	-0.00119	-0.0007324	-0.00030957
634.97	0.00024112	-0.00014576	-0.00062052	-0.00106	-0.00119	-0.00071513	-0.00024905
635.56	0.00024911	-0.00012522	-0.00057035	-0.00106	-0.00117	-0.00071997	-0.00028812
636.15	0.00028083	-0.00011458	-0.00059839	-0.00107	-0.00117	-0.00068402	-0.00025069
636.74	0.00026548	-9.0756e-05	-0.00061641	-0.00103	-0.00116	-0.00070788	-0.00027676
637.33	0.00027903	-0.00014764	-0.00059145	-0.00105	-0.00116	-0.00066808	-0.00028183
637.92	0.00029843	-0.00010578	-0.00058666	-0.00105	-0.0012	-0.00069557	-0.00029584
638.51	0.00031965	-7.3725e-05	-0.00058082	-0.00102	-0.00115	-0.00068397	-0.00023104
639.09	0.0003301	-7.5307e-05	-0.00054855	-0.001	-0.00111	-0.00066757	-0.00025584
639.68	0.0003284	-6.8589e-05	-0.00055868	-0.00098424	-0.00111	-0.00067487	-0.0002429
640.27	0.00034599	-4.4027e-05	-0.000541	-0.00101	-0.00113	-0.00065976	-0.00024143
640.86	0.00035618	-3.2669e-05	-0.00052598	-0.0009657	-0.00108	-0.00064422	-0.00024984
641.45	0.00036887	-2.1644e-05	-0.00051146	-0.00098226	-0.00107	-0.00065327	-0.00028696
642.04	0.00035963	-2.5515e-05	-0.00051382	-0.00093594	-0.00108	-0.00063326	-0.00025855
642.63	0.00039389	-4.9451e-06	-0.00047331	-0.00092439	-0.00105	-0.00064475	-0.00025663
643.22	0.00038158	1.3087e-06	-0.00047152	-0.00092117	-0.00104	-0.00065065	-0.00027829
643.81	0.00038203	-1.2285e-06	-0.00047266	-0.00091922	-0.00107	-0.00063492	-0.00028631
644.4	0.00040428	3.5396e-05	-0.00045484	-0.00089002	-0.00104	-0.00062275	-0.00024666
644.99	0.00042522	4.4528e-05	-0.00042692	-0.00087907	-0.00099542	-0.00060795	-0.00025037
645.58	0.00042361	7.1464e-05	-0.00040707	-0.0008658	-0.00102	-0.00059551	-0.00022638
646.16	0.00045561	5.6111e-05	-0.00042863	-0.0008719	-0.00102	-0.00058663	-0.00022822
646.75	0.00043469	8.08e-05	-0.00038566	-0.00082228	-0.0009778	-0.00058873	-0.00020549
647.34	0.00044407	7.6551e-05	-0.00039929	-0.00083576	-0.00096349	-0.0005834	-0.00025024
647.93	0.00046292	0.00010233	-0.00036114	-0.00080056	-0.0009622	-0.00057862	-0.00023086
648.52	0.00047313	0.00011162	-0.00036245	-0.00077841	-0.00094898	-0.00056892	-0.00023526
649.11	0.00049304	0.00015329	-0.00033002	-0.00076904	-0.00091982	-0.00058953	-0.00021551
649.7	0.00050708	0.00015141	-0.00034275	-0.00076202	-0.00087606	-0.00051802	-0.00025545
650.29	0.00053483	0.00014256	-0.00030293	-0.00076463	-0.0008679	-0.00057287	-0.00024177
650.88	0.00056224	0.0001926	-0.0002745	-0.00071362	-0.00086403	-0.00055286	-0.00019641
651.47	0.00055437	0.00018748	-0.00024908	-0.00068919	-0.00084282	-0.0005388	-0.00021836
652.06	0.00059491	0.00024332	-0.00021825	-0.00067234	-0.00081399	-0.00049139	-0.00019029
652.65	0.00063004	0.00024843	-0.00020696	-0.00062306	-0.00075707	-0.00049852	-0.00018913
653.23	0.00066264	0.00028066	-0.00017276	-0.00061561	-0.00075878	-0.00050315	-0.00021508
653.82	0.00067016	0.00029517	-0.00016564	-0.00060008	-0.00074607	-0.00047608	-0.00023877
654.41	0.00068711	0.00029221	-0.00015792	-0.00055106	-0.00074159	-0.00046366	-0.00021028
655	0.00072598	0.00032401	-0.0001078	-0.00051383	-0.00071892	-0.000426	-0.00018107
655.59	0.00071953	0.00037109	-6.98e-05	-0.00047125	-0.00064679	-0.00040232	-0.00016071
656.18	0.00077437	0.0003753	-6.7992e-05	-0.00047456	-0.0006128	-0.00039195	-0.0001704
656.77	0.00075717	0.00035163	-5.9435e-05	-0.00044844	-0.00062126	-0.00043469	-0.00016923
657.36	0.00079196	0.00039634	-4.0998e-05	-0.00043074	-0.00061404	-0.00040975	-0.00018314
657.95	0.00081834	0.00043028	1.5837e-05	-0.00041779	-0.00053324	-0.00036988	-0.00016305
658.54	0.00084521	0.00044462	2.3958e-05	-0.0003479	-0.00051408	-0.00032607	-0.00014932
659.13	0.00087302	0.00042217	5.1334e-05	-0.00035052	-0.00052404	-0.00034631	-0.00014864
659.72	0.00088601	0.00049409	9.6851e-05	-0.0002939	-0.00044671	-0.00032426	-0.00014649
660.3	0.00092344	0.00054423	0.00013963	-0.00023841	-0.00043177	-0.00026578	-0.00010951
660.89	0.00095722	0.00056422	0.00018497	-0.00018881	-0.00038035	-0.00026876	-0.00011538
661.48	0.00098378	0.00059143	0.00020843	-0.00019125	-0.00037356	-0.00028231	-0.00010194
662.07	0.00102	0.00063413	0.00024255	-0.00012965	-0.00033337	-0.00024544	-7.0394e-05
662.66	0.00103	0.00065143	0.00025411	-0.00010676	-0.0003223	-0.00022642	-7.2928e-05
663.25	0.00105	0.00067107	0.00028886	-0.00010452	-0.00028771	-0.00017654	-8.0533e-05
663.84	0.0011	0.00072994	0.00035011	-3.9883e-05	-0.00021976	-0.00015998	-7.1168e-05
664.43	0.00113	0.00073287	0.00035509	-2.8531e-05	-0.00022315	-0.00015993	-8.4539e-05
665.02	0.00118	0.00076614	0.00039907	1.8478e-05	-0.00015455	-0.00012112	-9.0386e-05
665.61	0.00119	0.00079554	0.00043567	5.5894e-05	-0.00014567	-0.00013577	-0.00011207
666.2	0.00124	0.00083836	0.00047238	0.00010105	-8.1361e-05	-0.00010539	-6.1844e-05
666.79	0.00129	0.00088868	0.00050523	0.00014342	-4.7984e-05	-5.1038e-05	-2.2742e-05
667.37	0.00133	0.0009013	0.00053626	0.00017249	-1.4067e-05	-7.5658e-05	-3.3976e-05
667.96	0.00136	0.00093678	0.00056591	0.00021442	9.8772e-06	-3.0162e-05	-5.8536e-05
668.55	0.00141	0.00096941	0.00061367	0.00029599	8.0255e-05	2.0932e-05	-2.2049e-05
669.14	0.00141	0.00096902	0.00066356	0.00028862	0.00011188	1.0077e-05	1.6587e-05
669.73	0.00146	0.00104	0.00071369	0.00031691	0.00015796	5.0588e-05	3.3692e-05
670.32	0.00146	0.00105	0.00070949	0.00035567	0.00020364	5.7895e-05	1.5124e-05
670.91	0.00153	0.0011	0.00077529	0.00043533	0.00022154	4.7594e-05	3.3821e-05
671.5	0.00159	0.00113	0.00082256	0.00046921	0.00027995	8.3303e-05	4.3896e-05
672.09	0.00159	0.00117	0.0008622	0.00048504	0.00032423	9.7032e-05	2.6482e-05
672.68	0.00163	0.0012	0.00090104	0.00056745	0.00038288	0.00015446	4.7222e-05
673.27	0.00166	0.00121	0.00091887	0.00057025	0.00034978	0.00018238	3.5169e-05
673.86	0.00171	0.00126	0.00096588	0.00063454	0.00044086	0.00019239	6.1673e-05
674.44	0.00172	0.00127	0.00099631	0.00068187	0.00048249	0.00019809	6.5576e-05
675.03	0.00177	0.00134	0.00103	0.00069124	0.00049038	0.00018338	5.2081e-05
675.62	0.00182	0.00136	0.00109	0.00072546	0.00052876	0.00023672	7.6212e-05
676.21	0.00184	0.0014	0.00112	0.00074973	0.00058006	0.00025955	0.00010763
676.8	0.00185	0.00142	0.00115	0.00082084	0.00057274	0.0002773	0.00011826
677.39	0.00191	0.00148	0.00118	0.00086478	0.00063891	0.00030506	0.00010604
677.98	0.00195	0.00148	0.00119	0.00091506	0.00069706	0.00032497	0.00011709
678.57	0.00198	0.00154	0.00126	0.00094776	0.0007161	0.00035141	0.0001087
679.16	0.00198	0.00154	0.00127	0.00102	0.00074808	0.00035997	0.00012585
679.75	0.002	0.0016	0.0013	0.00101	0.00076662	0.00037096	0.00013807
680.34	0.00206	0.00164	0.00137	0.00108	0.00083414	0.00042697	0.00014466
680.93	0.00207	0.00165	0.0014	0.00108	0.0008274	0.00040826	0.00013722
681.51	0.00212	0.00169	0.00145	0.00114	0.00088949	0.00045733	0.00016299
682.1	0.00212	0.00172	0.00148	0.0012	0.00091526	0.00048834	0.00016123
682.69	0.0022	0.00175	0.0015	0.00123	0.00096197	0.00048415	0.00019288
683.28	0.00216	0.00177	0.00152	0.00126	0.001	0.00048814	0.00016659
683.87	0.00222	0.00179	0.00155	0.00126	0.00097933	0.00049311	0.00020813
684.46	0.00225	0.00185	0.00159	0.00131	0.00108	0.00055221	0.00024239
685.05	0.00228	0.00185	0.00161	0.00135	0.00109	0.00052	0.00017563
685.64	0.00232	0.00191	0.00167	0.00139	0.00115	0.00060118	0.00021808
686.23	0.00231	0.00192	0.00168	0.00139	0.00116	0.0005599	0.00022811
686.82	0.00235	0.00196	0.00172	0.00144	0.00122	0.00060252	0.0002319
687.41	0.00236	0.00197	0.00175	0.00148	0.00122	0.00066159	0.00023265
688	0.0024	0.00202	0.00178	0.00151	0.00124	0.00065815	0.00024039
688.58	0.00246	0.00207	0.00182	0.00152	0.00128	0.00067343	0.00022815
689.17	0.00246	0.00206	0.00182	0.00157	0.00131	0.00065379	0.00022795
689.76	0.00251	0.00211	0.00188	0.00163	0.00133	0.00070422	0.00025472
690.35	0.00254	0.00215	0.00192	0.00163	0.00135	0.00070657	0.00027521
690.94	0.00255	0.00217	0.00194	0.00167	0.00141	0.00072426	0.00025103
691.53	0.00261	0.00222	0.002	0.00171	0.00146	0.00073606	0.00028426
692.12	0.00255	0.00222	0.002	0.00171	0.00144	0.00074544	0.00027658
692.71	0.00262	0.00227	0.00202	0.00178	0.0015	0.00077205	0.00028758
693.3	0.00263	0.00228	0.00207	0.0018	0.0015	0.00076815	0.00031026
693.89	0.00266	0.00231	0.00207	0.00182	0.00152	0.00080477	0.00031914
694.48	0.00267	0.00233	0.00209	0.00183	0.00154	0.00080511	0.00029997
695.07	0.00272	0.00236	0.00215	0.00187	0.0016	0.00081767	0.00031777
695.65	0.00272	0.00235	0.00216	0.00189	0.00162	0.00081483	0.00028571
696.24	0.0027	0.00238	0.00215	0.00189	0.00164	0.00080567	0.00027711
696.83	0.00276	0.00244	0.00219	0.00194	0.00165	0.00087008	0.00031522
697.42	0.00276	0.00244	0.00219	0.00192	0.00166	0.00085051	0.00030093
698.01	0.00275	0.00246	0.00221	0.00196	0.00166	0.00084646	0.00033051
698.6	0.00276	0.00247	0.00225	0.00199	0.00167	0.00085908	0.00033939
699.19	0.00278	0.0025	0.00225	0.00204	0.00168	0.00089312	0.00032533
699.78	0.00279	0.00251	0.00228	0.00204	0.00174	0.00092221	0.00031796
700.37	0.00285	0.00253	0.0023	0.00207	0.00175	0.00088627	0.00032881
700.96	0.00281	0.00252	0.00231	0.00205	0.00179	0.00090995	0.00036478
701.55	0.00281	0.00255	0.00232	0.00207	0.00178	0.00093724	0.00031195
702.14	0.00287	0.00255	0.00235	0.00211	0.00182	0.00093846	0.00032887
702.72	0.00286	0.00254	0.00235	0.0021	0.00184	0.00093834	0.00034401
703.31	0.00287	0.00257	0.00236	0.00214	0.00184	0.00092098	0.00035009
703.9	0.00289	0.00256	0.00236	0.00212	0.00183	0.0009518	0.00036291
704.49	0.00291	0.00258	0.00238	0.00214	0.00186	0.00095194	0.00037849
705.08	0.00291	0.00259	0.00235	0.00212	0.00186	0.00095937	0.00033237
705.67	0.00292	0.00258	0.00236	0.00215	0.00188	0.00095212	0.00032954
706.26	0.00289	0.00254	0.00234	0.00217	0.00183	0.00094649	0.00032543
706.85	0.00293	0.00255	0.00237	0.00221	0.00185	0.00095728	0.00031998
707.44	0.00291	0.00254	0.00236	0.00219	0.00186	0.00099351	0.00036562
708.03	0.0029	0.00254	0.00237	0.00216	0.00189	0.00093702	0.00034632
708.62	0.00292	0.00253	0.00237	0.00219	0.0019	0.00093381	0.00037385
709.21	0.00291	0.00252	0.00237	0.00218	0.00186	0.00094756	0.00032519
709.79	0.00293	0.00252	0.00236	0.0022	0.00189	0.00096328	0.00032652
710.38	0.0029	0.00249	0.00235	0.00218	0.00189	0.00094973	0.0003251
710.97	0.00287	0.0025	0.00234	0.00217	0.0019	0.00092971	0.00035082
711.56	0.00284	0.00245	0.00234	0.00216	0.00191	0.0009215	0.00031219
712.15	0.00288	0.00248	0.00235	0.00218	0.00188	0.0009267	0.0003137
712.74	0.00286	0.00243	0.0023	0.00215	0.00184	0.00095559	0.00029936
713.33	0.00285	0.00241	0.00229	0.00214	0.00186	0.00093361	0.00034533
713.92	0.00283	0.00239	0.0023	0.00213	0.00188	0.00094433	0.00031679
714.51	0.0028	0.00239	0.00231	0.00215	0.00188	0.00093008	0.00033052
715.1	0.00279	0.00235	0.00226	0.00213	0.00187	0.00090492	0.00032383
715.69	0.00275	0.00235	0.00223	0.0021	0.00183	0.00091337	0.00030769
716.28	0.00273	0.00232	0.00223	0.00213	0.00184	0.00094468	0.00030479
716.86	0.00268	0.0023	0.00221	0.0021	0.00182	0.00093067	0.0003426
717.45	0.00264	0.00227	0.00218	0.00204	0.00178	0.00089435	0.00033499
718.04	0.00261	0.00222	0.00217	0.00199	0.00175	0.00084919	0.00027959
718.63	0.00254	0.0022	0.00212	0.002	0.00174	0.0008726	0.00028703
719.22	0.00249	0.00213	0.00205	0.00196	0.00172	0.0008559	0.00026286
719.81	0.00246	0.00209	0.002	0.00196	0.0017	0.0008335	0.00031465
720.4	0.0024	0.00205	0.002	0.00194	0.00167	0.00078713	0.00030198
720.99	0.00232	0.00202	0.00193	0.00184	0.00163	0.00077944	0.00030412
721.58	0.00224	0.00195	0.00185	0.00177	0.00159	0.00076681	0.00024848
722.17	0.00219	0.0019	0.00184	0.00179	0.00152	0.00075746	0.00022115
722.76	0.00216	0.00185	0.00179	0.00175	0.00154	0.00073022	0.00024663
723.35	0.00206	0.00178	0.00172	0.00173	0.00149	0.00074943	0.00026038
723.93	0.00205	0.00175	0.0017	0.00167	0.00148	0.00071957	0.00025928
724.52	0.00193	0.00168	0.00164	0.00162	0.00141	0.00067973	0.00025664
725.11	0.00189	0.00166	0.00161	0.00154	0.00134	0.00067797	0.00022723
725.7	0.00183	0.00156	0.00154	0.00152	0.00132	0.00062353	0.00020772
726.29	0.00176	0.00151	0.00152	0.00146	0.00128	0.00064243	0.00021763
726.88	0.00164	0.00143	0.00141	0.00138	0.0012	0.00053181	0.00018245
727.47	0.0016	0.00138	0.00139	0.00135	0.00118	0.00055974	0.00017123
728.06	0.00157	0.00136	0.00134	0.0013	0.00115	0.00055684	0.0002076
728.65	0.00146	0.00126	0.00121	0.00121	0.00106	0.00048343	0.00011438
729.24	0.0014	0.0012	0.00119	0.00118	0.00102	0.00048588	0.00013462
729.83	0.00137	0.0012	0.00116	0.00112	0.001	0.00045384	0.00014128
730.42	0.0013	0.00115	0.00112	0.00113	0.00099115	0.00046101	0.00017093
731	0.00121	0.00105	0.00106	0.00106	0.00088731	0.00043401	0.00013445
731.59	0.00118	0.00103	0.00103	0.00097939	0.00091303	0.0004606	0.00011936
732.18	0.00112	0.00102	0.00103	0.0009402	0.00087976	0.00044044	0.00011695
732.77	0.00109	0.00094173	0.00093926	0.00094256	0.00079483	0.00036465	0.00010936
733.36	0.00105	0.0009083	0.00086308	0.00087402	0.00077789	0.00036525	0.00013542
733.95	0.00097252	0.00082374	0.00084097	0.00084877	0.00075562	0.00042057	0.00014283
734.54	0.00093705	0.0007777	0.0008127	0.00081417	0.00068967	0.00036112	0.0001016
735.13	0.00088886	0.00077617	0.00076816	0.00074326	0.00065969	0.00034218	0.00011667
735.72	0.00085414	0.00077512	0.00077935	0.00072853	0.00066038	0.00034957	0.00011534
736.31	0.00080994	0.00070476	0.0007283	0.00069906	0.00061621	0.00025397	6.4688e-05
736.9	0.00077656	0.00065459	0.00071354	0.00069242	0.00061737	0.00027155	3.6263e-05
737.49	0.00074668	0.00068865	0.00069906	0.00066138	0.00059228	0.00024813	9.9096e-05
738.07	0.00072152	0.00063637	0.00064559	0.00064425	0.00058986	0.0002769	6.2914e-05
738.66	0.00067132	0.00054398	0.00055004	0.00058457	0.00055274	0.00022864	1.9181e-05
739.25	0.00068899	0.00064317	0.00060133	0.00060206	0.00053125	0.0002821	8.1853e-05
739.84	0.00063141	0.00057778	0.00057652	0.00062374	0.00049295	0.00025034	5.1347e-05
740.43	0.00066325	0.00054829	0.00060972	0.00055727	0.00047613	0.00019151	7.1753e-05
741.02	0.00065848	0.00063083	0.00060616	0.00057317	0.00053232	0.00025281	6.3346e-05
741.61	0.00066636	0.00056131	0.00054788	0.00057226	0.00047389	0.00020161	3.7596e-05
742.2	0.0006089	0.00053293	0.00057777	0.00056772	0.00046229	0.00025298	1.8762e-05
742.79	0.00056683	0.00051809	0.00050713	0.00052072	0.00047738	0.00021215	4.8422e-05
743.38	0.00059032	0.00050302	0.00055024	0.00051843	0.00050445	0.0002425	6.1509e-05
743.97	0.00057888	0.00053161	0.00053465	0.00058392	0.00047502	0.00027333	6.7582e-05
744.56	0.00056531	0.00055701	0.00056628	0.00051649	0.00047167	0.00021244	5.6421e-05
745.14	0.00056372	0.0004751	0.00052597	0.00054935	0.00046914	0.00018169	4.1421e-05
745.73	0.00055776	0.00046843	0.00047139	0.00057283	0.0004059	0.00019859	4.234e-05
746.32	0.00053068	0.0005373	0.00052497	0.00058511	0.00044421	0.00021643	2.3672e-05
746.91	0.0005209	0.00055372	0.00052396	0.0005472	0.00046501	0.00021626	1.4503e-05
747.5	0.00051718	0.00049104	0.00054992	0.00051228	0.00040635	0.00019033	3.0086e-05
748.09	0.00056004	0.00056558	0.00057264	0.00055055	0.00045353	0.00019851	7.8005e-05
748.68	0.00051059	0.00050325	0.0005525	0.00054515	0.00042618	0.00019442	6.3669e-05
749.27	0.00053779	0.00056366	0.00051108	0.0005604	0.00046691	0.00021966	1.9168e-05
749.86	0.00054469	0.00054869	0.00054144	0.00052919	0.00038544	0.00021818	1.2417e-05

## Sheet: Panel b)
Global Fitting DA-PBI4 500 nm Tol
Wavelength (nm)	EAS1	EAS2
449.97	-2.16398e-05	-3.31263e-05
450.56	-2.30611e-05	-3.42352e-05
451.15	-1.15458e-05	-1.41743e-05
451.74	-2.13282e-05	-3.02255e-05
452.33	-1.34919e-05	-2.86783e-05
452.92	-1.17514e-05	-3.39894e-05
453.51	-1.31099e-06	-1.22399e-05
454.1	6.3908e-06	-6.36632e-06
454.69	9.47131e-06	-5.30765e-06
455.27	1.34159e-05	7.01803e-06
455.86	-7.24339e-06	-1.30924e-05
456.45	4.27172e-06	-3.74444e-06
457.04	2.09553e-05	-7.07621e-06
457.63	3.62016e-06	-2.14701e-05
458.22	1.54614e-05	8.72389e-06
458.81	2.57711e-06	-1.07481e-05
459.4	1.91523e-05	6.4115e-06
459.99	-3.19131e-05	-4.23151e-05
460.58	-2.44938e-05	-3.38007e-05
461.17	-3.2091e-05	-5.12971e-05
461.76	-1.0638e-05	-1.7456e-05
462.35	-1.95242e-06	-3.7664e-06
462.93	3.76049e-06	-6.50031e-06
463.52	1.40184e-05	1.10235e-05
464.11	2.44709e-05	3.05641e-05
464.7	2.15115e-05	3.7565e-05
465.29	1.25061e-05	2.90359e-05
465.88	8.22933e-06	2.84133e-05
466.47	7.32186e-06	2.55942e-05
467.06	-2.22285e-06	1.89679e-05
467.65	-1.71609e-05	1.94436e-05
468.24	-5.81328e-06	2.2989e-05
468.83	-2.25318e-05	1.41349e-05
469.42	-3.08609e-05	2.01428e-05
470.01	-2.2676e-05	3.93374e-05
470.59	-4.16617e-05	1.31813e-05
471.18	-4.2978e-05	2.17867e-05
471.77	-5.3512e-05	2.20057e-05
472.36	-7.03885e-05	-5.78965e-06
472.95	-5.23895e-05	2.778e-05
473.54	-8.10211e-05	1.65629e-05
474.13	-0.000101954	-2.09036e-06
474.72	-0.000100355	1.49833e-05
475.31	-0.000144955	-3.67543e-05
475.9	-0.000143301	-1.47871e-05
476.48	-0.000173506	-3.21175e-05
477.08	-0.000181748	-2.70136e-05
477.66	-0.000220813	-6.78567e-05
478.25	-0.000233057	-6.93928e-05
478.84	-0.000261352	-7.94904e-05
479.43	-0.000275786	-8.8945e-05
480.02	-0.000303257	-0.000112158
480.61	-0.000339078	-0.000143086
481.2	-0.000348638	-0.00013849
481.79	-0.000380539	-0.000175776
482.38	-0.000384103	-0.000165181
482.97	-0.000415647	-0.000187136
483.55	-0.000435697	-0.000189215
484.14	-0.000455933	-0.000199494
484.73	-0.000488843	-0.000209097
485.32	-0.00050796	-0.000220808
485.91	-0.000514722	-0.000218788
486.5	-0.000539649	-0.00022605
487.09	-0.000560106	-0.000241711
487.68	-0.000580947	-0.000248896
488.27	-0.000619759	-0.000284931
488.86	-0.000632299	-0.00029394
489.45	-0.000656819	-0.000306606
490.04	-0.000681687	-0.000321777
490.62	-0.000698434	-0.000329202
491.21	-0.000753611	-0.000372705
491.8	-0.000764424	-0.000371819
492.39	-0.000792534	-0.000381594
492.98	-0.000785304	-0.000354071
493.57	-0.000828139	-0.000393942
494.16	-0.000870863	-0.000424392
494.75	-0.00088557	-0.000431064
495.34	-0.000910502	-0.000444494
495.93	-0.00092998	-0.000449237
496.52	-0.000966567	-0.000488651
497.11	-0.000999427	-0.000500326
497.7	-0.00102	-0.000492885
498.28	-0.00107	-0.000538787
498.87	-0.00108	-0.000534636
499.46	-0.00111	-0.000553431
500.05	-0.00116	-0.000588068
500.64	-0.00119	-0.000608596
501.23	-0.00122	-0.000616427
501.82	-0.00124	-0.000614431
502.41	-0.00126	-0.000625273
503	-0.0013	-0.000663032
503.59	-0.00134	-0.00069083
504.18	-0.00134	-0.000672807
504.77	-0.00138	-0.000697383
505.35	-0.00143	-0.00074597
505.94	-0.00143	-0.000732038
506.53	-0.00146	-0.000746463
507.12	-0.0015	-0.000772277
507.71	-0.00156	-0.000821622
508.3	-0.00157	-0.000807363
508.89	-0.00162	-0.000855532
509.48	-0.00166	-0.000876475
510.07	-0.0017	-0.000902713
510.66	-0.00171	-0.000895724
511.25	-0.00175	-0.000923091
511.83	-0.00179	-0.000949031
512.42	-0.00182	-0.000959671
513.01	-0.00186	-0.001
513.6	-0.00189	-0.00102
514.19	-0.00189	-0.001
514.78	-0.00193	-0.00104
515.37	-0.00195	-0.00106
515.96	-0.00198	-0.00107
516.55	-0.00198	-0.00107
517.14	-0.00199	-0.00107
517.73	-0.00199	-0.00108
518.32	-0.00202	-0.0011
518.91	-0.00201	-0.00109
519.49	-0.00203	-0.00111
520.08	-0.00203	-0.00113
520.67	-0.00206	-0.00115
521.26	-0.00204	-0.00113
521.85	-0.00204	-0.00115
522.44	-0.00203	-0.00112
523.03	-0.00205	-0.00114
523.62	-0.00207	-0.00116
524.21	-0.00203	-0.00115
524.8	-0.00204	-0.00113
525.39	-0.00205	-0.00115
525.97	-0.00204	-0.00114
526.56	-0.00205	-0.00114
527.15	-0.00208	-0.0012
527.74	-0.00204	-0.00118
528.33	-0.00203	-0.00115
528.92	-0.00203	-0.00117
529.51	-0.00204	-0.00117
530.1	-0.00205	-0.00118
530.69	-0.00206	-0.00119
531.28	-0.00204	-0.00118
531.87	-0.00205	-0.00119
532.46	-0.00205	-0.00119
533.04	-0.00207	-0.0012
533.63	-0.00204	-0.00119
534.22	-0.00204	-0.00118
534.81	-0.00203	-0.00118
535.4	-0.00205	-0.00119
535.99	-0.00205	-0.00119
536.58	-0.00205	-0.00121
537.17	-0.00203	-0.00118
537.76	-0.00203	-0.00118
538.35	-0.00202	-0.00117
538.94	-0.00203	-0.00117
539.53	-0.00205	-0.0012
540.11	-0.00203	-0.00117
540.7	-0.00205	-0.00119
541.29	-0.00206	-0.0012
541.88	-0.00206	-0.00119
542.47	-0.00205	-0.00118
543.06	-0.00208	-0.0012
543.65	-0.00207	-0.00119
544.24	-0.00209	-0.00121
544.83	-0.00209	-0.00122
545.42	-0.00209	-0.00121
546.01	-0.0021	-0.00122
546.6	-0.00211	-0.0012
547.18	-0.00213	-0.00122
547.77	-0.00214	-0.00123
548.36	-0.00215	-0.00124
548.95	-0.00218	-0.00126
549.54	-0.00218	-0.00124
550.13	-0.00218	-0.00124
550.72	-0.00221	-0.00127
551.31	-0.00225	-0.0013
551.9	-0.00227	-0.00131
552.49	-0.00228	-0.00131
553.08	-0.0023	-0.00133
553.67	-0.00232	-0.00134
554.26	-0.00234	-0.00135
554.84	-0.00237	-0.00138
555.43	-0.00241	-0.00142
556.02	-0.00243	-0.00143
556.61	-0.00244	-0.00144
557.2	-0.00246	-0.00145
557.79	-0.00247	-0.00145
558.38	-0.00252	-0.0015
558.97	-0.00255	-0.00151
559.56	-0.00259	-0.00155
560.15	-0.0026	-0.00155
560.74	-0.00263	-0.00158
561.33	-0.00265	-0.00159
561.91	-0.00269	-0.00164
562.5	-0.00272	-0.00166
563.09	-0.00273	-0.00167
563.68	-0.00276	-0.00172
564.27	-0.00277	-0.00172
564.86	-0.00281	-0.00177
565.45	-0.00283	-0.00179
566.04	-0.00283	-0.0018
566.63	-0.00284	-0.00181
567.22	-0.00286	-0.00186
567.81	-0.00287	-0.00186
568.4	-0.00286	-0.00188
568.98	-0.00289	-0.00193
569.57	-0.00288	-0.00194
570.16	-0.00292	-0.002
570.75	-0.00291	-0.002
571.34	-0.0029	-0.00201
571.93	-0.00289	-0.00203
572.52	-0.00287	-0.00204
573.11	-0.00287	-0.00205
573.7	-0.00286	-0.00207
574.29	-0.00284	-0.00208
574.88	-0.00283	-0.0021
575.47	-0.00278	-0.00209
576.05	-0.00274	-0.00208
576.64	-0.00273	-0.00213
577.23	-0.0027	-0.00212
577.82	-0.00265	-0.00211
578.41	-0.00259	-0.00209
579	-0.00254	-0.0021
579.59	-0.0025	-0.0021
580.18	-0.00247	-0.00211
580.77	-0.0024	-0.0021
581.36	-0.00236	-0.0021
581.95	-0.00231	-0.00209
582.53	-0.00226	-0.00208
583.12	-0.0022	-0.00207
583.71	-0.00214	-0.00205
584.3	-0.00208	-0.00204
584.89	-0.00202	-0.00203
585.48	-0.00197	-0.00202
586.07	-0.00191	-0.00201
586.66	-0.00186	-0.00199
587.25	-0.00179	-0.00198
587.84	-0.00176	-0.00199
588.43	-0.0017	-0.00198
589.02	-0.00164	-0.00197
589.6	-0.00158	-0.00194
590.19	-0.00154	-0.00193
590.78	-0.00148	-0.00191
591.37	-0.00143	-0.00189
591.96	-0.00138	-0.00187
592.55	-0.00133	-0.00187
593.14	-0.00128	-0.00187
593.73	-0.00122	-0.00184
594.32	-0.00119	-0.00184
594.91	-0.00116	-0.00184
595.5	-0.00111	-0.00182
596.09	-0.00108	-0.00183
596.67	-0.00105	-0.00182
597.26	-0.00101	-0.00181
597.85	-0.000964677	-0.0018
598.44	-0.000940033	-0.00179
599.03	-0.00091706	-0.00181
599.62	-0.000866013	-0.00177
600.21	-0.000833051	-0.00176
600.8	-0.000792462	-0.00174
601.39	-0.00077103	-0.00174
601.98	-0.000744743	-0.00173
602.57	-0.000717785	-0.00173
603.16	-0.000692991	-0.00173
603.74	-0.000646591	-0.00169
604.33	-0.000644036	-0.00171
604.92	-0.000601854	-0.00168
605.51	-0.000594859	-0.00169
606.1	-0.00056798	-0.00167
606.69	-0.000544385	-0.00166
607.28	-0.000513976	-0.00164
607.87	-0.000501549	-0.00165
608.46	-0.000483021	-0.00164
609.05	-0.00045035	-0.00162
609.64	-0.000436765	-0.00161
610.23	-0.000413296	-0.0016
610.82	-0.000393341	-0.00159
611.4	-0.000390846	-0.0016
611.99	-0.000354983	-0.00157
612.58	-0.00032973	-0.00155
613.17	-0.000309233	-0.00154
613.76	-0.000303613	-0.00154
614.35	-0.000285086	-0.00153
614.94	-0.000275046	-0.00153
615.53	-0.000242629	-0.0015
616.12	-0.00022817	-0.0015
616.71	-0.000215929	-0.00148
617.3	-0.000188532	-0.00146
617.89	-0.000175163	-0.00145
618.47	-0.000168127	-0.00146
619.06	-0.000169439	-0.00147
619.65	-0.000132909	-0.00143
620.24	-0.000118862	-0.00143
620.83	-0.000110323	-0.00142
621.42	-0.000103103	-0.00141
622.01	-8.48361e-05	-0.0014
622.6	-6.95242e-05	-0.00139
623.19	-4.89769e-05	-0.00137
623.78	-3.89424e-05	-0.00137
624.37	-2.66995e-05	-0.00137
624.96	-3.25495e-06	-0.00134
625.54	-2.62064e-06	-0.00135
626.13	1.11874e-05	-0.00134
626.72	3.73264e-05	-0.00132
627.31	4.66966e-05	-0.0013
627.9	5.6514e-05	-0.00129
628.49	6.08708e-05	-0.0013
629.08	7.23505e-05	-0.0013
629.67	7.8603e-05	-0.0013
630.26	0.000101437	-0.00128
630.85	9.78341e-05	-0.00129
631.44	0.000118118	-0.00127
632.03	0.000122471	-0.00128
632.61	0.000140332	-0.00126
633.2	0.000148782	-0.00125
633.79	0.000155593	-0.00125
634.38	0.000157123	-0.00125
634.97	0.000183887	-0.00122
635.56	0.000183042	-0.00122
636.15	0.000189382	-0.00122
636.74	0.000210998	-0.0012
637.33	0.000208846	-0.00119
637.92	0.000215706	-0.0012
638.51	0.000246247	-0.00116
639.09	0.000247999	-0.00116
639.68	0.000264671	-0.00115
640.27	0.000266062	-0.00115
640.86	0.000287964	-0.00112
641.45	0.000291153	-0.00113
642.04	0.000304216	-0.00109
642.63	0.000328277	-0.00107
643.22	0.000321526	-0.00108
643.81	0.000329531	-0.00108
644.4	0.000358245	-0.00104
644.99	0.000375203	-0.00103
645.58	0.000377966	-0.00101
646.16	0.000383866	-0.00101
646.75	0.000412913	-0.000978129
647.34	0.000413985	-0.000976453
647.93	0.000431622	-0.000952663
648.52	0.000436768	-0.000953615
649.11	0.000457623	-0.000928437
649.7	0.000470067	-0.000913816
650.29	0.000489052	-0.000897153
650.88	0.000513953	-0.000849668
651.47	0.000528326	-0.000834003
652.06	0.000553614	-0.000795444
652.65	0.000566914	-0.000777705
653.23	0.000591393	-0.000756949
653.82	0.000590622	-0.000750071
654.41	0.000609635	-0.000718152
655	0.000656881	-0.000667881
655.59	0.000675735	-0.00063567
656.18	0.00069306	-0.000616314
656.77	0.000697476	-0.000618748
657.36	0.000735351	-0.000577075
657.95	0.000752608	-0.000546818
658.54	0.000784004	-0.000507493
659.13	0.000795125	-0.000490054
659.72	0.000831828	-0.000444316
660.3	0.000872326	-0.000394589
660.89	0.000888638	-0.000361763
661.48	0.000919035	-0.000329676
662.07	0.000955794	-0.000274479
662.66	0.000972913	-0.000251201
663.25	0.000995462	-0.000215587
663.84	0.00104	-0.000168804
664.43	0.00105	-0.00015675
665.02	0.00109	-9.68456e-05
665.61	0.00111	-8.69612e-05
666.2	0.00116	-1.94117e-05
666.79	0.00119	2.81841e-05
667.37	0.00122	5.93991e-05
667.96	0.00124	9.12337e-05
668.55	0.00129	0.000154437
669.14	0.00131	0.000183439
669.73	0.00135	0.000229526
670.32	0.00137	0.000250235
670.91	0.00142	0.000309509
671.5	0.00145	0.000363549
672.09	0.00148	0.000404449
672.68	0.00152	0.00045612
673.27	0.00154	0.000480164
673.86	0.00158	0.000535628
674.45	0.00161	0.000565703
675.03	0.00164	0.00058813
675.62	0.00168	0.000648468
676.21	0.00172	0.000694607
676.8	0.00174	0.000728937
677.39	0.00177	0.000757334
677.98	0.00181	0.000815764
678.57	0.00185	0.000851701
679.16	0.00187	0.000888827
679.75	0.0019	0.000912365
680.34	0.00195	0.000972324
680.93	0.00196	0.000987473
681.52	0.00201	0.00105
682.1	0.00202	0.00108
682.69	0.00207	0.00113
683.28	0.00208	0.00114
683.87	0.0021	0.00117
684.46	0.00215	0.00124
685.05	0.00217	0.00125
685.64	0.00222	0.00131
686.23	0.00225	0.00132
686.82	0.00228	0.00136
687.41	0.00231	0.00139
688	0.00235	0.00142
688.59	0.00237	0.00145
689.17	0.0024	0.00147
689.76	0.00244	0.00153
690.35	0.00247	0.00156
690.94	0.0025	0.00158
691.53	0.00253	0.00162
692.12	0.00254	0.00163
692.71	0.00259	0.00168
693.3	0.00261	0.0017
693.89	0.00264	0.00173
694.48	0.00265	0.00174
695.07	0.00269	0.00179
695.66	0.0027	0.0018
696.24	0.0027	0.0018
696.83	0.00275	0.00186
697.42	0.00276	0.00186
698.01	0.00277	0.00188
698.6	0.00279	0.0019
699.19	0.00282	0.00194
699.78	0.00284	0.00197
700.37	0.00284	0.00197
700.96	0.00285	0.00198
701.55	0.00286	0.002
702.14	0.00288	0.00203
702.72	0.00287	0.00202
703.31	0.00288	0.00205
703.9	0.00289	0.00206
704.49	0.00289	0.00207
705.08	0.00289	0.00207
705.67	0.00289	0.00209
706.26	0.00285	0.00206
706.85	0.00287	0.0021
707.44	0.00287	0.0021
708.03	0.00285	0.00208
708.62	0.00286	0.00211
709.21	0.00284	0.00211
709.79	0.00283	0.00212
710.38	0.00282	0.00211
710.97	0.0028	0.0021
711.56	0.00277	0.0021
712.15	0.00276	0.0021
712.74	0.00274	0.00209
713.33	0.00272	0.00209
713.92	0.00271	0.00209
714.51	0.00268	0.00207
715.1	0.00265	0.00206
715.69	0.00262	0.00204
716.28	0.0026	0.00203
716.86	0.00257	0.00203
717.45	0.00252	0.002
718.04	0.00247	0.00196
718.63	0.00244	0.00195
719.22	0.00238	0.0019
719.81	0.00234	0.00188
720.4	0.00229	0.00185
720.99	0.00222	0.00178
721.58	0.00216	0.00175
722.17	0.0021	0.00171
722.76	0.00207	0.00169
723.35	0.00198	0.00163
723.93	0.00195	0.00161
724.52	0.00186	0.00155
725.11	0.00181	0.0015
725.7	0.00174	0.00144
726.29	0.00168	0.00141
726.88	0.00159	0.00134
727.47	0.00154	0.0013
728.06	0.00148	0.00126
728.65	0.00139	0.00118
729.24	0.00133	0.00114
729.83	0.00128	0.0011
730.41	0.00124	0.00109
731.01	0.00118	0.00101
731.59	0.00114	0.000997731
732.18	0.00109	0.000971279
732.77	0.00102	0.000893853
733.36	0.000974257	0.00085863
733.95	0.000942796	0.000827937
734.54	0.000884156	0.00078469
735.13	0.000854108	0.000755434
735.72	0.000824253	0.00074178
736.31	0.000776049	0.000697595
736.9	0.000742721	0.00065661
737.48	0.000722908	0.000645311
738.08	0.000689567	0.000631654
738.66	0.000647431	0.000580446
739.25	0.000662871	0.000609985
739.84	0.000636347	0.000576249
740.43	0.000620421	0.000557303
741.02	0.000629258	0.000587107
741.61	0.00060033	0.000561044
742.2	0.00057483	0.00052184
742.79	0.000559373	0.000512608
743.38	0.000564615	0.000525677
743.97	0.000575707	0.000530142
744.55	0.000564052	0.000525593
745.15	0.000549428	0.00051473
745.73	0.000541416	0.000510158
746.32	0.000557398	0.000524939
746.91	0.000554788	0.000518556
747.5	0.000536336	0.00049655
748.09	0.000576341	0.000537458
748.68	0.000537932	0.000501468
749.27	0.000559257	0.000529066
749.86	0.000562626	0.000530586

## Sheet: Panel c)
Composition DA-PBI4 500 nm Tol
Time (ps)	Comp1 (11 ps)	Comp2 (1.6 ns)	Comp3 (IRF)
-1.64	1.19938e-16	2.55744e-19	2.42032e-15
-1.6	6.20741e-16	1.35487e-18	1.22301e-14
-1.5613	2.93335e-15	6.55209e-18	5.64401e-14
-1.5212	1.41032e-14	3.2282e-17	2.64617e-13
-1.4812	6.49305e-14	1.52385e-16	1.18736e-12
-1.4412	2.87405e-13	6.91989e-16	5.11884e-12
-1.4011	1.22749e-12	3.03414e-15	2.12771e-11
-1.3611	5.02219e-12	1.27521e-14	8.46674e-11
-1.3211	1.97573e-11	5.15687e-14	3.23704e-10
-1.2811	7.4738e-11	2.0067e-13	1.18908e-09
-1.241	2.72731e-10	7.53913e-13	4.20965e-09
-1.201	9.53943e-10	2.71688e-12	1.42731e-08
-1.161	3.20888e-09	9.42379e-12	4.64966e-08
-1.121	1.03813e-08	3.14653e-11	1.45529e-07
-1.0809	3.23933e-08	1.01434e-10	4.38816e-07
-1.0409	9.69459e-08	3.13903e-10	1.26773e-06
-1.0009	2.79101e-07	9.35437e-10	3.51882e-06
-0.96084	7.74168e-07	2.6889e-09	9.39772e-06
-0.92082	2.06383e-06	7.4368e-09	2.40893e-05
-0.88079	5.29505e-06	1.98194e-08	5.93379e-05
-0.84076	1.30727e-05	5.08927e-08	0.000140424
-0.80073	3.10604e-05	1.25941e-07	0.000319267
-0.7607	7.10326e-05	3.00413e-07	0.000697379
-0.72068	0.00015635	6.9076e-07	0.00146
-0.68065	0.000331414	1.5321e-06	0.00295
-0.64062	0.000676506	3.27817e-06	0.00571
-0.60059	0.00133	6.76857e-06	0.01063
-0.56056	0.00252	1.34908e-05	0.01901
-0.52054	0.0046	2.59629e-05	0.03265
-0.48051	0.00809	4.82803e-05	0.05388
-0.44048	0.01373	8.67802e-05	0.08542
-0.40045	0.02248	0.000150846	0.13011
-0.36042	0.03551	0.000253723	0.19039
-0.3204	0.05416	0.000413168	0.26765
-0.28037	0.07983	0.000651998	0.36151
-0.24034	0.11374	0.000997709	0.46911
-0.20031	0.1568	0.00148	0.58484
-0.16028	0.20931	0.00214	0.70048
-0.12026	0.27082	0.003	0.80601
-0.08023	0.34006	0.0041	0.89107
-0.0402	0.4149	0.00545	0.94642
-0.00017093	0.49257	0.00709	0.96573
0.03986	0.56998	0.009	0.94674
0.07989	0.64402	0.01118	0.89168
0.11991	0.71197	0.01363	0.80686
0.15994	0.77176	0.0163	0.70143
0.19997	0.82214	0.01917	0.58583
0.24	0.86272	0.0222	0.47007
0.28003	0.8939	0.02537	0.36237
0.31872	0.91597	0.02852	0.27127
0.35875	0.93173	0.03184	0.19327
0.40678	0.94312	0.03589	0.12206
0.45615	0.94862	0.04009	0.07166
0.50819	0.94993	0.04454	0.03827
0.56156	0.94841	0.04909	0.01875
0.61893	0.94503	0.05397	0.00804
0.67764	0.94069	0.05895	0.0031
0.74035	0.93564	0.06424	0.00102
0.80439	0.93035	0.06961	0.000296662
0.87244	0.92469	0.07528	7.12533e-05
0.94449	0.91873	0.08125	1.38719e-05
1.0192	0.91258	0.08739	2.21672e-06
1.0966	0.90625	0.09372	2.86216e-07
1.1793	0.89954	0.10043	2.72223e-08
1.2647	0.89265	0.1073	2.00384e-09
1.3541	0.88551	0.11444	1.07373e-10
1.4488	0.878	0.12194	3.88988e-12
1.5476	0.87023	0.1297	9.61183e-14
1.6503	0.86224	0.13769	1.58451e-15
1.7584	0.8539	0.14602	1.58319e-17
1.8718	0.84523	0.15467	9.2201e-20
1.9892	0.83636	0.16354	3.19165e-22
2.1133	0.82708	0.17281	5.49749e-25
2.2441	0.81741	0.18246	4.42689e-28
2.3788	0.80757	0.19229	1.84346e-31
2.5216	0.79726	0.20257	2.92932e-35
2.671	0.78662	0.21319	1.80026e-39
2.8271	0.77566	0.22413	3.94595e-44
2.9899	0.76439	0.23538	2.852e-49
3.1607	0.75274	0.24701	5.65194e-55
3.3408	0.74065	0.25907	2.48683e-61
3.5276	0.72831	0.27137	2.69498e-68
3.7251	0.71549	0.28416	4.51302e-76
3.9306	0.70239	0.29722	1.29962e-84
4.1454	0.68896	0.31062	4.97218e-94
4.3709	0.67513	0.3244	1.86711e-104
4.6071	0.66094	0.33854	5.74233e-116
4.8552	0.64636	0.35307	1.03451e-128
5.1141	0.63149	0.36788	1.007e-142
5.3849	0.6163	0.38301	3.70328e-158
5.6691	0.60075	0.39849	3.26687e-175
5.9667	0.58488	0.41427	5.19539e-194
6.2776	0.56876	0.43032	1.12194e-214
6.6031	0.55235	0.44663	1.94677e-237
6.9447	0.53565	0.46324	1.46476e-262
7.3023	0.5187	0.48009	3.22195e-290
7.6772	0.5015	0.49716	1.05100e-320
8.0695	0.48412	0.51442	0
8.4791	0.46662	0.53179	0
8.9087	0.44894	0.54933	0
9.3597	0.43109	0.56701	0
9.8307	0.41322	0.58472	0
10.324	0.39529	0.60246	0
10.841	0.37733	0.62022	0
11.382	0.35942	0.63792	0
11.948	0.34158	0.65553	0
12.542	0.32382	0.67305	0
13.164	0.30621	0.69039	0
13.814	0.28882	0.70749	0
14.495	0.27167	0.72434	0
15.208	0.2548	0.74089	0
15.955	0.23825	0.75709	0
16.737	0.22207	0.77289	0
17.556	0.2063	0.78826	0
18.414	0.19099	0.80315	0
19.312	0.17617	0.8175	0
20.253	0.16188	0.83131	0
21.237	0.14817	0.8445	0
22.267	0.13506	0.85706	0
23.348	0.12255	0.86899	0
24.478	0.11071	0.88021	0
25.662	0.09953	0.89073	0
26.901	0.08904	0.90053	0
28.2	0.07922	0.90961	0
29.559	0.07011	0.91794	0
30.982	0.06169	0.92554	0
32.472	0.05395	0.93241	0
34.033	0.04689	0.93856	0
35.667	0.04048	0.94401	0
37.378	0.03471	0.94877	0
39.17	0.02954	0.95286	0
41.046	0.02496	0.95633	0
43.011	0.02092	0.95919	0
45.069	0.01738	0.96149	0
47.222	0.01432	0.96325	0
49.479	0.01169	0.96452	0
51.84	0.00946	0.96533	0
54.314	0.00757	0.96572	0
56.904	0.006	0.96573	0
59.615	0.0047	0.96538	0
62.456	0.00364	0.96473	0
65.428	0.00279	0.96379	0
68.543	0.00211	0.96259	0
71.803	0.00157	0.96116	0
75.216	0.00116	0.95952	0
78.792	0.000837957	0.9577	0
82.536	0.000598436	0.95569	0
86.456	0.000420669	0.95353	0
90.561	0.00029083	0.95121	0
94.858	0.000197624	0.94875	0
99.359	0.000131848	0.94614	0
104.07	8.63195e-05	0.9434	0
109.01	5.53606e-05	0.94052	0
114.17	3.48098e-05	0.9375	0
119.59	2.1382e-05	0.93434	0
125.25	1.28536e-05	0.93105	0
131.18	7.54148e-06	0.9276	0
137.4	4.31086e-06	0.924	0
143.9	2.40291e-06	0.92025	0
150.72	1.30141e-06	0.91633	0
157.85	6.85466e-07	0.91225	0
165.32	3.50171e-07	0.90799	0
173.14	1.73343e-07	0.90355	0
181.33	8.30014e-08	0.89893	0
189.9	3.84083e-08	0.89412	0
198.89	1.71144e-08	0.8891	0
208.29	7.35005e-09	0.88389	0
218.13	3.03414e-09	0.87846	0
228.45	1.1996e-09	0.8728	0
239.24	4.54658e-10	0.86692	0
250.55	1.64447e-10	0.86081	0
262.39	5.67115e-11	0.85445	0
274.78	1.86139e-11	0.84784	0
287.76	5.79383e-12	0.84098	0
301.36	1.70562e-12	0.83385	0
315.59	4.74457e-13	0.82645	0
330.49	1.24265e-13	0.81878	0
346.1	3.05333e-14	0.81082	0
362.44	7.02573e-15	0.80256	0
379.55	1.50849e-15	0.79401	0
397.47	3.01135e-16	0.78515	0
416.23	5.57414e-17	0.77598	0
435.88	9.52446e-18	0.7665	0
456.45	1.49822e-18	0.75669	0
477.99	2.1599e-19	0.74655	0
500.55	2.84092e-20	0.73608	0
524.17	3.39697e-21	0.72527	0
548.9	3.67603e-22	0.71413	0
574.8	3.58078e-23	0.70264	0
601.92	3.1256e-24	0.69081	0
630.32	2.43168e-25	0.67864	0
660.05	1.67858e-26	0.66612	0
691.19	1.02074e-27	0.65326	0
723.79	5.4435e-29	0.64006	0
757.94	2.52529e-30	0.62652	0
793.69	1.01453e-31	0.61265	0
831.12	3.50439e-33	0.59846	0
870.32	1.03239e-34	0.58395	0
911.37	2.57531e-36	0.56913	0
954.35	5.40068e-38	0.55402	0
999.36	9.43618e-40	0.53863	0
1046.5	1.36134e-41	0.52296	0
1095.8	1.61729e-43	0.50706	0
1147.5	1.54842e-45	0.49091	0
1201.6	1.19473e-47	0.47456	0
1258.3	7.29659e-50	0.45801	0
1317.6	3.52728e-52	0.44132	0
1379.7	1.32562e-54	0.42449	0
1444.8	3.80404e-57	0.40753	0
1512.9	8.33532e-60	0.39052	0
1584.2	1.36974e-62	0.37347	0
1658.9	1.658e-65	0.35641	0
1737.2	1.45194e-68	0.33935	0
1819.1	9.1988e-72	0.32239	0
1904.8	4.14117e-75	0.30555	0
1994.6	1.28946e-78	0.28884	0
2088.6	2.75223e-82	0.27233	0
2187.1	3.91952e-86	0.25604	0
2290.2	3.69106e-90	0.24004	0
2398.2	2.23729e-94	0.22434	0
2511.2	8.65051e-99	0.20902	0
2629.6	2.05821e-103	0.19408	0
2753.6	2.95976e-108	0.17959	0
2883.4	2.52658e-113	0.16557	0
3019.3	1.24624e-118	0.15206	0

## Sheet: Panel d)
Transient absorption DA-PBI4 500 nm THF
Wavelength (nm)	500 fs	2 ps	10 ps	50 ps	200 ps	1 ns	3 ns
449.97	-4.0761e-06	-4.6102e-05	3.5248e-05	1.8872e-05	-3.0741e-06	-1.3343e-05	2.6199e-05
450.56	-4.7846e-05	-3.2076e-05	-5.3657e-06	-5.2931e-05	1.1091e-05	4.6296e-05	2.3052e-05
451.15	-6.634e-05	-5.705e-05	-8.3956e-06	-3.7973e-05	5.4748e-06	-3.3058e-05	-7.1195e-06
451.74	-3.3112e-05	-1.112e-05	-3.2187e-05	-4.8272e-05	-2.0064e-05	1.734e-05	-7.6161e-06
452.33	-2.5729e-05	-4.3381e-05	-4.0273e-05	-2.4462e-05	-1.1858e-06	-1.5322e-05	3.2011e-05
452.92	1.9625e-05	-2.3522e-05	-1.0475e-05	2.875e-05	2.172e-05	-3.1967e-05	3.3334e-05
453.51	1.2958e-05	-4.9542e-05	2.6665e-06	-6.3282e-06	1.1704e-05	-4.0443e-06	3.4783e-05
454.1	-3.0628e-05	-7.9487e-05	-5.062e-06	-6.8384e-05	-3.684e-05	9.9628e-06	3.0802e-05
454.69	-1.0411e-06	-2.2127e-05	2.8724e-06	-1.8581e-05	-3.086e-05	3.191e-05	-2.4626e-06
455.28	5.2069e-05	1.1951e-05	-1.8946e-06	-2.3845e-05	4.713e-05	7.5898e-05	6.0788e-05
455.86	-1.71e-05	-3.5879e-05	-3.8608e-05	-6.8478e-05	-2.471e-05	1.2408e-05	4.9643e-05
456.45	4.05e-05	6.1572e-07	-1.7223e-05	-3.8183e-05	1.1545e-05	3.6882e-05	9.5274e-05
457.04	-3.6709e-05	-2.0807e-05	-5.5502e-05	-5.9569e-05	-2.7796e-05	-2.7396e-05	5.0932e-05
457.63	-1.4881e-05	-5.1681e-06	-3.708e-05	-8.9871e-05	-5.3135e-05	-1.2443e-05	7.6512e-05
458.22	3.6558e-06	-5.9391e-05	-7.3683e-05	-5.6222e-05	-3.6503e-05	-3.2998e-05	8.2998e-05
458.81	2.698e-06	-5.691e-05	-8.1026e-05	-5.1151e-05	-3.1115e-05	-0.00010781	5.6491e-05
459.4	-6.1251e-06	-6.8526e-05	-6.698e-05	-9.9017e-05	-2.9233e-05	-5.008e-05	4.5486e-05
459.99	2.6412e-05	-4.0389e-05	-6.7969e-05	-9.3463e-05	-9.6161e-05	-3.4671e-05	5.3449e-05
460.58	-5.5063e-05	-5.7869e-05	-0.00012485	-7.5091e-05	-2.5798e-05	-1.8532e-05	7.05e-05
461.17	6.2594e-06	-6.8213e-05	-2.3962e-05	-7.4345e-05	-3.3582e-05	-7.1858e-07	8.4805e-05
461.76	-1.1785e-05	-6.9999e-05	-7.231e-05	-7.5481e-05	-7.9691e-05	3.8583e-06	9.4483e-05
462.35	-6.8403e-05	-7.8241e-05	-0.00012001	-8.5149e-05	-6.8229e-05	-4.398e-05	0.0001107
462.93	-9.8225e-05	-8.9289e-05	-0.00011907	-9.1193e-05	-6.4597e-05	-5.9946e-05	9.7326e-05
463.52	-0.0001573	-0.00011434	-0.00016646	-0.00015366	-0.00012302	-4.0383e-05	8.5124e-05
464.11	-0.00011958	-0.00014073	-0.00012939	-0.00012925	-0.00013768	-3.617e-05	4.2508e-05
464.7	-0.00011746	-0.00011591	-0.00014289	-0.00011085	-0.00010253	-8.9598e-06	6.5478e-05
465.29	-0.00012547	-0.00018218	-0.00020511	-0.00018905	-0.00016602	-9.7095e-05	4.6787e-05
465.88	-0.00015965	-0.00017953	-0.00024194	-0.00020792	-0.00022978	-6.7888e-05	3.3056e-05
466.47	-0.0001858	-0.00023258	-0.00026934	-0.00021214	-0.00019325	-0.0001047	3.8309e-05
467.06	-0.00024359	-0.00027808	-0.00029416	-0.00027982	-0.00025063	-0.0001392	-8.2709e-06
467.65	-0.00019475	-0.00030738	-0.00032961	-0.00030415	-0.0002823	-0.00014336	-1.2217e-05
468.24	-0.00020906	-0.00027479	-0.00036214	-0.00032399	-0.00027156	-0.00012782	4.9378e-05
468.83	-0.00026901	-0.00033548	-0.00041204	-0.00035737	-0.00029718	-0.00013988	-2.489e-05
469.42	-0.00032431	-0.00037207	-0.00043735	-0.00038347	-0.00034239	-0.00018893	-9.0703e-06
470	-0.00032173	-0.00034193	-0.00042162	-0.00039238	-0.00032436	-0.000199	1.5476e-06
470.59	-0.00039318	-0.00041537	-0.00051466	-0.00044717	-0.00038671	-0.00020767	-5.9218e-05
471.18	-0.00034343	-0.00040926	-0.00050824	-0.00041789	-0.00037729	-0.00019071	9.7101e-06
471.77	-0.00036771	-0.00042381	-0.00052836	-0.00044442	-0.00037474	-0.00018211	-1.3778e-05
472.36	-0.00039769	-0.00048424	-0.00059305	-0.00046895	-0.00044457	-0.00023582	-5.9846e-05
472.95	-0.00044385	-0.00050797	-0.00061776	-0.00055312	-0.00046957	-0.00026202	-5.145e-05
473.54	-0.00043637	-0.00055267	-0.00065303	-0.00053231	-0.00044771	-0.00024383	-4.9755e-05
474.13	-0.00047533	-0.00056191	-0.00069333	-0.00059002	-0.00047741	-0.00026481	-1.389e-05
474.72	-0.00049877	-0.00058729	-0.00066841	-0.00055353	-0.00050045	-0.00026196	-2.2394e-05
475.31	-0.00055807	-0.00068307	-0.00069661	-0.00064323	-0.00053063	-0.0002843	-1.0305e-05
475.9	-0.00060782	-0.00069144	-0.00077136	-0.00062998	-0.00057476	-0.00029532	-4.3115e-06
476.49	-0.00064708	-0.00073112	-0.00077552	-0.00066171	-0.0005857	-0.00031494	-2.715e-05
477.07	-0.00067762	-0.00076054	-0.00083494	-0.00069158	-0.00059254	-0.00031911	4.9022e-06
477.66	-0.00073459	-0.00077497	-0.00085651	-0.00071172	-0.00063081	-0.00030471	1.5806e-05
478.25	-0.00074283	-0.00080098	-0.00085918	-0.00071684	-0.00061856	-0.00028069	2.0602e-05
478.84	-0.00075335	-0.00079816	-0.00091011	-0.00073685	-0.00062948	-0.00027537	3.9473e-06
479.43	-0.00075829	-0.00083515	-0.0009431	-0.00075509	-0.00065055	-0.00031655	-8.1356e-06
480.02	-0.00078121	-0.0008566	-0.0009682	-0.000772	-0.00066509	-0.0003144	1.0997e-05
480.61	-0.00077706	-0.00085783	-0.00099732	-0.00080958	-0.00070099	-0.00032981	2.3188e-05
481.2	-0.00085192	-0.00091009	-0.00105	-0.00083824	-0.00069556	-0.00033691	1.1205e-05
481.79	-0.00082066	-0.00089825	-0.00108	-0.00087265	-0.00073441	-0.00032504	3.1625e-05
482.38	-0.00083106	-0.00094617	-0.00112	-0.00087903	-0.00070175	-0.00030879	6.6633e-05
482.97	-0.00085802	-0.00098927	-0.00115	-0.00092149	-0.00077586	-0.00029154	4.269e-05
483.56	-0.00087349	-0.00097249	-0.00115	-0.00090536	-0.00071837	-0.00029221	0.00010686
484.14	-0.00089742	-0.00099058	-0.0012	-0.0009111	-0.00077854	-0.00029732	5.5051e-05
484.73	-0.0009549	-0.00103	-0.00121	-0.00097053	-0.00081236	-0.00031183	5.4405e-05
485.32	-0.00097004	-0.00104	-0.00121	-0.00099274	-0.0007691	-0.00028235	0.00010511
485.91	-0.00096913	-0.00104	-0.00128	-0.00101	-0.00084619	-0.00034497	7.6177e-05
486.5	-0.00098988	-0.00109	-0.00128	-0.001	-0.00081176	-0.00030944	9.1326e-05
487.09	-0.00103	-0.00115	-0.00131	-0.00105	-0.00086721	-0.00030111	9.1075e-05
487.68	-0.00104	-0.00117	-0.00136	-0.00108	-0.00090131	-0.00032029	7.495e-05
488.27	-0.00107	-0.00116	-0.00141	-0.00111	-0.00092111	-0.00036187	6.176e-05
488.86	-0.00108	-0.00122	-0.00143	-0.00114	-0.00096911	-0.00038963	3.5103e-05
489.45	-0.0011	-0.00125	-0.00142	-0.00113	-0.00094657	-0.00034005	6.9508e-05
490.04	-0.00113	-0.00131	-0.0015	-0.00119	-0.00097746	-0.00038047	4.9533e-05
490.63	-0.00121	-0.00134	-0.00151	-0.00122	-0.001	-0.0003686	4.4065e-05
491.21	-0.00125	-0.00141	-0.00158	-0.00126	-0.00106	-0.000422	2.6258e-05
491.8	-0.00123	-0.00142	-0.00153	-0.00126	-0.00104	-0.00037185	3.9327e-05
492.39	-0.00129	-0.00151	-0.00163	-0.00131	-0.00113	-0.0004615	6.4452e-06
492.98	-0.00131	-0.00151	-0.00162	-0.0013	-0.0011	-0.00042646	1.583e-05
493.57	-0.00135	-0.00155	-0.00166	-0.00133	-0.00112	-0.00042429	2.9269e-05
494.16	-0.00137	-0.00162	-0.00168	-0.00139	-0.00118	-0.0005161	-4.823e-06
494.75	-0.0014	-0.00167	-0.00168	-0.00142	-0.00117	-0.00045752	-3.4322e-05
495.34	-0.00144	-0.00165	-0.00173	-0.00141	-0.00121	-0.00046807	1.1467e-05
495.93	-0.00148	-0.00174	-0.00178	-0.00145	-0.00123	-0.00045801	-5.987e-05
496.52	-0.00147	-0.0017	-0.00177	-0.00147	-0.00122	-0.00046766	2.9086e-06
497.11	-0.00154	-0.00177	-0.00182	-0.00152	-0.00126	-0.00050372	-2.2448e-05
497.7	-0.00158	-0.00179	-0.00187	-0.00155	-0.00126	-0.00054932	-3.0373e-05
498.28	-0.00164	-0.00181	-0.00189	-0.00158	-0.00129	-0.00054601	-1.8583e-05
498.87	-0.00166	-0.00182	-0.00189	-0.0016	-0.00129	-0.0005152	-4.0415e-05
499.46	-0.00176	-0.00189	-0.00194	-0.00161	-0.00134	-0.00056047	-3.5011e-05
500.05	-0.00179	-0.00187	-0.00192	-0.00163	-0.00131	-0.00052403	-4.6761e-06
500.64	-0.00186	-0.0019	-0.002	-0.00167	-0.00137	-0.00055124	-4.8726e-05
501.23	-0.0019	-0.00195	-0.00203	-0.00167	-0.0014	-0.00056119	-6.9414e-05
501.82	-0.00192	-0.00195	-0.00202	-0.0017	-0.0014	-0.00058292	-5.5696e-05
502.41	-0.00197	-0.00195	-0.00206	-0.00172	-0.00143	-0.00058912	-5.7159e-05
503	-0.00197	-0.00201	-0.00207	-0.00174	-0.00144	-0.000589	-8.552e-05
503.59	-0.00201	-0.002	-0.00209	-0.00175	-0.00142	-0.00059315	-2.4787e-05
504.18	-0.00208	-0.00207	-0.00213	-0.00179	-0.00147	-0.00062543	-9.5776e-05
504.77	-0.00207	-0.00204	-0.00217	-0.00181	-0.00148	-0.00062024	-7.6997e-05
505.35	-0.00212	-0.00209	-0.00218	-0.00182	-0.00149	-0.00065533	-0.00012008
505.94	-0.00214	-0.00212	-0.00221	-0.00185	-0.00152	-0.0006685	-7.9154e-05
506.53	-0.00216	-0.00214	-0.00222	-0.00188	-0.00152	-0.00064247	-8.9647e-05
507.12	-0.0022	-0.00217	-0.00226	-0.00191	-0.00157	-0.00063799	-0.00012316
507.71	-0.0022	-0.00219	-0.00227	-0.00192	-0.00154	-0.00065659	-8.8171e-05
508.3	-0.00222	-0.00221	-0.00228	-0.00194	-0.00156	-0.00065526	-0.00011026
508.89	-0.00225	-0.00224	-0.00232	-0.00197	-0.00157	-0.00067114	-0.00013901
509.48	-0.00227	-0.00228	-0.00239	-0.00198	-0.00163	-0.00066135	-0.00012923
510.07	-0.00231	-0.00228	-0.00238	-0.00201	-0.00163	-0.00067956	-0.00010774
510.66	-0.0023	-0.00235	-0.00245	-0.00203	-0.00163	-0.00067547	-0.00014202
511.25	-0.00235	-0.00241	-0.00245	-0.00205	-0.00169	-0.00071644	-0.00017956
511.84	-0.00235	-0.00241	-0.00246	-0.00208	-0.00169	-0.00069352	-0.00014257
512.42	-0.00238	-0.00246	-0.00252	-0.00211	-0.0017	-0.0007287	-0.00019004
513.01	-0.00241	-0.00249	-0.00254	-0.00213	-0.00171	-0.00073155	-0.00016637
513.6	-0.00245	-0.00248	-0.00254	-0.00212	-0.00168	-0.00071051	-0.00016335
514.19	-0.00247	-0.00251	-0.00258	-0.00216	-0.00173	-0.00074157	-0.00019158
514.78	-0.0025	-0.00256	-0.00261	-0.00218	-0.00177	-0.00075472	-0.00019771
515.37	-0.00249	-0.00256	-0.0026	-0.0022	-0.00175	-0.00074487	-0.00016306
515.96	-0.00256	-0.00262	-0.00264	-0.00222	-0.00178	-0.00077496	-0.00021622
516.55	-0.00255	-0.0026	-0.00265	-0.00223	-0.0018	-0.00077635	-0.00020612
517.14	-0.0026	-0.00261	-0.00265	-0.00224	-0.00179	-0.00076639	-0.0002098
517.73	-0.00261	-0.00264	-0.00264	-0.00219	-0.00177	-0.00072451	-0.00017038
518.32	-0.00262	-0.00263	-0.00266	-0.00221	-0.00178	-0.00078375	-0.00021429
518.91	-0.00264	-0.00263	-0.00267	-0.00223	-0.00176	-0.00076365	-0.00020604
519.49	-0.00266	-0.00265	-0.00268	-0.00227	-0.00181	-0.00077027	-0.00022989
520.08	-0.0027	-0.00264	-0.00268	-0.00225	-0.00174	-0.00076578	-0.0001833
520.67	-0.0027	-0.00266	-0.0027	-0.00225	-0.00177	-0.00074417	-0.00021704
521.26	-0.00274	-0.00266	-0.00268	-0.00225	-0.00179	-0.00081368	-0.00022772
521.85	-0.00274	-0.00269	-0.00269	-0.00226	-0.00178	-0.00080496	-0.00025717
522.44	-0.00279	-0.00263	-0.00269	-0.00227	-0.0018	-0.0007712	-0.00024755
523.03	-0.00277	-0.00266	-0.00269	-0.00224	-0.00177	-0.0007915	-0.0002237
523.62	-0.00277	-0.00265	-0.00266	-0.00221	-0.00174	-0.00078707	-0.00018691
524.21	-0.00278	-0.00267	-0.00269	-0.00223	-0.0018	-0.00075899	-0.0002498
524.8	-0.00275	-0.00264	-0.00264	-0.00224	-0.00175	-0.00077964	-0.0001948
525.39	-0.00277	-0.00269	-0.00268	-0.00223	-0.0018	-0.00079111	-0.00021033
525.98	-0.00278	-0.00267	-0.00271	-0.00227	-0.00181	-0.00080093	-0.00026225
526.56	-0.00279	-0.00267	-0.00267	-0.00226	-0.00177	-0.00078859	-0.00028434
527.15	-0.00277	-0.00264	-0.00263	-0.00228	-0.00177	-0.00080233	-0.00024721
527.74	-0.00274	-0.00262	-0.00264	-0.00226	-0.0018	-0.00077315	-0.00023041
528.33	-0.00273	-0.00261	-0.00264	-0.00224	-0.00179	-0.00078218	-0.00023839
528.92	-0.00272	-0.00261	-0.00266	-0.00225	-0.00179	-0.00078629	-0.00024036
529.51	-0.00277	-0.00262	-0.00269	-0.00225	-0.0018	-0.00078874	-0.00025255
530.1	-0.00272	-0.00261	-0.00264	-0.00228	-0.00177	-0.00078858	-0.00023468
530.69	-0.00273	-0.0026	-0.00264	-0.00227	-0.00178	-0.00079227	-0.00026599
531.28	-0.00274	-0.00259	-0.00263	-0.00227	-0.00179	-0.00075604	-0.00022897
531.87	-0.00276	-0.0026	-0.00266	-0.00227	-0.00179	-0.00077868	-0.00025926
532.46	-0.00273	-0.0026	-0.00263	-0.00228	-0.00178	-0.00075077	-0.00021392
533.05	-0.00276	-0.00259	-0.00265	-0.00227	-0.00178	-0.00079074	-0.00025862
533.63	-0.00276	-0.00257	-0.00265	-0.00228	-0.00175	-0.00076693	-0.00023776
534.22	-0.00274	-0.00255	-0.00262	-0.00227	-0.00178	-0.00079536	-0.00021414
534.81	-0.00274	-0.00252	-0.00258	-0.00225	-0.00177	-0.00072816	-0.00020965
535.4	-0.00271	-0.00253	-0.0026	-0.00223	-0.00178	-0.00071703	-0.00020794
535.99	-0.00277	-0.00257	-0.00263	-0.00228	-0.00178	-0.00075817	-0.00027319
536.58	-0.00276	-0.00257	-0.00263	-0.00231	-0.0018	-0.00073527	-0.00026922
537.17	-0.00271	-0.00252	-0.00259	-0.00226	-0.00176	-0.00073043	-0.00027294
537.76	-0.00275	-0.00254	-0.00262	-0.0023	-0.00177	-0.00077419	-0.00026094
538.35	-0.00271	-0.0025	-0.00258	-0.00225	-0.00176	-0.00074934	-0.00024594
538.94	-0.00276	-0.00253	-0.00261	-0.00229	-0.00176	-0.00071629	-0.00026572
539.53	-0.00273	-0.00254	-0.00257	-0.00229	-0.00174	-0.00074745	-0.00022695
540.12	-0.00271	-0.00255	-0.0026	-0.00228	-0.00178	-0.00075324	-0.00029848
540.7	-0.00271	-0.00255	-0.0026	-0.00228	-0.00175	-0.00075385	-0.0003057
541.29	-0.00271	-0.00255	-0.00264	-0.0023	-0.00175	-0.00075804	-0.00027429
541.88	-0.00265	-0.00258	-0.0026	-0.00231	-0.00174	-0.00076324	-0.00031285
542.47	-0.00262	-0.00253	-0.0026	-0.00229	-0.00173	-0.00070874	-0.000276
543.06	-0.00259	-0.00255	-0.00259	-0.00228	-0.00175	-0.00074154	-0.00024973
543.65	-0.00256	-0.00252	-0.00262	-0.00228	-0.00174	-0.00072737	-0.00025037
544.24	-0.00256	-0.00253	-0.00258	-0.00228	-0.00173	-0.00072709	-0.00022675
544.83	-0.00263	-0.00261	-0.00263	-0.0023	-0.00175	-0.00076491	-0.00032043
545.42	-0.00266	-0.00261	-0.00265	-0.00229	-0.00174	-0.00076068	-0.00030011
546.01	-0.00268	-0.00261	-0.00262	-0.00227	-0.00173	-0.0007444	-0.00028781
546.6	-0.00273	-0.00266	-0.00262	-0.0023	-0.00175	-0.00078593	-0.00028486
547.19	-0.00277	-0.00269	-0.00268	-0.00231	-0.00175	-0.00078325	-0.00028428
547.77	-0.00281	-0.00271	-0.00268	-0.00233	-0.00175	-0.00076991	-0.0003105
548.36	-0.00287	-0.00273	-0.00269	-0.00235	-0.00175	-0.00076207	-0.00033217
548.95	-0.0029	-0.00273	-0.00269	-0.00235	-0.00177	-0.0007297	-0.00029406
549.54	-0.00292	-0.00276	-0.00267	-0.0023	-0.00174	-0.00075441	-0.00027408
550.13	-0.003	-0.0028	-0.00275	-0.00236	-0.00178	-0.00075898	-0.00031791
550.72	-0.00301	-0.00286	-0.00279	-0.00238	-0.00179	-0.00078065	-0.00037889
551.31	-0.00309	-0.00291	-0.00279	-0.00241	-0.00176	-0.0007944	-0.00034813
551.9	-0.00312	-0.00289	-0.00281	-0.00239	-0.00179	-0.00079138	-0.00032001
552.49	-0.00314	-0.00294	-0.00283	-0.0024	-0.00179	-0.00079679	-0.00035577
553.08	-0.00317	-0.003	-0.00289	-0.00241	-0.0018	-0.00077561	-0.00032385
553.67	-0.00323	-0.00301	-0.00288	-0.00241	-0.00182	-0.00081761	-0.00032557
554.26	-0.00328	-0.00306	-0.00291	-0.00245	-0.00182	-0.00086413	-0.00035714
554.84	-0.00331	-0.00307	-0.00295	-0.00245	-0.00182	-0.00081745	-0.00036348
555.43	-0.00334	-0.00313	-0.00298	-0.00247	-0.00184	-0.00083943	-0.0003582
556.02	-0.00334	-0.00316	-0.00299	-0.00249	-0.00186	-0.00083148	-0.00033385
556.61	-0.00343	-0.00324	-0.00304	-0.00253	-0.00187	-0.00088275	-0.00038199
557.2	-0.00344	-0.00326	-0.00305	-0.0025	-0.00189	-0.00085608	-0.00037597
557.79	-0.00347	-0.0033	-0.0031	-0.00255	-0.00192	-0.00088129	-0.00040381
558.38	-0.00354	-0.00334	-0.00316	-0.00256	-0.00191	-0.0009081	-0.00037483
558.97	-0.00358	-0.00341	-0.00316	-0.00257	-0.00191	-0.00088949	-0.0003922
559.56	-0.0036	-0.00341	-0.00322	-0.00262	-0.00196	-0.00092338	-0.00041343
560.15	-0.00363	-0.00347	-0.00325	-0.00263	-0.002	-0.00091571	-0.00039324
560.74	-0.00366	-0.00349	-0.00329	-0.00265	-0.00199	-0.00093064	-0.00041594
561.33	-0.00373	-0.00355	-0.00333	-0.00268	-0.00202	-0.00095757	-0.00042837
561.91	-0.00373	-0.00355	-0.00333	-0.00268	-0.00202	-0.00090437	-0.00038946
562.5	-0.00378	-0.00361	-0.00336	-0.00271	-0.00204	-0.00093883	-0.00041313
563.09	-0.00388	-0.00363	-0.00337	-0.00274	-0.00206	-0.00096183	-0.00040674
563.68	-0.0039	-0.00364	-0.00343	-0.00275	-0.00204	-0.00095206	-0.00042611
564.27	-0.00394	-0.0037	-0.00347	-0.00275	-0.00207	-0.00096708	-0.0004065
564.86	-0.00401	-0.00368	-0.00347	-0.00278	-0.00211	-0.0009858	-0.0004422
565.45	-0.00404	-0.00375	-0.00348	-0.0028	-0.00212	-0.001	-0.00046736
566.04	-0.00403	-0.00373	-0.0035	-0.00278	-0.0021	-0.00097854	-0.00042974
566.63	-0.00411	-0.00374	-0.00349	-0.00284	-0.00213	-0.00099324	-0.00040118
567.22	-0.00412	-0.00374	-0.00352	-0.00279	-0.00213	-0.001	-0.00044272
567.81	-0.00409	-0.00376	-0.00352	-0.0028	-0.00216	-0.00098925	-0.00043714
568.4	-0.00408	-0.00376	-0.00355	-0.00283	-0.00215	-0.00102	-0.00043448
568.98	-0.00406	-0.00375	-0.00354	-0.00284	-0.00214	-0.00099913	-0.0004495
569.57	-0.00401	-0.00373	-0.00354	-0.00284	-0.00217	-0.00104	-0.00043781
570.16	-0.00397	-0.00374	-0.00352	-0.00283	-0.00218	-0.001	-0.00041392
570.75	-0.00392	-0.0037	-0.00351	-0.0028	-0.00217	-0.00101	-0.00044372
571.34	-0.00384	-0.00366	-0.00349	-0.00278	-0.00212	-0.00094799	-0.00040615
571.93	-0.0038	-0.00364	-0.0035	-0.00279	-0.00217	-0.00095868	-0.00043302
572.52	-0.00378	-0.00365	-0.00349	-0.00281	-0.00219	-0.00099885	-0.00044968
573.11	-0.00371	-0.00358	-0.00343	-0.00277	-0.00213	-0.00095195	-0.00040089
573.7	-0.0036	-0.00354	-0.0034	-0.00274	-0.00213	-0.00095894	-0.00042999
574.29	-0.00358	-0.00351	-0.00336	-0.00273	-0.00208	-0.00095386	-0.00036938
574.88	-0.0035	-0.00345	-0.00334	-0.00267	-0.00207	-0.00094337	-0.00035012
575.47	-0.00347	-0.00343	-0.00332	-0.0027	-0.0021	-0.00094482	-0.00040431
576.05	-0.00341	-0.00337	-0.00327	-0.00269	-0.00206	-0.00094004	-0.00043861
576.64	-0.00333	-0.00331	-0.00323	-0.00263	-0.00204	-0.00090817	-0.00040081
577.23	-0.00324	-0.00324	-0.00319	-0.00261	-0.00202	-0.00085458	-0.00040616
577.82	-0.00319	-0.0032	-0.00317	-0.00259	-0.00204	-0.00087641	-0.00040231
578.41	-0.00312	-0.00315	-0.0031	-0.00255	-0.002	-0.00086332	-0.00036299
579	-0.00302	-0.00304	-0.00302	-0.0025	-0.00194	-0.00084852	-0.00037578
579.59	-0.00296	-0.00301	-0.00299	-0.00249	-0.00194	-0.00083088	-0.00037558
580.18	-0.00288	-0.00293	-0.00293	-0.00244	-0.0019	-0.00082262	-0.00036139
580.77	-0.0028	-0.00287	-0.00286	-0.00239	-0.00189	-0.00080085	-0.00033973
581.36	-0.00273	-0.00281	-0.00283	-0.00241	-0.00189	-0.00078088	-0.0003574
581.95	-0.00262	-0.00272	-0.00277	-0.00235	-0.00183	-0.00079672	-0.00033914
582.54	-0.00255	-0.00264	-0.00271	-0.00233	-0.00182	-0.00076638	-0.00036181
583.12	-0.00246	-0.0026	-0.00268	-0.00228	-0.0018	-0.00077589	-0.00033506
583.71	-0.00239	-0.00254	-0.00261	-0.00224	-0.00174	-0.00075085	-0.000334
584.3	-0.00231	-0.00247	-0.00255	-0.00223	-0.00174	-0.00077136	-0.00035581
584.89	-0.0022	-0.00237	-0.00248	-0.00217	-0.00169	-0.00073142	-0.00029406
585.48	-0.00213	-0.00232	-0.00243	-0.00215	-0.00168	-0.00072133	-0.00031207
586.07	-0.00203	-0.00224	-0.00236	-0.00211	-0.00166	-0.00068954	-0.00028143
586.66	-0.00203	-0.00222	-0.00235	-0.00212	-0.00163	-0.0006675	-0.00031332
587.25	-0.00195	-0.00213	-0.00231	-0.00206	-0.00161	-0.0006487	-0.00032582
587.84	-0.00187	-0.00209	-0.00224	-0.00204	-0.0016	-0.00063409	-0.00032381
588.43	-0.00181	-0.00201	-0.0022	-0.00201	-0.00158	-0.00065467	-0.00031467
589.02	-0.00174	-0.00194	-0.00214	-0.00197	-0.00156	-0.0006434	-0.00027944
589.61	-0.00173	-0.00191	-0.00213	-0.00198	-0.00156	-0.00066084	-0.00028953
590.19	-0.00165	-0.00183	-0.00205	-0.00192	-0.00153	-0.00062401	-0.00031616
590.78	-0.00161	-0.00179	-0.00204	-0.00192	-0.00155	-0.00062742	-0.00029973
591.37	-0.00156	-0.00175	-0.00198	-0.0019	-0.00153	-0.00063497	-0.00029792
591.96	-0.00149	-0.00168	-0.00194	-0.00188	-0.0015	-0.00059944	-0.0003017
592.55	-0.00145	-0.00165	-0.00188	-0.00186	-0.00151	-0.0006051	-0.00027574
593.14	-0.00141	-0.00156	-0.00187	-0.00183	-0.00147	-0.00060429	-0.00027118
593.73	-0.00133	-0.00152	-0.00182	-0.00179	-0.00146	-0.00060032	-0.00024814
594.32	-0.00131	-0.00147	-0.00179	-0.00177	-0.00144	-0.00060668	-0.00028616
594.91	-0.00126	-0.00143	-0.00174	-0.00175	-0.00142	-0.00054723	-0.00029482
595.5	-0.00116	-0.00136	-0.00173	-0.00175	-0.00142	-0.00057954	-0.00026879
596.09	-0.00112	-0.00131	-0.00167	-0.00172	-0.00139	-0.00056656	-0.00025989
596.68	-0.00106	-0.0013	-0.00165	-0.00171	-0.00141	-0.00055888	-0.00029979
597.26	-0.00098014	-0.00122	-0.00159	-0.00166	-0.00135	-0.00050484	-0.00021941
597.85	-0.00096	-0.0012	-0.0016	-0.00168	-0.00135	-0.00051852	-0.00028202
598.44	-0.00087976	-0.00115	-0.00153	-0.00164	-0.00132	-0.00051186	-0.00025073
599.03	-0.00086582	-0.00112	-0.00155	-0.00164	-0.00135	-0.00055269	-0.00027955
599.62	-0.00081899	-0.00108	-0.0015	-0.00166	-0.00136	-0.0005328	-0.00028252
600.21	-0.00077996	-0.00108	-0.00149	-0.00164	-0.00135	-0.00054634	-0.00030175
600.8	-0.00068798	-0.00098667	-0.00144	-0.00157	-0.00129	-0.0005276	-0.0002514
601.39	-0.00068376	-0.00096941	-0.00142	-0.00158	-0.00132	-0.0005392	-0.00027
601.98	-0.0006314	-0.0009388	-0.00142	-0.00156	-0.00132	-0.0005271	-0.00028594
602.57	-0.00056899	-0.00088885	-0.00134	-0.00154	-0.00126	-0.00051177	-0.00026276
603.16	-0.00055067	-0.00088767	-0.00133	-0.00156	-0.00127	-0.00050702	-0.0002522
603.75	-0.00052569	-0.00083328	-0.00134	-0.00154	-0.00126	-0.00052581	-0.0002454
604.33	-0.00047903	-0.00081946	-0.0013	-0.00153	-0.0013	-0.00055072	-0.000273
604.92	-0.0004473	-0.00076851	-0.00127	-0.00151	-0.00127	-0.00054624	-0.00030281
605.51	-0.00039178	-0.0007265	-0.00124	-0.00148	-0.00124	-0.00049233	-0.00024994
606.1	-0.00037535	-0.00072123	-0.00122	-0.00146	-0.00122	-0.00049505	-0.0002664
606.69	-0.00029732	-0.00064459	-0.0012	-0.00143	-0.00122	-0.00053127	-0.00026104
607.28	-0.0002886	-0.00062135	-0.00115	-0.00143	-0.00121	-0.00050291	-0.00026093
607.87	-0.00026064	-0.00060866	-0.00116	-0.00145	-0.00122	-0.00051454	-0.00027064
608.46	-0.00020825	-0.00058804	-0.00113	-0.00144	-0.00121	-0.00049583	-0.00029721
609.05	-0.00016917	-0.00053489	-0.00109	-0.00139	-0.0012	-0.00047479	-0.00025464
609.64	-0.0001441	-0.00049856	-0.00109	-0.00137	-0.00118	-0.00048196	-0.00024618
610.23	-0.00011484	-0.00050193	-0.00107	-0.00137	-0.00118	-0.00048464	-0.00029467
610.82	-8.6163e-05	-0.00047505	-0.00105	-0.00139	-0.00118	-0.00047856	-0.00030313
611.4	-6.5076e-05	-0.00046627	-0.00105	-0.00135	-0.00116	-0.00051439	-0.00028848
611.99	-2.6415e-05	-0.00041408	-0.00098171	-0.00131	-0.00113	-0.00050491	-0.00027
612.58	8.9886e-06	-0.00039007	-0.00095096	-0.00127	-0.00114	-0.00048669	-0.00025963
613.17	2.081e-05	-0.00039135	-0.0009715	-0.00128	-0.00115	-0.00048623	-0.00029771
613.76	4.9676e-06	-0.00039281	-0.00096114	-0.0013	-0.00116	-0.00055549	-0.00028581
614.35	6.0885e-05	-0.00035738	-0.00093653	-0.00126	-0.00113	-0.00051152	-0.0002961
614.94	0.00010445	-0.00033095	-0.00094333	-0.00125	-0.00108	-0.00051352	-0.00029646
615.53	0.00014541	-0.00028343	-0.00086533	-0.00121	-0.00107	-0.00048493	-0.00029622
616.12	0.00013498	-0.00028086	-0.00085543	-0.00121	-0.00106	-0.00045108	-0.00027978
616.71	0.00018728	-0.0002437	-0.00082291	-0.00117	-0.00105	-0.00046596	-0.00023154
617.3	0.00018605	-0.0002298	-0.0008184	-0.00114	-0.00104	-0.00047173	-0.00025333
617.89	0.00021278	-0.00023373	-0.00078853	-0.00113	-0.00102	-0.00044809	-0.00023913
618.47	0.00026269	-0.0001961	-0.00076289	-0.00114	-0.00101	-0.00045924	-0.00026382
619.06	0.00026766	-0.00018591	-0.00078263	-0.00114	-0.00103	-0.00049072	-0.00026758
619.65	0.0003063	-0.00015666	-0.00072952	-0.00112	-0.001	-0.00045642	-0.00023461
620.24	0.00034159	-0.00012352	-0.0007172	-0.00108	-0.0009722	-0.00041704	-0.00026009
620.83	0.00034105	-9.2179e-05	-0.00065906	-0.00105	-0.00095925	-0.00046433	-0.00024626
621.42	0.00034293	-9.4089e-05	-0.00068185	-0.00105	-0.00097731	-0.00045079	-0.00026038
622.01	0.00036445	-4.7839e-05	-0.00067519	-0.00103	-0.0009513	-0.00043388	-0.0002684
622.6	0.00038186	-6.1941e-05	-0.00065078	-0.00101	-0.00095776	-0.0004487	-0.0002515
623.19	0.00037019	-5.7456e-05	-0.00064124	-0.00105	-0.0009485	-0.00045215	-0.00028831
623.78	0.00046143	-3.7741e-06	-0.00061626	-0.001	-0.00089232	-0.00041494	-0.00025395
624.37	0.0004209	-2.9563e-06	-0.00059921	-0.000986	-0.00090392	-0.00042628	-0.00027205
624.95	0.00045164	1.2522e-05	-0.00056995	-0.00098747	-0.00089219	-0.00042746	-0.00025236
625.54	0.00047172	3.8997e-05	-0.00054704	-0.00093991	-0.00087687	-0.00044984	-0.00026458
626.13	0.00053169	4.5578e-05	-0.00054707	-0.00090458	-0.00086689	-0.00039801	-0.00024809
626.72	0.0004955	4.0143e-05	-0.00053976	-0.00090743	-0.00085768	-0.00041692	-0.0002402
627.31	0.00053314	8.8913e-05	-0.00053217	-0.00089113	-0.0008438	-0.00041858	-0.00026469
627.9	0.00054587	0.00010805	-0.00050031	-0.00087381	-0.00084997	-0.00042937	-0.00026481
628.49	0.00058266	0.00013127	-0.00045431	-0.00084613	-0.00080866	-0.00038991	-0.00021065
629.08	0.00057163	0.00013686	-0.00044056	-0.0008455	-0.00077139	-0.00036919	-0.00024911
629.67	0.00058689	0.00013808	-0.00045777	-0.00085194	-0.0007975	-0.00039196	-0.00026416
630.26	0.00059852	0.00015076	-0.00043714	-0.00083937	-0.00076469	-0.00041247	-0.00023867
630.85	0.00061151	0.00016905	-0.00039136	-0.00078066	-0.00073488	-0.00037661	-0.00024449
631.44	0.00066811	0.00022277	-0.00036434	-0.00071372	-0.00073717	-0.00035165	-0.00021893
632.02	0.00066386	0.00020371	-0.00035847	-0.00074925	-0.00074608	-0.00038554	-0.00024357
632.61	0.00068315	0.00024079	-0.0003279	-0.00071679	-0.00068334	-0.00035161	-0.00022263
633.2	0.00068312	0.00024749	-0.00031448	-0.00068643	-0.00069012	-0.00036927	-0.00020286
633.79	0.00069663	0.00026774	-0.00031597	-0.000679	-0.00068103	-0.00034599	-0.00025596
634.38	0.00070292	0.00028113	-0.00029214	-0.00069284	-0.00066803	-0.00034997	-0.00022192
634.97	0.00069631	0.0002621	-0.0002897	-0.00067613	-0.00068863	-0.00036914	-0.0002388
635.56	0.0007147	0.00029726	-0.00029373	-0.00065175	-0.00065544	-0.000382	-0.0002404
636.15	0.00075431	0.00034355	-0.00025476	-0.00060618	-0.00062009	-0.00033088	-0.00025154
636.74	0.00076747	0.00034436	-0.00020313	-0.00057959	-0.00059631	-0.00033289	-0.00022278
637.33	0.00077991	0.00034766	-0.00018717	-0.00056174	-0.00056323	-0.00031011	-0.00018991
637.92	0.00074173	0.0003573	-0.00018243	-0.00053252	-0.00056832	-0.00029747	-0.00023181
638.51	0.00077058	0.00039005	-0.00016689	-0.00051519	-0.00053542	-0.00029595	-0.00020216
639.09	0.00079792	0.0004142	-0.00014169	-0.00047962	-0.0005057	-0.00027405	-0.00021842
639.68	0.00081898	0.00043822	-7.9656e-05	-0.00045087	-0.0004992	-0.00026302	-0.00019929
640.27	0.00081079	0.00043138	-8.4328e-05	-0.00045175	-0.0004749	-0.00029169	-0.00020257
640.86	0.00082861	0.00045811	-3.1414e-05	-0.00038106	-0.00045547	-0.00027303	-0.00016961
641.45	0.00087618	0.00048469	-1.5761e-05	-0.00034533	-0.00037295	-0.00023075	-0.00017809
642.04	0.00086288	0.00049294	-9.7521e-06	-0.00032855	-0.00038819	-0.00024478	-0.00018552
642.63	0.00089841	0.00052658	-3.7498e-06	-0.00032858	-0.00039357	-0.00027021	-0.00018196
643.22	0.00091971	0.00055588	5.671e-05	-0.00028458	-0.00031416	-0.00023097	-0.00016321
643.81	0.00095454	0.00057986	7.4731e-05	-0.0002527	-0.00030794	-0.00018223	-0.00016933
644.4	0.0009719	0.00059267	0.00010293	-0.00025016	-0.00029816	-0.00018619	-0.00013915
644.99	0.00101	0.0006025	0.00013197	-0.00018723	-0.0002582	-0.00014608	-0.00014118
645.58	0.00101	0.00061619	0.00016102	-0.00017928	-0.00025449	-0.00019304	-0.00013329
646.16	0.00105	0.00063725	0.00016685	-0.00015894	-0.00023603	-0.00021133	-0.00015103
646.75	0.0011	0.00066617	0.00018319	-9.9593e-05	-0.00019376	-0.00014439	-0.00013128
647.34	0.00112	0.00069391	0.00022039	-9.9187e-05	-0.00015344	-0.00012437	-0.00013652
647.93	0.00114	0.00070474	0.00026792	-5.2762e-05	-0.00015962	-0.00010511	-0.0001093
648.52	0.00116	0.00072658	0.00026331	-6.3425e-05	-0.00015929	-0.00016498	-0.00012695
649.11	0.0012	0.00076482	0.00029775	1.0074e-06	-6.9712e-05	-8.9093e-05	-0.00011305
649.7	0.00127	0.00079343	0.00037004	4.8739e-05	-5.4501e-05	-9.6992e-05	-0.00013443
650.29	0.00127	0.00082971	0.00037401	8.0438e-05	-3.9295e-05	-0.00010635	-0.00013351
650.88	0.00133	0.0008905	0.00043576	0.00012353	9.3012e-06	-7.7124e-05	-9.4822e-05
651.47	0.00131	0.00084507	0.00044801	0.00013916	-2.1727e-05	-8.0104e-05	-0.00010107
652.06	0.00132	0.00088076	0.00044515	0.00017116	2.6662e-05	-7.1605e-05	-9.5604e-05
652.65	0.00137	0.00094558	0.00051113	0.00020181	9.5828e-05	-3.6967e-05	-0.00012132
653.23	0.00139	0.00099775	0.00055728	0.00024417	0.00013929	1.0687e-05	-7.2588e-05
653.82	0.00138	0.001	0.00058386	0.00027087	0.00015121	8.0834e-06	-7.7993e-05
654.41	0.00141	0.00101	0.00063091	0.00035502	0.00014312	3.2698e-05	-3.9009e-05
655	0.0014	0.00101	0.00064567	0.00036257	0.00014819	2.3722e-05	-0.00010139
655.59	0.00143	0.00107	0.00070441	0.00042118	0.00023928	7.2824e-05	-5.8595e-05
656.18	0.00146	0.00111	0.00073455	0.00044658	0.00027787	7.9583e-05	-3.6626e-05
656.77	0.00148	0.00113	0.00076055	0.00047905	0.0002857	4.7581e-05	-3.7977e-05
657.36	0.00148	0.00118	0.0007875	0.00051521	0.00035037	9.7122e-05	-1.5197e-05
657.95	0.00149	0.00118	0.00085168	0.00056362	0.00035236	0.00013273	-4.5497e-05
658.54	0.00151	0.00122	0.00088707	0.00057468	0.00040246	0.00016884	-2.2973e-05
659.13	0.00154	0.00126	0.0009088	0.00060819	0.00041051	0.00012632	-1.1994e-05
659.72	0.00152	0.00128	0.00096116	0.00067466	0.00046045	0.00014257	-3.515e-05
660.3	0.0016	0.00132	0.00102	0.00073122	0.00051335	0.00017042	-1.6484e-05
660.89	0.00167	0.00137	0.00106	0.00079548	0.00054165	0.00020416	1.0161e-05
661.48	0.00166	0.00139	0.0011	0.00082789	0.00054915	0.00020305	1.4174e-05
662.07	0.0017	0.00141	0.00113	0.00086812	0.00060455	0.00024189	4.3779e-05
662.66	0.00172	0.0015	0.00119	0.00090124	0.00067424	0.00024043	2.9766e-05
663.25	0.00178	0.00154	0.00125	0.0009864	0.00071273	0.00026938	5.8323e-05
663.84	0.00179	0.00154	0.00129	0.00101	0.00072229	0.00028277	3.2432e-05
664.43	0.00185	0.0016	0.00134	0.00107	0.00079169	0.00031072	5.4468e-05
665.02	0.00186	0.00164	0.00137	0.00112	0.00082291	0.00032467	3.4844e-05
665.61	0.00194	0.00167	0.00149	0.00117	0.00085489	0.00037453	8.4776e-05
666.2	0.00195	0.00172	0.00153	0.00122	0.0009155	0.0003853	8.7405e-05
666.79	0.00201	0.00176	0.00157	0.0013	0.00098713	0.00035701	0.00010184
667.37	0.00205	0.00181	0.00162	0.00136	0.00103	0.00041337	0.00012353
667.96	0.00206	0.00185	0.00166	0.0014	0.00107	0.00041726	0.0001366
668.55	0.00211	0.00188	0.00173	0.00146	0.00112	0.00048725	0.00014064
669.14	0.00217	0.00195	0.00181	0.00157	0.0012	0.00050389	0.00015204
669.73	0.00221	0.00197	0.00184	0.00161	0.00122	0.00050099	0.00014857
670.32	0.00228	0.00204	0.00196	0.0017	0.00135	0.00055623	0.00018357
670.91	0.00227	0.00205	0.00195	0.00172	0.00133	0.00056408	0.0001535
671.5	0.00233	0.00213	0.00204	0.00176	0.0014	0.00058548	0.00017036
672.09	0.00235	0.00219	0.00209	0.00185	0.00144	0.00063498	0.0001968
672.68	0.0024	0.00222	0.00216	0.00192	0.0015	0.00062546	0.00021356
673.27	0.0024	0.00228	0.00221	0.00199	0.00153	0.00066559	0.00019345
673.86	0.00244	0.0023	0.00227	0.00203	0.00163	0.00067708	0.00021945
674.44	0.00249	0.00236	0.00233	0.0021	0.00171	0.00073172	0.00024817
675.03	0.0025	0.0024	0.00238	0.00215	0.00171	0.00072138	0.00021397
675.62	0.00252	0.00243	0.00241	0.00222	0.00174	0.00074471	0.00024256
676.21	0.0026	0.00251	0.00256	0.00235	0.00187	0.00081018	0.00029121
676.8	0.00263	0.00254	0.00259	0.00238	0.0019	0.00080025	0.00026943
677.39	0.00267	0.00261	0.00264	0.00248	0.00197	0.0008489	0.00030355
677.98	0.0027	0.00264	0.00272	0.00252	0.00203	0.00086781	0.00030803
678.57	0.00275	0.0027	0.00279	0.00261	0.00212	0.00090857	0.00033407
679.16	0.00277	0.00273	0.00284	0.00267	0.00216	0.00092269	0.00036223
679.75	0.00274	0.00277	0.00294	0.00273	0.0022	0.00095616	0.00031574
680.34	0.00281	0.00281	0.00301	0.00282	0.00227	0.00101	0.00036994
680.93	0.00285	0.00288	0.00307	0.00289	0.00237	0.00102	0.00039285
681.51	0.0029	0.00291	0.00312	0.00299	0.00241	0.00107	0.0003757
682.1	0.0029	0.00299	0.00319	0.00305	0.00246	0.00108	0.00041639
682.69	0.00297	0.00302	0.00328	0.00313	0.00253	0.00114	0.00045012
683.28	0.00298	0.00303	0.00331	0.00318	0.0026	0.00114	0.00042193
683.87	0.00301	0.00312	0.00339	0.00324	0.00263	0.00119	0.00045489
684.46	0.00304	0.00317	0.00348	0.00331	0.00271	0.00124	0.0004578
685.05	0.00306	0.00318	0.00352	0.00338	0.00278	0.00125	0.00040935
685.64	0.00309	0.00322	0.00357	0.00345	0.00285	0.00124	0.00042668
686.23	0.00315	0.00332	0.00368	0.00359	0.00294	0.00131	0.00050618
686.82	0.00319	0.00334	0.00375	0.00366	0.00303	0.00137	0.0004731
687.41	0.0032	0.00338	0.00382	0.00373	0.00309	0.00136	0.00049783
688	0.00322	0.00344	0.00388	0.0038	0.00314	0.00141	0.00051957
688.58	0.00325	0.00349	0.00395	0.00389	0.0032	0.00146	0.00054989
689.17	0.0033	0.00353	0.00405	0.00397	0.0033	0.00146	0.00056002
689.76	0.00334	0.00359	0.00413	0.00409	0.00335	0.00148	0.00056644
690.35	0.00337	0.00364	0.00424	0.00418	0.00345	0.00155	0.0005988
690.94	0.00341	0.00373	0.00429	0.00429	0.00351	0.0016	0.00059172
691.53	0.00348	0.00379	0.00439	0.00436	0.00362	0.00165	0.00060123
692.12	0.00347	0.00377	0.00442	0.00443	0.00369	0.00165	0.0005604
692.71	0.00348	0.00382	0.00452	0.00454	0.00376	0.00167	0.00058576
693.3	0.00351	0.0039	0.00459	0.0046	0.00384	0.00169	0.00067352
693.89	0.00356	0.00396	0.00467	0.00473	0.00391	0.00176	0.00068916
694.48	0.00361	0.00401	0.00473	0.00484	0.00402	0.00181	0.00070082
695.07	0.00361	0.00402	0.00481	0.0049	0.00404	0.00184	0.00067969
695.65	0.00365	0.0041	0.00491	0.00498	0.00415	0.00189	0.00073132
696.24	0.00366	0.00414	0.00494	0.00506	0.00422	0.00192	0.00073465
696.83	0.00368	0.00417	0.005	0.00515	0.00429	0.00194	0.00073281
697.42	0.00368	0.00419	0.00507	0.00522	0.00431	0.00195	0.00074641
698.01	0.0037	0.00426	0.00513	0.00527	0.00438	0.002	0.00074655
698.6	0.00373	0.00426	0.00518	0.00536	0.00442	0.00203	0.00077242
699.19	0.00373	0.0043	0.00525	0.00539	0.00448	0.00204	0.00077046
699.78	0.00375	0.0043	0.00528	0.00548	0.00457	0.00207	0.00077956
700.37	0.00374	0.00431	0.00532	0.00555	0.0046	0.00206	0.00078979
700.96	0.00376	0.00434	0.00536	0.00556	0.00465	0.00209	0.00080364
701.55	0.00376	0.00437	0.00541	0.00562	0.00465	0.00211	0.00081566
702.14	0.00377	0.0044	0.00546	0.00568	0.00475	0.00216	0.00082257
702.72	0.00375	0.0044	0.00548	0.0057	0.00475	0.00211	0.00083155
703.31	0.00378	0.00442	0.0055	0.00575	0.00481	0.00217	0.00086826
703.9	0.00375	0.00445	0.00552	0.00575	0.00481	0.00215	0.00080857
704.49	0.00377	0.00445	0.00555	0.00582	0.00483	0.00216	0.00084864
705.08	0.00378	0.00446	0.00557	0.00583	0.00486	0.00221	0.00086022
705.67	0.00375	0.00442	0.00555	0.00581	0.00482	0.00218	0.00083764
706.26	0.00374	0.00442	0.00557	0.00587	0.00485	0.00217	0.00087001
706.85	0.00372	0.00441	0.00554	0.00586	0.00487	0.00217	0.00082843
707.44	0.00367	0.0044	0.00554	0.00584	0.00483	0.00216	0.0008284
708.03	0.00367	0.00436	0.00554	0.00583	0.00483	0.00212	0.00082201
708.62	0.00364	0.00435	0.00554	0.00582	0.0048	0.00217	0.00083068
709.21	0.00362	0.00434	0.00551	0.00581	0.00479	0.00212	0.00083412
709.79	0.00364	0.0043	0.0055	0.0058	0.00481	0.00214	0.00086486
710.38	0.0036	0.00428	0.0055	0.00577	0.00476	0.00211	0.00083422
710.97	0.00356	0.00423	0.00543	0.00576	0.00471	0.00207	0.00078738
711.56	0.00354	0.00424	0.00546	0.00573	0.00472	0.00208	0.00081272
712.15	0.00357	0.00428	0.00543	0.00575	0.0047	0.00209	0.00084749
712.74	0.00354	0.00421	0.00538	0.00567	0.00462	0.00207	0.00083649
713.33	0.00352	0.00421	0.0053	0.00563	0.00465	0.00205	0.00083362
713.92	0.00346	0.00412	0.00526	0.00553	0.00452	0.00201	0.00078948
714.51	0.0034	0.00409	0.00523	0.00549	0.00449	0.00198	0.00081407
715.1	0.0034	0.00404	0.00523	0.00543	0.00445	0.00196	0.00078649
715.69	0.00339	0.004	0.00511	0.00539	0.00439	0.00194	0.00074936
716.28	0.00327	0.00393	0.00504	0.00533	0.00431	0.00191	0.00074349
716.86	0.00321	0.00385	0.00497	0.00521	0.00424	0.00189	0.00072561
717.45	0.0032	0.00381	0.0049	0.00514	0.00419	0.00186	0.00074337
718.04	0.00313	0.00372	0.00481	0.00501	0.00407	0.00181	0.00072135
718.63	0.00307	0.00364	0.0047	0.00493	0.00399	0.00176	0.00066849
719.22	0.003	0.00355	0.00458	0.00477	0.00386	0.00166	0.0006651
719.81	0.00296	0.0035	0.00454	0.00472	0.00383	0.00168	0.00071373
720.4	0.00287	0.00341	0.0044	0.00459	0.00369	0.0016	0.00063633
720.99	0.00282	0.00334	0.00431	0.00446	0.00361	0.00158	0.00064845
721.58	0.00274	0.00325	0.0042	0.00436	0.0035	0.00154	0.00060724
722.17	0.00268	0.00318	0.00406	0.00421	0.00339	0.0015	0.00059358
722.76	0.00261	0.00309	0.00399	0.00414	0.00333	0.00141	0.00058349
723.35	0.00253	0.00302	0.00384	0.00395	0.0032	0.0014	0.00054712
723.93	0.00242	0.00289	0.00369	0.00378	0.00305	0.0013	0.00051261
724.52	0.00236	0.00278	0.00354	0.00367	0.00296	0.0013	0.00049549
725.11	0.00228	0.0027	0.00345	0.00353	0.00283	0.00126	0.00047699
725.7	0.00216	0.00253	0.00326	0.00335	0.00269	0.00118	0.00043025
726.29	0.0021	0.00248	0.00318	0.00324	0.00262	0.00112	0.00041463
726.88	0.00202	0.00239	0.00306	0.00313	0.0025	0.0011	0.00043223
727.47	0.00193	0.00225	0.0029	0.00295	0.00235	0.00101	0.00040684
728.06	0.00183	0.00218	0.00275	0.00284	0.00227	0.00099258	0.00035414
728.65	0.00174	0.00209	0.00264	0.00268	0.00214	0.00093116	0.00035935
729.24	0.00161	0.00192	0.00249	0.00254	0.00205	0.00087003	0.00033124
729.83	0.00158	0.00191	0.00243	0.00245	0.00198	0.00085163	0.00033437
730.42	0.00149	0.0018	0.00229	0.00229	0.00186	0.00080547	0.00033748
731	0.00145	0.00173	0.00219	0.00223	0.00179	0.00077102	0.00032124
731.59	0.0014	0.00162	0.00209	0.00209	0.00166	0.00072204	0.00030073
732.18	0.00136	0.00157	0.00198	0.00201	0.00159	0.00070072	0.00025574
732.77	0.00125	0.00151	0.00191	0.00189	0.00153	0.00065819	0.00026611
733.36	0.00121	0.00143	0.00177	0.00182	0.00142	0.00064074	0.00024524
733.95	0.00113	0.00134	0.00165	0.00168	0.00132	0.00058936	0.00023535
734.54	0.00107	0.0013	0.00156	0.00163	0.00129	0.00056477	0.00022149
735.13	0.00105	0.00126	0.00159	0.00162	0.00129	0.00055354	0.00023799
735.72	0.00102	0.00121	0.0015	0.00153	0.00118	0.00049543	0.00017412
736.31	0.00094724	0.00112	0.00144	0.00145	0.00115	0.00048751	0.00016276
736.9	0.00094584	0.00109	0.00138	0.0014	0.00113	0.000498	0.00020224
737.49	0.00093563	0.00108	0.00132	0.00132	0.00106	0.00046763	0.00021336
738.07	0.00084629	0.00103	0.00125	0.00124	0.00104	0.00042876	0.00014575
738.66	0.0008362	0.00095906	0.00125	0.00123	0.00096073	0.00038565	9.2385e-05
739.25	0.00082993	0.00095504	0.00124	0.00119	0.00095664	0.00042124	0.00014825
739.84	0.00080278	0.00091439	0.00118	0.00119	0.00094519	0.00043101	0.00013477
740.43	0.000787	0.00096516	0.00116	0.00114	0.00089382	0.00039075	0.00015925
741.02	0.00073656	0.00091204	0.00109	0.00108	0.00091745	0.00038188	0.00011188
741.61	0.0007354	0.00088265	0.00108	0.00105	0.00084003	0.00035689	0.00011788
742.2	0.0007235	0.00087056	0.00111	0.00112	0.0008766	0.00036076	0.000172
742.79	0.00071899	0.00082778	0.00108	0.00103	0.0008161	0.00036113	0.00017187
743.38	0.0007204	0.00084853	0.00103	0.00097389	0.00077205	0.00037411	0.00011462
743.97	0.00074778	0.00085541	0.00105	0.00107	0.00079668	0.00033314	0.00014412
744.56	0.00065259	0.00078566	0.00105	0.00096869	0.00079837	0.00036248	0.0001145
745.14	0.00070208	0.00080387	0.00102	0.001	0.00082202	0.000353	0.00011125
745.73	0.00066521	0.00081808	0.00097113	0.00098816	0.00078219	0.00033764	8.4631e-05
746.32	0.00067993	0.00078782	0.00094993	0.00091841	0.00074217	0.00031562	9.9875e-05
746.91	0.0006659	0.00077277	0.00097029	0.00098332	0.00076414	0.00030938	9.6375e-05
747.5	0.00067801	0.00077247	0.00099685	0.00096753	0.00078165	0.00030837	0.00011063
748.09	0.00066655	0.00082775	0.00096711	0.00099004	0.00078341	0.00033487	0.00011487
748.68	0.00068828	0.00083764	0.00098535	0.00096899	0.00082301	0.00031525	0.00017725
749.27	0.0006192	0.00082248	0.00097294	0.00094183	0.00075088	0.00029462	0.00010962
749.86	0.00065975	0.000798	0.00102	0.00095475	0.0007225	0.00029975	0.0001225

## Sheet: Panel e)
Global iItting DA-PBI4 500 nm THF
Wavelength (nm)	SAS1	SAS2	SAS3
449.97	-9.40957e-06	-1.64706e-05	-1.88462e-05
450.56	-2.14142e-05	-3.55443e-05	-2.68897e-05
451.15	-3.85601e-05	-4.96646e-05	-4.59532e-05
451.74	-4.00644e-05	-4.8205e-05	-4.60317e-05
452.33	-3.40479e-05	-4.99604e-05	-4.45743e-05
452.92	-4.3915e-06	-1.49776e-05	-9.54658e-06
453.51	-8.22464e-06	-4.65013e-05	1.62702e-07
454.1	-2.59979e-05	-5.93814e-05	-2.11178e-05
454.69	-2.18264e-05	-5.01092e-05	-2.03622e-05
455.27	2.34412e-05	-4.02926e-05	4.43701e-05
455.86	-1.4603e-05	-5.53931e-05	2.39879e-06
456.45	2.4976e-05	-5.40809e-05	4.08456e-05
457.04	-1.83231e-05	-8.77258e-05	-3.55977e-05
457.63	-1.22994e-05	-8.37393e-05	-2.05448e-05
458.22	-2.50433e-05	-8.43724e-05	-5.19942e-06
458.81	-4.74302e-05	-9.38866e-05	-5.3359e-05
459.4	-5.78886e-05	-0.000127519	-5.86756e-05
459.99	-2.45736e-05	-0.000111354	-8.27568e-06
460.58	-4.56753e-05	-0.000133332	-3.4044e-05
461.17	-2.67288e-05	-0.000123289	-3.83882e-06
461.76	-4.8729e-05	-0.000148047	-3.0397e-05
462.35	-7.04571e-05	-0.000165666	-5.07083e-05
462.93	-6.76516e-05	-0.000182699	-4.58669e-05
463.52	-0.000108428	-0.000204697	-9.22234e-05
464.11	-0.000118206	-0.00022065	-9.68072e-05
464.7	-9.30561e-05	-0.000216627	-6.38482e-05
465.29	-0.00014952	-0.000266066	-0.000150218
465.88	-0.000161065	-0.000290989	-0.000172401
466.47	-0.000180625	-0.000317041	-0.00017083
467.06	-0.000228064	-0.000353072	-0.000224736
467.65	-0.000245605	-0.000382342	-0.000246854
468.24	-0.000265058	-0.000418053	-0.000248967
468.83	-0.000287523	-0.000445523	-0.00028381
469.42	-0.000335571	-0.000492752	-0.000331947
470.01	-0.000343476	-0.000489419	-0.000292567
470.59	-0.000404965	-0.000546449	-0.00036122
471.18	-0.000408332	-0.000564713	-0.000349731
471.77	-0.000422007	-0.000596971	-0.000353466
472.36	-0.000467155	-0.000636727	-0.000390302
472.95	-0.000497209	-0.000675902	-0.000415609
473.54	-0.00052904	-0.00069972	-0.000429523
474.13	-0.000558455	-0.000742209	-0.000455121
474.72	-0.000558152	-0.000755627	-0.000439302
475.31	-0.000615508	-0.000823456	-0.000501631
475.9	-0.000632749	-0.000848523	-0.000501348
476.48	-0.000663224	-0.000877287	-0.000525721
477.08	-0.000688325	-0.000909022	-0.000520616
477.66	-0.000714346	-0.000948322	-0.000540975
478.25	-0.000737549	-0.000977788	-0.000535318
478.84	-0.000738771	-0.00101	-0.00052812
479.43	-0.000785825	-0.00106	-0.000549499
480.02	-0.000807219	-0.00108	-0.000551404
480.61	-0.000825849	-0.00111	-0.000548017
481.2	-0.00087143	-0.00115	-0.000581896
481.79	-0.000889519	-0.00119	-0.000582437
482.38	-0.00091729	-0.00122	-0.000580543
482.97	-0.000949032	-0.00126	-0.000607949
483.55	-0.000942516	-0.00127	-0.000573763
484.14	-0.000969435	-0.00129	-0.000575955
484.73	-0.00101	-0.00135	-0.000606616
485.32	-0.00102	-0.00137	-0.000601044
485.91	-0.00106	-0.00141	-0.000637359
486.5	-0.00107	-0.00145	-0.000617754
487.09	-0.00111	-0.00149	-0.000639305
487.68	-0.00113	-0.00152	-0.000655656
488.27	-0.00116	-0.00155	-0.000694963
488.86	-0.00121	-0.00159	-0.000748745
489.45	-0.0012	-0.0016	-0.000706653
490.04	-0.00126	-0.00166	-0.00077138
490.62	-0.00129	-0.00168	-0.00078972
491.21	-0.00135	-0.00172	-0.000825967
491.8	-0.00134	-0.00174	-0.000802615
492.39	-0.00142	-0.00179	-0.000885963
492.98	-0.00143	-0.00181	-0.000871389
493.57	-0.00147	-0.00185	-0.000890352
494.16	-0.0015	-0.00189	-0.000929746
494.75	-0.00153	-0.00192	-0.000928399
495.34	-0.00156	-0.00195	-0.000940801
495.93	-0.0016	-0.00199	-0.000982951
496.52	-0.0016	-0.00201	-0.000960409
497.11	-0.00165	-0.00205	-0.00101
497.7	-0.00169	-0.0021	-0.00104
498.28	-0.00171	-0.00213	-0.00104
498.87	-0.00174	-0.00215	-0.00105
499.46	-0.00179	-0.00219	-0.0011
500.05	-0.0018	-0.00221	-0.00107
500.64	-0.00186	-0.00225	-0.00113
501.23	-0.00189	-0.00228	-0.00114
501.82	-0.00192	-0.0023	-0.00114
502.41	-0.00195	-0.00232	-0.00116
503	-0.00199	-0.00235	-0.00118
503.59	-0.002	-0.00236	-0.00116
504.18	-0.00207	-0.00242	-0.00123
504.77	-0.00209	-0.00244	-0.00121
505.35	-0.00213	-0.00247	-0.00123
505.94	-0.00217	-0.00249	-0.00125
506.53	-0.00219	-0.00251	-0.00126
507.12	-0.00225	-0.00255	-0.0013
507.71	-0.00226	-0.00257	-0.00128
508.3	-0.0023	-0.00259	-0.00128
508.89	-0.00235	-0.00262	-0.00131
509.48	-0.0024	-0.00266	-0.00136
510.07	-0.00244	-0.00268	-0.00135
510.66	-0.00249	-0.00271	-0.00138
511.25	-0.00254	-0.00274	-0.0014
511.83	-0.00256	-0.00276	-0.00138
512.42	-0.00261	-0.0028	-0.00141
513.01	-0.00266	-0.00282	-0.00143
513.6	-0.00268	-0.00283	-0.00142
514.19	-0.00273	-0.00287	-0.00147
514.78	-0.00276	-0.00289	-0.00149
515.37	-0.00277	-0.00289	-0.00146
515.96	-0.00283	-0.00292	-0.00153
516.55	-0.00284	-0.00292	-0.00151
517.14	-0.00285	-0.00293	-0.0015
517.73	-0.00286	-0.00293	-0.00148
518.32	-0.00288	-0.00295	-0.00151
518.91	-0.00288	-0.00295	-0.00151
519.49	-0.00289	-0.00297	-0.00153
520.08	-0.0029	-0.00294	-0.00151
520.67	-0.00292	-0.00297	-0.00154
521.26	-0.00292	-0.00296	-0.00155
521.85	-0.00293	-0.00296	-0.00155
522.44	-0.00291	-0.00295	-0.00154
523.03	-0.00293	-0.00296	-0.00154
523.62	-0.0029	-0.00293	-0.0015
524.21	-0.00292	-0.00292	-0.00155
524.8	-0.00288	-0.0029	-0.00152
525.39	-0.00291	-0.00294	-0.00155
525.97	-0.00292	-0.00295	-0.00157
526.56	-0.0029	-0.00293	-0.00156
527.15	-0.00289	-0.00292	-0.00154
527.74	-0.00288	-0.00293	-0.00154
528.33	-0.00286	-0.00291	-0.00153
528.92	-0.00286	-0.00292	-0.00154
529.51	-0.00286	-0.00294	-0.00155
530.1	-0.00283	-0.00292	-0.00153
530.69	-0.00283	-0.00292	-0.00155
531.28	-0.00281	-0.00292	-0.00152
531.87	-0.00282	-0.00293	-0.00155
532.46	-0.00281	-0.00293	-0.00155
533.04	-0.00281	-0.00292	-0.00156
533.63	-0.0028	-0.00293	-0.00155
534.22	-0.00278	-0.00291	-0.00153
534.81	-0.00277	-0.00291	-0.00151
535.4	-0.00275	-0.00289	-0.0015
535.99	-0.00277	-0.00293	-0.00154
536.58	-0.00276	-0.00294	-0.00156
537.17	-0.00271	-0.00289	-0.0015
537.76	-0.00274	-0.00292	-0.00155
538.35	-0.0027	-0.0029	-0.0015
538.94	-0.00272	-0.00291	-0.00153
539.53	-0.0027	-0.0029	-0.00151
540.11	-0.00271	-0.00291	-0.00154
540.7	-0.00271	-0.00291	-0.00153
541.29	-0.00272	-0.00292	-0.00156
541.88	-0.00272	-0.00292	-0.00154
542.47	-0.00271	-0.00291	-0.00151
543.06	-0.00272	-0.00289	-0.00151
543.65	-0.00271	-0.00289	-0.00149
544.24	-0.00272	-0.00288	-0.00149
544.83	-0.00277	-0.0029	-0.00154
545.42	-0.00279	-0.0029	-0.00153
546.01	-0.00279	-0.00289	-0.00152
546.6	-0.00283	-0.00291	-0.00154
547.18	-0.00286	-0.00292	-0.00156
547.77	-0.00287	-0.00294	-0.00154
548.36	-0.0029	-0.00294	-0.00155
548.95	-0.00291	-0.00295	-0.00153
549.54	-0.00292	-0.00294	-0.00149
550.13	-0.00299	-0.00298	-0.00155
550.72	-0.00302	-0.003	-0.00156
551.31	-0.00308	-0.00303	-0.00158
551.9	-0.00311	-0.00304	-0.00157
552.49	-0.00315	-0.00305	-0.00158
553.08	-0.00319	-0.00307	-0.00158
553.67	-0.00324	-0.00308	-0.0016
554.26	-0.0033	-0.00311	-0.00163
554.84	-0.00334	-0.00313	-0.00161
555.43	-0.00339	-0.00316	-0.00162
556.02	-0.00344	-0.00317	-0.00164
556.61	-0.0035	-0.00321	-0.00167
557.2	-0.00354	-0.00322	-0.00167
557.79	-0.00358	-0.00326	-0.00169
558.38	-0.00365	-0.00329	-0.00171
558.97	-0.0037	-0.00332	-0.00173
559.56	-0.00375	-0.00335	-0.00176
560.15	-0.00378	-0.00338	-0.00174
560.74	-0.00383	-0.00342	-0.00178
561.33	-0.00387	-0.00344	-0.00179
561.91	-0.00389	-0.00345	-0.00177
562.5	-0.00394	-0.00349	-0.00182
563.09	-0.00399	-0.00352	-0.00184
563.68	-0.00402	-0.00354	-0.00183
564.27	-0.00405	-0.00356	-0.00183
564.86	-0.00409	-0.00358	-0.00187
565.45	-0.00413	-0.0036	-0.00189
566.04	-0.00413	-0.00359	-0.00188
566.63	-0.00416	-0.00362	-0.0019
567.22	-0.00415	-0.00362	-0.00189
567.81	-0.00416	-0.00362	-0.00191
568.4	-0.00416	-0.00364	-0.00192
568.98	-0.00416	-0.00364	-0.00192
569.57	-0.00414	-0.00364	-0.00193
570.16	-0.00412	-0.00363	-0.00192
570.75	-0.0041	-0.00361	-0.00191
571.34	-0.00405	-0.0036	-0.00189
571.93	-0.00404	-0.00359	-0.0019
572.52	-0.00403	-0.00361	-0.00192
573.11	-0.00397	-0.00356	-0.00188
573.7	-0.00391	-0.00352	-0.00186
574.29	-0.00385	-0.00349	-0.00184
574.88	-0.0038	-0.00345	-0.00182
575.47	-0.00378	-0.00344	-0.00186
576.05	-0.00372	-0.0034	-0.00184
576.64	-0.00365	-0.00335	-0.00181
577.23	-0.00358	-0.00332	-0.00179
577.82	-0.00352	-0.00328	-0.00178
578.41	-0.00344	-0.00323	-0.00175
579	-0.00335	-0.00317	-0.00171
579.59	-0.00329	-0.00314	-0.00172
580.18	-0.00319	-0.00309	-0.00167
580.77	-0.00312	-0.00304	-0.00167
581.36	-0.00305	-0.00301	-0.00167
581.95	-0.00295	-0.00294	-0.00163
582.53	-0.00287	-0.00289	-0.00162
583.12	-0.00278	-0.00285	-0.0016
583.71	-0.00269	-0.00279	-0.00156
584.3	-0.00262	-0.00276	-0.00155
584.89	-0.00251	-0.0027	-0.00149
585.48	-0.00243	-0.00266	-0.00149
586.07	-0.00234	-0.0026	-0.00147
586.66	-0.00229	-0.00258	-0.00148
587.25	-0.00219	-0.00252	-0.00145
587.84	-0.00213	-0.00249	-0.00144
588.43	-0.00204	-0.00245	-0.00142
589.02	-0.00196	-0.0024	-0.0014
589.6	-0.0019	-0.00237	-0.00141
590.19	-0.00182	-0.00232	-0.00138
590.78	-0.00176	-0.0023	-0.00139
591.37	-0.00168	-0.00225	-0.00137
591.96	-0.0016	-0.00222	-0.00136
592.55	-0.00154	-0.00219	-0.00135
593.14	-0.00146	-0.00216	-0.00131
593.73	-0.0014	-0.00212	-0.00131
594.32	-0.00133	-0.00209	-0.0013
594.91	-0.00129	-0.00206	-0.00132
595.5	-0.00122	-0.00204	-0.00131
596.09	-0.00116	-0.00201	-0.00128
596.67	-0.00111	-0.00198	-0.00129
597.26	-0.00101	-0.00193	-0.00122
597.85	-0.00098545	-0.00192	-0.00126
598.44	-0.000913854	-0.00188	-0.00123
599.03	-0.000894393	-0.00187	-0.00126
599.62	-0.000848461	-0.00185	-0.00126
600.21	-0.000805521	-0.00183	-0.00127
600.8	-0.000732202	-0.00179	-0.00123
601.39	-0.000706819	-0.00178	-0.00124
601.98	-0.000665346	-0.00175	-0.00124
602.57	-0.000607885	-0.00172	-0.00121
603.16	-0.000573738	-0.0017	-0.00123
603.74	-0.000543673	-0.00168	-0.00123
604.33	-0.000506559	-0.00167	-0.00123
604.92	-0.000467709	-0.00164	-0.00122
605.51	-0.00041342	-0.0016	-0.00119
606.1	-0.000390594	-0.00159	-0.0012
606.69	-0.00034732	-0.00156	-0.00119
607.28	-0.000314065	-0.00154	-0.00119
607.87	-0.000294031	-0.00152	-0.0012
608.46	-0.000257092	-0.0015	-0.00119
609.05	-0.000207068	-0.00146	-0.00116
609.64	-0.00018082	-0.00144	-0.00117
610.23	-0.000160516	-0.00143	-0.00117
610.82	-0.000137142	-0.00141	-0.00118
611.4	-0.000113741	-0.00139	-0.00118
611.99	-6.57044e-05	-0.00135	-0.00114
612.58	-3.98108e-05	-0.00133	-0.00114
613.17	-3.12114e-05	-0.00132	-0.00116
613.76	-2.34929e-05	-0.00131	-0.00118
614.35	1.81368e-05	-0.00129	-0.00116
614.94	4.84951e-05	-0.00125	-0.00115
615.53	9.3323e-05	-0.00123	-0.0011
616.12	0.000106861	-0.0012	-0.00111
616.71	0.000146792	-0.00117	-0.00107
617.3	0.000156626	-0.00116	-0.00109
617.89	0.000184694	-0.00113	-0.00108
618.47	0.000210967	-0.0011	-0.00107
619.06	0.000211908	-0.00109	-0.00109
619.65	0.000258532	-0.00105	-0.00104
620.24	0.000290141	-0.00103	-0.00102
620.83	0.000302643	-0.001	-0.00102
621.42	0.000307757	-0.00101	-0.00104
622.01	0.00032814	-0.000976392	-0.00102
622.6	0.000347781	-0.000948033	-0.00101
623.19	0.000357674	-0.000948502	-0.00103
623.78	0.000409933	-0.000906604	-0.000981564
624.37	0.000410952	-0.000890162	-0.000986317
624.96	0.000428947	-0.000869266	-0.000980939
625.54	0.000452292	-0.000846048	-0.000965947
626.13	0.000477991	-0.000824047	-0.000938696
626.72	0.000474037	-0.000812011	-0.000957609
627.31	0.00049863	-0.000790371	-0.000939454
627.9	0.00051459	-0.000768838	-0.000934515
628.49	0.000544531	-0.000743108	-0.00088869
629.08	0.00054516	-0.000723072	-0.00090917
629.67	0.000549191	-0.000706691	-0.000914525
630.26	0.000567354	-0.000682864	-0.000896428
630.85	0.000597193	-0.000662574	-0.000855484
631.44	0.000631309	-0.000625621	-0.000831536
632.03	0.000616034	-0.000620288	-0.000845351
632.61	0.000646037	-0.000585657	-0.000814179
633.2	0.00066121	-0.000559229	-0.0008006
633.79	0.000669702	-0.000548697	-0.000795453
634.38	0.000672916	-0.000522264	-0.000804608
634.97	0.000672195	-0.000516639	-0.00080806
635.56	0.000684092	-0.000492275	-0.000787902
636.15	0.000734352	-0.000461126	-0.000730017
636.74	0.000738431	-0.000430079	-0.000720321
637.33	0.000762972	-0.000395716	-0.000692964
637.92	0.000751103	-0.000386067	-0.000708593
638.51	0.000775959	-0.000351723	-0.000670437
639.09	0.000795624	-0.00032141	-0.000636222
639.68	0.000824142	-0.000280275	-0.000605575
640.27	0.000817123	-0.00027116	-0.000619956
640.86	0.00085606	-0.000233255	-0.000567776
641.45	0.000886456	-0.00018765	-0.00052286
642.04	0.00087518	-0.000179246	-0.000549946
642.63	0.000886737	-0.000148749	-0.000537836
643.22	0.000929474	-0.00010423	-0.000471877
643.81	0.000940121	-6.51701e-05	-0.000447706
644.4	0.000948479	-3.95624e-05	-0.000438496
644.99	0.000984214	-1.091e-05	-0.000388096
645.58	0.000988088	1.94853e-05	-0.000403295
646.16	0.000996186	4.72563e-05	-0.000389495
646.75	0.00102	8.84179e-05	-0.000343058
647.34	0.00105	0.000124411	-0.000312503
647.93	0.00107	0.000151715	-0.000285898
648.52	0.00108	0.000172167	-0.0002926
649.11	0.00112	0.000216909	-0.000236862
649.7	0.00115	0.000265909	-0.000223136
650.29	0.00117	0.000299116	-0.000186196
650.88	0.00121	0.000342918	-0.000132201
651.47	0.0012	0.000362035	-0.00016231
652.06	0.00123	0.000400295	-0.000110492
652.65	0.00126	0.000449411	-7.91451e-05
653.23	0.00131	0.000502946	-1.04345e-05
653.82	0.00131	0.000526323	-1.75475e-05
654.41	0.00135	0.00057562	2.44147e-05
655	0.00134	0.000600286	1.51641e-05
655.59	0.0014	0.0006678	9.5362e-05
656.18	0.00143	0.000724827	0.000130609
656.77	0.00145	0.000749163	0.000136749
657.36	0.00148	0.000796933	0.000188654
657.95	0.0015	0.000833054	0.000205443
658.54	0.00153	0.000887401	0.00024216
659.13	0.00155	0.000933929	0.000266769
659.72	0.00158	0.000976889	0.000283289
660.3	0.00162	0.00104	0.000352933
660.89	0.00167	0.0011	0.000396733
661.48	0.00168	0.00114	0.000406646
662.07	0.00171	0.0012	0.000453272
662.66	0.00175	0.00126	0.00049427
663.25	0.0018	0.00132	0.000542204
663.84	0.00181	0.00137	0.000567134
664.43	0.00185	0.00143	0.000617462
665.02	0.00188	0.00149	0.000641892
665.61	0.00193	0.00157	0.000714686
666.2	0.00196	0.00164	0.000738776
666.79	0.002	0.00169	0.000806606
667.37	0.00204	0.00176	0.000847228
667.96	0.00207	0.00183	0.000875185
668.55	0.0021	0.0019	0.000940052
669.14	0.00215	0.00198	0.000997666
669.73	0.00219	0.00205	0.00105
670.32	0.00225	0.00213	0.00114
670.91	0.00224	0.00217	0.0011
671.5	0.0023	0.00226	0.00118
672.09	0.00234	0.00234	0.00125
672.68	0.00239	0.00242	0.00131
673.27	0.00241	0.00249	0.00134
673.86	0.00245	0.00257	0.0014
674.45	0.0025	0.00265	0.00149
675.03	0.00251	0.00271	0.00151
675.62	0.00253	0.00277	0.00153
676.21	0.00261	0.00289	0.00165
676.8	0.00262	0.00295	0.00167
677.39	0.00268	0.00302	0.00176
677.98	0.00271	0.00312	0.00179
678.57	0.00275	0.00321	0.00188
679.16	0.00277	0.00328	0.00191
679.75	0.0028	0.00336	0.00196
680.34	0.00285	0.00345	0.00204
680.93	0.00288	0.00352	0.00209
681.52	0.00292	0.00361	0.00217
682.1	0.00296	0.0037	0.00223
682.69	0.003	0.0038	0.00229
683.28	0.00301	0.00386	0.00234
683.87	0.00306	0.00395	0.00241
684.46	0.0031	0.00404	0.00249
685.05	0.0031	0.00412	0.00253
685.64	0.00312	0.00421	0.00255
686.23	0.0032	0.00432	0.00268
686.82	0.00322	0.00441	0.00274
687.41	0.00324	0.0045	0.0028
688	0.00328	0.00459	0.00288
688.59	0.00332	0.00469	0.00296
689.17	0.00335	0.0048	0.00303
689.76	0.00339	0.00489	0.00311
690.35	0.00341	0.00502	0.00318
690.94	0.00345	0.00512	0.00326
691.53	0.00351	0.00522	0.00338
692.12	0.00348	0.00529	0.00337
692.71	0.00352	0.00541	0.00346
693.3	0.00356	0.00551	0.00355
693.89	0.0036	0.00561	0.00364
694.48	0.00363	0.00571	0.00374
695.07	0.00364	0.0058	0.00377
695.66	0.00369	0.00591	0.00386
696.24	0.0037	0.006	0.00393
696.83	0.00371	0.00608	0.00398
697.42	0.00372	0.00614	0.00403
698.01	0.00375	0.00623	0.0041
698.6	0.00377	0.00632	0.00417
699.19	0.00376	0.00637	0.00421
699.78	0.00377	0.00643	0.00427
700.37	0.00378	0.0065	0.00431
700.96	0.00379	0.00654	0.00435
701.55	0.0038	0.00659	0.00438
702.14	0.00382	0.00666	0.00445
702.72	0.00381	0.0067	0.00447
703.31	0.00382	0.00673	0.00451
703.9	0.0038	0.00674	0.0045
704.49	0.00381	0.00679	0.00453
705.08	0.00383	0.00682	0.00457
705.67	0.00378	0.0068	0.00453
706.26	0.00378	0.00682	0.00456
706.85	0.00375	0.00682	0.00456
707.44	0.00374	0.00682	0.00454
708.03	0.00372	0.00682	0.0045
708.62	0.00371	0.00681	0.00451
709.21	0.00369	0.00679	0.00451
709.79	0.00369	0.00677	0.00451
710.38	0.00366	0.00675	0.00448
710.97	0.00361	0.0067	0.00438
711.56	0.00362	0.00669	0.00439
712.15	0.00364	0.00667	0.00442
712.74	0.0036	0.00662	0.00437
713.33	0.00356	0.00656	0.00433
713.92	0.0035	0.00649	0.00424
714.51	0.00348	0.00643	0.00419
715.1	0.00345	0.00637	0.00414
715.69	0.00342	0.00628	0.00409
716.28	0.00336	0.0062	0.00403
716.86	0.00331	0.0061	0.00394
717.45	0.00327	0.00601	0.00389
718.04	0.00321	0.00591	0.0038
718.63	0.00314	0.00576	0.00369
719.22	0.00306	0.00562	0.00358
719.81	0.00304	0.00553	0.00355
720.4	0.00295	0.0054	0.00341
720.99	0.0029	0.00528	0.00335
721.58	0.00283	0.00514	0.00325
722.17	0.00275	0.00499	0.00315
722.76	0.0027	0.00486	0.00306
723.35	0.00262	0.0047	0.00296
723.93	0.00251	0.00451	0.00281
724.52	0.00243	0.00436	0.00271
725.11	0.00235	0.0042	0.00261
725.7	0.00222	0.00401	0.00244
726.29	0.00218	0.00389	0.00239
726.88	0.00209	0.00372	0.00227
727.47	0.00199	0.00353	0.00214
728.06	0.0019	0.00338	0.00204
728.65	0.00183	0.00324	0.00195
729.24	0.00171	0.00308	0.00182
729.83	0.00168	0.00295	0.00178
730.41	0.00158	0.0028	0.00165
731.01	0.00153	0.00267	0.0016
731.59	0.00146	0.00255	0.00152
732.18	0.0014	0.00246	0.00144
732.77	0.00133	0.00233	0.00139
733.36	0.00125	0.00219	0.00129
733.95	0.0012	0.00209	0.00121
734.54	0.00115	0.00199	0.00116
735.13	0.00113	0.00193	0.00117
735.72	0.00107	0.00186	0.00108
736.31	0.00102	0.00176	0.00102
736.9	0.000983661	0.00169	0.000999026
737.48	0.000971372	0.00165	0.000959957
738.08	0.00090604	0.00156	0.0008862
738.66	0.000868296	0.00152	0.000844222
739.25	0.000871679	0.00146	0.000862061
739.84	0.000848545	0.00145	0.000850419
740.43	0.000837002	0.00143	0.000823153
741.02	0.000796968	0.00137	0.000748056
741.61	0.000787261	0.00133	0.00077268
742.2	0.000779838	0.00132	0.000751322
742.79	0.000786329	0.00129	0.000743886
743.38	0.000757517	0.00129	0.00070559
743.97	0.000762516	0.00128	0.000714805
744.55	0.00073966	0.00125	0.000686512
745.15	0.0007604	0.00125	0.000706371
745.73	0.000749652	0.00123	0.00068993
746.32	0.000715237	0.00119	0.000629513
746.91	0.000715041	0.0012	0.000636821
747.5	0.000738631	0.00122	0.000660299
748.09	0.000757226	0.00123	0.000683993
748.68	0.00077717	0.00124	0.000680876
749.27	0.000726787	0.0012	0.000608529
749.86	0.000748855	0.00122	0.000648856

## Sheet: Panel f)
Composition DA-PBI4 500 nm THF
Time (ps)	Comp1 (7 ps)	Comp2 (194 ps)	Comp3 (1.3 ns)	Comp4 (IRF)
-1.64	1.19787e-16	3.04956e-19	1.01699e-19	2.3202e-15
-1.6	6.19942e-16	1.61554e-18	5.38769e-19	1.17242e-14
-1.5613	2.92948e-15	7.81241e-18	2.6054e-18	5.41054e-14
-1.5212	1.40841e-14	3.84903e-17	1.28365e-17	2.53671e-13
-1.4812	6.48406e-14	1.81685e-16	6.05923e-17	1.13824e-12
-1.4412	2.86997e-13	8.25009e-16	2.75146e-16	4.90709e-12
-1.4011	1.2257e-12	3.61726e-15	1.2064e-15	2.03969e-11
-1.3611	5.01467e-12	1.52022e-14	5.07018e-15	8.1165e-11
-1.3211	1.97269e-11	6.14742e-14	2.0503e-14	3.10314e-10
-1.2811	7.46197e-11	2.39205e-13	7.97813e-14	1.13989e-09
-1.241	2.72286e-10	8.98645e-13	2.99727e-13	4.03551e-09
-1.201	9.52341e-10	3.23829e-12	1.08009e-12	1.36827e-08
-1.161	3.20332e-09	1.12318e-11	3.74629e-12	4.45732e-08
-1.121	1.03627e-08	3.74999e-11	1.25081e-11	1.39509e-07
-1.0809	3.23335e-08	1.2088e-10	4.03205e-11	4.20664e-07
-1.0409	9.6761e-08	3.7406e-10	1.24773e-10	1.21529e-06
-1.0009	2.7855e-07	1.11463e-09	3.7181e-10	3.37326e-06
-0.96084	7.72585e-07	3.20377e-09	1.06871e-09	9.00897e-06
-0.92082	2.05945e-06	8.86012e-09	2.95564e-09	2.30928e-05
-0.88079	5.28339e-06	2.36107e-08	7.8765e-09	5.68833e-05
-0.84076	1.30427e-05	6.06229e-08	2.02243e-08	0.000134615
-0.80073	3.09863e-05	1.50006e-07	5.00448e-08	0.00030606
-0.7607	7.08558e-05	3.57781e-07	1.19367e-07	0.000668531
-0.72068	0.000155944	8.22585e-07	2.74449e-07	0.0014
-0.68065	0.000330514	1.82428e-06	6.0868e-07	0.00283
-0.64062	0.000674579	3.90285e-06	1.30226e-06	0.00548
-0.60059	0.00133	8.05734e-06	2.68861e-06	0.01019
-0.56056	0.00251	1.60572e-05	5.35832e-06	0.01822
-0.52054	0.00458	3.08972e-05	1.0311e-05	0.0313
-0.48051	0.00806	5.74465e-05	1.91721e-05	0.05165
-0.44048	0.01368	0.000103237	3.44563e-05	0.08189
-0.40045	0.02239	0.000179417	5.98862e-05	0.12473
-0.36042	0.03536	0.000301715	0.000100715	0.18252
-0.3204	0.05392	0.000491205	0.000163981	0.25658
-0.28037	0.07945	0.000774947	0.000258726	0.34656
-0.24034	0.11316	0.00119	0.00039584	0.44971
-0.20031	0.15593	0.00176	0.000587763	0.56064
-0.16028	0.20806	0.00254	0.000847805	0.6715
-0.12026	0.26907	0.00356	0.00119	0.77267
-0.08023	0.33768	0.00486	0.00162	0.85421
-0.0402	0.41172	0.00647	0.00216	0.90727
-0.00017093	0.48845	0.0084	0.00281	0.92578
0.03986	0.56475	0.01066	0.00356	0.90758
0.07989	0.63754	0.01325	0.00443	0.8548
0.11991	0.70408	0.01613	0.00539	0.77348
0.15994	0.76233	0.01928	0.00645	0.67241
0.19997	0.81107	0.02266	0.00758	0.5616
0.24	0.84993	0.02623	0.00878	0.45062
0.28003	0.8793	0.02994	0.01002	0.34738
0.31872	0.8996	0.03363	0.01126	0.26005
0.35875	0.91348	0.03752	0.01257	0.18528
0.40678	0.92261	0.04225	0.01415	0.11701
0.45615	0.92578	0.04714	0.0158	0.0687
0.50819	0.92464	0.0523	0.01753	0.03669
0.56156	0.92062	0.05757	0.01931	0.01797
0.61893	0.91459	0.0632	0.02121	0.00771
0.67764	0.90757	0.06893	0.02315	0.00298
0.74035	0.8997	0.07499	0.0252	0.000979373
0.80439	0.89157	0.08112	0.02727	0.00028439
0.87244	0.88295	0.08757	0.02946	6.83058e-05
0.94449	0.87389	0.09434	0.03176	1.32981e-05
1.0192	0.8646	0.10127	0.03412	2.12502e-06
1.0966	0.85507	0.10837	0.03654	2.74376e-07
1.1793	0.84501	0.11587	0.0391	2.60962e-08
1.2647	0.83474	0.12352	0.04172	1.92095e-09
1.3541	0.82412	0.13143	0.04443	1.02932e-10
1.4488	0.81303	0.13968	0.04726	3.72897e-12
1.5476	0.80161	0.14817	0.05019	9.21422e-14
1.6503	0.78991	0.15687	0.05319	1.51896e-15
1.7584	0.77778	0.16587	0.05631	1.5177e-17
1.8718	0.76526	0.17517	0.05953	8.8387e-20
1.9892	0.7525	0.18463	0.06282	3.05963e-22
2.1133	0.73925	0.19444	0.06625	5.27008e-25
2.2441	0.72554	0.20459	0.06981	4.24377e-28
2.3788	0.71168	0.21484	0.07341	1.7672e-31
2.5216	0.69728	0.22548	0.07716	2.80815e-35
2.671	0.68253	0.23637	0.08102	1.72579e-39
2.8271	0.66744	0.24749	0.08498	3.78272e-44
2.9899	0.65207	0.25881	0.08902	2.73402e-49
3.1607	0.63632	0.27039	0.09318	5.41814e-55
3.3408	0.62012	0.28228	0.09747	2.38396e-61
3.5276	0.60376	0.29427	0.10182	2.58349e-68
3.7251	0.58693	0.30659	0.10632	4.32633e-76
3.9306	0.56991	0.31902	0.11089	1.24585e-84
4.1454	0.55266	0.33161	0.11554	4.7665e-94
4.3709	0.5351	0.34438	0.12031	1.78987e-104
4.6071	0.51731	0.3573	0.12516	5.50479e-116
4.8552	0.49926	0.37037	0.13011	9.91717e-129
5.1141	0.48109	0.3835	0.13513	9.65342e-143
5.3849	0.4628	0.39667	0.14022	3.55009e-158
5.6691	0.44435	0.40992	0.14539	3.13173e-175
5.9667	0.42582	0.42319	0.15062	4.98048e-194
6.2776	0.40728	0.4364	0.15591	1.07553e-214
6.6031	0.38874	0.44957	0.16125	1.86624e-237
6.9447	0.37019	0.46268	0.16664	1.40417e-262
7.3023	0.35171	0.47568	0.17208	3.08867e-290
7.6772	0.33333	0.48853	0.17755	1.00740e-320
8.0695	0.31513	0.50119	0.18305	0
8.4791	0.29718	0.51358	0.18855	0
8.9087	0.27946	0.52573	0.19406	0
9.3597	0.26199	0.5376	0.1996	0
9.8307	0.2449	0.5491	0.20511	0
10.324	0.22821	0.56021	0.21062	0
10.841	0.21193	0.57092	0.21611	0
11.382	0.19613	0.58117	0.22157	0
11.948	0.18087	0.59091	0.22699	0
12.542	0.16612	0.60015	0.23239	0
13.164	0.15197	0.60883	0.23775	0
13.814	0.13847	0.61692	0.24306	0
14.495	0.12561	0.62439	0.24832	0
15.208	0.11342	0.63123	0.25354	0
15.955	0.10192	0.63743	0.2587	0
16.737	0.09112	0.64295	0.26382	0
17.556	0.08104	0.64779	0.26889	0
18.414	0.07167	0.65196	0.27393	0
19.312	0.06303	0.65543	0.27892	0
20.253	0.05508	0.65821	0.28388	0
21.237	0.04785	0.6603	0.28882	0
22.267	0.04129	0.66173	0.29373	0
23.348	0.03537	0.66249	0.29865	0
24.478	0.03009	0.66261	0.30356	0
25.662	0.02539	0.6621	0.30849	0
26.901	0.02127	0.66098	0.31345	0
28.2	0.01766	0.65928	0.31845	0
29.559	0.01454	0.65703	0.3235	0
30.982	0.01186	0.65425	0.32862	0
32.472	0.00958	0.65096	0.33381	0
34.033	0.00766	0.6472	0.33911	0
35.667	0.00606	0.64298	0.34451	0
37.378	0.00475	0.63834	0.35002	0
39.17	0.00367	0.63329	0.35567	0
41.046	0.00281	0.62787	0.36147	0
43.011	0.00212	0.62207	0.36741	0
45.069	0.00158	0.61594	0.37352	0
47.222	0.00116	0.60948	0.3798	0
49.479	0.000839495	0.60269	0.38627	0
51.84	0.000598732	0.5956	0.39291	0
54.314	0.000420166	0.58822	0.39974	0
56.904	0.00029	0.58054	0.40677	0
59.615	0.000196722	0.57258	0.414	0
62.456	0.000130986	0.56434	0.42143	0
65.428	8.55959e-05	0.55582	0.42905	0
68.543	5.48012e-05	0.54702	0.43688	0
71.803	3.43647e-05	0.53796	0.4449	0
75.216	2.10825e-05	0.52862	0.45311	0
78.792	1.26357e-05	0.51901	0.46151	0
82.536	7.39318e-06	0.50912	0.4701	0
86.456	4.21814e-06	0.49898	0.47887	0
90.561	2.34374e-06	0.48857	0.48781	0
94.858	1.26695e-06	0.47791	0.4969	0
99.359	6.65163e-07	0.46699	0.50614	0
104.07	3.38876e-07	0.45582	0.51552	0
109.01	1.67077e-07	0.4444	0.52503	0
114.17	7.98202e-08	0.43278	0.53462	0
119.59	3.67406e-08	0.4209	0.54433	0
125.25	1.63402e-08	0.40884	0.55408	0
131.18	6.99172e-09	0.39658	0.56388	0
137.4	2.86999e-09	0.38411	0.57371	0
143.9	1.1318e-09	0.37149	0.58353	0
150.72	4.26346e-10	0.35871	0.59334	0
157.85	1.53632e-10	0.34581	0.60306	0
165.32	5.27309e-11	0.33279	0.6127	0
173.14	1.72143e-11	0.31969	0.62222	0
181.33	5.32976e-12	0.30652	0.63157	0
189.9	1.56279e-12	0.29332	0.64072	0
198.89	4.31504e-13	0.28009	0.64964	0
208.29	1.12351e-13	0.26689	0.65827	0
218.13	2.74672e-14	0.25373	0.66658	0
228.45	6.26916e-15	0.24064	0.67454	0
239.24	1.33778e-15	0.22766	0.68207	0
250.55	2.6499e-16	0.21481	0.68915	0
262.39	4.86547e-17	0.20214	0.69573	0
274.78	8.25707e-18	0.18968	0.70176	0
287.76	1.28779e-18	0.17745	0.7072	0
301.36	1.83789e-19	0.16547	0.712	0
315.59	2.39677e-20	0.15381	0.7161	0
330.49	2.83974e-21	0.14248	0.71949	0
346.1	3.03941e-22	0.1315	0.7221	0
362.44	2.93032e-23	0.12092	0.72391	0
379.55	2.53028e-24	0.11074	0.72487	0
397.47	1.94565e-25	0.10101	0.72495	0
416.23	1.32659e-26	0.09173	0.72412	0
435.88	7.96298e-28	0.08292	0.72236	0
456.45	4.19003e-29	0.07461	0.71965	0
477.99	1.91891e-30	0.0668	0.71598	0
500.55	7.59409e-32	0.05949	0.71132	0
524.17	2.58224e-33	0.05269	0.70567	0
548.9	7.49044e-35	0.04641	0.69905	0
574.8	1.83771e-36	0.04063	0.69145	0
601.92	3.78617e-38	0.03534	0.68288	0
630.32	6.49446e-40	0.03055	0.67336	0
660.05	9.20871e-42	0.02622	0.66292	0
691.19	1.06707e-43	0.02235	0.65159	0
723.79	1.00327e-45	0.0189	0.63939	0
757.94	7.55575e-48	0.01586	0.62637	0
793.69	4.52547e-50	0.0132	0.61257	0
831.12	2.1311e-52	0.01089	0.59804	0
870.32	7.78931e-55	0.0089	0.58282	0
911.37	2.18463e-57	0.00721	0.56698	0
954.35	4.64803e-60	0.00578	0.55056	0
999.36	7.39522e-63	0.00459	0.53362	0
1046.5	8.6738e-66	0.0036	0.51621	0
1095.8	7.46755e-69	0.0028	0.49843	0
1147.5	4.5597e-72	0.00214	0.48028	0
1201.6	1.97463e-75	0.00162	0.46187	0
1258.3	5.8937e-79	0.00121	0.44321	0
1317.6	1.2124e-82	0.000895257	0.42441	0
1379.7	1.67042e-86	0.000650774	0.40551	0
1444.8	1.49794e-90	0.000465823	0.38653	0
1512.9	8.74274e-95	0.000328337	0.36759	0
1584.2	3.22741e-99	0.000227657	0.34872	0
1658.9	7.32283e-104	0.000155117	0.32995	0
1737.2	9.92404e-109	0.000103754	0.31135	0
1819.1	8.03308e-114	6.81276e-05	0.293	0
1904.8	3.77421e-119	4.38697e-05	0.27494	0
1994.6	9.85981e-125	2.76605e-05	0.25721	0
2088.6	1.41187e-130	1.70682e-05	0.23986	0
2187.1	1.06157e-136	1.02915e-05	0.22294	0
2290.2	4.13158e-143	6.06049e-06	0.2065	0
2398.2	7.97345e-150	3.48023e-06	0.19057	0
2511.2	7.5218e-157	1.94785e-06	0.17522	0
2629.6	3.27547e-164	1.06037e-06	0.16046	0
2753.6	6.39834e-172	5.60877e-07	0.14634	0
2883.4	5.4484e-180	2.87966e-07	0.13288	0
3019.3	1.93744e-188	1.43288e-07	0.12011	0
